# Supplementary material for: Biological effects of corticosteroids on pneumococcal pneumonia in Mice—translational significance
Source: Crit Care. 2024 May 29;28:185. doi: 10.1186/s13054-024-04956-6 (PMC11134653; doi:10.1186/s13054-024-04956-6)
Supplement: Supplementary file 3 — Additional file 3. Count data. [file 13054_2024_4956_MOESM3_ESM.xlsx]

## Sheet: Human count data
ensembl_gene_id	MBAL252	MBAL311	MBAL314	MBAL315	MBAL319	MBAL334	MBAL337	MBAL341	MBAL359	MBAL367	MBAL462	MBAL463	MBAL477	MBAL555	MBAL563
ENSG00000000003	27	13	35	52	261	65	60	107	62	449	9	17	10	123	24
ENSG00000000005	0	0	0	0	0	0	0	0	0	9	0	0	0	22	0
ENSG00000000419	273	87	125	177	653	339	961	403	198	668	24	63	22	309	56
ENSG00000000457	45	21	41	65	37	78	172	85	145	103	43	19	35	53	30
ENSG00000000460	30	15	40	42	25	100	80	89	104	33	21	21	2	38	6
ENSG00000000938	4513	3788	10697	13073	4463	10183	15539	8851	5890	1559	4915	5555	1764	7554	2443
ENSG00000000971	22	5	20	12	28	11	43	72	27	399	20	8	2	130	15
ENSG00000001036	260	25	213	286	204	428	533	631	279	415	287	76	259	509	44
ENSG00000001084	211	60	259	334	1155	339	769	1095	224	1941	85	126	130	510	129
ENSG00000001167	174	116	215	291	358	396	440	279	189	193	47	111	4	371	68
ENSG00000001460	38	5	43	37	7	63	111	164	86	543	22	10	26	118	58
ENSG00000001461	62	7	120	81	392	171	178	227	126	171	50	21	40	222	26
ENSG00000001497	40	17	21	22	319	92	35	117	35	125	21	3	18	64	15
ENSG00000001561	138	8	167	173	235	126	324	247	44	959	6	3	0	222	15
ENSG00000001617	18	4	29	18	1	10	62	104	21	104	26	19	55	65	7
ENSG00000001626	250	2	842	952	23	1651	1152	1221	995	410	572	391	214	2403	316
ENSG00000001629	199	128	236	278	560	305	620	513	301	423	61	74	12	321	85
ENSG00000001630	83	48	103	80	504	157	136	302	76	373	46	12	56	161	18
ENSG00000001631	97	25	178	158	112	172	701	304	142	435	71	40	41	368	68
ENSG00000002016	79	5	16	62	33	201	150	157	175	97	25	12	20	114	43
ENSG00000002330	93	99	49	68	0	157	155	194	174	382	132	38	90	227	32
ENSG00000002549	585	169	688	385	2974	813	2119	947	295	1117	279	37	73	454	127
ENSG00000002586	736	77	611	831	3232	979	1057	2664	415	2518	1054	124	749	732	228
ENSG00000002587	64	6	29	21	97	12	56	242	26	403	90	7	51	155	9
ENSG00000002726	52	0	9	38	411	20	2	13	15	15	1	8	2	26	2
ENSG00000002745	0	0	1	1	1	0	20	5	2	12	2	0	0	1	0
ENSG00000002746	9	0	9	8	45	41	6	64	45	15	16	0	31	27	28
ENSG00000002822	126	136	168	332	866	306	142	785	156	228	511	29	413	188	88
ENSG00000002834	1377	638	1369	1302	1653	1919	2970	2181	764	1116	1618	713	954	1581	475
ENSG00000002919	325	116	132	392	572	226	619	329	153	260	137	62	115	519	102
ENSG00000002933	497	29	65	214	221	274	462	148	67	223	149	39	95	52	34
ENSG00000003056	1366	325	732	2285	931	1755	4483	2438	893	990	636	446	121	734	266
ENSG00000003096	2	2	0	3	0	7	7	6	9	64	1	0	1	4	1
ENSG00000003137	4	0	0	13	0	0	1	2	12	0	0	0	0	13	2
ENSG00000003147	92	51	95	52	864	110	250	214	60	254	37	48	76	244	55
ENSG00000003249	1	3	1	3	0	2	12	12	10	72	1	1	14	19	2
ENSG00000003393	71	29	64	149	219	200	344	294	97	290	121	75	34	204	45
ENSG00000003400	87	18	199	187	354	498	664	508	1191	200	113	63	47	301	50
ENSG00000003402	5330	1591	11548	10712	3556	20778	10048	12323	11005	3254	4814	6259	1880	15429	3902
ENSG00000003436	187	49	309	517	870	403	818	1233	465	891	145	116	83	558	148
ENSG00000003509	71	22	83	75	3	164	288	153	105	66	18	14	3	189	53
ENSG00000003756	1073	127	2466	2435	961	2622	2593	2299	1490	1241	829	941	330	3410	468
ENSG00000003987	59	25	17	40	3	86	95	78	78	88	1	3	17	46	5
ENSG00000003989	12	3	11	1	8	1	0	54	32	208	38	2	34	116	21
ENSG00000004059	771	411	236	435	346	397	1298	661	227	518	343	98	133	532	124
ENSG00000004139	36	5	17	19	29	54	118	63	28	74	32	6	33	57	15
ENSG00000004142	122	105	40	84	144	162	287	270	79	244	58	17	62	92	24
ENSG00000004399	324	51	1219	1289	2254	829	172	981	499	490	1187	41	563	671	204
ENSG00000004455	380	167	610	287	2826	392	1078	536	369	462	368	89	219	437	80
ENSG00000004468	43	14	42	85	448	70	617	177	115	404	29	10	23	84	54
ENSG00000004478	305	74	2656	921	543	547	209	462	122	523	165	55	70	163	56
ENSG00000004487	66	23	86	53	16	117	218	272	39	342	18	10	9	115	15
ENSG00000004534	138	43	344	509	1129	518	480	635	250	427	179	82	89	403	94
ENSG00000004660	160	19	37	218	170	265	232	289	145	42	93	31	86	109	46
ENSG00000004700	211	45	72	113	220	183	407	262	75	291	17	16	0	174	27
ENSG00000004766	176	42	92	68	501	245	190	356	128	266	15	19	16	203	15
ENSG00000004776	3	6	0	2	1	3	0	11	12	0	4	1	5	0	0
ENSG00000004777	42	24	38	20	46	11	21	41	67	90	139	25	276	158	30
ENSG00000004779	397	100	78	69	97	256	404	407	106	709	56	12	20	112	16
ENSG00000004799	217	9	73	218	842	80	78	104	55	402	38	3	62	77	20
ENSG00000004809	50	5	79	42	70	57	173	107	75	18	9	12	5	71	12
ENSG00000004838	63	94	26	17	714	17	42	127	120	1432	169	13	313	191	49
ENSG00000004846	10	2	28	33	9	34	17	159	27	64	20	9	6	52	37
ENSG00000004848	10	3	5	3	1	7	11	17	9	232	7	2	63	10	0
ENSG00000004864	753	287	2358	3254	820	4969	4741	4149	1073	294	273	1536	9	1444	379
ENSG00000004866	88	23	83	36	34	150	102	499	134	273	64	4	10	252	25
ENSG00000004897	299	112	336	261	1234	440	520	629	301	480	32	79	7	388	80
ENSG00000004939	27	5	59	60	7	82	55	99	48	17	17	29	12	77	3
ENSG00000004948	0	0	0	0	0	0	0	0	0	0	0	0	3	0	0
ENSG00000004961	71	74	27	40	4	69	154	119	33	137	7	8	3	81	11
ENSG00000004975	77	45	163	497	169	401	563	619	626	207	226	106	165	155	89
ENSG00000005001	15	13	75	40	54	10	54	177	42	1097	220	7	635	528	143
ENSG00000005007	348	84	201	537	1222	847	716	707	416	511	460	178	354	557	207
ENSG00000005020	2235	511	627	985	613	1513	1833	2207	1783	501	300	545	61	3527	403
ENSG00000005022	978	296	375	436	498	895	1245	1061	310	1264	93	81	59	527	81
ENSG00000005059	159	33	118	82	1103	160	190	390	73	382	36	17	41	186	38
ENSG00000005073	0	0	0	0	0	1	4	0	0	0	0	0	2	0	0
ENSG00000005075	220	251	58	201	80	210	594	446	137	158	50	53	24	132	33
ENSG00000005100	23	16	17	28	126	48	38	308	28	65	16	4	25	30	4
ENSG00000005102	0	0	0	0	113	1	0	0	1	0	0	0	0	2	0
ENSG00000005108	2	1	0	32	12	0	11	1	4	5	1	0	1	2	0
ENSG00000005156	218	31	107	198	610	603	347	821	429	390	88	96	45	288	68
ENSG00000005175	176	25	102	93	302	126	397	289	119	394	31	17	31	181	21
ENSG00000005187	112	2	575	697	314	819	558	900	1080	289	93	147	31	801	89
ENSG00000005189	18	3	47	38	17	127	372	312	1668	76	37	30	7	91	8
ENSG00000005194	53	73	18	44	1728	125	419	195	52	220	40	18	25	62	37
ENSG00000005206	52	29	70	106	701	152	73	453	137	489	251	13	649	257	105
ENSG00000005238	359	248	285	317	156	379	531	545	210	227	529	135	188	311	130
ENSG00000005243	8	14	0	5	0	14	15	10	3	0	6	0	10	16	0
ENSG00000005249	30	5	25	13	9	31	10	27	17	44	2	0	5	42	16
ENSG00000005302	574	204	334	400	345	770	796	446	634	255	132	108	83	1108	151
ENSG00000005339	1237	308	3162	4073	1051	7627	2890	5010	2656	903	1322	1935	381	3708	1425
ENSG00000005379	165	9	36	82	158	199	65	661	257	157	237	59	137	202	85
ENSG00000005381	37	33	12	12	29	8	10	70	42	1	27	12	15	2	0
ENSG00000005421	0	0	3	2	0	0	10	0	1	5	5	0	2	3	0
ENSG00000005436	19	24	31	63	190	96	92	96	62	145	64	12	40	105	24
ENSG00000005448	22	26	21	28	377	27	52	85	57	620	52	10	92	173	38
ENSG00000005469	29	3	20	31	157	54	23	70	27	90	12	8	8	61	19
ENSG00000005471	1	0	3	3	0	11	27	19	3	8	2	0	6	9	14
ENSG00000005483	1262	324	3088	2418	718	3516	2560	3266	1516	1005	557	1331	337	4083	355
ENSG00000005486	689	249	894	797	513	1098	2258	1184	715	702	410	206	310	1219	410
ENSG00000005513	0	1	1	1	0	2	0	1	0	0	2	1	2	1	0
ENSG00000005700	162	38	129	120	492	226	200	421	99	616	54	19	21	253	56
ENSG00000005801	72	32	112	150	77	203	259	307	141	282	53	51	65	289	13
ENSG00000005810	136	73	119	209	645	279	358	342	179	163	205	40	209	176	68
ENSG00000005812	450	152	171	309	801	409	1208	462	210	464	164	52	315	405	70
ENSG00000005844	491	102	398	542	705	613	330	337	321	158	388	145	228	584	123
ENSG00000005882	13	7	8	21	22	35	95	51	21	57	27	6	32	19	14
ENSG00000005884	55	29	45	50	22	85	156	187	103	381	130	17	160	196	78
ENSG00000005889	316	99	558	633	294	844	982	1090	334	550	215	186	136	1120	150
ENSG00000005893	1995	285	850	1983	386	2184	5977	2088	1143	904	148	514	60	1697	271
ENSG00000005961	52	0	3	6	0	11	18	12	13	2	2	0	4	13	0
ENSG00000005981	20	3	54	68	315	116	69	116	115	71	16	51	10	182	34
ENSG00000006007	256	178	55	84	56	204	411	268	115	704	72	31	75	483	62
ENSG00000006015	109	78	54	100	461	178	59	197	76	134	97	34	122	139	47
ENSG00000006016	21	1	58	21	513	71	118	118	45	248	80	18	131	56	24
ENSG00000006025	2	11	15	18	0	44	29	34	6	46	13	0	26	22	5
ENSG00000006042	8	6	6	8	3	19	15	44	22	249	53	4	46	64	18
ENSG00000006047	30	0	120	121	331	181	101	124	138	5	196	40	70	79	27
ENSG00000006059	0	0	0	0	0	0	0	0	0	0	0	0	0	0	0
ENSG00000006062	67	29	53	32	57	127	64	175	123	47	127	16	68	73	46
ENSG00000006071	3	1	10	34	306	58	32	52	55	4	5	10	4	38	8
ENSG00000006116	2	0	3	3	0	7	2	9	5	1	4	1	0	2	0
ENSG00000006118	96	11	193	129	23	429	197	380	151	304	187	148	62	191	61
ENSG00000006125	829	194	681	695	241	854	1437	1492	1413	1059	173	351	33	1815	191
ENSG00000006128	4	0	0	0	0	0	0	0	6	7	0	0	0	4	13
ENSG00000006194	55	66	39	92	300	115	217	169	63	112	39	31	68	71	22
ENSG00000006210	3	3	7	6	22	8	4	27	46	162	34	1	76	46	17
ENSG00000006282	83	30	74	83	172	321	114	314	116	88	200	82	104	934	105
ENSG00000006283	6	3	22	32	15	46	17	54	54	16	29	11	19	31	15
ENSG00000006327	91	31	74	70	561	89	37	312	258	1109	172	30	191	187	59
ENSG00000006377	5	5	7	40	637	25	18	28	17	1	59	12	11	38	14
ENSG00000006432	5	9	8	3	62	18	39	35	8	81	9	1	12	36	8
ENSG00000006451	227	54	235	182	1348	443	230	585	140	403	124	11	212	264	112
ENSG00000006453	124	27	154	406	16	419	524	620	294	903	146	105	84	375	101
ENSG00000006459	303	64	225	214	62	359	243	443	162	231	62	69	17	342	40
ENSG00000006468	8	10	4	10	451	5	4	17	11	22	0	4	3	18	0
ENSG00000006530	253	75	376	553	954	807	1036	899	731	479	175	141	17	883	134
ENSG00000006534	284	144	130	195	552	245	827	576	302	997	492	32	557	430	84
ENSG00000006555	21	1	18	18	0	30	16	38	21	86	29	6	55	37	8
ENSG00000006576	121	18	65	149	34	258	323	208	140	136	27	15	3	200	15
ENSG00000006606	0	0	0	0	0	0	0	4	0	25	0	0	0	0	0
ENSG00000006607	111	24	182	108	1603	160	165	370	79	485	130	37	138	493	220
ENSG00000006611	0	0	0	2	2	0	6	15	4	50	12	0	6	50	1
ENSG00000006625	71	33	8	18	8	54	39	71	38	156	10	6	6	17	0
ENSG00000006634	103	379	52	1783	1215	335	267	291	60	104	15	31	5	42	43
ENSG00000006638	4	0	9	14	154	9	3	13	17	2	4	0	7	13	0
ENSG00000006652	1251	393	2499	2602	1831	3631	3196	6005	3605	978	572	1093	262	13327	697
ENSG00000006659	11	0	22	56	0	59	35	43	44	15	10	3	4	61	8
ENSG00000006695	48	23	44	64	493	124	153	135	68	124	26	15	9	102	16
ENSG00000006704	14	9	16	33	1	91	51	77	99	117	59	22	54	132	13
ENSG00000006712	236	210	295	413	247	742	562	632	567	390	396	237	275	605	110
ENSG00000006715	379	189	216	410	856	663	1455	588	223	453	123	90	18	357	140
ENSG00000006740	11	5	10	10	260	8	17	31	17	178	18	4	31	29	6
ENSG00000006744	139	31	79	76	202	200	275	293	116	318	142	8	50	140	47
ENSG00000006747	40	7	147	147	127	135	212	283	171	218	98	53	49	318	43
ENSG00000006756	79	10	125	146	195	161	226	233	129	158	60	30	52	227	40
ENSG00000006757	18	7	33	31	251	85	70	69	43	100	11	12	13	63	9
ENSG00000006788	1	0	0	0	41	0	0	0	0	0	0	0	0	0	0
ENSG00000006831	208	68	357	551	1183	639	384	693	380	398	89	83	13	715	74
ENSG00000006837	37	16	85	168	1635	258	241	158	329	116	45	115	63	191	42
ENSG00000007001	0	2	2	2	2	4	4	3	12	35	2	0	2	15	0
ENSG00000007038	17	0	21	2	8	41	0	22	12	13	6	0	6	44	0
ENSG00000007047	121	324	156	248	272	357	344	639	150	214	302	81	145	263	60
ENSG00000007062	16	14	44	23	156	6	99	176	118	1577	144	6	194	958	158
ENSG00000007080	176	90	111	157	108	261	124	377	135	322	106	41	61	178	60
ENSG00000007129	91	15	26	27	15	96	111	68	68	39	0	17	19	35	6
ENSG00000007168	1413	802	1845	2168	1692	2729	5004	2668	1510	1472	414	600	506	2871	475
ENSG00000007171	3	3	5	6	92	0	3	18	7	34	8	0	18	22	2
ENSG00000007174	11	30	42	17	218	15	94	277	153	1265	356	19	495	478	90
ENSG00000007202	390	78	383	462	962	624	496	1021	642	615	395	209	172	776	182
ENSG00000007216	4	4	2	1	0	0	0	0	2	7	1	1	4	10	5
ENSG00000007237	863	334	1025	1205	764	1317	2926	949	1498	246	676	436	206	965	332
ENSG00000007255	30	26	11	16	0	54	60	151	45	92	74	13	25	42	33
ENSG00000007264	29	149	112	100	462	299	414	279	98	203	146	42	142	118	28
ENSG00000007306	1	2	6	0	79	2	0	1	10	4	5	1	4	6	1
ENSG00000007312	7	0	9	0	0	11	4	15	9	2	4	1	4	0	0
ENSG00000007314	0	0	0	3	0	11	2	42	15	0	0	0	1	0	0
ENSG00000007341	219	51	111	148	84	280	361	462	163	193	84	95	32	422	76
ENSG00000007350	59	22	103	30	103	20	69	88	9	0	66	39	5	90	29
ENSG00000007372	11	1	28	24	11	34	40	58	26	13	13	9	13	68	15
ENSG00000007376	20	16	13	17	14	41	137	77	16	45	42	4	63	29	12
ENSG00000007384	8	4	34	20	35	2	8	63	47	99	48	5	37	61	31
ENSG00000007392	68	4	234	306	72	308	271	347	182	246	151	43	85	346	69
ENSG00000007402	5	1	5	5	107	5	15	11	8	7	2	0	2	8	2
ENSG00000007516	28	10	10	27	296	99	98	235	102	727	168	19	888	165	48
ENSG00000007520	110	126	18	42	254	118	214	227	51	210	67	18	94	74	13
ENSG00000007541	34	21	34	56	502	92	71	248	83	278	259	23	732	136	97
ENSG00000007545	57	13	49	65	82	93	77	234	33	164	80	7	146	93	35
ENSG00000007866	3	12	6	15	1	7	11	46	25	100	28	2	22	43	7
ENSG00000007908	0	0	0	0	22	5	6	1	39	0	0	0	0	0	0
ENSG00000007923	68	16	141	77	158	253	91	368	153	157	91	32	69	188	27
ENSG00000007933	19	2	5	8	2	26	46	55	36	84	32	0	28	57	20
ENSG00000007944	264	116	194	517	19	936	788	417	323	186	67	114	27	448	79
ENSG00000007952	0	0	0	0	0	0	15	3	0	6	0	0	0	3	0
ENSG00000007968	43	22	15	14	9	18	17	19	7	3	10	4	6	24	20
ENSG00000008018	864	424	253	322	683	734	1588	1168	320	1281	84	121	32	438	163
ENSG00000008056	31	15	39	24	3	27	99	106	16	74	67	19	16	119	6
ENSG00000008083	356	233	565	953	336	757	1380	1874	380	226	667	244	161	476	124
ENSG00000008086	119	35	203	347	814	392	332	524	363	155	154	76	155	579	113
ENSG00000008118	22	19	131	35	22	143	211	632	217	55	81	242	5	85	12
ENSG00000008128	297	40	372	538	252	455	557	1712	555	278	576	272	224	459	100
ENSG00000008130	1931	1088	4359	5265	2550	6172	5100	2337	2327	463	4195	4425	2514	6019	1235
ENSG00000008196	0	0	0	0	16	0	0	0	0	0	0	0	0	0	0
ENSG00000008197	0	0	0	0	5	0	0	0	0	0	0	0	5	0	0
ENSG00000008226	72	5	97	77	178	158	106	419	218	731	293	73	482	432	111
ENSG00000008256	23	13	117	107	38	79	206	169	58	72	69	13	44	114	24
ENSG00000008277	14	0	1	6	72	19	36	28	64	15	0	0	15	6	2
ENSG00000008282	309	71	132	224	3	214	1107	560	131	820	19	48	15	268	55
ENSG00000008283	71	26	27	74	109	177	305	298	131	624	126	12	405	261	37
ENSG00000008294	2109	668	6846	7122	4235	7659	4803	8028	2786	1759	1174	3719	218	8164	1068
ENSG00000008300	2	3	3	2	5	6	21	13	7	6	3	3	7	5	0
ENSG00000008311	13	5	12	28	1028	38	32	32	32	26	5	10	7	47	7
ENSG00000008323	154	24	133	165	174	720	268	877	724	176	350	181	288	915	159
ENSG00000008324	156	119	36	52	3	100	317	160	83	189	7	11	5	33	20
ENSG00000008382	82	15	92	68	461	191	174	245	123	179	123	52	45	181	62
ENSG00000008394	500	205	243	377	448	311	1123	1597	213	2004	119	46	62	585	121
ENSG00000008405	34	28	98	123	530	121	209	471	67	329	99	30	26	119	44
ENSG00000008438	94	194	48	121	0	39	17	68	214	7	28	51	16	477	31
ENSG00000008441	11	17	20	9	15	10	19	82	29	139	36	3	120	38	22
ENSG00000008513	762	255	1599	1763	1281	2333	2110	3737	807	988	1375	385	448	1510	347
ENSG00000008516	1219	363	994	1471	3173	2093	869	1227	1776	15	1148	1488	2211	6455	934
ENSG00000008517	49	132	141	238	584	231	849	207	292	683	68	15	97	131	66
ENSG00000008710	112	31	93	113	1194	243	89	561	128	593	403	16	897	333	112
ENSG00000008735	3	1	6	5	13	9	19	12	11	4	5	1	9	4	1
ENSG00000008838	141	118	251	298	987	306	497	650	275	505	285	52	291	319	112
ENSG00000008853	77	63	35	42	43	109	72	124	106	59	33	21	65	42	23
ENSG00000008869	207	14	354	381	1909	688	686	603	459	517	89	128	8	519	89
ENSG00000008952	1307	418	611	964	2649	1344	2342	2026	554	1116	103	455	31	2489	307
ENSG00000008988	3451	3406	2182	1708	3658	3253	6090	4593	1125	6489	317	393	49	2358	436
ENSG00000009307	1635	859	1363	1502	955	2532	4235	3178	1223	2210	495	272	86	2280	287
ENSG00000009335	153	51	128	204	209	331	605	508	177	475	85	52	24	432	51
ENSG00000009413	214	120	810	768	2969	1104	743	1174	684	627	372	283	654	1079	166
ENSG00000009694	5	0	16	34	1	22	3	3	2	0	0	7	1	45	34
ENSG00000009709	0	0	0	0	1	0	4	0	3	1	0	0	1	0	0
ENSG00000009724	4	0	8	11	0	35	38	42	23	17	5	3	3	21	7
ENSG00000009765	5	1	17	24	84	33	28	35	31	35	9	6	6	37	5
ENSG00000009780	112	35	307	392	84	368	376	212	219	254	123	99	33	322	34
ENSG00000009790	514	135	630	1385	1073	682	512	1135	1589	92	732	531	336	3397	481
ENSG00000009830	147	15	88	109	576	149	189	305	107	201	179	46	156	246	54
ENSG00000009844	280	87	51	96	36	225	506	259	74	398	4	11	2	112	11
ENSG00000009950	8	0	19	16	27	15	32	59	17	12	39	6	37	22	1
ENSG00000009954	118	41	63	51	31	178	144	184	61	246	47	15	44	120	16
ENSG00000010017	289	180	204	359	147	292	694	490	133	320	76	86	89	275	56
ENSG00000010030	11	35	69	24	0	11	203	15	35	32	0	9	7	30	7
ENSG00000010072	71	13	35	43	30	86	313	159	56	153	54	12	32	127	33
ENSG00000010165	48	46	26	25	200	68	148	83	25	165	18	4	10	27	9
ENSG00000010219	120	45	28	27	468	109	50	84	21	128	14	7	20	177	39
ENSG00000010244	1452	255	2513	2750	302	2243	3732	2945	1270	1498	242	792	122	2287	299
ENSG00000010256	472	166	228	214	719	486	740	653	248	557	219	65	84	322	135
ENSG00000010270	415	257	247	285	277	555	1073	692	359	473	106	162	19	282	63
ENSG00000010278	1214	659	385	1883	155	1309	1495	1816	419	2966	549	70	174	1147	173
ENSG00000010282	0	0	9	9	0	37	66	53	34	33	28	6	38	55	9
ENSG00000010292	107	61	51	83	559	77	123	147	91	160	74	24	44	49	21
ENSG00000010295	61	6	48	71	102	142	128	124	93	56	171	16	73	58	20
ENSG00000010310	23	2	124	137	67	170	188	320	136	277	77	48	194	430	90
ENSG00000010318	57	93	79	96	117	91	162	186	99	97	44	58	41	158	57
ENSG00000010319	0	0	3	0	61	1	27	12	5	0	0	0	1	0	0
ENSG00000010322	173	38	192	349	1900	342	387	437	174	263	324	66	222	436	80
ENSG00000010327	353	3	322	544	1048	694	191	1379	395	251	1116	84	517	325	50
ENSG00000010361	124	13	65	72	412	86	99	158	101	382	125	16	245	170	20
ENSG00000010379	0	0	1	9	0	54	37	58	125	4	4	26	5	19	2
ENSG00000010404	1319	1146	448	760	651	1800	2330	2496	985	1253	667	389	470	1760	259
ENSG00000010438	0	15	0	0	110	10	0	15	4	15	0	6	3	0	0
ENSG00000010539	171	76	222	237	312	359	256	281	675	102	267	166	91	530	136
ENSG00000010610	350	26	185	256	894	722	372	376	313	581	338	49	146	584	143
ENSG00000010626	155	19	108	52	31	59	90	224	165	1616	155	18	357	282	94
ENSG00000010671	401	101	194	220	63	443	852	713	828	153	151	52	11	398	202
ENSG00000010704	48	0	39	47	33	53	52	63	102	45	18	12	19	126	13
ENSG00000010803	47	41	46	51	186	56	216	144	66	186	34	13	17	104	10
ENSG00000010810	123	45	807	546	553	849	741	1033	304	197	158	41	101	458	112
ENSG00000010818	166	150	846	642	36	1114	779	721	839	533	256	358	75	420	170
ENSG00000010932	0	0	4	4	0	7	1	10	2	42	5	2	8	15	2
ENSG00000011007	131	56	63	54	324	131	268	208	56	270	112	10	14	84	29
ENSG00000011009	398	184	124	254	290	375	637	527	207	658	377	101	268	299	107
ENSG00000011021	128	27	204	636	607	563	912	727	400	304	273	94	160	232	58
ENSG00000011028	12	1	3	8	2	50	4	65	31	8	23	0	25	136	9
ENSG00000011052	29	0	11	0	0	31	0	80	0	62	0	5	0	0	0
ENSG00000011083	0	0	2	1	1	0	0	7	3	1	0	0	0	1	2
ENSG00000011105	15	0	1	19	3	4	9	29	4	33	4	1	7	9	8
ENSG00000011114	158	32	162	212	294	339	347	424	182	375	74	73	76	211	39
ENSG00000011132	121	105	329	372	402	351	474	339	113	101	260	164	154	101	35
ENSG00000011143	19	10	13	12	19	29	17	68	64	225	33	6	74	104	23
ENSG00000011198	1022	449	644	2050	475	3854	1358	2735	2057	468	232	247	134	4034	240
ENSG00000011201	79	3	13	27	15	122	80	56	17	63	8	1	28	47	11
ENSG00000011243	328	83	255	439	177	486	614	820	300	470	572	107	595	590	139
ENSG00000011258	75	27	49	87	5	195	187	198	99	128	41	49	18	81	27
ENSG00000011260	358	71	893	693	955	766	643	597	425	345	63	103	73	189	77
ENSG00000011275	267	29	161	204	558	265	276	376	155	246	80	52	45	301	33
ENSG00000011295	191	9	154	163	690	334	486	521	167	313	119	51	136	290	41
ENSG00000011304	500	175	312	479	409	717	1412	1314	305	1036	453	153	406	523	98
ENSG00000011332	10	3	15	11	146	13	9	27	11	73	8	6	9	5	1
ENSG00000011347	0	0	1	0	1	0	21	9	9	5	0	1	2	4	0
ENSG00000011376	57	7	36	47	11	87	46	148	64	143	20	13	37	135	11
ENSG00000011405	112	34	194	131	968	249	234	253	103	210	24	29	5	287	18
ENSG00000011422	13937	3501	21358	15402	6447	30541	29993	44031	7729	9598	11832	19160	7744	43395	2970
ENSG00000011426	35	53	25	36	12	38	72	41	78	58	1	8	14	25	2
ENSG00000011451	45	23	32	54	178	75	35	136	48	90	60	15	48	118	19
ENSG00000011454	321	94	238	667	853	663	655	621	384	465	158	150	27	615	99
ENSG00000011465	31	6	116	167	1131	161	140	242	128	78	71	50	80	210	33
ENSG00000011478	87	3	81	53	565	189	104	261	74	79	113	36	79	126	34
ENSG00000011485	110	48	27	34	195	98	137	279	71	297	74	19	63	150	23
ENSG00000011523	185	11	290	382	68	1089	728	927	602	137	174	280	147	641	134
ENSG00000011566	79	18	251	366	173	461	177	679	87	786	213	16	188	761	82
ENSG00000011590	0	1	33	14	1603	15	2	21	8	12	18	1	32	93	13
ENSG00000011600	11578	5471	4659	7006	9274	12695	26265	11138	4976	2790	2747	2783	891	8530	1396
ENSG00000011638	76	23	76	98	34	131	342	222	62	203	21	18	19	143	55
ENSG00000011677	0	0	0	0	34	0	0	0	0	2	0	0	1	0	0
ENSG00000012048	71	64	92	117	680	193	146	177	111	133	103	48	169	188	28
ENSG00000012061	269	97	208	444	744	603	709	1089	429	655	477	174	357	572	175
ENSG00000012124	1222	279	1492	7157	1223	1880	6073	708	1004	43	951	318	189	195	170
ENSG00000012171	39	4	13	42	217	102	88	151	96	60	58	22	67	45	25
ENSG00000012174	38	4	91	59	17	83	54	110	36	69	76	83	90	62	20
ENSG00000012211	49	34	44	72	135	70	67	77	40	45	124	21	39	133	30
ENSG00000012223	86	157	74	116	3	161	344	607	372	104	26	35	18	99	29
ENSG00000012232	233	83	282	390	322	816	630	499	434	151	206	103	259	789	133
ENSG00000012504	0	0	6	9	2	20	0	12	10	3	0	0	4	12	0
ENSG00000012660	956	265	1444	775	309	998	570	1306	786	813	209	418	37	1790	200
ENSG00000012779	2752	1000	4349	5490	863	6981	2429	4199	3934	586	1621	1447	1281	5754	1735
ENSG00000012817	135	6	139	137	4	197	157	224	93	181	168	27	35	8	0
ENSG00000012822	282	122	257	356	2393	606	858	619	415	531	379	117	199	545	143
ENSG00000012963	69	38	24	22	29	65	144	125	37	111	34	15	37	45	27
ENSG00000012983	50	17	171	167	129	199	110	345	176	412	63	33	43	362	85
ENSG00000013016	3	1	2	1	0	6	3	11	4	12	2	1	2	2	1
ENSG00000013275	207	105	135	180	121	338	445	603	203	449	41	39	15	186	25
ENSG00000013288	102	15	78	115	121	264	245	256	87	138	90	38	77	218	34
ENSG00000013293	35	4	100	131	50	249	172	240	135	131	86	98	30	320	114
ENSG00000013297	5	3	30	46	3	53	11	190	138	18	36	5	6	58	17
ENSG00000013306	201	90	175	113	578	211	211	770	101	415	199	24	250	196	45
ENSG00000013364	851	348	811	959	1413	1902	1242	1709	1044	1188	895	490	752	2173	651
ENSG00000013374	261	141	735	436	525	557	1533	609	391	523	283	84	152	603	58
ENSG00000013375	321	30	195	150	129	229	257	306	122	495	19	34	8	402	95
ENSG00000013392	5	0	7	4	0	15	4	24	8	27	7	0	2	14	6
ENSG00000013441	1647	435	4475	2160	755	2428	2123	3463	1214	946	361	757	212	2500	470
ENSG00000013503	20	22	20	47	5	94	135	202	51	103	52	4	8	158	29
ENSG00000013523	73	0	133	109	86	103	79	113	76	83	50	12	13	140	34
ENSG00000013561	264	103	126	306	167	318	791	390	123	359	103	84	22	234	105
ENSG00000013563	199	64	179	210	183	216	830	258	142	170	329	118	226	242	155
ENSG00000013573	39	36	78	70	1502	126	63	184	68	214	56	21	102	148	34
ENSG00000013583	243	226	89	112	53	138	1196	310	119	241	84	36	25	135	49
ENSG00000013588	32	78	67	57	66	32	45	586	56	1263	329	15	355	263	122
ENSG00000013619	40	2	95	81	3	42	11	183	36	178	52	73	13	169	9
ENSG00000013725	96	127	499	403	134	674	554	540	337	307	246	140	169	674	130
ENSG00000013810	313	145	119	145	113	387	363	424	412	36	365	87	682	669	211
ENSG00000014123	102	10	47	38	6	67	156	104	43	177	9	4	0	75	9
ENSG00000014138	31	2	148	160	42	147	61	108	514	61	153	121	37	385	54
ENSG00000014164	128	74	297	382	35	554	383	419	375	100	156	118	211	906	187
ENSG00000014216	329	267	368	606	1206	544	1147	1035	400	1118	693	130	875	794	304
ENSG00000014257	196	55	54	51	130	157	176	108	98	44	35	66	9	294	27
ENSG00000014824	204	34	78	109	185	190	416	270	150	426	24	21	8	174	29
ENSG00000014914	24	2	38	18	0	39	24	90	23	142	24	7	30	46	6
ENSG00000014919	140	51	85	177	267	241	400	344	139	265	86	53	26	205	41
ENSG00000015133	66	87	159	167	54	149	399	356	158	636	235	22	302	374	108
ENSG00000015153	295	142	297	375	344	572	397	700	161	219	162	97	157	237	79
ENSG00000015171	79	31	44	31	81	83	81	146	48	256	11	12	5	264	19
ENSG00000015285	1688	594	482	1284	601	2059	3741	1566	1299	204	792	420	521	2396	461
ENSG00000015413	0	0	0	0	0	1	0	3	0	3	23	0	5	0	0
ENSG00000015475	1466	1059	2343	2044	2151	3406	4433	2976	1010	677	1411	1921	486	2259	539
ENSG00000015479	821	257	842	688	791	549	2019	1158	324	1342	225	104	56	572	129
ENSG00000015520	0	0	1	0	47	1	2	12	2	2	0	0	2	2	0
ENSG00000015532	46	5	41	55	41	86	122	179	33	70	61	14	57	25	15
ENSG00000015568	331	85	2320	2254	369	1965	1314	2271	1242	992	442	560	270	1902	236
ENSG00000015592	0	0	10	1	1	14	10	20	18	12	0	2	7	15	3
ENSG00000015676	133	61	50	117	29	190	239	265	106	376	66	21	90	274	28
ENSG00000016082	1	0	1	1	0	0	0	11	2	11	0	0	2	3	0
ENSG00000016391	20	2	14	12	5	39	15	18	23	7	7	3	6	25	4
ENSG00000016402	4	9	4	4	7	0	4	12	14	163	11	1	13	33	0
ENSG00000016490	0	0	0	0	0	0	4	1	5	1	0	0	0	2	0
ENSG00000016602	19	1	8	5	3	1	0	81	3	163	2	1	8	52	37
ENSG00000016864	121	13	82	80	8	118	414	177	50	449	57	16	41	191	66
ENSG00000017260	548	63	1086	440	194	1013	728	1499	302	1364	94	42	23	932	153
ENSG00000017427	9	1	20	9	40	21	29	19	6	8	5	2	0	12	2
ENSG00000017483	24	5	8	4	386	9	83	152	31	11	5	0	10	2	4
ENSG00000017797	353	257	209	260	379	442	489	379	211	353	125	67	109	391	135
ENSG00000018189	132	9	435	338	875	389	177	522	310	480	223	115	165	653	71
ENSG00000018236	6	2	1	0	917	20	1	23	52	9	10	6	14	10	0
ENSG00000018280	4945	1568	12054	11252	5157	15384	8453	10862	8751	1473	18876	6048	17094	27006	3595
ENSG00000018408	17	28	21	17	1610	40	53	92	51	447	60	6	65	197	44
ENSG00000018510	233	51	78	105	96	363	368	381	132	337	82	23	0	308	36
ENSG00000018610	125	71	46	102	4	131	205	205	96	134	43	26	46	104	29
ENSG00000018625	12	0	1	4	230	7	3	5	3	2	3	1	3	10	0
ENSG00000018699	41	14	36	12	15	53	125	93	116	121	13	14	32	148	33
ENSG00000018869	2	0	1	8	0	11	33	22	15	35	5	0	0	31	3
ENSG00000019102	15	5	3	3	0	13	24	26	6	60	10	3	34	54	17
ENSG00000019144	98	5	169	163	557	189	58	296	133	156	172	88	196	243	46
ENSG00000019169	2362	117	1064	2201	6431	3510	1141	8203	1182	6380	2269	231	496	1389	345
ENSG00000019186	1	5	8	3	1	1	9	6	1	196	7	0	25	25	17
ENSG00000019485	11	13	10	6	158	20	40	38	31	87	28	1	15	16	9
ENSG00000019505	0	0	2	3	0	2	2	3	3	1	8	3	1	5	0
ENSG00000019549	0	0	1	0	2	1	7	15	5	10	5	0	0	1	0
ENSG00000019582	11061	1054	13396	7792	8453	23543	16841	11937	5172	20051	7942	985	3923	15899	2329
ENSG00000019991	82	11	9	44	241	37	44	28	66	3	46	1	8	61	1
ENSG00000019995	168	35	86	103	20	219	182	203	97	121	17	40	0	185	21
ENSG00000020129	26	2	19	13	0	79	46	65	46	115	19	4	72	70	14
ENSG00000020181	4	0	4	2	0	13	8	20	15	11	5	0	2	3	1
ENSG00000020256	59	32	159	149	32	216	118	298	137	106	61	92	37	301	66
ENSG00000020426	47	62	22	4	15	56	36	134	30	501	6	0	12	196	24
ENSG00000020577	13	28	88	65	1082	164	265	163	107	285	61	23	78	105	11
ENSG00000020633	74	52	221	150	417	198	163	164	62	64	182	31	142	91	34
ENSG00000020922	92	15	72	134	1260	187	176	273	184	209	38	23	13	409	54
ENSG00000021300	32	18	22	13	10	59	202	131	48	281	33	13	122	75	4
ENSG00000021355	4127	1196	4419	2136	898	5307	7283	3508	3417	2865	1606	1893	885	8939	1766
ENSG00000021461	2	1	14	13	0	20	14	22	34	15	10	1	1	10	2
ENSG00000021488	12	0	14	16	3	23	14	25	18	13	5	9	1	32	11
ENSG00000021574	310	84	333	367	1118	525	636	661	337	291	241	166	152	545	112
ENSG00000021645	1	0	14	12	6	3	15	18	18	153	12	4	29	33	14
ENSG00000021762	17	16	33	46	77	62	109	108	45	130	160	11	130	183	25
ENSG00000021776	168	26	101	112	15	157	382	264	113	205	13	7	11	142	16
ENSG00000021826	6	0	8	15	53	34	54	67	33	7	20	15	39	57	0
ENSG00000021852	2	0	22	0	14	34	57	2	7	82	0	12	0	104	2
ENSG00000022267	53	4	71	7	243	198	13	98	30	113	20	5	12	135	30
ENSG00000022277	1090	665	713	979	1350	1525	1618	1369	1706	525	336	695	165	1759	193
ENSG00000022355	2	0	7	5	9	9	10	10	6	6	30	3	43	15	0
ENSG00000022556	99	34	127	148	631	240	116	351	686	163	57	410	54	137	18
ENSG00000022567	509	348	879	899	371	1415	880	1724	1147	237	946	428	541	723	221
ENSG00000022840	1670	905	1261	1290	2102	1801	1952	2142	1295	893	608	569	923	3372	967
ENSG00000022976	70	7	48	72	75	142	82	148	80	102	66	19	27	154	43
ENSG00000023041	379	131	353	259	284	580	1033	391	320	334	52	168	20	278	47
ENSG00000023171	30	7	61	108	1005	84	469	196	73	67	98	21	32	176	58
ENSG00000023191	553	267	385	552	2521	1012	1358	1540	367	850	781	85	433	578	213
ENSG00000023228	303	66	115	142	308	307	475	434	196	426	79	42	26	265	50
ENSG00000023287	350	149	397	425	92	886	880	2198	290	606	140	140	67	626	174
ENSG00000023318	255	53	103	156	151	225	544	368	116	285	36	47	3	191	25
ENSG00000023330	452	112	1739	542	215	550	483	630	380	418	203	94	96	340	69
ENSG00000023445	327	163	622	574	138	964	1450	752	406	767	98	131	74	472	83
ENSG00000023516	66	17	30	29	122	78	159	82	38	183	5	3	2	79	14
ENSG00000023572	56	89	19	30	13	118	95	127	28	223	13	16	6	67	10
ENSG00000023608	147	200	219	299	100	555	853	648	215	141	67	101	14	144	34
ENSG00000023697	157	50	33	81	172	132	288	228	51	223	18	8	0	149	9
ENSG00000023734	514	207	194	204	274	419	690	1037	188	584	233	106	134	557	107
ENSG00000023839	127	2	151	190	9	314	164	220	318	69	15	29	9	471	49
ENSG00000023892	265	87	137	148	359	225	185	292	159	48	230	76	179	426	87
ENSG00000023902	280	147	329	152	1121	400	434	1045	239	492	555	85	191	203	143
ENSG00000023909	350	311	205	118	624	99	1242	1294	450	1009	108	516	133	674	200
ENSG00000024048	345	67	216	304	593	400	466	352	317	224	173	72	168	576	147
ENSG00000024422	29	8	41	35	166	51	9	266	79	46	53	4	39	65	8
ENSG00000024526	35	5	11	27	48	22	87	60	15	19	2	4	0	32	5
ENSG00000024862	163	207	43	123	0	225	308	151	87	185	12	21	9	126	18
ENSG00000025039	488	706	380	568	272	796	1539	630	231	335	158	179	50	280	93
ENSG00000025156	19	10	15	10	56	26	76	75	21	211	10	2	1	60	3
ENSG00000025293	732	148	666	1335	542	1465	1924	1432	986	495	341	333	258	1850	218
ENSG00000025423	0	0	1	0	1	1	1	0	0	0	0	0	0	2	0
ENSG00000025434	158	65	527	1356	1113	790	498	1082	416	1204	1129	27	290	1094	355
ENSG00000025708	2105	1275	2806	3007	18190	3939	4933	3851	1986	2527	6156	1487	7242	5211	1558
ENSG00000025770	103	25	118	163	487	223	117	328	158	137	147	66	109	208	48
ENSG00000025772	69	36	44	57	38	97	98	190	109	374	54	23	41	95	35
ENSG00000025796	380	51	605	555	855	804	605	1381	580	637	184	308	55	547	186
ENSG00000025800	126	33	86	125	404	243	369	275	87	385	72	31	18	165	23
ENSG00000026025	13363	6142	9400	12092	25227	19399	25954	45354	6746	24228	9103	2771	4836	12321	2996
ENSG00000026036	8	0	28	41	127	72	24	121	22	39	66	9	47	32	14
ENSG00000026103	654	158	2186	1071	148	707	1306	747	547	416	78	276	20	638	138
ENSG00000026297	1643	1050	604	1160	988	1507	1511	1730	1501	286	681	856	427	3952	294
ENSG00000026508	17468	3628	42268	30768	6320	47759	25490	56042	16284	19516	13596	18014	4347	49731	10422
ENSG00000026559	2	0	5	6	0	11	11	11	4	5	4	1	12	21	0
ENSG00000026652	61	29	262	213	400	339	106	285	112	265	158	64	50	302	90
ENSG00000026751	979	817	2591	4261	1839	3441	18618	2503	958	780	676	1644	55	441	332
ENSG00000026950	192	64	229	403	2877	350	459	183	279	76	111	74	97	332	63
ENSG00000027001	67	14	17	12	175	23	91	68	54	390	39	1	22	156	44
ENSG00000027075	1547	391	3090	2260	5018	3378	3729	5452	2956	1128	453	1740	149	4435	599
ENSG00000027644	0	0	0	0	0	1	1	3	0	1	1	0	0	0	0
ENSG00000027697	4209	390	1706	2439	1603	4006	9526	3675	2557	1140	299	669	125	3798	580
ENSG00000027847	54	4	44	64	86	128	140	292	84	169	119	15	94	74	10
ENSG00000027869	7	48	27	44	18	97	80	81	18	29	19	1	21	46	5
ENSG00000028116	183	92	142	133	17	226	519	303	137	553	41	22	21	329	56
ENSG00000028137	2083	801	6579	5206	6108	8325	13341	5861	3471	750	6496	4234	3555	5832	1385
ENSG00000028203	177	47	262	196	71	470	671	657	189	689	93	57	64	436	84
ENSG00000028277	409	114	397	585	201	483	630	500	313	109	341	98	100	259	109
ENSG00000028310	69	50	207	190	981	313	227	542	164	284	157	31	204	358	37
ENSG00000028528	652	195	829	1078	328	946	1198	1894	856	832	816	235	170	1480	227
ENSG00000028839	209	77	80	194	394	237	672	361	213	325	2	48	0	460	62
ENSG00000029153	213	44	136	144	15	64	487	431	171	816	38	13	21	449	38
ENSG00000029363	686	122	667	726	759	1674	1908	1853	764	945	280	204	33	1655	270
ENSG00000029364	177	43	83	163	69	275	389	321	178	439	51	46	4	289	39
ENSG00000029534	31	5	5	5	3	10	12	16	23	8	2	1	7	8	0
ENSG00000029559	7	2	0	0	0	3	18	69	8	8	0	0	2	7	0
ENSG00000029639	53	5	70	152	199	103	162	192	150	171	29	24	51	101	48
ENSG00000029725	282	115	169	384	95	430	470	462	206	387	91	108	73	473	126
ENSG00000029993	103	97	72	83	83	98	58	154	45	465	47	7	21	234	9
ENSG00000030066	191	12	240	516	94	674	346	576	387	366	143	112	75	562	109
ENSG00000030110	79	63	33	41	69	82	121	96	34	145	53	12	41	83	16
ENSG00000030304	0	4	9	1	6	5	3	16	1	12	5	0	1	10	0
ENSG00000030419	14	12	24	23	2	105	13	65	18	378	11	1	2	243	42
ENSG00000030582	4350	1403	2667	6992	8513	9597	16226	10041	2931	3693	6772	1034	3330	4842	1764
ENSG00000031003	402	141	351	519	1272	758	1384	766	528	494	122	166	28	1103	230
ENSG00000031081	197	53	132	323	133	436	1241	380	217	357	134	61	26	214	29
ENSG00000031691	27	10	2	5	11	17	14	19	9	34	0	1	0	22	4
ENSG00000031698	220	71	118	186	760	248	467	343	154	457	126	28	74	259	68
ENSG00000031823	244	121	294	415	897	469	579	676	433	466	281	71	204	376	106
ENSG00000032219	478	137	386	439	274	466	1059	464	378	180	171	64	29	459	98
ENSG00000032389	79	28	73	36	411	168	61	145	52	227	113	34	43	100	41
ENSG00000032444	1300	233	2253	1507	2663	2308	770	2131	1447	608	1850	409	1363	2492	445
ENSG00000032742	58	28	81	160	26	274	234	314	168	728	77	27	24	472	96
ENSG00000033011	63	0	27	55	140	84	210	141	75	146	42	18	19	144	25
ENSG00000033030	110	27	135	130	210	187	253	295	168	239	51	27	28	174	41
ENSG00000033050	57	13	28	55	402	89	201	212	71	128	38	21	33	56	10
ENSG00000033100	126	35	119	131	231	192	345	351	107	236	203	44	119	183	53
ENSG00000033122	1	11	43	24	85	59	44	69	1	39	6	11	2	50	0
ENSG00000033170	91	42	230	226	19	484	183	460	253	432	104	89	89	691	202
ENSG00000033178	167	58	285	256	903	455	311	526	314	588	44	114	15	714	65
ENSG00000033327	894	343	1375	1618	678	2917	1776	4018	1574	324	1002	1164	260	3138	448
ENSG00000033627	1065	67	2095	1964	553	1215	1116	1956	1068	565	988	397	385	1683	244
ENSG00000033800	788	228	1250	1816	374	1626	2166	1662	1089	406	300	526	77	2425	263
ENSG00000033867	90	14	110	127	15	170	111	368	112	213	78	16	12	194	48
ENSG00000034053	0	1	26	18	826	26	63	31	10	3	0	2	3	23	6
ENSG00000034152	1437	1323	6086	2437	734	3613	2881	8217	1836	1459	2743	4653	1167	4247	817
ENSG00000034239	37	13	48	29	13	57	182	263	117	1481	80	22	118	342	66
ENSG00000034510	8707	7305	4585	4991	15547	7423	17599	14074	2886	18305	3738	597	2918	5518	1485
ENSG00000034533	87	2	21	23	211	70	167	80	46	87	6	1	0	93	1
ENSG00000034677	543	106	876	664	436	634	1432	965	465	1263	328	139	62	1315	224
ENSG00000034693	25	2	18	5	0	51	28	77	17	77	9	0	0	19	11
ENSG00000034713	2188	2380	3461	3316	1725	3202	6317	2817	1159	847	600	1547	175	1397	176
ENSG00000034971	0	0	0	0	0	1	16	3	24	1	0	0	0	0	0
ENSG00000035115	91	55	179	98	63	215	203	217	119	363	88	43	27	378	94
ENSG00000035141	107	54	37	111	249	105	133	213	82	147	91	19	46	132	38
ENSG00000035403	129	29	191	294	130	160	143	316	117	857	49	28	28	369	101
ENSG00000035499	6	16	69	57	494	51	14	69	53	44	13	37	10	69	13
ENSG00000035664	218	15	66	70	52	107	168	198	175	49	92	55	56	129	37
ENSG00000035681	1721	2349	1227	3486	1363	6427	12841	7701	4352	648	386	3357	19	5199	649
ENSG00000035687	512	93	97	200	963	368	638	476	167	659	77	28	48	462	94
ENSG00000035720	5	8	2	0	0	7	36	9	6	5	0	0	0	3	0
ENSG00000035862	1330	316	387	821	1881	1142	2264	1312	444	595	594	152	436	762	167
ENSG00000035928	206	47	622	436	2002	495	393	793	357	292	135	166	108	415	117
ENSG00000036054	327	75	245	375	325	620	784	776	218	559	25	135	1	529	64
ENSG00000036257	977	237	1032	1239	765	2116	1871	2386	1170	1044	667	368	164	2885	447
ENSG00000036448	4	0	10	20	2	10	13	40	43	8	2	2	0	0	0
ENSG00000036473	0	0	0	0	0	0	0	0	1	0	0	0	0	0	0
ENSG00000036530	70	2	117	157	557	225	156	202	196	117	15	37	12	324	48
ENSG00000036549	100	41	61	118	0	185	268	262	154	254	46	5	66	188	36
ENSG00000036565	9	0	2	9	13	9	15	27	42	14	9	0	8	12	0
ENSG00000036672	2	6	11	7	52	10	5	92	53	231	30	0	52	49	6
ENSG00000036828	7	3	25	44	78	35	50	57	44	20	23	13	48	47	7
ENSG00000037042	2	2	11	15	0	27	3	18	8	30	8	0	14	54	0
ENSG00000037241	151	56	14	35	7	100	232	291	147	224	6	5	15	49	9
ENSG00000037280	6	2	17	12	432	23	9	45	24	16	4	6	3	30	6
ENSG00000037474	161	49	249	165	149	309	469	441	161	255	88	17	48	258	61
ENSG00000037637	114	32	261	140	150	162	394	176	64	95	132	40	61	166	19
ENSG00000037749	272	28	274	510	855	643	847	694	498	387	224	132	135	478	147
ENSG00000037757	29	3	80	61	35	90	42	125	70	58	44	20	41	123	19
ENSG00000037897	103	7	53	41	626	117	63	192	76	214	49	13	31	72	19
ENSG00000037965	0	0	0	1	1	0	0	0	1	1	0	0	0	0	0
ENSG00000038002	68	2	10	31	303	28	81	117	15	94	41	4	7	80	0
ENSG00000038210	131	35	259	82	159	127	478	190	49	220	28	13	45	100	14
ENSG00000038219	625	135	380	862	196	1591	1204	1100	840	266	289	326	139	1880	231
ENSG00000038274	522	223	211	255	93	413	1174	343	191	536	33	45	9	269	36
ENSG00000038295	0	2	0	0	0	1	0	0	0	6	0	0	3	13	0
ENSG00000038358	156	42	134	166	969	342	284	526	137	212	246	39	308	184	46
ENSG00000038382	344	55	740	997	1511	1087	596	2096	625	2282	556	170	183	1527	287
ENSG00000038427	1413	58	2647	1466	786	2134	808	3063	558	458	1930	338	369	2885	298
ENSG00000038532	145	47	129	125	750	292	394	346	205	214	120	52	103	244	53
ENSG00000038945	1431	43	721	464	3195	2557	1755	1270	595	1710	604	91	331	3221	334
ENSG00000039068	46	84	86	67	48	79	82	377	128	2090	134	27	75	346	144
ENSG00000039123	149	39	88	165	77	332	454	350	174	388	78	29	32	300	54
ENSG00000039139	11	5	24	7	79	6	61	149	66	1024	61	8	40	398	72
ENSG00000039319	1165	289	2044	3057	431	4608	3195	4742	1555	692	289	1659	50	3508	707
ENSG00000039523	391	107	854	1441	1028	965	629	1509	456	259	1619	494	460	725	247
ENSG00000039537	0	1	0	0	954	0	0	4	4	87	2	0	23	16	16
ENSG00000039560	94	48	70	97	1656	76	83	188	137	378	44	11	41	117	21
ENSG00000039600	0	0	2	0	0	1	2	4	2	7	0	0	4	0	0
ENSG00000039650	343	113	266	614	661	845	592	920	472	415	603	164	510	661	142
ENSG00000039987	17	0	94	62	0	158	87	147	125	58	80	25	12	150	21
ENSG00000040199	21	1	38	48	6	58	68	81	80	79	27	13	40	70	12
ENSG00000040275	130	22	50	102	5	60	221	64	23	100	0	18	0	50	1
ENSG00000040341	354	231	199	238	272	397	856	654	798	401	58	159	38	571	57
ENSG00000040487	86	27	25	157	50	289	326	385	138	113	111	55	47	77	21
ENSG00000040531	305	47	206	415	583	605	1028	666	432	547	178	56	164	267	61
ENSG00000040608	7	0	3	3	4	39	10	1	3	9	1	0	11	6	2
ENSG00000040633	456	265	311	349	754	365	910	605	701	223	451	144	251	359	122
ENSG00000040731	1	0	0	2	0	1	22	1	2	1	0	0	0	3	0
ENSG00000040933	268	29	222	450	299	448	357	273	205	95	411	65	186	680	227
ENSG00000041353	10	22	3	1	80	2	13	16	3	153	0	1	8	16	8
ENSG00000041357	1139	498	364	380	67	568	2669	969	321	1246	32	102	6	553	84
ENSG00000041515	2	1	4	11	2	10	11	8	18	8	1	2	0	17	1
ENSG00000041802	95	30	49	71	181	335	287	627	132	402	47	18	21	239	24
ENSG00000041880	33	14	35	9	178	24	19	46	13	75	18	2	42	39	23
ENSG00000041982	29	4	50	27	0	37	45	410	146	817	35	14	14	41	16
ENSG00000041988	49	13	82	68	66	63	87	283	65	62	43	9	47	46	13
ENSG00000042062	75	0	45	133	73	429	56	507	235	199	147	35	63	268	80
ENSG00000042088	75	29	122	111	121	170	92	316	92	230	59	32	52	217	46
ENSG00000042286	25	15	30	45	71	46	143	227	50	188	32	13	33	36	23
ENSG00000042304	27	0	17	39	75	31	182	53	128	31	7	6	27	67	0
ENSG00000042317	103	38	78	73	603	172	120	196	144	314	54	17	19	309	72
ENSG00000042429	215	39	250	290	176	448	653	521	312	337	93	106	61	426	90
ENSG00000042445	90	23	107	182	111	168	270	323	226	225	146	71	65	326	73
ENSG00000042493	3072	683	1139	1563	5644	2898	9523	3932	963	2486	988	398	798	1500	626
ENSG00000042753	667	293	135	347	3673	825	1065	1205	236	932	1279	57	1048	343	166
ENSG00000042781	0	0	0	0	16	0	34	0	0	3	0	0	0	0	0
ENSG00000042813	5	0	0	0	0	0	32	4	9	14	0	0	0	0	0
ENSG00000042832	108	6	188	341	417	1428	284	725	1603	48	275	231	71	412	125
ENSG00000042980	168	19	214	226	8	182	457	851	236	260	66	16	24	370	98
ENSG00000043039	8	3	12	6	11	14	8	17	20	80	18	1	18	19	1
ENSG00000043093	421	150	127	193	1388	318	1030	377	169	346	83	100	1	245	48
ENSG00000043143	57	15	129	68	18	94	130	104	70	108	69	8	119	89	28
ENSG00000043355	0	0	0	0	1	0	0	4	0	0	0	0	0	0	0
ENSG00000043462	7540	3986	25252	22946	7554	28893	20059	32222	17294	1348	6697	14510	1944	26395	3314
ENSG00000043514	34	51	44	14	215	64	104	122	66	211	25	2	3	104	19
ENSG00000043591	3	2	9	5	35	5	3	21	13	59	20	3	43	22	5
ENSG00000044012	0	0	0	0	0	0	0	0	0	0	7	0	0	0	0
ENSG00000044090	48	13	18	17	65	29	53	47	23	68	27	4	40	33	36
ENSG00000044115	550	386	1133	1341	2532	1704	1380	2867	1112	3912	1049	441	308	3268	319
ENSG00000044446	272	28	221	379	457	591	203	450	351	108	127	122	120	845	95
ENSG00000044459	119	25	161	190	42	295	269	224	133	108	6	35	5	456	48
ENSG00000044524	13	6	11	19	78	20	4	12	9	17	8	9	1	19	3
ENSG00000044574	2649	127	2256	1413	3995	2333	2937	5794	1111	3048	565	422	242	1460	346
ENSG00000046604	17	2	5	8	95	4	60	90	25	355	10	1	3	30	10
ENSG00000046647	62	38	29	49	68	70	65	166	106	184	9	11	13	174	22
ENSG00000046651	106	42	253	131	790	104	105	217	133	260	61	36	38	287	20
ENSG00000046653	17	1	31	14	177	18	17	46	76	97	4	4	12	43	4
ENSG00000046774	0	0	0	0	1	0	0	0	0	0	0	0	0	0	0
ENSG00000046889	14	0	6	3	15	13	30	9	4	1	0	0	1	18	2
ENSG00000047056	235	126	196	255	110	391	527	528	261	224	139	57	41	222	70
ENSG00000047188	116	12	79	115	14	175	116	163	129	130	21	21	3	305	29
ENSG00000047230	24	12	54	41	120	74	80	100	77	79	24	10	16	98	15
ENSG00000047249	486	339	486	671	604	1247	2084	2005	440	936	185	228	67	490	128
ENSG00000047315	311	73	99	243	49	516	932	583	232	665	23	32	4	396	57
ENSG00000047346	156	53	110	171	59	418	394	396	156	516	89	42	129	408	50
ENSG00000047365	227	98	536	382	263	603	1284	651	522	521	34	87	10	1005	102
ENSG00000047410	455	84	294	473	390	840	1022	684	873	460	155	120	72	1218	171
ENSG00000047457	96	22	61	40	396	57	259	281	169	846	27	21	10	727	53
ENSG00000047578	312	40	152	418	53	746	246	930	318	1099	248	149	144	657	120
ENSG00000047579	289	158	288	628	30	740	935	648	380	127	180	114	47	202	106
ENSG00000047597	2	1	1	0	97	4	0	9	1	19	0	0	1	1	0
ENSG00000047617	1	0	0	4	117	4	36	1	11	3	0	0	0	4	1
ENSG00000047621	74	33	116	143	41	235	343	334	185	296	82	52	161	209	90
ENSG00000047634	14	5	57	154	4	55	82	144	26	95	19	12	3	89	4
ENSG00000047644	249	96	93	153	138	290	152	314	258	121	131	50	94	277	53
ENSG00000047648	15	0	27	40	58	56	20	29	22	43	13	4	15	28	11
ENSG00000047662	8	0	13	10	2	23	10	35	15	4	14	4	7	9	5
ENSG00000047849	283	92	315	266	170	333	470	536	172	544	197	36	126	364	93
ENSG00000047932	64	11	14	19	43	43	111	41	23	120	6	2	7	46	7
ENSG00000047936	0	9	1	4	79	2	1	3	1	2	0	0	0	0	0
ENSG00000048028	138	29	48	45	3	95	325	120	59	189	9	7	9	100	13
ENSG00000048052	91	34	120	58	1373	123	48	328	243	1316	35	21	7	481	150
ENSG00000048140	51	28	15	36	55	70	146	145	29	125	65	4	32	47	10
ENSG00000048162	53	9	33	49	0	61	58	193	44	119	54	3	27	62	24
ENSG00000048342	1274	64	1041	1238	2936	2934	1318	2851	5652	1106	439	1067	87	6276	1200
ENSG00000048392	342	80	94	77	917	250	396	305	173	351	104	27	78	479	57
ENSG00000048405	148	48	97	133	145	209	357	283	125	345	73	31	51	196	45
ENSG00000048462	0	13	0	0	209	18	140	25	4	29	0	6	4	0	0
ENSG00000048471	86	15	128	210	608	518	296	592	216	444	215	23	233	331	113
ENSG00000048540	8	48	23	6	8	11	87	24	6	33	13	2	18	17	3
ENSG00000048544	123	39	43	60	1	120	252	145	58	180	20	14	9	107	10
ENSG00000048545	0	0	0	0	0	0	7	1	2	0	0	0	0	0	0
ENSG00000048649	329	166	338	373	552	505	842	580	306	368	176	105	45	552	115
ENSG00000048707	279	29	264	1092	359	1854	1397	1972	1688	341	292	304	97	550	288
ENSG00000048740	902	215	381	962	399	845	2031	746	929	181	262	165	113	1051	164
ENSG00000048828	502	214	270	380	1653	576	532	853	338	1056	269	130	99	709	117
ENSG00000048991	207	52	188	238	1813	336	340	411	225	231	115	82	86	347	66
ENSG00000049089	47	34	41	108	326	31	285	400	305	100	122	7	228	97	35
ENSG00000049130	11	18	7	5	199	6	40	58	9	129	2	1	7	37	2
ENSG00000049167	48	3	37	59	1	108	12	97	88	95	37	15	18	321	21
ENSG00000049192	0	7	5	2	188	7	51	6	0	6	0	0	0	3	0
ENSG00000049239	109	17	84	183	85	145	475	225	121	147	97	27	63	167	37
ENSG00000049245	922	412	331	482	324	746	1857	928	448	789	76	272	36	977	95
ENSG00000049246	37	15	46	73	50	71	74	65	57	50	58	15	40	78	5
ENSG00000049247	72	183	0	0	207	119	218	46	33	0	23	0	0	0	0
ENSG00000049249	45	7	147	114	11	239	100	295	100	88	48	71	39	159	28
ENSG00000049283	7	6	16	24	1	61	41	71	29	50	23	0	88	66	3
ENSG00000049323	14	8	1	1	0	1	0	17	4	95	19	0	0	7	0
ENSG00000049449	48	8	84	76	276	111	124	302	82	445	58	29	34	176	33
ENSG00000049540	92	14	283	321	345	481	263	447	230	238	269	38	427	586	39
ENSG00000049541	122	72	89	98	19	137	72	126	235	87	45	21	17	153	40
ENSG00000049618	196	44	322	430	710	557	505	675	459	627	205	160	88	604	146
ENSG00000049656	609	123	674	925	563	1370	1065	2427	322	890	773	224	506	720	130
ENSG00000049759	126	79	136	232	122	215	335	1228	378	1684	225	72	297	581	173
ENSG00000049768	7	0	1	2	0	30	69	28	19	15	8	0	16	2	4
ENSG00000049769	6	18	14	15	3	24	188	37	22	23	22	7	33	65	2
ENSG00000049860	1475	295	584	2020	9486	2624	4061	2663	777	1390	705	354	495	1359	342
ENSG00000049883	9	13	13	13	158	11	29	40	28	44	7	3	10	15	1
ENSG00000050030	1	1	1	2	41	2	3	5	2	8	0	0	0	6	0
ENSG00000050130	388	48	94	188	10	296	718	325	145	638	49	58	22	311	58
ENSG00000050165	9	0	0	0	836	3	9	35	17	9	37	3	0	23	0
ENSG00000050327	27	24	55	13	61	146	101	105	67	202	196	18	82	170	62
ENSG00000050344	410	41	1556	706	70	976	3023	1337	1751	425	90	363	27	1218	115
ENSG00000050393	25	10	18	37	85	48	121	89	33	82	30	6	31	53	7
ENSG00000050405	63	47	41	11	293	106	88	106	44	367	48	14	31	403	52
ENSG00000050426	106	73	145	178	90	213	435	289	142	271	76	49	65	377	85
ENSG00000050438	33	2	160	77	1293	126	147	231	77	174	92	52	44	389	28
ENSG00000050555	0	0	0	1	0	0	1	1	1	2	0	0	1	0	0
ENSG00000050628	1	1	1	5	5	12	8	10	2	7	3	2	3	24	0
ENSG00000050730	790	55	460	256	2650	398	2642	1215	496	3164	83	320	9	1363	177
ENSG00000050748	128	100	70	87	138	153	355	245	71	222	25	25	17	211	20
ENSG00000050767	1	0	3	30	0	3	18	6	7	0	5	0	5	24	0
ENSG00000050820	80	5	99	7	139	123	17	108	84	539	118	7	158	393	109
ENSG00000051009	303	75	600	645	29	599	545	700	187	274	224	160	154	383	49
ENSG00000051108	1257	201	1942	2124	232	1858	3433	4255	1015	1261	445	462	308	1311	244
ENSG00000051128	148	153	277	229	382	213	454	503	106	92	251	121	156	88	41
ENSG00000051180	26	15	25	17	32	39	29	71	16	14	48	3	25	37	19
ENSG00000051341	13	14	26	16	33	19	32	64	33	27	21	0	19	27	2
ENSG00000051382	488	200	316	403	2080	635	1355	1289	316	423	92	126	46	636	79
ENSG00000051523	6868	2753	10399	8867	4433	9090	23699	12441	4409	4578	4888	3836	3395	5672	2123
ENSG00000051596	82	72	31	40	1287	74	153	152	32	185	41	10	12	50	58
ENSG00000051620	179	246	68	129	303	139	347	314	154	380	102	36	91	271	85
ENSG00000051825	39	21	78	134	211	150	408	219	158	153	33	13	28	188	11
ENSG00000052126	41	17	178	153	251	220	224	287	187	614	76	34	58	492	75
ENSG00000052344	39	5	47	56	64	91	33	277	291	368	71	29	77	137	27
ENSG00000052723	94	123	44	38	9	107	130	177	100	110	3	21	11	69	28
ENSG00000052749	331	98	232	438	85	1038	672	2139	311	627	314	93	154	585	153
ENSG00000052795	773	391	1262	4322	1087	2600	6399	4181	1146	1726	517	453	41	896	285
ENSG00000052802	101	45	99	44	8	134	269	192	254	497	6	4	19	200	12
ENSG00000052841	312	33	293	422	77	664	671	592	335	406	128	79	57	648	97
ENSG00000052850	0	0	0	0	0	2	1	1	0	1	0	0	0	1	0
ENSG00000053108	18	29	32	69	3	455	138	46	51	73	39	29	34	68	9
ENSG00000053254	652	387	928	1392	636	1418	1281	1326	726	970	720	278	232	1873	148
ENSG00000053328	6	0	0	0	0	6	0	8	0	0	0	0	4	0	0
ENSG00000053371	113	38	16	33	121	64	46	151	73	233	63	7	43	79	11
ENSG00000053372	69	11	45	43	338	87	98	168	101	92	31	7	16	57	10
ENSG00000053438	25	0	42	33	0	63	79	120	68	65	13	9	18	89	34
ENSG00000053501	100	23	62	112	441	264	158	316	162	183	95	50	52	213	21
ENSG00000053524	125	50	270	429	183	258	456	1119	412	155	107	108	29	569	60
ENSG00000053702	2	0	16	14	1	27	44	34	19	20	21	3	59	23	17
ENSG00000053747	3	14	15	14	9	23	127	96	27	158	39	4	8	110	22
ENSG00000053770	239	93	50	79	234	198	639	279	71	217	27	25	5	151	45
ENSG00000053900	225	21	71	158	62	183	332	229	108	320	40	16	36	283	65
ENSG00000053918	73	30	36	55	108	156	28	122	73	85	90	31	63	127	19
ENSG00000054116	228	181	132	318	587	339	848	359	191	367	116	79	79	187	70
ENSG00000054118	612	234	378	659	207	880	1526	1032	581	693	167	221	30	811	149
ENSG00000054148	159	61	31	113	2	243	36	407	91	378	37	7	51	82	52
ENSG00000054179	0	0	1	0	0	1	0	7	7	41	6	4	12	33	0
ENSG00000054219	118	8	67	100	13	147	98	179	97	254	36	20	30	227	28
ENSG00000054267	523	138	771	686	278	1424	1160	963	940	300	247	296	97	1451	311
ENSG00000054277	243	24	173	117	31	463	193	299	108	283	84	6	27	377	22
ENSG00000054282	429	105	305	369	1190	660	566	1202	752	602	136	77	38	773	110
ENSG00000054356	0	0	4	0	0	0	23	14	13	5	8	1	3	3	0
ENSG00000054392	3	0	3	2	38	8	4	23	11	115	9	1	16	53	5
ENSG00000054523	483	79	432	539	492	970	758	1385	396	701	180	102	122	1863	254
ENSG00000054598	5	7	3	5	3	3	72	46	25	198	10	1	16	33	4
ENSG00000054611	177	57	330	315	491	560	351	458	232	184	322	143	162	267	71
ENSG00000054654	122	45	311	360	1407	742	550	653	962	877	274	287	359	1871	215
ENSG00000054690	13	3	17	22	91	31	18	67	47	82	43	11	70	77	13
ENSG00000054793	42	6	23	9	63	30	23	74	26	361	18	4	28	112	32
ENSG00000054796	3	0	0	0	0	0	0	0	0	0	0	0	0	0	0
ENSG00000054803	0	0	0	0	0	0	0	0	0	0	0	0	0	0	0
ENSG00000054938	11	0	8	7	0	32	9	26	4	1	1	2	4	2	12
ENSG00000054965	350	37	192	207	117	646	358	670	467	78	255	132	84	759	215
ENSG00000054967	557	78	2165	1382	1133	1316	513	3315	764	217	1737	793	922	1363	341
ENSG00000054983	845	83	1986	2421	734	3052	1899	2876	1502	761	626	744	208	3412	333
ENSG00000055044	176	38	290	185	1031	306	508	517	338	555	54	4	5	295	67
ENSG00000055070	302	286	313	367	649	612	1171	823	238	543	277	49	130	373	131
ENSG00000055118	0	0	0	0	7	1	0	0	0	1	0	0	1	0	0
ENSG00000055130	157	36	131	115	17	231	313	331	122	458	31	24	12	251	33
ENSG00000055147	115	70	112	137	1411	144	239	226	63	140	31	38	10	78	30
ENSG00000055163	841	274	2008	3368	590	3903	1322	2242	1254	164	1783	1966	501	4090	503
ENSG00000055208	932	834	1551	1397	121	2303	3058	2592	845	683	219	985	79	1855	377
ENSG00000055211	210	64	62	154	66	210	449	241	120	281	25	31	27	253	28
ENSG00000055332	191	163	197	285	265	327	3407	354	207	351	53	98	28	467	39
ENSG00000055483	221	130	365	993	324	867	538	2011	811	360	558	535	291	1536	71
ENSG00000055609	558	134	853	1171	1739	2076	782	1710	850	466	480	390	210	1717	340
ENSG00000055732	37	3	152	150	269	175	84	162	108	58	18	45	12	174	19
ENSG00000055813	1	0	0	0	38	0	0	2	0	1	0	0	0	0	0
ENSG00000055917	708	275	408	656	1298	887	1442	710	377	642	99	140	33	839	163
ENSG00000055950	106	57	49	53	97	123	303	180	43	318	32	13	29	95	38
ENSG00000055955	122	91	21	47	0	190	37	63	37	40	25	23	43	146	14
ENSG00000055957	4	6	21	22	8	31	56	70	51	13	24	5	4	76	3
ENSG00000056050	66	28	7	16	17	49	90	64	29	74	16	5	0	94	23
ENSG00000056097	290	99	298	315	101	380	787	483	209	534	63	57	22	396	51
ENSG00000056277	21	7	12	17	1	13	50	34	11	33	0	3	1	25	8
ENSG00000056291	0	0	2	0	0	0	0	1	0	0	0	0	1	0	0
ENSG00000056487	7	0	0	0	2	0	40	0	0	0	1	0	0	0	0
ENSG00000056558	325	144	1700	1051	129	1886	1021	1484	582	693	269	990	80	288	120
ENSG00000056586	247	71	195	294	1209	416	593	354	210	393	83	80	48	374	63
ENSG00000056736	65	0	21	8	1	149	13	34	41	46	7	1	2	50	3
ENSG00000056972	195	59	400	194	74	303	820	1152	255	774	147	100	90	397	71
ENSG00000056998	3	0	0	0	1	4	4	14	5	17	4	1	18	9	0
ENSG00000057019	136	5	160	244	285	178	289	345	427	170	109	21	227	165	94
ENSG00000057149	242	265	38	172	197	11	245	747	130	2665	46	22	19	1062	89
ENSG00000057252	691	91	426	370	1375	773	1394	1283	344	1460	142	81	36	793	174
ENSG00000057294	7	8	39	30	85	23	56	86	161	176	24	16	18	73	7
ENSG00000057468	4	8	1	1	0	6	6	9	6	3	2	1	1	2	0
ENSG00000057593	0	0	0	0	12	1	0	1	0	3	10	0	0	0	0
ENSG00000057608	1483	413	391	450	460	1070	2231	1131	452	1437	139	139	104	912	112
ENSG00000057657	325	81	553	535	15	476	977	782	735	477	195	80	48	414	102
ENSG00000057663	160	113	72	141	4	217	571	267	124	397	25	17	5	206	33
ENSG00000057704	436	159	519	987	145	1148	1720	1199	892	245	273	687	35	3764	280
ENSG00000057757	175	55	76	112	116	162	342	405	111	338	56	22	15	177	25
ENSG00000057935	28	37	43	39	221	101	42	44	76	112	27	9	10	79	3
ENSG00000058056	20	2	21	14	7	26	16	40	7	68	8	1	1	13	19
ENSG00000058063	1419	408	1635	1345	350	2079	2401	2007	1328	779	159	338	97	3212	444
ENSG00000058085	14	4	22	11	91	4	17	146	70	1467	55	2	46	215	86
ENSG00000058091	284	148	558	874	263	1040	588	1350	261	398	149	164	42	597	152
ENSG00000058262	538	60	596	557	787	604	1592	1254	336	958	260	107	118	615	136
ENSG00000058272	1529	302	949	2037	1679	2217	2737	1640	1398	451	371	671	110	2579	394
ENSG00000058335	0	1	3	6	6	12	26	15	19	61	3	0	14	7	1
ENSG00000058404	13	60	57	82	63	216	19	73	62	163	30	17	23	33	4
ENSG00000058453	94	24	143	127	2939	208	169	309	213	347	566	37	1425	483	160
ENSG00000058600	49	20	73	69	103	185	132	376	99	304	132	10	83	211	60
ENSG00000058668	331	24	179	224	1102	286	418	395	372	533	105	104	58	946	221
ENSG00000058673	497	184	484	877	678	1328	1218	1007	661	321	195	295	21	625	138
ENSG00000058729	106	30	11	39	47	73	102	93	38	110	0	4	11	124	2
ENSG00000058799	229	120	157	162	83	247	453	322	160	426	58	92	10	336	65
ENSG00000058804	42	9	10	21	1	57	115	63	13	57	1	2	0	27	2
ENSG00000058866	55	25	25	44	295	87	290	101	48	49	10	12	2	73	14
ENSG00000059122	61	14	158	124	445	242	198	311	113	157	225	41	110	460	71
ENSG00000059145	104	35	255	312	134	448	352	751	305	84	365	133	237	340	152
ENSG00000059377	2516	267	1895	3044	747	3801	5259	3208	4134	591	1547	864	632	2820	858
ENSG00000059378	381	80	474	1003	980	1162	2321	1028	770	589	315	61	82	613	111
ENSG00000059573	32	28	12	12	47	26	42	84	27	169	26	2	8	85	21
ENSG00000059588	58	35	31	31	165	62	55	149	52	147	24	2	34	156	9
ENSG00000059691	48	20	24	25	326	63	66	104	38	107	37	5	33	51	16
ENSG00000059728	5824	3551	10317	9141	1843	11136	9346	6527	4024	1076	3013	4304	1129	13739	2085
ENSG00000059758	323	131	696	707	537	635	1377	1186	384	412	189	99	224	1278	206
ENSG00000059769	30	13	27	24	75	54	59	100	40	100	2	9	3	59	10
ENSG00000059804	6804	1350	13583	8599	6875	11145	14476	8105	5911	1358	4889	2865	2210	20970	3050
ENSG00000059915	103	1	173	230	236	738	237	817	218	68	194	161	63	188	67
ENSG00000060069	204	73	245	388	893	865	579	942	370	253	328	70	215	898	71
ENSG00000060138	833	564	580	987	645	1905	581	1968	721	2963	784	360	428	2136	360
ENSG00000060140	16	0	16	28	1	16	20	12	57	96	5	4	19	156	4
ENSG00000060237	1398	397	1262	1884	472	1937	2946	1637	1238	1289	935	423	402	1786	373
ENSG00000060339	272	65	251	311	120	492	444	697	268	418	103	39	37	442	107
ENSG00000060491	208	270	772	633	1452	426	1376	542	211	260	428	100	374	252	78
ENSG00000060558	351	193	515	322	450	923	1153	1420	232	544	423	232	158	287	73
ENSG00000060566	2	0	0	5	0	2	8	2	15	0	2	0	0	2	0
ENSG00000060642	88	10	61	73	5	81	425	141	82	218	53	41	17	94	61
ENSG00000060656	8	4	5	3	141	1	13	92	30	267	70	7	166	79	15
ENSG00000060688	93	52	69	45	1065	153	123	309	89	290	33	6	26	174	39
ENSG00000060709	0	0	1	0	0	0	36	6	0	8	0	0	1	0	0
ENSG00000060718	0	0	0	0	3	0	3	0	0	0	0	0	0	0	0
ENSG00000060749	75	32	73	53	197	79	103	135	38	126	11	6	3	122	6
ENSG00000060762	393	178	59	178	0	217	337	377	120	295	19	12	12	204	9
ENSG00000060971	603	401	548	582	1977	1341	1213	1281	651	616	699	360	575	1521	422
ENSG00000060982	684	441	628	963	601	884	1813	2146	573	983	349	187	94	506	114
ENSG00000061273	317	212	736	679	408	284	573	777	309	601	759	261	501	562	234
ENSG00000061337	9	0	11	18	1	69	66	79	57	4	29	11	6	16	6
ENSG00000061455	0	0	0	0	2	0	1	0	0	5	0	0	0	10	0
ENSG00000061492	0	0	0	0	0	0	0	0	0	0	0	0	0	0	0
ENSG00000061656	14	9	33	23	0	53	18	105	100	42	133	12	37	87	14
ENSG00000061676	12	24	15	29	60	27	120	110	22	397	19	6	21	94	7
ENSG00000061794	162	67	39	20	1228	140	101	181	63	288	7	8	13	97	47
ENSG00000061918	1	5	3	9	3	6	1	19	4	13	1	1	2	6	4
ENSG00000061936	206	36	146	234	206	444	587	484	219	281	145	82	83	395	55
ENSG00000061938	99	37	164	145	962	234	87	318	147	139	288	58	387	186	74
ENSG00000061987	333	30	378	723	137	969	913	763	645	412	103	116	107	867	112
ENSG00000062038	20	12	29	79	175	119	51	175	100	162	44	14	17	107	41
ENSG00000062096	4	0	0	2	0	4	0	2	2	4	1	0	1	1	0
ENSG00000062194	775	350	2108	1689	208	2169	1908	1211	1154	904	189	538	9	2135	353
ENSG00000062282	1430	381	1034	1076	573	2814	1142	1671	2112	90	870	1113	675	4984	886
ENSG00000062370	2	1	3	0	29	4	3	9	55	16	0	0	0	5	1
ENSG00000062485	581	147	669	745	1512	914	1138	1199	508	820	235	101	116	693	191
ENSG00000062524	6	0	3	0	0	15	8	9	8	32	11	0	25	15	18
ENSG00000062582	121	148	65	113	681	227	478	520	141	399	52	23	26	124	41
ENSG00000062598	310	103	505	533	1687	353	1012	543	260	371	143	54	75	287	55
ENSG00000062650	365	108	208	289	270	486	436	428	229	354	89	76	13	530	86
ENSG00000062716	2550	1092	4112	4833	1841	4691	4291	7956	5591	2157	2356	1484	374	9811	1533
ENSG00000062725	169	40	89	160	144	286	453	259	156	189	62	64	34	342	34
ENSG00000062822	70	33	39	45	132	53	83	126	85	40	65	5	37	68	8
ENSG00000063015	49	32	46	182	9	184	371	310	114	13	61	80	26	133	30
ENSG00000063046	732	408	596	734	918	1247	1671	1604	484	1303	242	260	50	916	221
ENSG00000063127	123	14	61	82	5	40	108	81	41	60	20	150	30	79	28
ENSG00000063169	68	26	79	101	19	155	146	212	69	134	51	19	70	216	28
ENSG00000063176	26	10	18	27	106	50	90	122	26	58	105	7	84	39	5
ENSG00000063177	1484	1205	1279	1143	2868	2214	1856	3071	905	2766	982	289	513	1702	493
ENSG00000063180	21	0	5	14	53	30	13	9	1	17	14	14	6	1	0
ENSG00000063241	104	42	24	50	435	124	36	160	37	192	78	4	114	118	26
ENSG00000063244	381	184	366	809	298	879	737	1283	606	847	1053	149	613	779	274
ENSG00000063245	219	253	85	301	1120	403	407	510	164	371	316	50	303	333	81
ENSG00000063322	205	73	118	185	37	571	465	664	280	185	137	100	57	225	47
ENSG00000063438	5	0	91	13	0	11	38	69	13	16	58	2	5	0	0
ENSG00000063515	0	0	0	0	0	0	0	0	0	0	0	0	0	0	0
ENSG00000063587	9	7	5	6	11	15	23	33	5	29	8	1	1	9	2
ENSG00000063601	125	47	134	101	50	154	132	129	96	323	25	36	24	391	48
ENSG00000063660	8	16	3	9	103	21	12	81	13	112	111	3	240	54	30
ENSG00000063761	10	3	22	9	3	50	71	66	22	59	29	1	33	58	4
ENSG00000063854	142	47	125	128	322	196	175	323	132	364	231	32	181	168	51
ENSG00000063978	373	109	270	283	995	610	729	600	319	534	215	119	129	516	195
ENSG00000064012	731	139	301	412	1221	609	1288	792	1049	508	105	100	63	1346	403
ENSG00000064042	15	43	8	14	83	15	20	51	17	194	11	2	23	66	5
ENSG00000064102	82	23	29	35	30	67	259	169	51	92	5	4	2	92	39
ENSG00000064115	298	104	118	175	3387	321	262	436	180	349	91	26	79	236	61
ENSG00000064195	0	4	0	0	3	1	0	1	2	0	0	0	0	0	0
ENSG00000064199	54	23	38	9	1	33	155	98	56	1092	9	5	3	139	35
ENSG00000064201	24	0	20	74	396	43	33	87	43	13	15	6	46	45	8
ENSG00000064205	6	1	39	35	8	39	19	38	30	13	16	6	9	61	6
ENSG00000064218	1	0	1	1	15	0	6	9	2	16	2	0	6	0	11
ENSG00000064225	1213	269	930	1568	29	2141	2577	1971	921	554	234	213	43	590	154
ENSG00000064270	66	15	533	55	561	58	56	462	269	566	284	423	208	1167	124
ENSG00000064300	18	0	9	2	1	4	9	8	3	9	4	0	24	1	2
ENSG00000064309	8	5	21	14	148	15	14	41	27	48	19	4	17	52	2
ENSG00000064313	177	42	155	215	23	296	492	516	232	246	89	34	50	341	44
ENSG00000064393	212	97	253	363	185	315	512	566	175	496	108	62	46	263	49
ENSG00000064419	226	78	124	183	87	258	676	313	163	256	81	29	14	246	54
ENSG00000064489	102	104	3	34	119	81	92	24	60	12	36	26	31	125	21
ENSG00000064490	134	209	73	164	322	330	262	310	86	546	88	22	107	179	35
ENSG00000064545	37	14	15	20	38	53	92	81	26	37	48	3	94	49	25
ENSG00000064547	584	79	500	1144	734	2110	432	1263	1119	199	916	386	715	1565	335
ENSG00000064601	1361	540	1106	3809	2745	3215	9886	4356	1028	1535	1502	604	609	955	469
ENSG00000064607	84	35	98	127	198	203	177	217	89	204	140	27	123	170	63
ENSG00000064651	47	14	70	72	199	110	120	189	80	286	25	23	52	236	28
ENSG00000064652	62	16	66	55	21	169	141	264	71	251	74	19	12	127	32
ENSG00000064655	6	12	7	7	302	3	1	29	27	163	27	3	20	100	13
ENSG00000064666	2827	2327	1676	1450	1287	3405	4566	3224	3381	953	1785	1456	1007	5341	1123
ENSG00000064687	76	46	214	230	540	538	205	335	711	206	576	253	402	709	127
ENSG00000064692	2	14	26	11	297	0	28	40	23	122	1	5	8	76	4
ENSG00000064703	64	12	40	86	132	68	114	80	59	89	16	12	7	130	19
ENSG00000064726	543	93	582	805	2533	1032	1363	1202	1131	1245	349	95	121	1280	190
ENSG00000064763	444	179	152	545	58	428	2074	441	436	459	149	78	106	578	49
ENSG00000064787	13	6	19	7	1	8	8	61	34	294	14	8	27	104	20
ENSG00000064835	0	0	4	17	0	4	16	8	55	1	2	3	0	37	0
ENSG00000064886	111	37	122	213	13	237	361	332	197	161	40	74	21	231	44
ENSG00000064932	1479	701	1737	2161	923	4999	2554	4353	3895	1052	2573	1596	1965	4853	1280
ENSG00000064933	73	32	116	147	203	260	213	250	157	144	87	31	73	290	40
ENSG00000064961	128	54	151	126	265	162	158	242	82	272	142	42	230	161	73
ENSG00000064989	16	5	29	60	46	87	79	101	37	36	44	31	16	77	28
ENSG00000064995	78	61	71	109	328	219	210	234	137	134	69	49	47	173	40
ENSG00000064999	127	29	117	114	83	197	320	158	136	254	112	24	55	250	55
ENSG00000065000	415	188	600	771	1281	1062	903	1239	455	783	743	278	509	656	181
ENSG00000065029	81	30	180	148	94	125	134	262	96	145	187	33	98	154	74
ENSG00000065054	13	74	27	14	41	16	35	117	104	438	89	11	185	160	26
ENSG00000065057	6	11	7	11	0	13	40	42	20	84	23	2	33	59	4
ENSG00000065060	64	9	40	46	73	67	68	118	41	115	39	6	10	67	15
ENSG00000065135	307	143	135	248	64	450	630	391	296	226	66	100	37	579	80
ENSG00000065150	176	48	170	111	123	214	194	808	228	494	32	36	20	252	88
ENSG00000065154	263	130	222	168	6	282	517	545	136	785	36	73	11	392	80
ENSG00000065183	43	7	24	28	26	44	127	91	34	81	10	8	6	70	20
ENSG00000065243	336	62	163	279	204	482	686	418	356	399	73	70	22	659	67
ENSG00000065268	46	24	16	15	94	59	33	161	62	242	114	7	100	77	27
ENSG00000065308	16	4	7	9	5	37	27	54	15	83	22	3	6	18	4
ENSG00000065320	3	0	6	7	24	4	6	35	30	161	22	1	40	28	8
ENSG00000065325	1	0	0	1	353	4	16	7	45	3	0	2	1	2	0
ENSG00000065328	3	12	3	7	89	23	21	10	18	6	8	0	10	6	1
ENSG00000065357	454	121	943	1270	1398	1019	1028	1277	502	511	641	266	249	1581	266
ENSG00000065361	146	27	556	424	1267	592	440	589	529	532	197	176	204	1572	141
ENSG00000065371	4	0	18	24	265	33	16	6	6	7	1	6	0	25	0
ENSG00000065413	1188	223	783	1078	129	1623	980	927	1130	141	395	293	124	2911	333
ENSG00000065427	323	150	149	212	146	473	891	636	226	637	142	74	48	258	59
ENSG00000065457	419	26	1953	1009	865	953	670	970	813	273	145	818	62	389	212
ENSG00000065485	63	0	47	19	263	32	17	130	33	61	17	7	26	52	11
ENSG00000065491	29	14	22	34	77	58	45	85	31	202	15	6	7	55	8
ENSG00000065518	769	441	199	281	0	326	1059	809	255	1115	51	62	10	283	18
ENSG00000065526	360	74	304	267	121	349	549	738	224	445	222	74	72	464	91
ENSG00000065534	55	8	100	99	71	133	126	149	153	300	82	35	128	173	39
ENSG00000065548	346	223	201	270	2030	434	1313	678	209	573	14	33	40	439	63
ENSG00000065559	312	153	270	340	44	637	302	485	263	473	57	186	9	882	52
ENSG00000065600	79	16	67	71	25	114	71	206	66	111	65	24	13	113	16
ENSG00000065609	0	0	0	0	2	0	36	0	1	0	0	0	0	0	0
ENSG00000065613	458	278	800	779	344	785	766	848	338	693	98	204	68	496	86
ENSG00000065615	984	840	612	1215	864	2380	4293	3395	962	351	238	401	65	1364	282
ENSG00000065618	13	57	104	90	13	219	110	170	58	56	11	46	5	41	18
ENSG00000065621	87	31	149	218	609	526	390	676	473	178	120	157	80	344	61
ENSG00000065665	109	8	157	381	101	177	682	258	423	84	52	45	7	263	51
ENSG00000065675	14	0	54	57	7	140	88	75	151	5	13	29	4	41	18
ENSG00000065717	9	43	20	14	67	34	23	73	37	82	41	0	82	115	23
ENSG00000065802	31	76	41	24	497	88	195	170	42	193	72	13	91	153	31
ENSG00000065809	1540	1002	4440	2818	399	6182	3303	6622	1567	3704	612	2169	240	10670	508
ENSG00000065833	54	6	27	13	5	32	28	100	16	103	3	4	3	47	12
ENSG00000065882	727	263	734	684	1537	852	900	1230	600	824	359	192	236	1263	175
ENSG00000065883	448	66	395	567	1413	903	732	1018	461	693	220	148	164	919	166
ENSG00000065911	439	237	206	211	58	840	1529	569	222	726	50	41	44	376	72
ENSG00000065923	54	12	97	106	68	290	106	80	35	177	37	75	14	63	46
ENSG00000065970	107	41	94	129	136	166	222	166	105	68	92	25	26	125	22
ENSG00000065978	2449	2030	877	1471	890	2540	6505	4941	898	3209	232	214	135	1199	300
ENSG00000065989	101	42	173	174	135	346	968	605	134	243	233	83	125	295	34
ENSG00000066027	339	303	284	212	304	346	923	400	231	425	147	48	107	532	91
ENSG00000066032	3	4	2	5	603	16	150	12	5	8	8	4	12	10	4
ENSG00000066044	164	43	124	146	25	237	334	288	130	327	106	33	73	203	34
ENSG00000066056	22	0	2	4	8	6	8	35	34	5	1	2	4	19	1
ENSG00000066084	379	80	307	534	376	735	930	553	421	116	192	219	160	517	145
ENSG00000066117	147	62	152	146	1141	274	482	379	153	208	125	25	28	316	30
ENSG00000066135	95	23	53	97	32	168	185	147	109	295	70	12	48	159	40
ENSG00000066136	512	202	249	775	19	1269	1540	1003	512	349	258	282	85	839	202
ENSG00000066185	32	43	0	1	200	3	18	20	19	285	5	1	0	31	1
ENSG00000066230	2	1	9	34	62	34	52	44	32	163	72	2	183	67	19
ENSG00000066248	43	0	7	7	68	12	80	69	24	173	26	0	42	2	11
ENSG00000066279	3	2	2	2	262	9	20	3	4	1	1	1	1	6	0
ENSG00000066294	858	17	381	837	427	541	550	643	316	117	345	19	26	211	74
ENSG00000066322	426	101	147	377	229	496	1041	716	267	614	344	75	141	357	85
ENSG00000066336	4713	5869	5880	4727	1663	6753	7796	6468	4243	1025	4718	2718	2835	5686	1790
ENSG00000066379	116	125	64	57	185	97	159	183	75	149	49	33	7	113	15
ENSG00000066382	5	0	14	11	721	16	7	19	15	13	5	3	3	25	4
ENSG00000066405	9	2	34	15	5	26	21	58	15	55	17	6	10	52	15
ENSG00000066422	153	30	110	204	161	295	301	304	166	182	28	56	31	187	39
ENSG00000066427	226	179	294	350	1993	590	986	570	602	318	148	47	85	610	85
ENSG00000066455	191	91	64	141	13	289	721	215	220	333	19	28	0	365	48
ENSG00000066468	10	12	22	34	22	33	25	59	67	152	34	9	38	83	8
ENSG00000066557	65	11	23	18	2	54	103	96	26	68	2	4	0	43	4
ENSG00000066583	38	14	14	15	0	39	65	70	16	124	5	5	3	32	1
ENSG00000066629	47	15	75	88	26	105	24	195	111	330	39	32	66	228	42
ENSG00000066651	57	5	34	56	160	156	196	186	123	150	10	5	7	117	15
ENSG00000066654	135	20	149	153	366	220	263	252	192	271	45	36	65	220	39
ENSG00000066697	132	52	63	153	92	148	361	929	101	433	28	49	7	65	27
ENSG00000066735	0	0	0	0	0	1	1	2	2	0	0	0	0	0	0
ENSG00000066739	109	31	163	223	127	237	361	225	164	149	59	16	5	228	72
ENSG00000066777	369	146	340	456	298	569	736	623	329	406	95	117	83	591	110
ENSG00000066813	26	8	852	520	3086	186	130	179	221	59	27	27	28	576	49
ENSG00000066827	80	16	117	165	82	186	262	247	74	88	113	40	46	89	49
ENSG00000066855	216	24	328	352	83	551	387	471	568	298	51	207	19	1762	189
ENSG00000066923	161	89	321	478	415	446	764	1117	394	563	224	109	177	705	98
ENSG00000066926	122	9	57	54	66	104	84	150	71	173	41	18	14	96	7
ENSG00000066933	140	21	123	156	25	214	225	228	251	196	101	57	12	299	34
ENSG00000067048	1185	190	1874	2103	21	2962	1251	3329	1281	1100	172	920	19	25	27
ENSG00000067057	126	70	217	375	1003	388	401	897	169	1069	168	21	175	242	44
ENSG00000067064	948	396	442	382	135	493	1145	609	1183	436	33	79	52	923	90
ENSG00000067066	1505	641	1772	3423	1484	3124	7216	3368	2396	1059	528	849	153	3719	1042
ENSG00000067082	3027	2004	3913	7119	7003	8044	8519	12206	2456	3842	3528	1196	2058	5634	1280
ENSG00000067113	4	2	16	12	24	25	19	46	21	111	3	0	29	64	17
ENSG00000067141	10	11	10	21	17	10	49	59	9	172	18	2	50	62	8
ENSG00000067167	739	212	378	462	291	534	2582	1180	295	1157	221	45	191	510	137
ENSG00000067177	2	1	3	1	60	4	1	20	6	70	2	2	2	13	6
ENSG00000067182	2207	1005	1716	2371	2349	3876	3239	4340	3095	848	4072	1907	2793	6720	1790
ENSG00000067191	2	21	22	14	61	18	27	15	17	39	78	1	22	25	1
ENSG00000067208	192	56	129	144	826	329	300	381	291	564	125	65	95	582	53
ENSG00000067221	28	1	36	51	319	42	82	97	44	52	41	17	32	56	8
ENSG00000067225	3750	1939	4550	4189	6071	4860	13123	11795	1988	5730	3282	1002	1334	3470	1184
ENSG00000067248	117	31	29	26	55	88	180	114	40	121	6	5	4	123	12
ENSG00000067334	549	391	359	463	565	897	2001	1946	1274	952	99	633	34	1373	225
ENSG00000067365	532	182	600	658	1210	968	504	834	673	161	878	315	279	1316	176
ENSG00000067369	183	40	302	360	228	419	220	887	253	466	216	167	52	500	97
ENSG00000067445	99	0	25	38	156	55	14	19	62	27	4	0	7	20	2
ENSG00000067533	35	16	10	25	30	39	42	69	24	61	3	1	6	22	1
ENSG00000067560	8288	9421	6153	8305	12080	6852	22205	11389	3985	5261	4513	1798	2324	6466	2224
ENSG00000067596	267	69	137	264	80	359	1650	496	220	312	128	60	31	434	66
ENSG00000067606	50	26	116	105	32	147	212	290	97	268	137	51	159	244	28
ENSG00000067646	68	17	50	23	1	80	101	191	45	190	13	6	5	0	0
ENSG00000067704	187	15	70	60	65	121	211	172	75	378	10	11	6	115	30
ENSG00000067715	1	0	0	1	104	8	5	6	2	14	0	4	1	1	2
ENSG00000067798	219	9	294	476	4760	864	700	809	548	413	211	141	80	792	114
ENSG00000067829	307	116	119	200	204	360	320	407	143	283	111	44	75	152	37
ENSG00000067836	107	59	36	20	186	72	69	91	51	113	100	14	128	129	34
ENSG00000067840	1	0	5	2	7	0	9	13	12	41	9	0	18	2	0
ENSG00000067842	0	0	0	0	5	0	5	0	0	0	0	0	1	0	0
ENSG00000067900	1177	276	1030	1672	637	1744	2122	1950	1055	821	210	287	163	1639	258
ENSG00000067955	599	172	232	305	964	392	845	603	224	496	170	75	95	351	83
ENSG00000067992	72	78	91	100	30	131	133	97	71	54	34	13	14	143	22
ENSG00000068001	43	32	30	50	80	47	65	58	42	71	36	6	25	12	18
ENSG00000068024	575	132	821	1484	1140	2051	1112	1039	1130	225	602	412	701	1849	408
ENSG00000068028	106	29	47	60	100	121	122	92	70	110	93	6	64	84	27
ENSG00000068078	2	1	5	16	21	2	0	23	6	13	129	0	175	13	4
ENSG00000068079	151	139	134	196	78	207	1049	265	109	157	138	33	97	177	58
ENSG00000068097	90	12	245	251	179	380	482	444	217	213	108	52	51	323	61
ENSG00000068120	72	79	60	110	298	174	204	285	144	227	119	44	123	134	58
ENSG00000068137	19	6	14	15	101	17	11	27	18	26	42	10	45	42	9
ENSG00000068305	567	146	451	715	537	682	1304	608	498	499	213	74	162	918	160
ENSG00000068308	214	218	509	537	173	804	731	626	315	312	429	208	227	609	128
ENSG00000068323	566	689	974	942	752	1074	1091	1146	745	338	660	927	251	1352	375
ENSG00000068354	40	32	85	117	88	172	118	222	52	83	108	19	61	157	39
ENSG00000068366	1088	222	1245	1009	165	1184	2241	1050	1139	1388	313	136	33	1759	250
ENSG00000068383	172	423	1121	521	641	867	273	503	473	54	258	610	229	398	107
ENSG00000068394	70	39	20	28	206	62	87	86	20	103	35	12	31	52	10
ENSG00000068400	319	120	755	824	1375	629	509	700	500	277	562	198	347	618	195
ENSG00000068438	58	29	58	50	672	86	158	252	81	224	95	6	57	77	26
ENSG00000068489	37	9	121	78	27	145	162	153	69	49	36	32	37	74	5
ENSG00000068615	2	0	1	2	151	0	3	13	5	108	4	0	7	16	1
ENSG00000068650	698	73	1042	1585	264	1741	1613	1476	1423	418	657	269	275	2339	330
ENSG00000068654	46	8	28	21	81	121	47	142	40	184	56	15	14	71	17
ENSG00000068697	1194	108	372	542	885	1063	3051	1966	404	1875	133	102	27	1075	145
ENSG00000068724	68	36	167	233	396	468	221	478	131	508	270	21	296	262	78
ENSG00000068745	247	95	408	676	42	796	710	1045	443	557	200	197	128	745	160
ENSG00000068781	7	0	4	1	0	6	41	7	6	30	0	0	0	3	0
ENSG00000068784	181	153	156	316	35	183	596	164	392	99	20	91	5	343	108
ENSG00000068796	141	46	83	90	103	128	444	203	68	518	27	14	60	175	88
ENSG00000068831	303	175	231	338	221	318	364	348	430	18	376	90	304	518	198
ENSG00000068878	305	90	576	422	484	675	360	1006	274	1252	67	79	21	837	139
ENSG00000068885	85	43	144	387	397	260	372	366	394	661	74	49	125	586	84
ENSG00000068903	347	207	403	705	79	987	777	929	477	429	375	249	190	560	157
ENSG00000068912	131	29	187	201	909	209	311	376	115	424	78	30	36	254	21
ENSG00000068971	58	27	162	81	346	143	46	136	44	161	106	10	45	201	32
ENSG00000068976	48	9	23	103	23	165	60	294	367	6	67	37	46	193	45
ENSG00000068985	0	0	0	0	0	0	0	0	0	0	0	0	0	0	0
ENSG00000069011	5	43	33	16	123	16	31	96	29	225	19	5	99	98	11
ENSG00000069018	0	0	0	0	0	0	0	1	0	1	0	0	0	0	0
ENSG00000069020	188	19	439	174	64	301	98	310	220	899	66	6	69	589	90
ENSG00000069122	9	29	2	1	197	4	2	11	17	10	11	1	28	11	3
ENSG00000069188	19	0	71	144	45	70	3	139	64	66	69	16	60	25	21
ENSG00000069206	0	0	0	0	93	0	16	0	0	1	0	0	0	0	0
ENSG00000069248	143	16	204	287	90	417	541	620	189	311	153	58	34	647	74
ENSG00000069275	179	38	51	51	103	97	152	133	49	264	25	4	16	172	47
ENSG00000069329	573	129	169	333	146	734	1449	697	583	822	95	110	62	888	190
ENSG00000069345	510	154	218	276	118	435	628	661	228	517	74	60	28	362	75
ENSG00000069399	1495	2040	5681	2546	1426	6746	3323	4534	2879	724	4018	2591	3159	6760	1820
ENSG00000069424	953	409	1773	2376	1524	2269	2737	3647	1173	407	1347	880	655	733	396
ENSG00000069431	22	1	46	73	228	97	86	140	84	31	76	21	113	88	28
ENSG00000069482	0	0	0	0	4	4	0	11	0	19	0	0	0	0	0
ENSG00000069493	198	59	459	552	105	688	918	594	483	305	33	138	26	691	48
ENSG00000069509	25	25	14	13	27	37	60	65	11	122	6	8	0	40	10
ENSG00000069535	4	0	3	4	0	10	36	24	27	56	8	2	8	26	9
ENSG00000069667	54	8	155	85	1069	201	281	152	79	248	32	11	33	225	32
ENSG00000069696	55	11	68	20	0	84	38	147	90	21	35	21	37	103	28
ENSG00000069702	2	0	13	14	464	21	35	53	28	129	33	3	15	62	28
ENSG00000069764	20	13	29	75	91	138	34	125	55	121	46	7	50	103	3
ENSG00000069812	5	0	37	35	7	72	28	47	28	46	27	14	109	59	36
ENSG00000069849	602	95	1164	1594	3136	1103	1457	2252	820	1571	336	143	139	3118	277
ENSG00000069869	900	123	1954	2929	9953	4402	3356	5579	3753	1700	2588	912	6370	5104	803
ENSG00000069943	355	28	250	489	317	913	1165	1077	450	356	332	132	168	831	198
ENSG00000069956	689	513	1721	952	1560	1315	2647	3228	475	1071	201	710	86	750	136
ENSG00000069966	16	22	71	105	304	131	106	186	114	144	54	26	98	130	35
ENSG00000069974	1184	701	742	1320	1165	1191	1910	890	1088	331	91	322	184	2906	349
ENSG00000069998	70	11	55	51	272	96	150	139	56	90	72	6	88	46	13
ENSG00000070010	285	216	151	249	344	384	669	794	190	432	80	85	42	179	42
ENSG00000070018	6	40	7	7	31	4	73	38	9	49	8	1	5	39	3
ENSG00000070019	11	10	3	3	265	6	11	14	25	10	1	5	0	16	2
ENSG00000070031	4	0	6	0	0	25	0	35	6	6	14	0	0	26	4
ENSG00000070047	62	35	85	115	278	212	143	287	98	192	190	30	147	137	79
ENSG00000070061	52	10	23	19	43	83	37	141	57	291	29	12	9	83	14
ENSG00000070081	546	87	385	366	62	399	738	1018	564	1791	96	184	29	1145	154
ENSG00000070087	82	43	78	144	16	388	398	326	539	1127	79	31	138	316	43
ENSG00000070159	99	30	155	390	3212	414	503	497	403	573	63	73	45	505	94
ENSG00000070182	20	0	26	19	7	69	13	35	22	15	11	15	16	19	2
ENSG00000070190	429	179	395	292	71	1087	706	297	630	1112	60	77	46	574	159
ENSG00000070193	1	0	9	12	20	11	7	17	13	4	25	4	50	12	2
ENSG00000070214	105	14	101	135	93	145	120	275	51	280	46	12	7	74	24
ENSG00000070269	294	111	197	212	300	396	325	416	339	123	183	65	148	723	74
ENSG00000070366	93	27	144	284	7	306	500	641	179	319	220	45	130	267	56
ENSG00000070367	365	76	167	306	87	442	1308	362	180	699	46	36	31	406	42
ENSG00000070371	13	2	11	8	44	5	7	19	13	45	3	3	13	13	15
ENSG00000070388	2	0	2	2	0	9	0	13	2	3	3	1	4	9	2
ENSG00000070404	6	3	16	23	73	21	2	114	44	38	76	4	40	13	2
ENSG00000070413	242	23	72	138	203	291	334	264	137	143	129	42	136	263	56
ENSG00000070423	72	55	68	64	51	133	135	176	61	172	105	20	64	81	27
ENSG00000070444	355	133	342	379	1359	587	358	797	325	347	867	190	751	450	184
ENSG00000070476	120	43	135	223	101	276	271	351	130	182	137	56	118	318	67
ENSG00000070495	551	346	901	920	158	1348	1249	2526	438	329	391	377	206	1348	186
ENSG00000070501	204	76	577	460	28	503	356	470	403	371	187	135	148	772	104
ENSG00000070526	98	21	112	184	61	89	394	577	159	528	170	32	260	282	32
ENSG00000070540	398	189	564	705	628	516	1802	1185	712	913	315	149	311	783	277
ENSG00000070601	0	4	52	59	0	30	105	40	33	17	87	15	109	33	0
ENSG00000070610	204	90	440	605	337	502	426	546	482	357	313	252	108	513	100
ENSG00000070614	221	48	312	357	654	407	788	809	228	284	366	36	268	482	103
ENSG00000070669	82	30	134	85	637	183	131	190	83	357	44	23	54	325	79
ENSG00000070718	48	5	67	51	55	155	201	182	107	186	36	10	21	127	29
ENSG00000070729	168	62	256	527	37	759	800	929	828	17	123	282	3	482	128
ENSG00000070731	245	104	114	341	0	434	355	454	268	351	154	66	142	505	66
ENSG00000070748	11	10	8	13	317	19	35	22	12	6	1	7	2	16	1
ENSG00000070756	4247	2562	3683	2827	6399	6099	6985	7957	2220	5855	3315	857	2146	4814	879
ENSG00000070759	75	31	126	168	62	136	75	76	60	40	32	36	9	42	20
ENSG00000070761	86	77	81	40	5	140	239	180	102	323	6	26	0	78	11
ENSG00000070770	140	77	84	146	92	240	796	410	94	351	53	21	40	230	41
ENSG00000070778	18	11	4	1	96	7	10	23	12	75	13	1	9	65	13
ENSG00000070785	94	22	74	120	15	206	170	351	134	164	19	24	30	355	27
ENSG00000070808	2	0	4	11	1	2	4	24	4	3	1	1	2	6	0
ENSG00000070814	63	18	41	109	792	300	297	554	106	110	200	12	61	107	38
ENSG00000070831	4086	2850	1923	2751	3078	4348	9352	4991	2072	3142	508	999	207	4243	713
ENSG00000070882	304	14	326	455	104	676	474	549	427	936	137	47	47	1428	150
ENSG00000070886	0	0	0	0	0	0	0	1	0	0	0	0	0	0	0
ENSG00000070915	7	0	2	1	1	6	6	3	2	0	1	2	1	23	2
ENSG00000070950	63	62	23	52	18	45	97	114	38	66	2	12	4	48	10
ENSG00000070961	2381	606	6890	4250	3269	6569	4199	9396	1525	1822	1570	3760	1138	8743	972
ENSG00000070985	2	0	1	1	79	9	0	11	9	2	6	2	0	1	0
ENSG00000071051	85	80	124	169	86	151	393	249	117	284	82	47	39	126	57
ENSG00000071054	1047	760	3627	4261	1342	7431	3600	4051	2215	935	1327	4037	172	4565	661
ENSG00000071073	476	78	151	238	17	395	655	308	189	179	55	36	20	267	47
ENSG00000071082	1903	3070	1666	1447	557	3628	2891	4301	1304	5979	274	341	140	1560	455
ENSG00000071127	2508	815	2350	2216	1323	4910	4724	8631	2431	3492	1722	2092	871	5353	1047
ENSG00000071189	418	119	382	541	543	750	738	709	419	443	141	166	44	678	130
ENSG00000071203	0	0	0	0	0	0	0	0	0	0	0	0	6	4	0
ENSG00000071205	121	17	149	130	125	304	66	289	123	203	87	31	24	189	50
ENSG00000071242	31	33	64	74	1228	88	44	248	164	200	112	14	82	91	43
ENSG00000071243	174	98	145	156	3	217	428	349	133	151	0	76	1	202	28
ENSG00000071246	112	13	53	31	371	166	18	161	52	30	131	9	88	89	49
ENSG00000071282	3	15	8	4	248	10	4	18	6	66	14	7	14	13	9
ENSG00000071462	155	57	275	279	904	282	187	486	179	495	198	86	87	593	89
ENSG00000071537	689	32	410	633	5301	1169	1105	982	532	623	293	177	136	759	155
ENSG00000071539	8	1	9	3	827	2	11	29	16	204	5	0	22	34	7
ENSG00000071553	1568	259	2050	2883	1483	1994	5254	2394	782	1386	946	739	393	781	245
ENSG00000071564	93	51	105	175	293	158	58	184	87	230	175	16	95	288	70
ENSG00000071575	24	14	30	16	44	35	22	85	8	409	29	4	28	87	19
ENSG00000071626	214	77	263	329	218	443	391	800	189	461	353	72	431	367	102
ENSG00000071655	98	41	70	65	512	187	130	237	108	189	175	8	164	128	41
ENSG00000071677	0	0	0	0	0	0	0	0	0	0	0	0	0	0	0
ENSG00000071794	43	4	87	32	30	153	57	105	249	101	18	0	7	75	16
ENSG00000071859	418	324	893	1078	705	796	946	1093	379	486	788	492	342	368	193
ENSG00000071889	75	16	184	165	67	208	308	244	145	157	87	61	141	262	47
ENSG00000071894	72	16	119	74	477	235	104	329	76	188	239	53	325	193	79
ENSG00000071909	9	0	23	18	55	25	26	25	15	10	2	11	7	16	2
ENSG00000071967	135	9	101	190	74	112	183	216	157	83	93	40	38	139	45
ENSG00000071991	71	0	61	305	276	246	164	178	198	10	10	33	11	395	57
ENSG00000071994	121	104	58	65	293	145	401	284	101	284	40	8	24	97	33
ENSG00000072041	0	0	1	0	40	0	4	1	0	1	0	0	0	0	0
ENSG00000072042	130	28	69	48	15	138	202	326	83	191	92	12	4	104	26
ENSG00000072062	614	312	340	413	731	621	558	703	335	324	387	150	130	731	147
ENSG00000072071	103	4	72	76	0	98	30	97	117	66	94	38	117	83	43
ENSG00000072080	15	0	135	316	371	371	734	385	417	179	155	95	156	350	98
ENSG00000072110	1882	898	1693	2211	3249	5166	3656	4031	2664	1568	2668	1281	1291	6400	1408
ENSG00000072121	167	45	263	539	450	966	817	629	444	200	266	183	105	361	106
ENSG00000072133	9	4	21	21	20	35	27	36	17	41	12	5	52	32	3
ENSG00000072134	140	8	200	137	138	243	245	404	193	480	117	45	104	379	46
ENSG00000072135	437	98	287	250	1594	502	888	774	386	575	348	85	196	435	105
ENSG00000072163	42	10	63	15	8	37	11	40	28	53	19	7	59	117	8
ENSG00000072182	9	0	22	19	64	15	25	31	10	3	8	8	7	13	1
ENSG00000072195	1	1	4	10	31	11	8	15	7	11	10	3	13	15	1
ENSG00000072201	13	22	4	69	2	14	60	32	34	82	29	7	35	53	5
ENSG00000072210	306	77	374	485	3411	611	292	880	273	636	357	160	300	558	128
ENSG00000072274	1961	66	5233	2768	1596	5957	1763	2713	1324	2797	461	272	179	6229	714
ENSG00000072310	266	87	492	1228	391	1079	496	926	314	356	1080	149	695	518	208
ENSG00000072315	1	0	2	0	0	2	4	2	2	5	0	0	0	3	0
ENSG00000072364	644	250	1027	1394	1827	1482	1615	2055	726	854	345	462	158	1095	189
ENSG00000072401	1382	648	639	1074	995	1152	2656	1719	892	842	172	152	118	1576	231
ENSG00000072415	155	32	131	224	284	411	325	615	206	373	84	123	61	186	38
ENSG00000072422	16	4	11	13	23	11	7	24	9	121	3	0	13	21	47
ENSG00000072501	85	22	56	107	142	154	113	169	84	156	86	23	32	200	73
ENSG00000072506	174	87	53	55	456	172	186	349	57	261	86	12	33	123	26
ENSG00000072518	567	303	806	1314	1599	1357	1290	956	708	671	924	460	326	1213	291
ENSG00000072571	21	22	3	3	0	21	42	13	5	9	0	0	0	12	2
ENSG00000072609	353	167	567	974	573	1332	839	1392	645	530	791	253	540	789	265
ENSG00000072657	18	0	29	10	88	26	19	13	13	29	8	1	9	101	2
ENSG00000072682	198	30	647	531	841	686	396	1202	628	722	362	378	485	1043	179
ENSG00000072694	349	54	471	400	250	576	265	376	463	78	291	115	213	611	224
ENSG00000072736	237	84	102	118	532	253	383	267	116	234	134	28	92	228	34
ENSG00000072756	248	45	172	357	58	423	699	549	335	323	66	83	46	451	90
ENSG00000072778	679	218	1078	1497	5143	2300	1166	3076	958	4203	2263	492	1111	1495	472
ENSG00000072786	2080	533	5540	4948	839	7189	3396	5412	2599	858	4508	3732	1314	5716	1481
ENSG00000072803	356	95	502	521	1004	896	711	943	608	435	280	185	119	1316	273
ENSG00000072818	407	89	482	419	1375	478	386	610	402	216	386	139	427	979	251
ENSG00000072832	1	0	2	0	0	4	0	8	3	4	0	1	3	2	0
ENSG00000072840	11	4	7	7	1	10	22	17	10	20	10	13	43	4	1
ENSG00000072849	381	85	251	337	825	526	1504	630	412	459	72	71	15	434	72
ENSG00000072858	79	2	258	312	335	373	188	443	180	133	245	85	57	491	122
ENSG00000072864	575	214	1030	846	872	773	635	973	492	439	532	224	397	894	176
ENSG00000072952	269	57	105	79	886	220	163	322	735	138	100	54	102	507	128
ENSG00000072954	14	18	10	23	10	31	53	21	10	28	4	6	10	18	2
ENSG00000072958	389	120	126	184	95	486	753	766	200	424	172	71	144	304	79
ENSG00000073008	68	10	76	69	149	80	106	566	62	495	53	9	30	141	11
ENSG00000073050	72	47	39	62	90	110	130	234	81	142	84	18	128	122	33
ENSG00000073060	106	10	86	89	331	241	109	208	240	47	112	14	96	94	59
ENSG00000073067	1	0	4	3	0	5	0	3	11	12	35	0	27	11	0
ENSG00000073111	19	24	6	37	56	55	95	100	21	67	22	18	31	10	14
ENSG00000073146	0	0	6	4	12	5	1	4	7	0	5	0	8	4	0
ENSG00000073150	62	68	56	42	84	39	47	82	29	12	46	39	70	82	27
ENSG00000073169	71	19	68	61	354	81	131	144	52	83	110	22	85	89	25
ENSG00000073282	9	3	9	25	41	25	15	42	7	16	24	6	19	3	4
ENSG00000073331	1143	187	1602	2356	270	1799	2040	1221	3532	382	476	474	372	3414	673
ENSG00000073350	87	34	70	42	598	90	79	243	106	810	207	18	434	294	96
ENSG00000073417	180	30	682	436	1555	754	265	981	194	824	110	48	34	1226	137
ENSG00000073464	15	0	9	1	108	23	36	34	9	24	15	2	7	23	6
ENSG00000073536	10	18	14	20	26	48	47	55	27	35	7	7	10	38	9
ENSG00000073578	496	40	620	573	1319	1163	824	1553	522	1119	447	118	205	1459	215
ENSG00000073584	246	90	97	159	169	286	792	382	146	484	36	17	22	203	49
ENSG00000073598	0	0	0	0	0	1	0	1	4	0	0	0	0	0	0
ENSG00000073605	21	6	80	48	210	42	60	76	44	191	20	7	25	73	17
ENSG00000073614	363	132	428	576	435	1168	1767	1236	699	535	252	248	121	1129	142
ENSG00000073670	0	0	1	1	29	2	3	5	8	0	3	0	0	2	0
ENSG00000073711	40	11	51	28	291	74	25	106	78	68	42	14	23	126	24
ENSG00000073712	12	24	37	38	1015	23	265	136	16	179	16	26	6	85	18
ENSG00000073734	104	1	366	173	61	262	73	357	254	64	51	187	22	284	52
ENSG00000073737	209	110	86	115	535	48	339	240	118	1827	39	21	18	612	92
ENSG00000073754	0	0	16	4	3	33	0	3	18	19	9	1	0	77	0
ENSG00000073756	3179	505	8383	2888	471	6189	902	7899	1484	2377	1769	6905	227	12256	178
ENSG00000073792	54	8	149	94	363	148	43	312	196	632	101	17	46	630	171
ENSG00000073803	276	198	343	232	102	316	411	467	299	904	76	91	38	503	120
ENSG00000073849	85	48	95	80	226	181	200	212	169	514	119	38	154	753	96
ENSG00000073861	12	3	6	4	204	15	36	9	3	8	1	0	7	6	0
ENSG00000073910	111	39	158	246	49	320	156	209	234	163	93	104	13	468	56
ENSG00000073921	6547	3677	5261	10243	4035	13258	11274	10161	8402	3614	1340	2395	262	17375	3695
ENSG00000073969	405	52	263	107	442	380	279	1271	90	316	185	29	10	412	79
ENSG00000074047	0	0	0	1	3	1	2	4	0	35	2	1	11	6	0
ENSG00000074054	239	48	340	394	775	417	816	683	397	558	107	71	59	813	82
ENSG00000074071	96	44	7	17	209	74	141	124	38	167	47	4	44	39	9
ENSG00000074181	30	3	77	41	318	75	49	137	69	54	117	12	117	113	24
ENSG00000074201	317	115	120	107	1	289	510	364	122	509	59	34	32	374	119
ENSG00000074211	3	0	7	4	20	8	25	3	2	5	1	2	5	5	1
ENSG00000074219	2	7	2	3	0	4	38	8	6	6	4	4	13	7	5
ENSG00000074266	75	27	89	46	1	111	124	191	145	244	11	8	7	117	33
ENSG00000074276	9	18	42	25	77	42	1	70	19	49	18	0	3	51	2
ENSG00000074317	0	0	0	0	0	0	0	0	0	0	0	0	10	0	0
ENSG00000074319	533	359	484	573	1024	1079	1945	1596	563	830	179	302	82	1283	228
ENSG00000074356	108	27	138	260	421	313	293	266	142	185	157	50	35	333	65
ENSG00000074370	391	92	373	422	689	605	982	1240	267	210	722	193	1445	992	270
ENSG00000074410	75	7	181	154	44	24	345	966	220	1795	20	35	5	30	12
ENSG00000074416	350	265	1464	2812	3032	1880	2075	1711	590	810	808	844	338	517	296
ENSG00000074527	9	37	2	6	196	3	0	40	28	492	9	2	33	33	7
ENSG00000074582	22	39	28	52	331	64	127	94	24	187	34	14	57	93	25
ENSG00000074590	0	6	12	1	51	1	5	4	4	27	4	0	4	14	4
ENSG00000074603	238	49	87	229	159	349	451	270	174	244	56	32	23	294	59
ENSG00000074621	98	6	122	118	56	390	235	617	172	242	74	113	96	169	21
ENSG00000074657	109	29	207	155	1166	366	120	447	211	303	145	57	149	322	70
ENSG00000074660	209	147	2681	1092	2315	1927	222	1039	597	99	1781	1434	510	1598	237
ENSG00000074695	245	18	89	114	864	240	269	544	123	773	22	17	46	410	93
ENSG00000074696	85	15	245	335	602	472	264	577	348	397	198	135	94	531	114
ENSG00000074706	106	51	119	122	3005	139	207	196	334	21	64	65	21	578	47
ENSG00000074755	375	74	387	690	554	958	663	1000	569	498	230	217	129	686	134
ENSG00000074771	0	0	0	0	221	0	0	0	0	0	0	0	0	0	0
ENSG00000074800	4080	2419	2346	3007	2743	6108	9576	8966	2157	4593	1399	480	508	3273	833
ENSG00000074803	207	1	77	113	23	488	9	20	6	3	2	5	1	843	5
ENSG00000074842	324	48	179	207	476	347	331	679	156	688	75	29	60	307	44
ENSG00000074855	9	1	14	20	93	29	8	32	16	40	29	2	30	34	28
ENSG00000074935	114	3	165	258	288	338	182	388	245	283	60	120	97	493	126
ENSG00000074964	106	25	493	429	140	384	34	438	302	453	524	30	243	413	77
ENSG00000074966	44	0	58	84	538	139	159	128	95	45	34	18	3	189	15
ENSG00000075035	1	0	4	4	1	6	7	6	4	0	0	3	0	7	1
ENSG00000075043	1	0	0	0	2	0	507	0	0	0	0	0	43	0	0
ENSG00000075073	23	1	112	131	14	177	152	109	100	38	4	39	2	103	10
ENSG00000075089	91	43	249	242	1031	421	428	589	337	362	145	86	75	420	129
ENSG00000075131	16	42	35	40	726	39	93	88	65	90	15	13	14	26	6
ENSG00000075142	509	397	199	225	868	390	1751	774	357	2437	36	147	35	656	92
ENSG00000075151	482	180	529	909	193	1065	925	1399	614	537	222	198	92	1510	221
ENSG00000075188	127	7	47	62	45	80	191	116	53	161	21	12	11	61	12
ENSG00000075213	12	1	11	19	79	30	38	74	51	198	6	5	0	29	10
ENSG00000075218	33	7	59	64	238	95	15	89	49	29	22	36	14	74	9
ENSG00000075223	383	18	318	385	520	456	397	1166	284	1460	128	35	51	790	135
ENSG00000075234	114	32	105	96	834	208	237	456	161	88	84	66	62	139	70
ENSG00000075239	313	101	342	456	115	807	594	722	426	548	89	124	44	657	112
ENSG00000075240	82	162	78	127	499	201	566	358	93	154	332	7	151	126	54
ENSG00000075275	26	7	19	29	142	30	88	272	69	592	112	4	248	184	41
ENSG00000075290	2	0	0	1	0	2	5	3	0	1	1	0	0	0	0
ENSG00000075292	1263	219	1672	2058	837	2056	3448	2298	1776	1102	227	359	97	2798	349
ENSG00000075303	561	369	115	1264	141	500	1760	449	225	153	40	56	29	303	93
ENSG00000075336	84	5	30	23	737	50	91	71	28	140	33	4	5	25	7
ENSG00000075340	9	1	48	44	2	49	33	82	41	28	17	21	5	107	17
ENSG00000075388	0	0	0	0	0	0	19	0	0	0	0	0	0	0	0
ENSG00000075391	100	8	67	59	39	153	31	225	89	409	83	11	69	382	56
ENSG00000075399	456	80	591	850	1026	1573	126	1117	1127	291	834	537	1442	1815	491
ENSG00000075407	101	9	148	199	579	297	280	304	261	221	41	45	31	401	65
ENSG00000075413	1131	483	1765	1565	660	2014	1794	1972	998	945	358	478	252	2056	344
ENSG00000075415	1288	464	589	796	1187	1229	2693	2319	654	1787	372	189	157	984	180
ENSG00000075420	2446	1689	15131	14352	1961	14864	7231	10919	6094	1910	3403	6100	798	7787	2119
ENSG00000075426	1773	926	3589	2855	2066	4312	3145	6443	1910	906	2599	2440	1604	7217	1040
ENSG00000075429	2	0	5	10	12	11	8	10	7	6	3	2	3	6	2
ENSG00000075461	4	3	1	0	4	1	1	10	7	18	1	0	5	0	0
ENSG00000075539	347	72	405	496	673	570	962	735	514	719	278	103	532	1109	146
ENSG00000075568	180	23	384	292	236	327	389	460	154	600	70	23	33	385	45
ENSG00000075618	65	20	170	63	127	76	88	175	36	64	94	14	52	28	13
ENSG00000075624	84330	44247	25429	26334	27476	74928	109745	80116	32850	42525	26828	35367	14515	64346	14717
ENSG00000075643	9	3	18	19	15	19	10	35	14	48	14	5	17	29	5
ENSG00000075651	460	204	1485	1946	645	1730	3087	1709	947	562	309	1065	53	894	201
ENSG00000075673	7	12	16	22	16	2	13	22	4	138	13	2	18	75	6
ENSG00000075702	9	0	25	41	11	69	38	65	36	30	27	8	54	37	9
ENSG00000075711	189	34	192	275	1043	312	478	583	197	1269	125	57	68	774	101
ENSG00000075785	2765	3040	2404	4603	1465	5650	8705	5927	2386	2081	863	1934	266	3123	539
ENSG00000075790	150	7	60	140	1026	172	242	295	97	600	19	12	16	345	32
ENSG00000075826	28	0	20	25	521	57	85	70	24	14	45	9	17	28	26
ENSG00000075856	251	27	382	546	241	356	680	629	262	359	239	116	40	561	114
ENSG00000075884	1781	666	1093	2080	568	6162	3526	2060	4908	119	470	1450	81	11975	1044
ENSG00000075886	0	0	0	5	24	40	19	26	34	5	2	4	9	22	1
ENSG00000075891	0	0	0	0	1	0	6	0	0	0	0	0	0	0	0
ENSG00000075914	76	17	61	60	143	151	310	273	98	213	69	6	30	152	38
ENSG00000075945	40	9	18	8	124	67	97	63	22	301	10	3	0	46	11
ENSG00000075975	116	39	42	68	42	110	169	161	53	112	23	12	4	82	11
ENSG00000076003	50	24	17	27	11	53	147	53	35	45	7	2	0	30	4
ENSG00000076043	196	71	42	60	561	145	76	325	194	372	25	17	6	194	26
ENSG00000076053	363	143	198	345	187	381	911	606	324	348	54	114	37	428	63
ENSG00000076067	115	40	57	87	316	126	244	173	142	223	40	15	63	173	42
ENSG00000076108	478	130	1831	1078	1116	895	949	1161	935	511	812	269	371	1687	311
ENSG00000076201	145	58	91	287	1248	312	598	567	274	254	246	79	195	231	59
ENSG00000076242	175	40	278	289	166	432	486	554	233	343	92	71	50	375	51
ENSG00000076248	12	9	12	12	180	32	134	32	48	35	4	3	8	25	5
ENSG00000076258	19	1	3	7	1328	27	81	31	6	54	22	3	7	41	1
ENSG00000076321	49	16	41	50	83	94	112	95	59	114	9	1	6	57	34
ENSG00000076344	0	0	2	2	118	3	13	4	4	0	5	0	4	6	1
ENSG00000076351	75	20	64	72	108	149	67	164	88	75	96	36	118	236	24
ENSG00000076356	7	3	44	26	169	54	29	147	27	180	62	41	114	132	31
ENSG00000076382	65	31	280	96	0	179	131	469	314	139	45	76	63	259	32
ENSG00000076513	827	322	1085	1219	589	1767	1193	1372	721	538	322	361	119	1425	244
ENSG00000076554	65	53	94	39	281	159	133	138	86	274	29	7	43	153	44
ENSG00000076555	85	21	212	273	221	301	198	586	166	143	176	118	60	474	87
ENSG00000076604	49	75	398	122	81	127	89	480	166	1199	151	23	264	327	66
ENSG00000076641	1121	334	2433	5969	985	1747	4418	1773	1496	713	519	672	211	2481	403
ENSG00000076650	39	5	27	28	116	40	98	64	36	63	15	8	8	39	21
ENSG00000076662	1052	419	354	530	488	1384	805	746	1080	33	581	354	613	1730	343
ENSG00000076685	2194	572	2846	2961	1266	4543	6120	3414	2219	1435	623	857	321	3449	700
ENSG00000076706	10	0	14	27	233	91	356	116	64	9	91	12	38	51	21
ENSG00000076716	7	1	23	10	11	14	3	24	4	114	9	2	14	23	2
ENSG00000076770	64	7	25	47	0	90	104	540	32	76	17	8	8	83	13
ENSG00000076826	4	11	4	1	10	26	6	29	24	58	7	0	39	11	3
ENSG00000076864	47	5	18	24	8	281	45	161	203	75	20	15	17	21	8
ENSG00000076924	88	36	72	97	83	164	188	287	92	114	68	29	42	101	26
ENSG00000076928	737	266	1203	2751	2130	2441	1100	2092	1511	374	2450	677	2698	2005	649
ENSG00000076944	4321	2084	4496	5985	3692	5774	7368	5668	2639	1002	3571	1692	2048	4108	1213
ENSG00000076984	77	53	124	180	146	245	177	420	97	108	121	30	76	143	67
ENSG00000077009	0	0	2	3	0	4	0	9	5	0	0	4	0	0	0
ENSG00000077044	302	192	506	703	268	598	343	1346	676	215	435	217	444	1987	257
ENSG00000077063	1	3	9	1	7	0	4	7	2	16	15	0	5	23	0
ENSG00000077080	0	0	0	0	0	0	0	0	0	0	0	0	0	0	0
ENSG00000077092	7	10	16	5	0	13	19	26	21	181	0	1	3	48	16
ENSG00000077097	305	84	539	195	431	357	519	422	189	483	22	23	26	451	39
ENSG00000077147	537	121	412	464	1279	1271	1687	1313	944	811	113	206	129	678	82
ENSG00000077150	1166	481	5200	4323	1543	6756	3114	6736	2740	969	2061	2694	960	3202	862
ENSG00000077152	34	10	0	0	245	8	0	15	3	24	0	0	0	12	0
ENSG00000077157	200	69	76	113	282	149	298	229	201	273	136	70	67	579	35
ENSG00000077232	411	70	54	105	647	203	718	434	110	905	37	20	29	295	81
ENSG00000077235	52	8	75	131	1154	191	311	371	109	282	228	10	189	213	23
ENSG00000077238	2228	326	4395	4803	1359	7457	3071	4041	4941	2088	3518	3166	2946	17720	3358
ENSG00000077254	441	92	648	1069	701	1041	1121	1445	839	730	327	333	301	1109	216
ENSG00000077264	2	9	6	7	5	9	9	8	15	3	3	3	3	6	1
ENSG00000077274	0	0	0	0	0	0	0	0	0	0	0	0	0	0	0
ENSG00000077279	4	0	12	19	120	18	17	17	11	2	8	7	7	23	5
ENSG00000077312	195	73	143	152	44	183	276	297	157	168	152	58	39	146	10
ENSG00000077327	22	20	24	17	201	17	17	173	144	1747	39	6	72	403	58
ENSG00000077348	49	11	23	18	98	74	117	90	63	28	27	2	10	50	15
ENSG00000077380	342	113	202	215	459	318	521	606	156	723	169	32	70	554	108
ENSG00000077420	1494	628	413	884	330	2095	2514	903	1342	73	353	292	360	2506	548
ENSG00000077454	744	342	991	1161	1467	1204	1045	1387	745	411	1168	463	798	1211	373
ENSG00000077458	126	86	185	435	160	348	428	459	192	233	201	44	49	307	82
ENSG00000077463	156	72	224	172	168	378	219	462	162	170	178	80	74	60	66
ENSG00000077498	6	0	6	0	0	1	2	14	1	9	2	0	0	21	9
ENSG00000077514	143	91	136	175	44	278	339	192	99	395	37	55	19	310	61
ENSG00000077522	4	0	0	4	145	7	0	2	4	4	0	0	0	0	0
ENSG00000077549	2320	1539	1144	1681	648	2864	4694	3094	1335	1412	879	843	347	2338	512
ENSG00000077585	496	66	1400	1032	1850	1105	2673	1387	567	1305	483	87	239	883	217
ENSG00000077616	19	0	59	59	8	33	43	23	278	29	3	3	6	19	6
ENSG00000077684	60	16	40	61	229	176	167	119	144	173	50	26	43	334	32
ENSG00000077713	64	16	25	37	38	72	59	61	23	77	38	4	34	52	6
ENSG00000077721	740	296	433	487	182	525	1866	879	311	721	145	179	70	459	122
ENSG00000077782	92	18	95	165	789	149	81	623	80	172	74	55	55	152	84
ENSG00000077800	48	10	33	51	0	61	49	137	50	138	18	9	31	91	23
ENSG00000077935	0	0	0	0	0	2	0	7	2	1	0	0	0	5	0
ENSG00000077942	57	15	171	208	595	297	246	363	284	154	58	117	25	273	44
ENSG00000077943	0	0	2	2	21	2	1	4	1	1	2	1	0	4	0
ENSG00000077984	1811	1174	458	1054	303	743	2009	1232	1387	0	309	282	350	3112	458
ENSG00000078018	0	3	7	1	1650	1	36	19	8	35	5	0	2	11	4
ENSG00000078043	129	90	209	450	117	287	233	324	217	305	47	13	24	252	83
ENSG00000078053	75	9	29	77	5	27	120	186	86	41	60	1	4	34	0
ENSG00000078061	237	120	199	289	132	480	689	705	215	259	194	83	121	408	78
ENSG00000078070	48	14	84	111	5	114	300	150	84	125	34	9	37	144	12
ENSG00000078081	78	15	397	56	7	61	250	56	41	140	21	11	16	70	36
ENSG00000078098	51	0	43	117	840	64	322	90	316	0	5	25	4	7	12
ENSG00000078114	139	34	107	131	75	168	141	295	84	842	20	336	51	621	38
ENSG00000078124	428	103	279	303	11	598	844	686	213	396	89	96	37	620	57
ENSG00000078140	460	274	207	226	57	346	981	607	166	614	78	36	15	338	38
ENSG00000078142	396	69	219	304	410	507	619	596	335	508	102	97	23	628	68
ENSG00000078177	39	22	55	73	110	94	90	157	49	89	17	6	9	77	8
ENSG00000078237	79	34	50	79	13	102	65	102	102	164	41	25	10	116	42
ENSG00000078246	18	16	17	20	76	36	62	49	28	314	25	6	16	53	63
ENSG00000078269	45	33	231	461	628	184	290	692	95	305	137	155	103	157	40
ENSG00000078295	34	2	46	43	621	64	38	93	72	120	27	8	37	132	4
ENSG00000078304	1290	1470	2037	2121	544	2960	3817	2579	1268	1391	740	638	332	2735	408
ENSG00000078328	112	61	242	309	931	136	515	321	161	107	330	62	327	336	44
ENSG00000078369	2525	2439	2325	2848	1095	4899	6159	5158	2196	2340	1043	1356	579	3016	601
ENSG00000078399	6	0	13	3	0	3	38	0	0	0	7	0	0	0	0
ENSG00000078401	128	251	418	517	20	138	4408	1383	110	751	38	137	1	128	23
ENSG00000078403	203	65	193	248	263	371	549	496	256	470	105	64	64	409	119
ENSG00000078487	247	29	475	520	307	1998	1031	854	502	101	309	500	86	878	211
ENSG00000078549	0	0	2	0	0	2	2	1	0	0	0	0	0	0	0
ENSG00000078579	0	0	0	0	0	0	0	0	1	2	0	0	0	0	0
ENSG00000078589	32	4	53	46	742	87	168	62	60	44	4	10	7	97	6
ENSG00000078596	2	2	14	10	0	37	165	12	1	4	0	0	0	10	5
ENSG00000078618	1355	316	1354	2068	1040	2722	2951	2377	3111	735	577	631	381	4186	591
ENSG00000078668	356	64	88	191	217	263	386	354	123	630	64	47	15	278	62
ENSG00000078674	664	120	400	1187	2135	3510	1947	1953	1855	1827	287	292	117	2122	149
ENSG00000078687	143	12	76	57	28	161	188	181	91	71	26	42	20	220	25
ENSG00000078699	77	28	75	156	297	145	146	151	77	108	123	31	61	174	14
ENSG00000078725	0	0	0	0	0	0	41	0	0	0	0	0	0	0	0
ENSG00000078747	622	198	637	1089	472	1252	1424	1148	622	773	159	224	57	1288	268
ENSG00000078795	36	0	72	74	402	126	71	130	86	40	27	17	20	103	25
ENSG00000078804	268	235	324	372	173	695	346	1103	299	481	313	351	206	740	81
ENSG00000078808	461	219	264	457	1709	710	1073	1223	316	925	864	294	801	475	212
ENSG00000078814	33	0	58	86	24	178	138	188	161	49	108	36	108	141	21
ENSG00000078898	21	13	20	2	0	12	0	11	8	106	6	4	22	2	6
ENSG00000078900	4	7	8	3	17	2	8	62	40	198	47	2	178	79	14
ENSG00000078902	306	384	330	994	567	1099	1280	1206	408	370	596	318	391	487	206
ENSG00000078967	113	30	411	384	2643	326	769	458	467	272	116	96	148	706	170
ENSG00000079101	1	0	4	7	44	4	107	9	4	3	2	0	4	29	0
ENSG00000079102	3	0	7	2	8	4	2	10	6	11	2	0	9	8	0
ENSG00000079112	62	3	91	103	159	88	304	81	74	26	46	19	7	150	10
ENSG00000079134	104	34	161	214	635	359	362	723	108	285	13	25	7	285	56
ENSG00000079150	46	0	28	90	76	73	74	114	38	16	11	20	3	74	11
ENSG00000079156	96	1	285	152	45	365	142	301	285	261	20	155	28	214	35
ENSG00000079215	501	25	873	2395	2372	789	1445	886	1146	1099	191	89	30	525	183
ENSG00000079246	1014	362	406	892	465	1573	2518	1514	966	1011	217	282	52	1504	263
ENSG00000079257	112	37	56	65	29	75	163	205	77	595	43	16	40	204	18
ENSG00000079263	246	119	629	572	75	434	1327	516	528	128	157	219	30	1255	154
ENSG00000079277	2669	356	2297	3842	1067	4192	1676	3501	4614	437	2072	1021	929	5831	1552
ENSG00000079308	315	40	766	917	769	945	379	1795	580	630	1152	85	482	587	213
ENSG00000079313	116	70	93	196	440	308	398	565	120	179	243	51	140	172	61
ENSG00000079332	411	105	329	524	29	752	1290	1206	318	758	111	182	52	867	151
ENSG00000079335	173	31	132	200	622	374	383	463	359	178	81	48	83	324	145
ENSG00000079337	33	2	34	23	42	33	31	69	52	58	48	4	38	74	27
ENSG00000079385	670	60	836	1918	60	597	735	395	663	89	209	174	69	451	228
ENSG00000079387	98	39	168	191	91	434	411	534	275	200	19	48	2	413	70
ENSG00000079393	39	27	73	24	0	11	30	26	72	0	82	48	33	57	5
ENSG00000079432	300	180	439	359	517	586	436	681	437	226	694	168	409	598	237
ENSG00000079435	39	25	78	61	49	47	128	130	67	102	65	18	37	57	36
ENSG00000079459	306	212	372	215	216	318	642	586	324	715	85	59	149	471	54
ENSG00000079462	15	60	15	18	201	51	59	53	19	59	11	10	6	26	9
ENSG00000079482	38	2	163	163	761	245	108	262	163	147	77	58	141	236	38
ENSG00000079557	0	0	0	0	0	0	0	0	0	0	0	0	0	0	0
ENSG00000079616	29	36	16	29	22	64	65	62	57	60	28	7	29	37	14
ENSG00000079689	6	0	0	0	6	0	0	0	0	2	0	0	0	0	0
ENSG00000079691	32	16	12	39	585	50	30	40	37	83	23	14	8	76	16
ENSG00000079739	91	118	45	81	101	155	345	156	107	120	16	12	34	130	129
ENSG00000079785	138	42	30	32	56	143	190	233	78	356	13	11	14	159	13
ENSG00000079805	1706	424	4239	2746	1853	4013	2799	5109	2881	1150	1978	1617	1399	4725	798
ENSG00000079819	52	17	154	75	600	193	49	195	62	151	70	2	29	182	35
ENSG00000079841	64	42	17	6	1	10	26	80	23	331	6	3	22	135	15
ENSG00000079931	1	0	1	0	1	3	0	0	10	0	0	0	1	0	0
ENSG00000079950	775	467	230	627	58	1174	1791	869	476	446	73	96	36	709	195
ENSG00000079974	80	33	179	146	216	267	389	521	257	1865	201	54	267	549	121
ENSG00000079999	146	93	76	83	1024	142	624	281	50	266	129	72	58	124	36
ENSG00000080007	44	24	108	124	10	235	94	140	143	33	7	40	14	245	36
ENSG00000080031	1	11	6	10	85	8	3	34	12	150	5	0	8	47	6
ENSG00000080166	0	0	0	0	0	0	10	1	1	4	1	0	0	10	0
ENSG00000080189	178	61	241	292	71	367	404	454	199	185	246	84	134	189	78
ENSG00000080200	40	29	28	20	77	57	31	77	53	197	7	5	5	96	12
ENSG00000080224	0	0	1	0	0	1	0	1	5	0	0	0	0	3	0
ENSG00000080293	17	0	26	10	0	18	7	23	19	4	32	4	62	38	13
ENSG00000080298	107	48	83	133	19	130	197	366	209	855	55	14	13	590	66
ENSG00000080345	165	29	221	194	467	345	431	420	613	195	32	39	13	255	36
ENSG00000080371	1023	874	1716	1496	674	2119	3706	2157	1090	656	101	671	41	1179	167
ENSG00000080493	10	9	3	2	43	1	0	21	7	56	5	1	15	51	9
ENSG00000080503	1032	86	502	995	240	1286	2127	1285	608	1153	479	123	358	1284	146
ENSG00000080511	0	0	30	6	0	13	38	11	6	18	0	6	0	28	0
ENSG00000080546	132	21	195	135	343	178	339	272	115	304	22	24	24	246	34
ENSG00000080561	5	4	5	2	0	13	0	26	23	175	3	3	1	52	3
ENSG00000080572	18	0	11	6	369	14	12	22	14	324	1	5	23	43	12
ENSG00000080573	0	0	4	0	29	9	3	12	3	5	0	0	1	0	0
ENSG00000080603	231	92	215	395	243	585	533	770	249	503	365	99	209	354	139
ENSG00000080608	170	25	71	201	864	165	351	341	89	212	17	21	2	201	42
ENSG00000080618	12	0	1	9	0	15	28	24	321	3	2	2	0	1	2
ENSG00000080644	7	3	11	9	0	11	43	6	12	3	1	1	5	1	2
ENSG00000080709	12	5	65	113	1	101	42	183	86	26	50	66	10	121	4
ENSG00000080802	151	62	228	228	256	273	901	485	209	289	86	73	15	395	86
ENSG00000080815	1275	476	1892	2538	140	5188	4663	4144	1830	1250	483	1344	120	3969	647
ENSG00000080819	47	4	22	22	64	51	14	35	19	59	45	0	65	37	20
ENSG00000080822	455	127	644	453	363	447	972	825	304	804	96	99	23	702	132
ENSG00000080823	121	16	364	538	505	514	287	665	536	1178	355	155	282	915	166
ENSG00000080824	5820	1323	24066	25358	3634	5263	3455	4849	5825	12702	583	2512	503	3321	629
ENSG00000080839	75	42	36	24	2	40	164	69	29	21	5	9	17	48	5
ENSG00000080845	314	131	790	643	498	568	552	945	288	636	466	180	238	634	126
ENSG00000080854	2	1	4	0	19	24	1	5	5	11	1	0	4	3	0
ENSG00000080910	0	0	0	14	4	15	0	15	13	2	7	2	4	9	4
ENSG00000080986	63	3	82	109	47	150	177	276	322	99	37	54	41	158	8
ENSG00000081014	46	23	29	42	11	94	80	149	52	82	14	17	3	69	19
ENSG00000081019	130	30	62	100	25	132	184	92	197	88	16	23	15	256	51
ENSG00000081026	15	10	19	12	997	17	9	47	60	157	13	4	29	86	22
ENSG00000081041	3181	2139	5233	8285	2174	4720	3255	17277	1788	7381	4082	2324	913	2857	498
ENSG00000081051	0	0	0	0	21	0	0	0	0	0	0	0	0	0	0
ENSG00000081052	2	0	0	2	0	4	4	2	2	2	0	0	0	3	0
ENSG00000081059	34	7	96	95	59	235	205	464	88	229	94	44	67	148	48
ENSG00000081087	525	157	285	979	2131	1331	2239	1359	365	558	356	309	210	627	129
ENSG00000081138	6	0	7	9	98	10	4	12	9	4	6	3	2	18	2
ENSG00000081148	3	1	3	6	8	8	13	15	11	5	0	2	1	10	2
ENSG00000081154	546	272	269	420	275	624	1390	845	354	888	85	98	13	711	113
ENSG00000081177	35	9	32	48	50	91	28	88	74	172	62	8	16	150	36
ENSG00000081181	20	1	37	15	0	97	66	93	19	115	22	8	9	41	57
ENSG00000081189	324	65	145	200	973	389	155	323	1162	108	132	56	22	2409	110
ENSG00000081237	9370	850	9323	12172	1869	23787	14406	9220	12898	975	2756	4709	333	33766	4841
ENSG00000081248	0	0	0	0	3	0	0	1	0	0	0	0	0	0	0
ENSG00000081277	4	0	1	1	1	0	1	78	1	16	18	0	8	5	10
ENSG00000081307	94	34	61	51	253	98	140	178	57	253	23	9	101	194	32
ENSG00000081320	3087	529	1074	2659	2107	2867	6154	4642	1210	692	260	429	381	5263	308
ENSG00000081377	71	23	47	13	50	16	41	67	24	309	48	1	73	159	32
ENSG00000081386	17	19	12	25	21	41	38	59	32	71	0	2	0	39	1
ENSG00000081479	1	3	3	2	312	7	5	8	18	18	5	1	4	12	1
ENSG00000081665	150	44	231	221	511	367	492	408	310	222	112	118	52	671	143
ENSG00000081692	23	7	19	20	171	26	59	42	26	72	21	2	46	39	18
ENSG00000081721	46	11	66	58	37	98	176	124	82	138	45	6	28	122	24
ENSG00000081760	111	15	324	449	1275	446	363	660	352	320	281	97	263	544	72
ENSG00000081791	228	58	214	348	143	427	218	404	185	230	186	122	75	365	71
ENSG00000081800	0	0	4	6	5	7	0	6	26	0	10	0	13	0	0
ENSG00000081803	9	20	9	1	83	3	3	29	8	107	5	1	10	99	5
ENSG00000081818	2	0	0	0	0	0	8	0	0	2	0	0	1	4	0
ENSG00000081842	0	0	1	0	0	0	0	0	4	0	0	0	1	1	0
ENSG00000081853	0	0	0	0	0	0	0	0	1	0	0	0	1	0	0
ENSG00000081870	102	47	111	116	55	141	296	233	82	894	48	24	48	310	84
ENSG00000081913	148	54	400	822	140	741	318	630	304	287	128	602	187	509	102
ENSG00000081923	62	23	57	100	164	134	160	183	128	252	47	10	30	341	17
ENSG00000081985	5	0	23	7	0	27	157	45	14	39	5	3	11	14	11
ENSG00000082014	82	592	49	561	10	660	1996	270	172	66	33	69	52	83	33
ENSG00000082068	169	9	38	49	1086	101	159	151	79	209	52	19	55	152	53
ENSG00000082074	3026	1463	967	3314	2039	5021	7096	2758	4580	224	1124	519	281	5785	1056
ENSG00000082126	69	0	212	245	18	280	149	273	183	94	55	80	4	216	44
ENSG00000082146	50	11	27	20	0	46	65	150	31	78	18	7	16	68	4
ENSG00000082153	1687	860	1884	1673	2010	2329	4975	4966	1356	2600	354	553	27	1825	200
ENSG00000082175	0	0	0	0	2	0	0	0	0	1	0	0	1	1	0
ENSG00000082196	0	5	3	2	1	2	2	6	2	4	11	0	0	48	6
ENSG00000082212	807	164	249	237	1818	559	960	785	262	452	77	72	82	446	67
ENSG00000082213	109	22	77	77	115	100	309	169	51	217	7	14	15	181	18
ENSG00000082258	434	34	366	645	79	645	1101	726	328	466	56	83	3	691	78
ENSG00000082269	40	18	54	32	1200	35	53	73	35	157	14	6	17	93	10
ENSG00000082293	22	0	58	59	127	78	29	70	37	25	16	28	9	64	14
ENSG00000082397	443	22	749	573	715	699	567	1504	333	1349	648	78	273	684	208
ENSG00000082438	3	22	25	11	86	35	6	46	18	314	30	5	41	141	23
ENSG00000082458	10	21	16	11	14	4	7	73	13	334	8	8	20	104	9
ENSG00000082482	1	0	1	3	49	4	10	2	2	5	0	0	0	5	1
ENSG00000082497	8	13	5	0	33	0	7	11	11	37	0	0	9	4	0
ENSG00000082512	35	0	47	65	224	116	92	145	59	42	20	8	14	127	16
ENSG00000082515	89	66	40	78	53	116	243	162	71	178	52	48	21	77	41
ENSG00000082516	28	6	28	10	65	26	27	56	8	54	36	0	1	21	4
ENSG00000082641	264	62	246	249	1662	409	598	607	204	953	306	47	315	336	123
ENSG00000082684	10	0	50	41	6	58	53	56	50	15	6	16	3	48	22
ENSG00000082701	566	202	265	364	95	492	1050	661	375	430	175	171	93	577	124
ENSG00000082781	78	20	88	117	386	227	187	306	132	369	105	7	137	223	52
ENSG00000082805	245	77	251	313	450	434	513	654	226	379	306	87	114	656	58
ENSG00000082898	1055	294	684	611	618	874	1383	1367	558	1132	79	165	100	908	104
ENSG00000082996	3803	2493	2715	6273	1491	9538	16943	6107	4038	2018	701	1241	99	6734	1227
ENSG00000083067	15	1	14	16	7	16	38	23	21	10	2	3	5	34	10
ENSG00000083093	56	9	11	19	15	44	105	81	30	67	17	5	18	49	17
ENSG00000083097	29	7	66	59	582	74	151	91	70	360	9	10	8	189	18
ENSG00000083099	259	98	72	134	346	201	659	297	137	435	32	38	20	160	19
ENSG00000083123	13	18	23	45	218	105	31	69	27	51	28	14	12	44	4
ENSG00000083168	768	168	946	1739	701	1496	1629	1032	1472	388	286	292	110	2633	407
ENSG00000083223	1136	469	1665	2983	1065	2197	2528	2775	1559	535	788	580	233	2501	415
ENSG00000083290	112	29	292	220	136	251	239	345	139	407	76	30	53	188	33
ENSG00000083307	27	14	35	22	5	43	50	151	49	297	53	3	117	236	28
ENSG00000083312	544	417	349	735	373	1165	1297	1238	417	831	262	205	60	765	256
ENSG00000083444	237	38	111	134	861	367	117	390	97	211	214	27	159	230	36
ENSG00000083454	8	7	35	28	254	64	17	22	16	26	2	2	7	42	9
ENSG00000083457	141	5	253	164	280	348	171	363	140	261	111	76	74	298	55
ENSG00000083520	140	34	51	95	229	165	391	191	131	237	15	19	7	156	30
ENSG00000083535	72	30	48	96	88	131	128	179	64	282	5	11	0	174	35
ENSG00000083544	123	70	37	29	170	309	102	131	45	129	10	22	32	249	10
ENSG00000083635	11	6	8	4	2	7	32	34	31	38	3	1	4	21	0
ENSG00000083642	185	39	153	203	107	231	305	280	262	244	33	51	8	293	32
ENSG00000083720	68	16	42	62	6	108	53	112	86	72	15	7	0	171	54
ENSG00000083750	52	13	53	67	12	98	449	170	83	86	26	14	10	91	16
ENSG00000083782	0	0	0	0	416	0	0	0	0	0	0	0	0	0	0
ENSG00000083799	461	244	1180	748	245	1747	1740	1526	787	596	206	330	26	1464	270
ENSG00000083807	27	13	49	87	218	107	67	138	81	59	28	26	60	113	20
ENSG00000083812	50	19	16	19	92	38	60	34	14	57	20	7	32	32	5
ENSG00000083814	32	21	12	17	1	27	33	31	25	33	9	2	8	30	5
ENSG00000083817	7	1	1	3	3	9	15	9	5	33	1	0	0	12	1
ENSG00000083828	176	29	147	328	456	473	566	461	244	200	104	86	85	698	61
ENSG00000083838	16	6	1	11	535	24	44	29	11	70	28	0	31	16	11
ENSG00000083844	146	20	57	93	1396	94	162	172	73	210	112	18	256	164	74
ENSG00000083845	1406	1177	654	757	374	1729	1272	2428	731	2747	183	129	113	589	174
ENSG00000083857	41	4	97	181	13	204	338	320	105	444	34	74	37	219	56
ENSG00000083896	686	231	1547	971	757	1347	1475	1344	579	714	196	408	38	1212	131
ENSG00000083937	696	600	305	623	867	871	2604	851	343	570	131	204	46	513	117
ENSG00000084070	3139	875	2061	7675	703	1996	9380	2774	4612	913	746	320	277	1676	442
ENSG00000084072	93	35	43	53	158	119	143	129	65	254	67	16	28	151	43
ENSG00000084073	386	55	56	106	909	269	1060	320	204	600	84	33	78	244	31
ENSG00000084090	362	88	189	161	592	329	422	485	143	585	159	33	91	343	48
ENSG00000084092	53	44	12	20	0	30	144	72	26	176	16	3	24	29	3
ENSG00000084093	186	35	81	99	550	195	537	338	99	324	77	31	36	177	30
ENSG00000084110	413	155	235	852	783	1206	1065	899	2207	26	155	223	155	3447	224
ENSG00000084112	246	149	382	407	226	437	658	1869	268	382	231	126	174	589	194
ENSG00000084207	1694	978	709	600	1441	993	939	3123	821	9815	729	172	727	1991	559
ENSG00000084234	3876	435	4531	4068	8322	7280	10562	10467	2266	3787	1708	1836	816	4232	919
ENSG00000084444	19	3	15	6	15	17	70	49	10	43	10	1	2	14	17
ENSG00000084453	8	1	24	60	69	38	186	95	69	21	32	92	42	47	2
ENSG00000084463	185	37	156	144	31	206	386	577	131	304	60	33	48	197	28
ENSG00000084623	452	254	202	232	543	547	890	1213	353	949	105	154	33	472	111
ENSG00000084628	0	0	0	0	63	0	0	0	0	1	0	0	0	0	0
ENSG00000084636	7	9	1	1	216	5	25	39	20	72	16	2	77	40	2
ENSG00000084652	100	40	57	78	212	188	237	256	83	288	95	16	67	137	40
ENSG00000084674	0	0	1	3	6	5	10	3	2	2	1	0	0	6	3
ENSG00000084676	521	261	418	724	380	975	561	829	906	320	434	349	240	1270	313
ENSG00000084693	52	10	35	25	37	70	264	151	54	230	23	19	52	78	19
ENSG00000084710	5	1	16	20	50	23	14	27	17	12	5	5	9	20	5
ENSG00000084731	48	19	11	24	28	37	118	69	27	26	12	11	18	120	41
ENSG00000084733	1296	1209	725	1008	7144	1552	6753	2237	882	1435	1451	797	944	1556	438
ENSG00000084734	3	0	174	30	0	46	3	77	68	17	37	22	30	49	6
ENSG00000084754	561	112	466	772	1034	1067	1021	1137	557	677	247	177	78	791	177
ENSG00000084764	73	25	64	39	4	93	154	170	65	510	92	9	159	272	70
ENSG00000084774	44	8	46	87	174	158	50	151	129	170	86	38	73	108	65
ENSG00000085063	956	134	540	740	968	1253	2076	1591	727	5565	293	429	95	1618	386
ENSG00000085117	3101	569	10291	4826	2443	6236	11648	8620	2360	1910	3130	4450	1384	5275	1411
ENSG00000085185	54	26	49	56	62	45	48	70	55	38	107	20	46	107	28
ENSG00000085224	481	82	403	561	222	1197	2506	879	472	832	110	162	30	926	110
ENSG00000085231	290	62	170	192	6	286	639	287	296	322	13	37	10	443	70
ENSG00000085265	112	71	99	59	98	196	102	220	79	17	178	53	183	145	30
ENSG00000085274	90	59	73	95	959	104	319	93	81	116	10	30	3	203	15
ENSG00000085276	27	60	18	14	98	28	30	76	55	367	49	13	37	187	8
ENSG00000085365	143	34	37	68	9	139	760	191	67	364	32	15	24	198	34
ENSG00000085377	75	11	26	28	470	81	117	122	51	134	13	4	14	58	11
ENSG00000085382	100	15	149	163	20	364	112	366	160	170	50	64	39	262	61
ENSG00000085415	145	50	111	97	301	168	157	362	116	325	62	25	68	162	19
ENSG00000085433	217	76	84	89	959	120	376	285	82	328	93	55	173	168	33
ENSG00000085449	584	165	878	1001	73	1168	2407	1340	392	747	355	294	85	942	86
ENSG00000085465	6	2	13	12	0	7	11	20	6	29	4	0	9	7	0
ENSG00000085491	344	90	78	119	440	295	1283	446	121	577	76	10	41	234	34
ENSG00000085511	65	54	216	31	267	182	117	314	100	305	42	21	39	273	30
ENSG00000085514	1721	706	3599	2523	346	5730	9615	4419	1797	806	1413	2762	390	3367	530
ENSG00000085552	9	0	7	11	34	14	31	85	13	17	19	6	17	4	0
ENSG00000085563	2	0	31	12	4	23	17	16	0	17	0	0	0	19	18
ENSG00000085644	50	40	20	37	102	62	155	84	28	80	45	11	33	79	10
ENSG00000085662	283	27	489	329	540	468	429	1085	112	963	124	81	71	527	131
ENSG00000085719	394	70	96	102	174	182	715	227	117	412	29	50	65	254	33
ENSG00000085721	213	62	139	415	38	649	1213	1130	274	356	64	98	10	310	95
ENSG00000085733	21	36	31	47	187	30	167	430	110	1085	98	6	217	398	118
ENSG00000085741	2	0	8	4	0	0	1	1	2	3	1	0	7	0	0
ENSG00000085760	72	33	61	43	16	185	224	172	61	192	7	7	15	139	29
ENSG00000085788	126	58	78	65	21	200	125	233	146	229	37	25	43	238	53
ENSG00000085831	50	50	21	47	59	99	77	189	94	210	51	14	61	123	32
ENSG00000085832	446	149	523	763	622	690	1378	796	481	507	165	164	42	1047	184
ENSG00000085840	7	7	17	20	1	32	21	33	36	5	14	7	5	58	8
ENSG00000085871	216	97	47	47	397	200	198	242	90	448	24	17	11	151	45
ENSG00000085872	144	79	239	373	110	370	547	627	158	195	160	84	90	230	28
ENSG00000085978	133	23	87	152	3	241	479	513	214	272	120	32	28	218	65
ENSG00000085982	122	11	65	103	428	176	248	204	201	269	72	26	103	380	47
ENSG00000085998	66	13	47	66	379	64	70	181	81	264	112	16	160	255	28
ENSG00000085999	2	9	85	58	716	86	66	111	61	25	21	25	15	88	27
ENSG00000086015	70	12	119	97	98	219	61	319	67	246	128	25	61	156	84
ENSG00000086061	1285	535	2138	1630	434	2365	2305	1894	1330	2431	223	563	133	2482	341
ENSG00000086062	829	325	1091	1357	495	1533	2820	1743	514	1281	541	425	212	1043	198
ENSG00000086065	530	413	442	587	31	569	1906	590	251	737	59	162	12	532	36
ENSG00000086102	185	59	242	289	770	569	795	692	321	561	139	91	94	506	145
ENSG00000086159	0	0	4	19	2	4	5	15	11	2	5	2	8	6	1
ENSG00000086189	124	46	59	69	45	137	214	167	116	333	30	19	26	181	45
ENSG00000086200	594	826	113	719	1	1162	2856	1169	461	644	40	143	22	261	43
ENSG00000086205	6	0	21	21	241	38	16	63	25	41	11	0	35	125	0
ENSG00000086232	122	116	100	133	107	265	730	395	174	361	66	32	96	204	34
ENSG00000086288	43	17	37	61	0	81	33	53	232	0	8	48	4	156	16
ENSG00000086289	41	6	15	3	523	20	15	26	30	107	6	0	28	23	9
ENSG00000086300	2793	2054	3848	3019	93	4632	19936	3856	1845	2187	118	830	47	2656	382
ENSG00000086475	97	29	46	22	897	86	93	113	37	249	19	11	14	67	34
ENSG00000086504	228	137	69	107	282	172	601	185	95	140	100	29	82	156	46
ENSG00000086506	0	0	0	0	0	3	0	41	0	3	0	3	3	0	0
ENSG00000086544	78	73	91	209	196	77	419	236	251	629	239	67	114	154	60
ENSG00000086548	201	121	91	103	67	75	41	443	179	1604	34	19	28	333	63
ENSG00000086570	5	0	4	7	1	5	9	17	6	3	11	1	14	5	2
ENSG00000086589	503	134	446	449	310	619	920	891	421	326	170	181	46	521	79
ENSG00000086598	1047	231	299	408	676	684	1542	1258	343	1336	167	97	112	654	124
ENSG00000086619	104	6	390	134	88	254	322	356	154	167	22	36	28	159	23
ENSG00000086666	998	703	1378	1438	1369	2052	2094	3585	860	1763	238	472	90	2247	294
ENSG00000086696	24	4	100	246	185	151	138	176	133	39	26	40	12	234	26
ENSG00000086712	25	9	11	14	8	37	60	66	47	123	4	2	1	42	12
ENSG00000086717	4	18	14	18	0	12	5	27	37	4	3	23	4	86	0
ENSG00000086730	1237	273	1612	1283	472	1221	1155	1581	1028	241	527	489	248	1471	303
ENSG00000086758	424	108	1198	676	617	927	1122	1122	599	1008	424	176	176	1054	154
ENSG00000086827	55	9	14	14	135	48	119	68	15	114	13	4	4	34	9
ENSG00000086848	152	35	346	370	684	466	455	526	395	337	117	116	62	508	112
ENSG00000086967	2	0	0	0	0	0	1	5	12	0	1	0	0	0	0
ENSG00000086991	3	0	19	22	415	31	31	32	16	18	8	10	2	39	3
ENSG00000087008	52	37	111	110	38	129	203	1029	102	243	101	71	81	144	43
ENSG00000087053	98	29	38	43	173	101	153	272	66	483	70	27	22	126	13
ENSG00000087074	5448	3344	11793	9638	2331	13623	10698	22278	3598	3533	4265	7098	1694	4420	1018
ENSG00000087076	33	28	27	89	326	137	122	62	11	58	68	10	24	47	8
ENSG00000087077	78	41	60	68	165	160	41	278	81	265	104	6	91	215	27
ENSG00000087085	8	1	14	14	0	6	0	26	8	5	3	0	4	14	3
ENSG00000087086	133857	305770	82280	89756	275970	135660	410208	241865	40106	116499	98750	50753	39354	79543	34385
ENSG00000087087	353	79	264	248	887	475	466	719	213	317	285	148	310	585	149
ENSG00000087088	411	385	261	455	1592	734	1985	997	314	694	618	163	241	326	119
ENSG00000087095	117	49	65	87	177	166	310	172	72	202	47	11	14	202	17
ENSG00000087111	188	15	78	106	353	172	230	181	185	203	94	16	68	145	45
ENSG00000087116	4	3	7	448	181	125	140	1449	119	449	28	4	80	15	30
ENSG00000087128	4	0	8	3	0	3	0	6	3	11	0	0	0	17	0
ENSG00000087152	340	468	397	373	672	440	877	590	356	357	397	163	215	436	125
ENSG00000087157	1053	494	2217	2015	2823	3793	1396	3535	5113	439	2244	1421	1545	5185	1643
ENSG00000087191	348	137	105	156	218	324	657	744	232	714	152	53	117	353	45
ENSG00000087206	485	127	428	367	353	582	580	799	445	403	255	130	61	787	187
ENSG00000087237	15	3	79	73	24	136	160	124	128	38	28	29	10	109	23
ENSG00000087245	23	2	8	32	94	31	3	115	21	11	9	0	16	27	16
ENSG00000087250	0	9	0	0	0	9	39	6	32	12	9	6	33	0	9
ENSG00000087253	776	60	574	559	241	531	1275	794	422	183	63	65	13	1322	138
ENSG00000087258	1	0	9	0	134	26	0	4	4	4	11	0	4	4	0
ENSG00000087263	92	44	65	83	142	268	343	245	156	247	86	23	40	188	47
ENSG00000087266	1633	518	4456	4631	2392	4007	2848	5488	2097	844	5557	1876	3373	5054	1350
ENSG00000087269	88	28	33	44	93	107	165	221	95	250	46	5	24	86	20
ENSG00000087274	812	170	1285	1471	1714	1411	1497	1553	911	986	887	450	636	1881	453
ENSG00000087299	21	9	40	62	152	78	46	133	70	64	54	15	190	79	12
ENSG00000087301	84	26	132	144	416	125	206	187	20	55	32	65	19	47	31
ENSG00000087302	340	246	548	387	773	718	869	948	395	519	67	101	26	468	49
ENSG00000087303	12	0	55	44	0	140	52	141	220	44	22	19	1	0	5
ENSG00000087338	186	43	210	185	7	350	173	291	270	152	380	141	384	302	118
ENSG00000087365	500	244	458	780	3128	931	1604	1091	474	779	811	209	875	856	147
ENSG00000087448	10	4	23	5	1	41	52	62	20	57	11	2	17	44	8
ENSG00000087460	3673	3834	2203	2986	6920	2970	4739	4365	1425	4632	2699	547	1122	3611	950
ENSG00000087470	255	39	248	240	1065	581	267	837	1462	619	40	48	20	494	41
ENSG00000087494	0	0	0	0	16	1	16	8	5	67	0	6	0	0	0
ENSG00000087495	38	2	66	60	800	104	163	149	85	79	14	12	9	121	21
ENSG00000087502	388	120	234	297	69	473	572	342	233	607	52	30	14	712	86
ENSG00000087510	1	3	3	3	1	2	1	20	39	63	10	3	9	12	4
ENSG00000087586	45	22	54	65	0	122	89	170	48	13	61	46	16	85	6
ENSG00000087589	354	82	59	226	127	434	102	195	963	17	164	114	96	906	70
ENSG00000087842	71	46	125	122	6	117	279	319	73	176	29	86	19	110	21
ENSG00000087884	117	38	204	147	11	272	412	398	195	280	122	50	76	342	33
ENSG00000087903	321	200	692	1270	364	1400	401	2757	715	1330	713	294	579	1993	373
ENSG00000087995	29	12	94	102	139	120	76	141	73	137	14	41	40	243	33
ENSG00000088002	2	11	3	6	0	5	8	28	12	47	17	1	15	24	0
ENSG00000088035	124	16	49	106	1924	157	284	142	101	120	10	21	21	157	20
ENSG00000088038	208	128	263	387	556	397	964	408	281	296	517	148	323	299	71
ENSG00000088053	79	0	369	161	387	77	41	393	116	103	94	156	45	151	36
ENSG00000088179	56	6	68	41	185	62	90	128	37	174	20	6	20	168	23
ENSG00000088205	254	148	230	472	765	593	768	1062	436	481	74	130	38	491	47
ENSG00000088247	395	117	211	311	678	639	626	820	283	702	368	81	214	437	140
ENSG00000088256	89	3	215	183	937	175	273	333	206	356	134	62	125	295	75
ENSG00000088280	192	8	351	394	6	505	448	567	419	255	111	142	46	744	93
ENSG00000088298	290	37	140	140	237	407	527	435	186	376	100	48	16	275	50
ENSG00000088305	2	0	1	4	0	2	10	6	2	3	2	0	1	5	1
ENSG00000088320	0	0	2	8	2	9	0	8	8	7	7	6	4	1	1
ENSG00000088325	6	12	6	4	0	20	22	16	9	3	5	0	3	9	0
ENSG00000088356	33	9	13	14	41	28	79	36	33	64	5	3	7	23	16
ENSG00000088367	46	22	77	19	162	276	7	189	137	523	76	7	95	342	57
ENSG00000088386	2	0	24	19	87	36	29	26	15	11	22	13	21	28	4
ENSG00000088387	17	55	100	23	77	28	40	49	45	270	26	8	13	92	15
ENSG00000088448	3703	86	4300	5626	1675	5156	6789	7196	1436	2910	450	558	70	4735	661
ENSG00000088451	64	17	18	17	52	53	50	57	14	124	2	0	0	94	6
ENSG00000088538	2	0	2	1	0	7	7	7	2	4	1	1	2	4	2
ENSG00000088543	46	2	36	79	466	55	36	71	85	16	25	5	11	65	20
ENSG00000088682	44	37	36	55	0	107	84	144	70	259	71	12	18	132	26
ENSG00000088726	32	4	129	180	154	196	126	169	153	194	45	45	85	154	27
ENSG00000088727	44	14	11	45	12	67	160	245	60	692	37	11	28	209	24
ENSG00000088756	45	3	132	162	963	232	211	256	178	66	51	63	20	409	33
ENSG00000088766	108	44	188	208	446	350	335	473	274	613	79	48	24	741	105
ENSG00000088782	0	0	0	0	0	0	0	0	0	0	0	0	0	0	0
ENSG00000088808	32	33	136	150	21	170	257	247	145	319	66	41	63	327	60
ENSG00000088812	55	2	41	54	71	63	68	121	34	113	37	5	37	52	16
ENSG00000088826	97	18	93	37	138	69	171	773	13	282	152	11	17	128	28
ENSG00000088827	56	3	52	188	755	332	424	189	58	93	338	2	114	276	30
ENSG00000088832	2686	2124	987	1273	1291	2544	5579	3581	1642	2166	631	460	124	2721	504
ENSG00000088833	574	157	287	450	1251	635	695	813	1305	670	247	137	103	887	183
ENSG00000088836	26	2	36	10	55	27	15	155	15	553	291	8	352	287	41
ENSG00000088854	54	2	89	86	63	169	91	160	159	124	80	27	31	224	59
ENSG00000088876	46	5	21	13	833	17	47	39	15	29	14	6	25	46	12
ENSG00000088881	7	0	32	7	0	9	0	14	10	87	35	0	42	43	4
ENSG00000088882	1	0	2	0	0	1	0	13	1	2	0	1	0	2	0
ENSG00000088888	45	16	52	84	160	115	85	134	86	143	55	22	54	129	28
ENSG00000088899	1	7	3	4	0	4	2	14	8	68	18	0	33	16	4
ENSG00000088926	0	0	0	0	1	0	10	0	7	0	0	0	0	0	0
ENSG00000088930	588	243	177	323	51	833	1259	667	410	466	73	92	5	647	127
ENSG00000088970	85	61	30	34	66	89	64	63	66	70	5	5	1	39	0
ENSG00000088986	1201	765	261	361	217	868	2244	1874	604	8581	106	158	34	1285	171
ENSG00000088992	55	89	13	16	3	43	128	86	18	15	20	10	3	74	2
ENSG00000089006	517	196	294	423	1204	572	538	716	416	589	105	61	38	604	112
ENSG00000089009	2140	1609	939	1006	1380	2028	2640	3271	943	3853	388	145	181	1301	292
ENSG00000089012	0	0	2	4	0	20	58	17	104	0	10	6	4	1	0
ENSG00000089022	182	82	122	115	154	187	98	377	159	307	66	28	59	269	45
ENSG00000089041	195	36	607	830	292	516	770	485	284	291	360	47	46	258	116
ENSG00000089048	65	28	36	30	176	58	169	88	43	149	15	4	0	78	6
ENSG00000089050	38	7	24	35	53	49	61	69	20	65	12	7	3	84	6
ENSG00000089053	256	78	368	575	142	900	848	799	357	578	216	123	93	517	113
ENSG00000089057	164	36	121	192	135	205	297	487	75	81	170	52	24	101	48
ENSG00000089060	190	20	397	411	1476	656	434	828	281	300	817	57	455	573	116
ENSG00000089063	613	357	198	304	457	581	965	1007	277	736	90	72	86	411	40
ENSG00000089091	48	5	97	102	149	163	81	167	90	169	72	34	57	189	48
ENSG00000089094	129	52	177	91	140	297	153	270	89	147	155	24	79	180	29
ENSG00000089101	9	16	29	0	200	7	43	123	124	816	64	4	66	408	75
ENSG00000089116	0	0	0	0	0	0	4	2	2	0	1	0	0	0	0
ENSG00000089123	29	7	21	14	276	41	62	64	21	179	18	4	23	160	6
ENSG00000089127	133	193	172	173	412	180	2113	268	103	345	191	9	21	330	14
ENSG00000089154	67	22	144	134	467	287	276	793	352	576	408	38	396	484	102
ENSG00000089157	2362	2461	1187	1162	814	2721	1874	4618	1209	5691	696	255	359	1611	471
ENSG00000089159	1305	713	1263	1409	1566	2168	1845	1947	2336	1044	1834	1377	2115	4355	1417
ENSG00000089163	0	2	6	0	0	0	0	11	16	6	0	0	0	3	0
ENSG00000089169	38	272	220	208	1	207	274	478	161	45	97	67	14	344	79
ENSG00000089177	94	27	22	26	175	109	25	78	35	79	14	5	6	108	13
ENSG00000089195	59	26	38	38	14	89	539	335	56	214	4	9	3	101	7
ENSG00000089199	27	0	15	17	5	28	40	38	23	11	4	3	26	15	5
ENSG00000089220	316	80	208	222	152	748	200	448	272	613	93	88	43	697	130
ENSG00000089225	0	1	0	0	0	0	2	0	0	0	0	0	1	0	0
ENSG00000089234	175	49	44	107	373	186	407	241	105	143	39	31	35	108	25
ENSG00000089248	219	49	106	145	179	374	522	502	156	436	107	27	92	225	75
ENSG00000089250	3	0	13	13	10	18	25	26	13	5	5	6	4	19	4
ENSG00000089280	952	376	1234	1801	701	2300	3376	4160	1590	1402	1172	841	324	2181	500
ENSG00000089289	246	100	73	127	114	234	529	253	108	347	26	38	6	146	52
ENSG00000089327	1020	305	458	715	1246	1354	1634	1733	337	685	696	116	313	497	188
ENSG00000089335	52	16	54	58	147	105	64	187	35	167	36	22	143	127	6
ENSG00000089351	2388	1235	11307	9548	717	8512	5031	5698	5326	2070	2815	7371	1200	9049	2204
ENSG00000089356	148	106	74	73	114	58	81	387	168	2299	141	15	354	412	87
ENSG00000089472	0	0	0	2	8	1	3	9	18	2	3	2	0	14	1
ENSG00000089486	72	62	26	90	125	201	314	194	111	69	146	36	34	120	24
ENSG00000089505	296	34	129	124	29	108	113	252	408	3	65	26	50	308	107
ENSG00000089558	12	8	7	19	0	83	46	164	23	3	21	9	5	0	4
ENSG00000089597	312	26	208	339	1162	619	494	909	288	746	210	71	84	517	134
ENSG00000089639	947	345	691	1377	1769	2133	1583	1652	915	248	1368	649	1410	2119	501
ENSG00000089682	36	19	29	41	21	64	99	86	49	90	23	4	11	85	14
ENSG00000089685	8	22	11	10	740	9	11	28	38	6	24	8	7	19	10
ENSG00000089692	8	6	51	18	58	13	215	14	4	17	20	3	27	22	8
ENSG00000089693	693	564	685	614	264	982	1407	1183	665	610	621	319	282	986	183
ENSG00000089723	17	3	7	10	2	24	18	75	7	47	6	2	3	8	1
ENSG00000089737	361	64	327	285	282	485	954	901	243	904	233	60	71	513	87
ENSG00000089775	92	41	132	254	64	231	461	194	101	110	86	67	44	81	27
ENSG00000089818	560	209	1040	1438	235	1108	1010	763	524	150	106	493	41	1223	149
ENSG00000089820	620	138	672	467	2171	804	608	990	410	92	872	226	1199	704	269
ENSG00000089847	1	0	1	0	33	2	3	3	4	7	1	1	8	13	0
ENSG00000089876	100	18	34	38	369	80	90	143	47	478	39	9	86	123	33
ENSG00000089902	480	106	354	414	150	508	462	443	270	263	163	120	118	954	114
ENSG00000089916	401	88	525	752	746	1088	1292	2452	546	497	395	339	118	1044	142
ENSG00000090006	75	42	58	80	385	96	105	204	86	114	158	40	207	210	45
ENSG00000090013	562	227	119	297	2139	322	358	957	198	374	257	49	104	323	73
ENSG00000090020	171	65	197	191	222	384	242	506	155	207	143	92	108	241	44
ENSG00000090054	509	64	322	618	1029	933	1861	1246	763	648	156	172	89	703	104
ENSG00000090060	1803	549	1385	2487	1402	3145	3941	2957	1943	2649	468	658	185	3560	685
ENSG00000090061	483	295	468	390	109	564	1518	1091	337	449	136	115	47	495	108
ENSG00000090097	0	4	3	3	0	7	72	21	8	14	10	2	11	4	1
ENSG00000090104	669	44	1310	858	32	1261	1885	1125	666	838	29	33	1	456	135
ENSG00000090238	1543	2482	759	1760	514	2303	2250	1533	1569	326	1113	562	591	2110	403
ENSG00000090263	116	65	27	49	4	64	54	117	96	330	32	18	69	142	21
ENSG00000090266	343	162	346	507	1269	792	456	1115	620	937	270	143	223	753	96
ENSG00000090273	129	86	185	134	332	300	188	367	133	1009	191	29	124	301	88
ENSG00000090316	692	258	1636	1295	3687	2281	980	1518	895	341	1392	1311	1042	4194	448
ENSG00000090339	2156	414	4233	4435	2593	9520	6992	10395	2816	2390	2433	2671	1421	3206	1032
ENSG00000090372	478	220	561	675	2128	679	732	1061	395	413	564	309	384	550	145
ENSG00000090376	2644	911	6514	10535	1123	9871	13752	6817	5297	1045	507	2596	185	5918	529
ENSG00000090382	7343	835	3845	1435	5519	12287	7031	2996	3494	6098	731	1049	145	9719	1814
ENSG00000090402	0	0	0	0	0	0	10	0	0	0	0	0	0	0	0
ENSG00000090432	61	28	31	51	27	125	291	170	48	167	49	19	29	83	17
ENSG00000090447	24	14	30	40	8	54	51	74	35	29	22	8	13	43	8
ENSG00000090470	28	8	20	29	199	41	15	31	25	72	41	3	46	105	10
ENSG00000090487	988	589	627	1077	2926	1681	3095	1753	810	826	374	366	172	941	200
ENSG00000090512	0	0	0	0	0	0	0	2	0	0	0	0	0	0	0
ENSG00000090520	414	37	351	255	637	456	497	1083	314	625	84	80	37	228	41
ENSG00000090530	7	0	38	31	10	43	85	64	47	52	21	30	26	27	9
ENSG00000090534	0	0	0	0	0	0	0	5	4	0	4	0	0	0	0
ENSG00000090539	3	0	4	13	55	10	3	15	10	3	18	3	28	15	4
ENSG00000090554	47	12	88	93	70	143	84	153	75	39	55	39	40	60	24
ENSG00000090565	9	3	25	42	176	85	57	67	55	133	65	5	62	88	9
ENSG00000090581	376	156	276	1102	2191	1089	1550	1878	490	447	500	270	272	286	128
ENSG00000090612	67	19	30	68	140	79	142	142	42	114	34	30	34	114	31
ENSG00000090615	196	117	212	196	270	491	173	713	334	629	282	59	142	479	111
ENSG00000090621	420	156	691	1143	1151	819	495	1846	465	1319	419	93	269	592	226
ENSG00000090659	25	0	13	36	27	44	249	31	16	20	20	1	7	17	12
ENSG00000090661	53	81	474	176	712	226	253	295	121	413	199	67	494	523	93
ENSG00000090674	776	424	1109	2122	1840	2164	1593	1813	800	333	1041	843	558	1708	328
ENSG00000090686	466	150	253	299	1710	335	671	426	331	352	62	105	35	435	78
ENSG00000090776	13	1	12	3	34	18	17	41	7	43	15	2	12	17	4
ENSG00000090857	126	29	182	526	285	479	364	621	149	205	225	143	37	237	56
ENSG00000090861	158	36	74	105	563	271	239	272	165	409	82	20	65	209	63
ENSG00000090863	385	26	209	358	384	523	632	648	301	484	178	63	69	397	70
ENSG00000090889	4	6	1	2	18	8	7	2	1	13	0	0	0	5	1
ENSG00000090905	54	7	155	108	180	310	476	362	149	283	90	12	41	419	31
ENSG00000090924	587	171	734	958	217	2954	1055	3067	351	232	1415	323	402	571	189
ENSG00000090932	0	0	0	0	0	0	6	4	13	0	0	0	0	0	0
ENSG00000090971	6	21	12	10	117	13	61	50	37	203	49	5	170	23	12
ENSG00000090975	14	4	11	29	8	45	13	37	17	16	19	6	10	30	1
ENSG00000090989	346	37	178	392	29	600	1052	387	253	334	67	76	10	290	47
ENSG00000091009	99	30	33	86	35	257	224	182	166	143	8	29	1	120	24
ENSG00000091010	0	1	0	0	4	0	0	1	2	0	0	0	0	0	0
ENSG00000091039	1747	1143	1126	2469	881	3679	5181	3260	1327	1075	478	513	305	2859	427
ENSG00000091073	722	288	1743	2534	358	3336	1584	3537	1481	1711	1619	442	1760	2386	698
ENSG00000091106	520	183	189	337	16	1065	974	394	533	90	103	124	43	840	93
ENSG00000091127	18	7	11	26	220	29	35	68	47	86	5	1	8	35	32
ENSG00000091128	1	0	1	4	115	2	35	8	4	3	0	0	1	1	0
ENSG00000091129	1	0	6	2	0	4	0	12	10	164	2	2	1	4	0
ENSG00000091136	211	15	387	234	417	328	615	341	357	464	76	71	20	387	87
ENSG00000091137	10	1	8	9	13	22	51	14	13	175	9	4	2	139	14
ENSG00000091138	0	0	0	1	1	1	0	1	1	0	0	0	0	0	0
ENSG00000091140	371	93	600	274	1373	563	752	571	357	777	58	194	8	531	105
ENSG00000091157	96	25	78	85	57	317	303	210	127	259	62	22	33	173	27
ENSG00000091164	505	202	242	253	438	512	1204	687	191	604	53	80	47	406	56
ENSG00000091181	29	5	17	23	18	18	86	79	109	284	25	7	18	85	7
ENSG00000091262	31	14	40	43	34	142	67	146	107	98	45	26	93	233	37
ENSG00000091317	3036	692	1576	2113	399	3512	6492	2380	2079	1464	340	745	48	3599	509
ENSG00000091409	38	10	28	75	32	102	161	120	138	283	5	20	7	191	14
ENSG00000091428	9	6	8	4	1	14	1	14	9	18	7	2	5	8	2
ENSG00000091436	274	79	267	310	285	951	421	696	487	202	130	221	38	599	94
ENSG00000091482	0	0	0	0	0	0	22	9	0	0	0	0	0	0	0
ENSG00000091483	129	40	90	50	82	131	36	315	41	308	14	13	6	72	13
ENSG00000091490	400	183	257	189	768	347	842	603	144	530	44	60	100	267	51
ENSG00000091513	46	18	60	94	285	129	184	154	103	65	51	22	51	137	21
ENSG00000091527	1218	550	313	407	1110	927	3117	1982	419	1580	161	95	101	1098	146
ENSG00000091536	23	0	52	57	357	81	62	126	65	38	24	12	36	73	20
ENSG00000091542	201	100	91	95	20	208	455	388	82	471	115	18	89	186	24
ENSG00000091583	0	0	3	0	0	9	0	7	0	0	0	0	4	0	0
ENSG00000091592	242	47	393	561	295	474	84	279	443	59	516	184	425	620	205
ENSG00000091622	8	15	13	21	35	18	20	33	22	21	27	8	43	32	6
ENSG00000091640	442	355	449	586	238	921	804	987	515	511	290	184	205	517	157
ENSG00000091651	187	22	636	860	121	853	737	1231	776	249	264	317	121	890	129
ENSG00000091656	2	0	29	33	25	44	83	68	41	24	1	2	1	49	4
ENSG00000091664	0	0	40	22	1	34	43	47	13	9	0	6	0	22	19
ENSG00000091704	0	0	0	0	0	0	22	0	0	0	0	0	0	0	0
ENSG00000091732	66	19	46	46	195	98	60	235	80	76	96	68	33	168	24
ENSG00000091831	12	0	15	8	34	58	12	16	39	44	20	19	23	46	3
ENSG00000091844	32	3	59	139	29	176	74	187	64	40	17	37	5	162	14
ENSG00000091879	26	1	19	19	22	39	12	47	15	40	15	6	20	22	4
ENSG00000091947	84	7	22	32	294	106	188	119	92	77	50	14	24	128	7
ENSG00000091972	28	4	23	17	13	9	0	24	36	55	59	6	24	8	0
ENSG00000091986	26	18	58	75	57	100	61	130	134	204	24	25	54	130	23
ENSG00000092009	0	0	0	0	0	2	0	0	7	3	0	0	4	11	0
ENSG00000092010	862	1256	572	1007	456	1099	2603	941	480	941	158	201	46	757	121
ENSG00000092020	456	302	255	794	27	1083	1419	807	914	349	19	125	6	1329	165
ENSG00000092036	320	177	87	202	355	294	291	267	503	203	146	69	148	686	225
ENSG00000092051	4	1	3	1	0	11	13	7	2	6	3	0	4	8	1
ENSG00000092054	0	0	0	0	0	0	4	0	0	0	0	0	1	0	0
ENSG00000092067	18	42	3	7	0	10	75	25	11	2	7	3	6	7	2
ENSG00000092068	152	17	31	20	739	189	229	426	96	286	133	7	131	118	37
ENSG00000092094	167	11	149	181	749	228	291	386	185	152	93	60	48	232	61
ENSG00000092096	3	0	3	1	0	2	0	3	3	2	6	0	16	2	0
ENSG00000092098	207	117	195	320	636	313	782	379	281	176	385	66	294	328	132
ENSG00000092108	446	225	396	579	1058	965	1623	1301	340	671	78	103	61	775	187
ENSG00000092140	316	36	407	498	1894	576	621	746	439	314	60	100	57	595	106
ENSG00000092148	290	62	348	686	777	832	1044	1288	428	1668	259	171	401	1329	184
ENSG00000092199	4126	1572	6843	5373	2556	10152	10172	14225	3634	4763	1022	3460	120	6017	882
ENSG00000092200	71	22	48	51	184	101	77	111	35	44	70	32	55	100	54
ENSG00000092201	153	45	127	140	370	239	537	382	183	338	58	45	50	181	48
ENSG00000092203	443	209	227	373	41	721	667	637	508	375	150	228	62	586	135
ENSG00000092208	108	14	185	261	592	290	327	352	315	185	324	65	423	498	94
ENSG00000092295	20	13	94	33	0	70	9	28	78	36	95	54	59	55	4
ENSG00000092330	290	305	320	317	30	670	1273	965	474	335	169	229	67	482	182
ENSG00000092345	0	0	0	0	1	1	39	0	0	0	0	0	1	0	0
ENSG00000092377	0	0	1	0	0	0	0	13	2	19	5	0	10	0	0
ENSG00000092421	10	0	261	40	477	37	177	81	89	51	38	15	44	72	11
ENSG00000092439	323	111	553	1235	1065	1063	1705	1229	529	431	118	198	40	539	81
ENSG00000092445	30	4	64	60	82	108	58	118	60	103	46	11	34	96	10
ENSG00000092470	4	7	44	43	35	54	51	49	49	65	26	15	29	48	17
ENSG00000092529	92	12	82	79	63	223	152	164	247	55	61	52	53	229	34
ENSG00000092531	1738	549	1799	1802	1495	1897	1713	1244	1751	592	243	250	51	1258	245
ENSG00000092607	0	0	0	1	93	0	5	3	0	0	0	0	0	1	0
ENSG00000092621	7	37	40	65	407	31	51	62	48	150	22	23	28	39	12
ENSG00000092758	4	39	22	29	49	26	33	47	84	4	8	9	6	48	0
ENSG00000092820	754	766	758	736	733	1003	1153	2365	917	7053	779	173	562	2182	579
ENSG00000092841	9169	6813	3724	4124	7710	9642	14227	12386	4255	13388	4443	2866	1643	8475	1828
ENSG00000092847	115	39	60	90	81	188	181	317	105	76	67	31	26	129	46
ENSG00000092850	25	19	51	15	171	11	29	159	135	615	45	5	124	177	44
ENSG00000092853	13	6	28	26	124	48	28	57	39	12	22	10	22	35	5
ENSG00000092871	532	563	695	665	440	1182	1781	1907	704	536	614	579	122	739	377
ENSG00000092929	760	152	1475	1807	4001	1663	1483	1801	1746	335	1593	999	1814	2193	644
ENSG00000092931	220	73	176	492	1038	446	796	913	291	200	85	178	57	442	129
ENSG00000092964	359	65	178	254	797	541	512	552	165	503	299	34	123	315	66
ENSG00000092969	1	3	3	2	3	3	1	16	10	88	1	2	1	2	0
ENSG00000092978	39	6	36	34	770	94	56	135	55	302	15	6	15	132	45
ENSG00000093000	489	183	432	469	276	436	728	594	335	682	475	134	391	996	148
ENSG00000093009	1	6	5	1	33	7	52	7	4	1	2	4	0	11	2
ENSG00000093010	428	72	128	127	506	685	648	914	234	1160	408	40	365	375	72
ENSG00000093072	302	34	278	415	785	683	484	696	232	593	514	41	135	456	154
ENSG00000093134	725	303	1842	1827	80	6866	3852	3007	2314	1421	280	982	69	8902	620
ENSG00000093144	366	167	473	511	155	477	384	647	763	462	146	139	44	691	179
ENSG00000093167	538	200	762	487	1833	558	899	1128	320	908	189	127	63	940	231
ENSG00000093183	201	57	148	114	1587	321	325	497	191	349	101	64	87	398	67
ENSG00000093217	61	2	187	252	44	308	176	330	182	67	101	57	32	227	111
ENSG00000094631	225	44	347	312	522	395	547	475	709	297	379	76	209	529	176
ENSG00000094661	30	2	63	62	303	97	78	128	65	41	34	20	22	99	15
ENSG00000094755	322	24	578	699	3960	878	730	1268	1143	626	440	303	402	1082	215
ENSG00000094796	0	0	1	0	0	0	0	0	0	1	0	0	0	0	0
ENSG00000094804	41	8	25	37	286	68	83	100	163	24	12	16	7	33	3
ENSG00000094841	88	17	77	67	948	99	67	150	44	126	23	28	9	80	15
ENSG00000094880	101	25	51	37	35	95	80	137	57	122	21	11	6	125	25
ENSG00000094914	52	10	35	68	21	72	38	148	40	111	89	10	169	79	46
ENSG00000094916	62	30	195	121	224	198	97	187	117	251	71	101	37	229	48
ENSG00000094963	7	8	4	18	0	6	6	55	38	123	10	10	24	85	24
ENSG00000094975	369	211	560	370	53	438	940	671	391	270	69	139	39	483	50
ENSG00000095002	24	5	31	30	165	62	44	77	41	70	20	12	14	63	11
[truncated: 17,940 more rows]

## Sheet: Mouse count data
gene_symbol	AH_1	AH_2	AH_6	AH_7	AH_8	AH_10	AH_11	AH_12	AH_17	AH_19	AE_1	AE_2	AE_3	AE_4	AE_5	AE_9	AE_10	AE_11	AF_12	AF_13	AF_17	AF_18	AF_21	AF_22	AF_23
Xkr4	65	22	36	10	4	54	1	4	16	9	17	59	27	16	7	20	10	35	20	51	76	37	26	4	30
Rp1	343	283	110	229	223	254	31	30	190	235	14	51	55	68	56	25	14	52	42	66	69	61	76	35	310
Sox17	1794	1179	532	402	261	871	68	94	541	382	39	28	62	37	86	30	12	237	49	224	112	54	101	67	435
Mrpl15	495	275	142	493	319	235	38	29	387	186	20	88	74	63	35	18	36	60	35	76	70	31	60	39	308
Lypla1	2628	1749	895	3116	1528	1896	346	224	2460	1094	28	39	50	19	9	15	5	15	23	206	77	52	77	216	1540
Tcea1	2756	1879	1061	2947	1686	1425	367	185	1984	1000	64	95	110	56	38	46	50	56	32	247	83	92	103	218	1598
Rgs20	36	22	8	10	7	73	4	3	17	37	21	17	51	22	12	41	44	37	24	45	32	48	73	1	17
Atp6v1h	1712	975	433	2129	1315	877	209	130	1706	615	60	121	158	135	59	49	45	74	31	197	99	66	87	180	1238
Oprk1	14	24	1	6	0	31	2	6	9	27	3	59	42	19	41	12	13	21	19	19	69	21	44	9	10
Npbwr1	7	26	12	8	0	29	2	1	23	15	4	10	38	62	78	34	38	19	11	34	67	30	29	2	16
Rb1cc1	5403	3432	1815	3076	2298	2548	539	335	3717	2378	62	45	182	121	41	48	53	87	68	703	152	138	198	286	2256
St18	33	50	20	13	2	100	2	6	30	43	22	37	53	22	38	31	37	70	44	69	137	113	102	4	29
Pcmtd1	3481	2123	1321	1903	2095	1640	213	195	1807	1375	32	110	92	63	15	27	18	45	21	595	132	112	83	184	1041
Sntg1	38	41	25	63	20	45	1	5	57	70	15	90	115	52	29	37	49	66	50	60	101	79	75	2	17
Rrs1	395	206	92	590	442	189	67	39	407	234	55	114	109	74	59	14	65	27	27	62	57	82	89	95	431
Adhfe1	281	292	143	270	165	293	44	24	266	308	22	82	36	57	23	41	28	23	31	95	74	51	39	35	232
Mybl1	167	132	85	127	72	134	22	16	90	61	34	73	53	15	36	16	29	37	39	64	75	39	65	9	61
Vcpip1	3493	1932	1088	4543	4126	1958	446	340	3072	1244	83	83	186	64	8	22	47	36	28	518	113	136	120	367	2455
Sgk3	1347	972	560	2033	1647	1014	125	122	1228	907	61	81	103	69	16	30	61	52	33	218	108	62	112	157	1132
Mcmdc2	42	53	18	70	63	78	6	18	35	77	12	24	25	14	20	22	27	11	14	17	71	37	90	4	75
Tcf24	85	62	25	78	30	40	16	4	58	14	1	41	9	18	13	16	17	37	18	23	61	26	24	11	52
Ppp1r42	56	64	22	45	34	48	5	8	33	36	3	6	32	37	6	19	0	57	14	17	39	17	30	8	34
Cops5	982	572	226	1296	560	603	137	84	903	348	5	47	53	28	9	18	18	19	26	107	41	36	43	113	698
Cspp1	1122	968	507	904	850	848	140	103	742	834	49	28	98	43	58	18	62	42	51	264	153	116	136	86	775
Arfgef1	7648	4419	2702	6187	6350	4232	745	615	5174	3546	223	208	466	396	150	118	208	188	83	1095	245	239	254	590	4004
Cpa6	5	31	12	46	94	65	10	13	35	30	20	0	22	27	0	13	5	0	13	11	30	38	28	8	72
Prex2	25740	14385	6022	2945	1588	6897	643	385	6791	5055	105	158	169	142	70	54	63	229	90	3086	360	328	353	391	2483
A830018L16Rik	204	178	57	119	86	134	21	18	84	112	39	107	89	44	45	34	32	24	43	68	108	69	55	3	106
Sulf1	2027	1444	658	910	554	945	137	82	602	511	35	132	111	112	16	16	62	116	33	264	112	95	131	156	915
Slco5a1	184	216	52	86	68	93	12	14	107	45	12	100	72	56	44	40	11	25	50	104	152	93	143	9	81
Prdm14	6	27	9	11	0	20	6	2	7	6	36	20	36	22	29	7	16	20	37	19	66	22	85	3	10
Ncoa2	4708	2169	1219	1900	1764	1633	319	163	1967	1707	116	152	188	104	87	27	58	131	50	579	203	160	211	236	1539
Tram1	7179	3808	2163	5925	4285	3711	554	428	4905	2147	215	160	388	362	281	160	116	580	71	752	187	143	222	557	3990
Lactb2	1318	735	369	734	457	687	79	55	575	399	14	0	69	18	14	3	18	18	27	156	58	36	52	64	471
Xkr9	0	3	1	4	2	8	0	1	11	16	0	22	10	1	0	0	10	20	10	13	20	8	7	0	5
Eya1	404	276	92	117	71	105	10	28	113	152	39	57	67	39	6	16	10	26	18	100	88	119	40	13	74
Msc	57	50	9	14	1	15	0	6	32	21	5	8	28	17	6	11	60	17	15	8	35	28	55	4	14
Trpa1	30	35	2	14	1	58	0	4	10	27	38	31	30	32	42	23	3	69	40	52	69	96	103	3	11
Kcnb2	51	38	10	14	4	40	1	4	9	18	9	10	31	30	38	15	22	40	22	41	50	66	63	1	8
Terf1	466	345	203	367	248	261	53	31	370	282	47	21	58	56	37	47	35	12	39	79	36	35	86	38	214
Sbspon	223	119	48	49	39	92	2	8	31	27	16	51	13	17	0	6	2	0	19	39	56	34	34	6	27
4930444P10Rik	20	52	25	26	33	7	8	5	32	36	4	50	27	38	10	11	2	0	14	33	33	48	27	5	27
Rpl7	11003	6672	2647	9970	5773	4247	850	543	7078	3251	209	190	266	163	229	91	105	153	48	771	179	131	153	856	5682
Rdh10	705	371	252	600	657	374	85	52	253	197	56	3	114	76	27	18	46	62	20	81	46	17	17	62	501
Stau2	359	221	143	159	99	171	25	15	130	148	5	11	40	12	12	4	22	48	35	63	80	66	46	17	142
Ube2w	1285	913	505	1032	702	866	116	131	909	630	39	7	40	29	30	28	34	42	52	201	97	43	115	114	652
Tmem70	578	376	163	354	223	253	63	35	331	150	18	17	32	101	18	47	22	50	19	72	17	47	42	51	228
Ly96	121	55	59	217	145	72	13	12	212	79	5	9	23	4	16	0	5	0	3	16	36	20	7	31	138
Jph1	128	143	43	56	33	136	12	7	67	37	33	127	54	97	3	54	64	79	36	77	103	56	72	12	61
Gdap1	6	25	3	8	0	22	3	4	4	31	25	105	28	105	0	0	27	5	11	39	44	30	33	1	20
Pi15	1787	1324	616	5839	5070	1302	857	277	2685	714	231	191	373	251	73	150	199	53	69	251	95	42	85	228	2464
Crispld1	97	97	53	139	58	94	39	12	70	75	25	57	44	11	15	32	22	16	19	53	48	35	56	14	79
Crisp4	4	1	1	2	0	3	2	8	8	3	6	1	28	0	15	0	8	22	10	13	27	17	31	0	5
Defb18	0	0	4	0	0	2	0	0	0	2	0	0	0	0	0	4	0	0	2	0	0	0	5	1	0
Defb41	0	3	1	1	0	6	0	0	2	1	0	0	5	0	0	0	0	0	0	0	1	7	0	0	1
Tfap2d	11	9	2	7	0	43	0	2	8	25	21	75	35	8	8	21	23	14	17	19	24	26	37	1	18
Tfap2b	19	17	20	17	0	40	1	10	9	37	24	83	101	107	3	35	36	53	25	80	89	49	64	2	28
Pkhd1	112	156	43	89	43	173	21	32	139	100	64	107	181	131	97	77	64	172	112	131	314	198	176	16	154
Il17a	0	5	5	20	52	41	3	4	4	13	4	23	25	0	6	16	35	0	6	1	19	8	6	0	4
Il17f	1	5	12	15	12	14	1	1	7	4	5	0	4	0	9	1	0	17	7	5	28	15	0	1	4
Mcm3	619	206	120	232	198	274	40	23	252	90	78	27	92	41	49	49	54	64	55	63	156	69	60	29	182
Paqr8	1805	992	394	636	536	574	77	71	558	344	26	57	84	101	56	18	27	61	26	155	56	72	65	99	607
Efhc1	480	322	133	193	172	171	17	16	131	191	18	68	68	8	16	30	16	2	18	49	41	48	73	33	195
Tram2	579	276	128	360	383	251	36	36	260	129	41	85	81	60	69	31	59	46	16	43	62	35	66	53	321
Tmem14a	127	89	64	30	22	82	3	2	20	29	7	10	33	13	14	18	6	3	12	37	26	21	26	4	30
Gsta3	3063	1837	495	410	226	672	173	51	1179	898	51	55	121	54	46	45	22	143	8	254	57	55	45	66	455
Khdc1a	5	17	15	9	13	33	2	3	6	2	12	7	7	3	5	13	11	19	1	9	12	10	12	1	8
Khdc1c	2	4	5	1	0	3	0	1	0	12	4	15	4	0	0	6	0	0	3	7	23	17	9	0	3
Khdc1b	17	14	7	9	3	17	0	4	8	19	24	61	7	12	6	18	12	23	22	19	15	36	32	4	8
Kcnq5	736	383	194	102	35	200	6	15	188	162	24	67	95	54	76	41	43	39	30	109	114	72	93	10	56
Rims1	36	70	23	23	6	68	4	9	30	43	45	47	47	56	68	38	48	98	62	72	114	63	93	4	29
Ogfrl1	1434	780	483	2694	2313	1139	129	162	2482	1612	52	93	99	57	31	13	60	25	48	119	121	68	99	162	1221
B3gat2	68	68	52	108	93	104	10	6	84	85	6	9	45	9	8	6	6	8	27	75	60	14	34	7	116
Smap1	1265	555	346	620	682	479	103	49	500	372	27	55	93	46	31	19	6	32	26	111	119	43	42	70	483
Sdhaf4	197	162	36	124	86	114	5	18	123	34	0	0	4	0	0	7	0	26	15	22	26	8	20	10	71
Fam135a	1495	1056	600	965	806	779	199	100	1085	675	37	98	62	47	30	60	54	47	52	257	102	112	105	105	769
Col9a1	42	42	20	15	6	42	7	5	30	45	36	186	73	147	8	37	35	22	62	76	195	133	61	3	19
Col19a1	84	88	48	32	1	123	6	10	75	83	56	289	146	24	60	48	63	76	86	97	188	188	174	5	50
Lmbrd1	4226	2274	996	2369	1860	1733	317	248	2069	1538	112	130	232	145	50	74	38	107	60	511	81	117	179	288	1716
Adgrb3	48	41	9	11	0	52	5	8	16	74	28	78	60	26	5	43	40	31	49	96	68	68	65	4	12
4931408C20Rik	18	40	3	5	1	56	2	4	10	30	35	71	54	28	1	14	39	18	44	46	72	56	67	2	10
Gm597	4	8	3	0	0	16	0	0	0	13	15	29	20	55	0	1	18	0	11	16	7	40	1	1	3
Phf3	5519	2930	1756	2754	2411	2563	419	334	2741	2579	112	127	199	114	88	68	91	79	91	684	190	155	172	313	2059
Ptp4a1	583	320	121	529	367	311	64	48	450	298	1	0	21	4	0	9	2	28	2	124	31	16	9	61	423
4931428L18Rik	11	5	10	1	0	9	0	0	15	25	0	45	6	12	6	0	0	7	7	10	12	8	18	5	20
Lgsn	3	6	7	6	0	24	1	7	7	6	4	43	13	0	0	8	12	34	10	27	29	35	34	1	7
Khdrbs2	11	23	6	1	0	29	0	6	0	10	4	0	6	43	7	9	10	9	19	30	19	48	5	1	10
Prim2	281	175	65	244	180	184	20	30	159	145	17	70	70	29	31	10	17	21	29	49	20	44	90	27	151
Rab23	735	410	253	369	286	367	79	46	397	220	60	28	101	64	59	24	45	81	38	99	123	69	71	59	302
Bag2	187	116	47	99	67	71	10	11	78	32	15	17	13	23	4	6	37	22	20	29	29	30	51	6	80
Zfp451	1229	869	544	720	714	666	118	59	761	612	37	37	78	66	26	27	47	43	68	270	116	100	65	93	537
Bend6	46	57	17	28	16	14	8	5	2	11	2	31	19	36	9	5	1	24	39	29	70	35	58	3	11
Dst	19201	11893	6646	14371	14151	9837	2534	1255	10891	7831	755	672	1865	669	407	460	480	732	319	3594	869	802	907	1690	9909
Ccdc115	411	170	82	292	232	201	36	20	250	91	31	2	45	38	19	5	16	51	22	52	66	25	28	30	209
Imp4	804	382	200	470	521	393	76	55	280	286	44	50	91	47	31	29	18	22	17	87	101	30	43	68	412
Ptpn18	289	314	146	373	263	257	37	23	242	202	19	72	48	53	27	19	29	5	8	67	41	57	50	28	212
Prss39	14	3	1	5	3	8	0	4	1	5	0	33	11	42	25	11	0	0	13	15	29	26	17	2	6
Cfc1	7	15	0	2	0	12	0	0	0	8	4	23	4	15	14	2	0	32	14	1	39	16	32	0	0
Prss40	4	3	11	4	1	25	0	1	2	13	0	54	20	12	15	9	1	33	8	15	28	28	21	0	3
Amer3	9	18	3	13	0	11	0	0	13	20	8	21	13	28	7	8	5	13	20	27	33	44	69	4	9
Arhgef4	149	110	49	77	33	102	9	10	45	48	49	45	74	49	20	20	30	43	39	38	83	38	39	9	105
Fam168b	5156	2780	1105	1712	2088	1898	365	213	1770	1318	144	102	330	220	96	58	155	181	63	603	121	150	215	307	1834
Plekhb2	3865	2299	1148	1777	1776	1722	337	195	1748	1280	69	82	257	102	99	56	153	140	61	518	144	109	151	282	1792
Hs6st1	1289	611	228	615	779	453	138	58	548	434	115	121	193	233	58	100	107	65	40	114	91	88	148	109	615
Uggt1	4918	2619	1484	3545	2919	2610	372	297	3020	1718	85	205	366	116	65	83	138	165	70	525	199	189	170	437	2506
Neurl3	680	351	433	2012	2047	1141	153	141	724	388	127	141	290	173	65	67	63	163	40	120	87	53	103	171	863
Arid5a	590	391	307	1900	1991	833	227	143	879	433	192	256	411	237	103	92	80	66	33	141	167	106	85	229	1142
Kansl3	2213	1134	659	1120	1194	1020	184	143	976	689	146	168	234	166	103	63	106	77	53	328	144	169	146	195	978
Fer1l5	258	193	150	113	97	153	14	15	140	138	44	167	166	81	40	66	66	72	75	130	244	125	204	23	124
Lman2l	711	396	220	295	302	242	31	26	189	202	22	112	49	42	46	19	44	44	20	88	74	22	26	26	251
Cnnm4	459	271	192	421	434	269	47	29	231	267	43	93	102	54	48	32	57	37	28	69	61	73	91	62	396
Cnnm3	1633	694	267	311	250	402	55	37	407	416	71	37	125	114	90	74	49	70	33	259	140	152	91	76	302
Ankrd23	128	115	80	128	105	86	11	13	97	79	14	32	30	1	73	25	15	43	3	58	21	30	52	14	105
Ankrd39	228	167	72	136	78	124	21	18	100	99	0	9	36	12	29	10	20	36	13	48	58	19	39	16	107
Sema4c	973	495	245	1316	1420	623	192	69	686	353	557	917	932	640	251	427	352	210	85	188	207	128	134	152	748
Fam178b	75	61	19	24	2	63	5	3	16	31	45	88	63	31	44	48	7	60	14	41	89	36	48	3	28
Cox5b	1000	542	275	832	628	374	132	49	745	351	51	42	104	27	14	32	83	73	7	40	32	21	23	73	583
Actr1b	2014	1014	485	979	930	683	212	97	962	479	49	114	128	35	52	25	15	112	23	188	93	88	76	152	820
4933424G06Rik	13	17	6	12	0	12	3	0	8	23	14	37	22	16	0	10	8	11	3	25	30	24	24	2	4
Zap70	185	105	47	88	50	128	6	14	75	53	14	20	56	23	40	30	62	22	15	41	58	44	94	9	63
Tmem131	5104	2639	1512	3228	3083	1877	302	295	1886	1686	138	207	238	207	165	86	126	118	114	487	207	207	168	347	2211
Cnga3	19	22	17	8	1	38	2	1	17	28	21	67	25	32	14	4	8	40	7	22	64	57	58	1	10
Inpp4a	2308	1553	865	1558	1529	1147	196	163	1291	1446	157	214	192	76	74	87	104	127	82	475	206	157	181	248	1379
Coa5	2921	1745	928	2116	2576	1535	236	208	1506	822	89	90	178	101	58	21	39	82	23	302	132	61	132	288	1575
Unc50	877	640	210	691	551	382	99	63	450	263	34	67	88	111	82	42	68	59	8	90	24	32	35	77	478
Mgat4a	1410	799	594	1699	2059	1253	186	180	966	816	121	81	158	103	27	37	43	105	66	239	138	116	127	177	1069
Tsga10	483	346	197	363	292	302	35	36	214	299	33	77	50	40	26	25	9	47	26	98	69	65	98	36	232
Lipt1	88	32	29	85	74	25	9	10	70	38	2	0	23	0	22	14	3	0	12	18	24	16	21	12	37
Mitd1	274	215	217	1190	934	361	154	82	687	338	34	5	97	49	11	21	4	37	12	53	24	37	25	114	597
Mrpl30	484	292	104	628	514	242	66	39	385	156	15	0	43	11	36	2	15	29	7	27	36	14	27	52	340
Lyg2	2	3	2	4	0	24	0	0	8	11	0	28	27	6	17	0	15	16	17	12	39	25	28	1	8
Lyg1	8	4	3	0	0	5	0	3	0	5	0	14	19	3	0	0	18	4	1	15	48	4	10	0	3
Txndc9	1314	683	390	1074	836	526	128	70	840	369	32	33	150	44	29	52	73	30	45	183	60	123	76	114	745
Eif5b	3428	1825	1121	2757	2375	1910	447	238	2420	1421	125	201	224	246	188	88	124	148	73	642	232	178	185	352	2069
Rev1	559	400	202	461	400	477	58	69	389	335	37	44	135	84	54	95	111	113	35	173	91	38	88	72	378
Aff3	4016	2333	994	791	694	1189	175	86	1149	1446	103	95	149	82	110	27	32	42	42	476	229	159	197	109	688
Lonrf2	56	40	11	18	0	31	3	13	8	40	8	35	17	61	3	44	31	42	39	45	74	50	69	1	14
Chst10	55	43	25	19	4	18	0	1	16	3	14	36	37	21	10	27	18	31	24	14	25	65	71	1	14
Nms	2	9	4	12	0	44	2	5	2	0	5	15	24	24	9	21	8	20	15	15	38	7	48	0	2
Pdcl3	915	533	245	842	558	474	113	55	572	329	12	52	63	24	55	13	12	17	23	121	54	54	40	63	507
Npas2	1363	632	187	225	326	242	28	40	203	304	26	124	64	78	12	42	23	46	23	173	84	103	96	26	184
Rpl31	3894	2399	1098	3995	1885	1579	389	213	2578	1035	35	21	53	12	35	1	43	9	11	107	49	51	38	226	1785
Tbc1d8	1634	986	576	1048	1285	681	197	85	810	934	133	82	273	254	86	126	143	78	32	251	164	65	165	147	877
Cnot11	968	437	231	640	523	594	102	67	542	422	44	66	75	37	37	40	58	73	37	98	74	74	65	58	566
Rnf149	1068	663	769	6190	5402	2230	389	507	2502	1506	754	358	624	871	254	337	415	242	47	130	109	71	110	583	4161
Creg2	60	40	15	65	24	61	4	9	9	30	21	81	22	44	18	6	26	24	35	27	80	41	75	9	28
Rfx8	43	16	10	14	0	24	3	1	13	20	23	25	56	40	1	42	5	1	18	54	55	59	53	0	7
Map4k4	6075	3820	1867	5817	6576	3453	1065	584	4271	3156	699	823	1375	1047	395	434	561	429	149	810	320	243	420	823	5044
Il1r2	56	19	103	4013	3902	578	215	178	3269	1571	80	37	105	78	7	32	28	22	23	12	24	16	15	226	2446
Il1r1	2168	1380	731	2639	2351	1135	351	207	1497	713	192	176	453	165	144	92	89	106	46	283	123	71	124	252	2154
Il1rl2	311	203	120	415	355	196	58	44	478	438	26	119	81	30	28	4	23	25	13	44	56	46	41	58	351
Il1rl1	237	154	82	147	94	172	26	17	118	76	43	27	54	33	32	54	5	25	48	140	118	121	84	18	126
Il18r1	3594	2509	1103	2046	1624	1914	482	225	1888	1199	108	87	214	63	47	23	33	64	19	498	100	119	116	285	1730
Il18rap	358	279	243	1965	2555	625	210	147	1461	661	144	81	230	117	22	77	82	52	29	83	85	60	29	238	1162
Slc9a4	144	110	42	69	31	54	16	16	74	77	20	19	44	40	33	25	19	25	26	67	72	64	43	15	55
Slc9a2	142	79	23	31	19	36	4	3	36	45	15	35	38	0	27	19	35	37	26	13	74	57	58	4	15
Mfsd9	217	96	48	69	42	143	7	11	73	47	11	10	30	20	10	10	26	24	12	52	48	46	45	21	51
Tmem182	54	30	20	19	0	17	3	5	10	13	7	16	14	8	3	8	12	23	5	5	23	25	32	2	16
Pou3f3	18	35	4	0	0	37	1	0	23	11	4	2	12	13	11	30	42	13	21	24	56	59	30	2	15
Mrps9	556	297	167	390	293	269	55	25	310	136	27	20	63	14	71	33	26	33	15	93	14	34	43	55	284
Gpr45	10	15	4	4	0	26	1	1	15	33	9	12	5	32	9	10	19	8	18	43	48	47	42	4	10
Tgfbrap1	2189	1122	640	737	668	840	155	91	913	783	70	93	150	58	51	34	55	168	35	399	95	111	132	161	741
AI597479	1207	770	312	456	309	493	59	45	454	278	30	42	49	38	2	25	9	28	17	105	65	63	41	59	241
Fhl2	188	141	50	55	73	61	13	10	56	31	8	20	16	37	0	28	15	0	5	23	52	22	5	10	41
Nck2	1478	665	276	521	380	387	45	40	464	335	25	39	94	42	81	15	21	67	31	190	95	68	93	53	339
Uxs1	570	343	160	476	267	249	80	22	367	225	12	14	70	29	36	13	34	46	35	67	102	57	59	44	337
Tpp2	2521	1548	1001	3241	2558	1885	390	237	2407	1264	65	40	136	74	44	27	58	53	59	437	173	76	121	277	1987
Mettl21c	26	32	29	63	66	63	7	19	55	69	4	0	21	0	22	0	0	0	12	5	51	5	0	5	80
Tex30	184	136	69	321	163	165	29	17	269	74	5	47	27	10	15	17	1	14	22	23	55	39	34	20	182
Bivm	648	437	178	418	192	356	37	28	407	282	25	18	28	9	27	11	9	25	16	95	40	25	58	25	174
Ercc5	842	471	264	417	313	359	81	50	472	380	50	41	50	53	24	46	40	58	40	183	77	111	123	40	275
Mettl21e	61	82	20	16	4	27	11	3	72	66	26	6	7	8	8	23	36	10	16	31	35	43	51	0	11
Gulp1	1310	1072	411	435	142	571	58	40	589	502	12	24	39	9	2	7	19	46	5	183	35	29	48	20	277
Col3a1	24153	13131	6358	19906	15434	15261	1017	1406	15109	4790	758	554	1048	416	1599	183	243	1827	201	1825	725	383	706	2265	11626
Col5a2	3658	2206	1175	4087	3226	2617	326	331	3359	1639	183	223	329	184	440	86	134	701	115	574	223	134	230	475	3725
Wdr75	753	542	319	1119	768	550	160	77	715	375	35	24	111	37	34	19	31	59	65	99	54	52	110	100	744
Slc40a1	711	445	185	694	657	599	22	123	486	284	27	35	38	14	35	9	19	34	29	79	47	55	42	101	339
Dnah7b	1012	704	300	521	540	573	91	88	424	574	128	128	154	143	87	89	92	97	146	182	284	226	247	77	681
Slc39a10	2089	1063	446	2078	1409	848	239	120	1433	428	14	24	57	17	31	19	17	15	23	175	67	82	93	155	1429
Tmeff2	461	202	91	34	31	158	9	13	56	62	9	13	36	20	13	8	18	15	24	75	64	42	36	6	43
Nabp1	950	669	308	1869	1456	810	176	101	607	397	184	147	271	429	69	113	210	95	33	163	79	56	67	119	913
Myo1b	12711	6159	2672	2758	2167	3132	432	282	3214	2493	71	108	271	150	63	72	90	116	74	1540	200	231	155	300	1915
Stat4	228	146	61	232	238	204	18	20	125	89	30	36	31	48	43	12	13	30	40	89	121	52	47	12	91
Stat1	3916	1905	5207	15863	14271	9552	1258	1250	10187	4590	259	227	676	309	260	107	190	202	72	408	317	272	303	1496	6991
Gls	4099	2818	1740	5874	4458	3433	618	483	3937	2012	129	255	296	192	70	71	156	96	69	580	174	135	125	465	3062
Nab1	3772	2520	1418	4438	3776	2397	582	304	2986	1619	138	96	343	138	93	83	130	77	53	352	190	135	128	427	2466
Mfsd6	3255	1761	792	832	926	997	177	96	906	921	38	62	87	90	27	39	27	91	36	363	122	113	126	130	864
Inpp1	472	321	148	602	405	313	55	39	228	139	12	20	39	9	44	52	9	24	4	48	81	45	28	39	262
Hibch	536	346	115	274	164	232	26	22	223	184	27	20	12	27	36	12	46	36	0	71	44	79	50	28	147
1700019D03Rik	23	18	17	21	19	23	0	2	27	21	11	36	10	26	26	9	5	11	19	6	16	14	29	1	14
Mstn	12	10	6	1	0	16	1	7	0	1	20	24	29	12	2	2	2	26	15	17	27	13	32	1	17
1700019A02Rik	11	21	0	15	4	46	1	3	18	8	4	30	15	2	0	3	0	0	11	12	28	5	16	1	9
Pms1	145	165	67	133	143	137	19	15	184	105	18	39	33	7	47	18	31	9	39	67	89	34	27	13	108
Ormdl1	447	301	169	364	239	289	35	21	446	284	5	2	35	0	3	8	2	20	12	34	32	10	4	39	298
Osgepl1	237	150	49	178	80	104	12	19	187	134	18	4	24	16	33	15	20	29	8	51	38	24	36	8	92
Asnsd1	851	448	260	730	507	500	74	64	555	363	19	26	22	23	3	16	20	55	25	98	37	23	43	73	359
Dnah7a	547	458	131	347	251	363	55	61	227	281	67	129	209	61	49	54	65	88	94	226	307	214	224	61	321
Stk17b	1917	1360	973	4084	2784	2108	151	305	2424	1514	89	67	106	73	22	39	37	78	14	248	68	50	50	268	1943
Hecw2	4566	2684	1252	1539	961	1776	471	151	3087	2381	44	147	208	92	116	48	64	76	89	478	201	140	125	144	1042
Ccdc150	75	93	45	70	47	105	8	13	55	101	17	124	58	37	28	17	9	26	10	68	74	113	57	15	90
Gtf3c3	1077	649	375	712	550	561	95	54	578	303	41	76	86	58	25	27	13	30	36	141	95	44	83	68	423
Pgap1	1025	707	447	660	520	566	33	75	480	352	51	96	106	51	59	58	31	35	57	198	217	139	134	60	336
Ankrd44	6826	3849	1691	2032	2054	2572	246	286	2253	2323	130	115	103	50	56	58	59	119	103	1015	260	158	205	249	1569
Sf3b1	8469	5641	3297	9286	8780	5530	1197	820	8205	4775	381	188	705	446	123	174	214	181	87	1410	230	249	307	1049	6855
Coq10b	690	422	266	870	737	580	158	61	644	306	35	52	52	74	20	44	6	38	26	127	62	66	55	97	696
Hspd1	2666	1106	638	1905	1881	1223	253	146	1578	697	37	130	153	63	19	31	31	72	34	191	79	40	137	179	1300
Hspe1	674	646	312	862	508	537	107	62	478	277	39	50	27	14	15	33	11	20	13	59	72	30	25	65	482
Mob4	2406	1674	881	2528	1328	1375	307	173	2096	1028	22	16	50	34	53	36	4	22	27	301	33	53	67	183	1486
Rftn2	1389	674	335	189	155	224	17	30	213	235	24	19	41	48	14	8	16	38	6	181	62	47	51	27	129
Mars2	262	132	114	222	141	153	16	18	134	133	26	32	47	29	39	9	34	14	17	61	35	43	20	34	146
Boll	5	19	17	24	8	17	4	2	21	24	0	14	29	19	16	8	6	0	20	20	42	17	66	2	19
Plcl1	1236	607	292	304	309	392	73	42	543	454	47	15	68	56	73	31	61	54	52	242	113	96	123	58	270
Hsfy2	3	7	0	2	0	9	0	2	4	0	6	0	4	12	0	4	17	1	9	6	2	8	13	2	4
Satb2	117	66	29	66	38	65	2	19	36	64	39	118	70	49	32	18	67	0	38	56	117	92	60	13	33
1700066M21Rik	310	218	111	256	116	165	29	17	205	87	3	18	6	1	0	0	2	18	15	40	31	32	58	16	158
Tyw5	180	180	125	266	139	135	39	20	251	92	5	0	31	27	1	10	21	9	30	39	32	10	17	15	141
Spats2l	727	390	302	663	723	475	106	46	287	213	49	165	101	51	31	32	22	15	66	80	110	79	88	56	433
Kctd18	368	275	166	253	281	339	39	35	236	183	41	65	38	77	33	16	27	65	24	63	91	59	68	45	278
Aox1	1572	786	475	446	456	590	81	80	642	557	53	75	126	114	118	28	57	46	18	266	122	110	188	77	561
Aox3	7550	3104	1342	861	519	1357	83	100	1614	1958	35	122	107	84	94	58	78	172	31	777	132	117	157	171	914
Aox4	20	46	31	14	2	87	3	11	28	76	14	125	79	45	33	52	38	46	33	78	106	69	117	7	18
Aox2	38	73	30	16	3	72	4	10	36	34	16	149	52	19	68	16	83	53	44	78	151	109	129	3	31
Bzw1	4672	2742	1233	5214	3434	2676	570	325	3771	1194	96	63	221	80	60	52	44	132	40	418	163	81	198	456	2987
Clk1	2872	2950	1778	2809	2443	2513	461	319	3221	2857	185	103	291	201	47	97	62	123	39	898	107	92	114	304	2355
Ppil3	348	207	83	304	223	182	34	23	229	105	21	31	50	52	8	25	10	21	10	51	32	20	17	28	170
Nif3l1	449	272	96	286	215	198	34	28	203	122	9	25	29	21	13	7	11	6	19	51	55	61	47	35	220
Orc2	845	512	249	676	521	463	100	81	571	225	27	84	62	23	29	19	23	24	27	115	79	81	98	62	451
Ndufb3	387	265	117	366	202	218	21	23	236	163	3	0	8	3	11	0	18	14	7	22	37	6	6	26	151
Cflar	8558	6214	4280	13441	14929	7336	2106	1224	7630	5465	592	296	1048	403	185	195	162	277	166	1035	440	262	391	1316	8794
Casp8	1400	692	501	2557	2638	1053	169	216	1258	545	90	97	150	63	76	49	76	48	32	230	117	70	42	250	1539
Trak2	5810	4715	2588	3877	3089	4219	928	482	3653	3179	175	104	340	195	105	63	146	97	75	898	219	180	242	506	3002
Stradb	422	208	111	165	157	108	24	20	195	145	0	1	12	13	2	17	2	11	25	76	68	29	65	23	100
Tmem237	510	220	118	255	219	199	34	24	272	109	22	45	66	29	1	31	17	54	35	73	71	30	91	27	210
Mpp4	38	36	21	22	14	77	6	16	35	65	11	62	48	71	0	40	18	48	24	44	90	52	68	4	16
Als2	950	513	360	833	822	702	99	122	782	618	80	71	97	94	83	87	80	175	85	193	152	154	158	140	698
Cdk15	11	16	6	9	1	18	0	6	24	16	17	23	50	19	1	22	17	37	40	33	49	30	42	3	7
Fzd7	2689	1168	441	349	304	463	51	53	381	303	73	77	144	176	77	63	67	108	33	283	61	74	77	69	310
Gm973	439	254	77	116	102	185	24	26	66	96	64	15	37	21	68	21	20	15	22	80	62	64	37	32	134
Sumo1	1406	987	484	1144	721	825	141	77	781	478	6	36	47	1	4	11	0	2	10	111	55	26	41	67	709
Nop58	661	408	210	1315	1027	525	155	97	876	254	57	64	115	31	21	14	49	15	17	72	88	31	64	112	700
Bmpr2	83457	42250	22732	25094	21126	25974	5480	3008	35575	22712	524	440	1129	415	415	198	164	501	157	8014	449	781	993	2734	20499
Fam117b	4611	2157	908	1197	992	1042	219	98	2315	2700	129	37	153	178	82	82	116	94	47	695	173	120	204	131	791
Ica1l	119	187	101	105	109	103	20	15	146	326	12	20	60	24	0	24	16	31	32	71	47	60	53	12	62
Wdr12	254	196	111	290	346	203	34	22	240	127	40	43	66	109	27	29	32	46	49	66	45	27	53	23	191
Carf	444	422	182	321	233	313	33	27	300	282	22	18	45	13	63	13	35	90	35	109	98	53	92	21	190
Nbeal1	12069	9253	4686	5877	4598	6554	1040	727	6759	4675	154	212	379	177	98	60	102	133	140	2279	297	438	398	678	4890
Cyp20a1	746	376	154	542	369	326	36	60	353	203	50	26	58	90	16	36	22	33	29	87	75	39	97	50	358
Abi2	2424	1352	818	1234	1004	1150	295	144	1227	808	37	128	101	73	85	32	51	49	36	316	75	89	142	149	907
Raph1	6425	3835	2160	3409	3341	3512	757	394	4746	3128	145	49	241	162	145	95	86	175	75	985	215	196	341	391	2842
Cd28	156	153	59	102	114	123	19	12	97	79	25	0	33	36	35	8	57	37	13	47	71	20	25	4	51
Ctla4	37	28	23	122	138	93	20	6	48	95	1	33	58	25	9	9	21	11	7	15	45	20	5	4	88
Icos	117	73	73	141	147	150	12	18	36	64	28	10	25	23	1	8	18	4	24	44	22	33	26	8	95
Pard3b	2121	1356	652	559	523	998	134	99	688	639	90	49	155	129	113	31	45	126	34	315	196	159	207	120	468
Nrp2	3286	1831	1042	1607	1683	1395	178	162	1259	636	151	112	299	128	108	64	99	115	65	451	224	164	169	263	1413
Ino80d	5901	3352	2173	3510	3926	2948	525	336	3191	2733	180	130	401	165	156	107	128	178	97	943	276	247	304	494	3012
Ndufs1	1531	861	342	1094	920	608	136	96	996	548	64	110	176	95	23	34	39	42	27	219	87	55	93	132	774
Eef1b2	3670	2638	1002	3573	2231	1806	343	200	2700	1346	77	66	197	150	77	53	92	89	18	376	93	29	95	355	2000
Zdbf2	125	117	36	83	29	142	18	20	84	121	70	112	101	126	84	44	51	109	92	134	227	127	136	13	61
Adam23	697	467	181	198	147	291	43	41	374	501	46	137	94	69	46	45	66	30	84	113	149	142	128	27	169
Dytn	33	18	23	17	12	29	1	1	9	16	10	39	22	21	25	27	12	55	43	35	66	70	47	2	20
Mdh1b	183	121	25	55	42	107	8	9	51	48	10	74	27	30	16	6	0	22	22	9	51	27	12	8	57
Fastkd2	434	275	145	430	219	379	51	35	283	168	42	40	21	43	57	25	15	32	25	48	59	53	43	46	213
Klf7	969	515	254	558	591	473	121	53	559	424	62	56	122	61	75	24	26	42	13	157	44	31	57	70	508
Creb1	4084	2772	1708	2181	1687	2216	260	279	2090	1681	64	102	137	53	177	43	24	88	63	674	125	131	155	244	1302
Mettl21a	264	188	64	160	124	153	12	20	191	112	7	38	7	49	0	19	22	21	10	77	46	21	13	26	140
Ccnyl1	659	373	286	988	937	386	123	72	680	378	56	53	63	50	54	29	35	34	24	88	66	50	22	99	563
Fzd5	1819	714	418	975	907	561	147	118	678	544	132	231	341	113	99	70	147	63	56	293	156	200	157	134	975
Plekhm3	2033	1087	614	1336	1621	979	139	144	1011	802	74	78	153	70	104	52	36	34	42	397	123	110	125	169	1172
Akr1cl	5	22	0	5	0	19	0	0	0	9	14	22	17	0	3	1	0	0	0	12	26	18	30	2	6
Cryge	0	6	0	2	0	17	0	0	1	2	0	7	10	0	4	0	4	6	8	11	16	14	19	0	0
Crygd	0	4	5	4	0	16	0	0	0	3	0	0	23	14	0	8	0	12	10	0	24	8	6	0	2
Crygc	0	2	0	7	0	0	0	0	8	0	0	0	0	1	0	7	0	0	3	1	6	1	15	0	3
Crygb	0	3	0	0	0	0	0	3	0	2	0	0	21	0	23	0	9	0	2	0	12	1	17	0	1
Cryga	5	8	1	0	0	11	0	0	0	7	0	0	6	0	0	10	10	10	0	1	16	9	21	0	2
D630023F18Rik	12	17	5	9	3	29	0	2	25	28	30	0	18	29	8	3	15	13	22	25	38	49	24	1	12
Idh1	3055	1622	644	1709	967	1218	160	115	1560	560	49	35	70	31	5	35	17	29	33	212	91	28	65	214	1361
Pikfyve	3048	1878	1248	2250	2357	2116	340	247	2391	1582	167	214	200	139	90	103	82	110	80	730	220	182	230	303	1909
Pth2r	30	30	18	8	0	19	1	3	32	18	12	51	45	25	22	39	16	37	21	49	76	43	42	1	9
Crygf	0	3	0	0	0	13	0	0	6	9	6	3	4	0	17	0	0	0	11	11	21	16	24	0	5
Map2	607	417	151	212	114	347	50	42	150	123	28	59	57	61	63	62	52	97	27	111	162	70	85	18	167
Unc80	164	189	89	67	3	216	8	20	80	121	51	195	230	152	135	93	97	215	162	163	315	212	260	8	38
Rpe	1127	874	465	1671	1089	769	137	112	1322	602	45	54	44	45	61	22	12	0	14	176	77	46	35	117	957
Kansl1l	1726	1496	884	1905	1832	1613	243	212	1522	1209	52	47	66	22	79	20	23	60	47	331	109	61	75	153	1470
Acadl	3873	1566	989	4602	3249	1626	462	262	3773	1401	91	101	201	80	73	66	51	76	38	193	104	56	112	385	2720
Myl1	108	60	9	44	10	22	3	0	29	21	5	13	8	13	24	3	0	11	26	8	24	19	8	2	20
Lancl1	673	393	135	321	209	262	59	15	244	141	33	83	92	25	22	14	27	28	42	80	72	66	41	33	217
Cps1	26	49	24	26	1	33	2	7	18	42	26	95	99	29	59	34	44	50	45	74	115	90	113	2	21
Erbb4	66	65	17	22	9	56	7	17	34	40	53	21	34	41	43	23	41	58	52	73	142	47	84	12	32
Ikzf2	789	457	208	304	290	358	32	26	288	329	49	88	99	28	30	27	35	99	58	134	160	96	99	41	308
Spag16	1113	574	237	370	331	309	42	38	209	321	35	39	59	54	69	21	31	64	34	81	83	71	70	51	404
Vwc2l	13	27	7	4	0	36	1	4	9	25	23	2	30	28	7	22	40	52	19	17	40	29	34	2	18
Bard1	191	132	54	98	95	137	17	17	66	81	6	39	76	39	75	17	23	20	29	67	85	85	76	11	76
Abca12	58	85	46	29	0	99	4	12	22	57	31	158	108	87	25	39	38	71	75	126	213	118	108	4	40
Atic	1029	395	189	662	628	428	75	44	525	223	70	26	120	54	20	38	58	117	39	105	130	81	95	90	494
Fn1	25274	8662	4334	8348	9220	7279	736	634	7892	3742	271	278	386	416	238	158	182	427	104	1392	408	347	393	1083	8378
Mreg	208	112	344	1428	1940	1403	132	269	1251	1200	86	47	44	85	44	47	82	155	36	51	63	60	50	182	1108
Pecr	79	89	24	43	55	33	5	5	64	23	6	29	19	1	1	15	5	0	11	29	31	4	39	6	32
Tmem169	20	9	4	3	0	15	0	1	5	0	25	31	10	31	5	9	25	60	9	21	57	16	18	0	3
Xrcc5	697	398	205	452	367	251	89	44	452	265	18	46	52	33	22	21	14	17	34	107	75	89	153	58	365
Smarcal1	1243	649	336	442	426	403	55	50	461	400	61	22	120	97	37	28	76	118	36	182	84	105	132	74	352
Ankar	23	20	27	6	0	57	9	5	8	30	48	47	54	44	18	21	23	0	39	27	72	81	67	0	12
Rpl37a	5103	3394	1096	3614	2701	2063	361	190	2883	1658	93	72	212	154	43	63	72	80	22	552	69	77	165	306	2468
Igfbp2	2080	1014	292	234	266	641	148	45	405	176	43	152	194	79	96	79	143	198	6	212	39	25	54	72	482
Igfbp5	11970	8527	2904	4711	4481	4667	1729	613	4680	4441	747	1028	1292	408	214	161	111	188	44	1737	243	153	390	1307	8409
Tnp1	0	25	2	1	0	16	0	1	0	2	3	0	5	0	0	2	1	0	5	6	0	7	19	0	0
Tns1	76779	43689	20280	14384	14281	23157	6262	2169	25355	31672	1385	913	5066	1552	1548	720	814	2440	401	13774	1118	1742	2520	2916	18027
Rufy4	94	67	27	45	23	60	9	15	39	80	19	33	54	33	14	20	11	38	14	60	111	42	104	4	49
Cxcr2	205	117	335	2330	2294	1206	86	171	1478	765	43	20	42	75	7	19	18	65	18	34	80	45	30	270	1600
Cxcr1	50	21	34	44	31	71	2	14	67	74	4	5	4	19	30	3	6	2	11	17	49	12	25	6	19
Arpc2	6326	2912	1646	7081	6174	3187	739	540	5126	2115	246	61	420	196	98	69	148	114	56	358	145	104	188	680	3990
Gpbar1	8	3	7	11	7	0	0	1	5	26	4	9	20	9	0	0	9	0	20	7	15	9	28	4	18
Aamp	2207	853	363	1344	980	772	134	112	1159	568	299	205	467	494	185	171	200	368	61	185	46	92	153	189	921
Pnkd	870	370	190	149	87	174	20	22	176	87	56	60	51	48	50	54	33	67	30	86	81	42	105	28	88
Tmbim1	4413	2236	999	2659	2234	1330	348	208	2317	1152	126	131	246	174	65	56	97	117	48	367	101	93	164	289	1661
Catip	275	149	64	102	89	127	8	13	79	110	18	56	29	31	35	22	19	5	14	27	52	20	46	12	108
Slc11a1	426	142	383	3397	3719	1406	190	433	2607	1629	307	155	240	381	107	85	195	172	23	62	152	54	65	609	3470
Ctdsp1	4943	2403	1036	1587	1635	1529	231	193	1282	1155	126	55	257	127	77	29	58	206	35	467	92	85	119	253	1435
Vil1	43	36	21	27	10	84	1	7	23	45	45	101	76	53	33	71	47	34	52	49	102	80	80	10	26
Usp37	1638	780	530	1148	1139	876	189	121	824	666	51	65	113	62	13	28	44	61	63	228	125	123	107	134	742
Plcd4	61	61	32	37	13	85	5	11	24	23	39	36	66	4	76	33	39	51	38	65	82	81	66	5	26
Zfp142	998	548	346	481	483	451	68	39	430	409	88	83	97	70	20	43	83	128	30	182	149	107	162	80	441
Bcs1l	237	186	93	146	102	128	11	24	117	106	9	2	45	12	20	0	23	32	17	33	42	24	23	25	90
Rnf25	469	275	194	316	283	194	46	26	206	160	26	2	28	20	25	17	14	7	22	50	36	54	48	27	188
Stk36	511	297	160	222	270	233	33	42	152	252	44	113	134	50	64	53	43	106	74	129	166	106	125	37	214
Ttll4	1063	699	467	814	727	958	149	91	595	517	54	113	124	50	90	42	46	100	39	253	96	74	92	89	705
Cyp27a1	593	334	150	63	69	129	8	9	90	120	8	60	26	28	28	15	22	14	10	117	73	37	32	10	51
Prkag3	204	137	29	40	42	121	20	16	76	45	40	20	62	53	29	22	40	7	37	101	53	44	83	14	80
Wnt6	32	17	13	2	9	9	0	4	2	12	12	50	40	11	17	33	30	33	23	17	80	60	37	2	26
Wnt10a	27	26	16	27	0	26	0	7	27	30	2	48	24	27	18	20	16	21	3	24	64	55	29	1	7
Cdk5r2	29	13	10	8	1	8	0	10	11	9	36	45	49	50	41	5	29	9	41	23	87	57	79	1	10
Fev	2	24	4	3	0	0	0	0	27	17	1	106	40	30	34	0	21	29	23	21	66	26	53	2	11
Cryba2	9	7	3	2	0	0	5	3	7	4	10	21	17	3	0	7	3	0	7	25	32	34	43	0	5
Ihh	25	12	5	10	0	24	3	5	16	39	7	35	19	15	49	3	54	43	15	28	35	47	38	4	11
Nhej1	62	43	15	40	20	21	6	6	15	17	34	0	13	5	0	0	0	21	4	25	32	1	21	4	33
Slc23a3	56	46	20	41	16	21	8	2	20	44	12	72	29	56	11	15	34	28	24	30	70	29	46	7	26
Cnppd1	1673	789	372	1072	1151	698	133	107	1100	867	147	75	258	270	89	78	91	166	30	189	79	54	77	250	1231
Zfand2b	293	198	77	235	169	164	20	17	164	94	17	29	53	22	2	28	15	36	12	36	46	46	35	40	182
Abcb6	389	243	72	157	145	127	29	21	157	85	42	67	57	55	42	71	20	73	29	52	70	100	63	32	166
Atg9a	1741	888	448	820	793	584	110	80	743	514	72	119	230	85	79	80	65	34	64	198	112	82	116	152	890
Ankzf1	369	287	163	228	216	207	38	19	179	214	31	54	32	76	34	27	21	46	12	99	89	31	39	44	268
Glb1l	353	266	97	228	234	190	40	18	260	178	38	78	98	37	18	13	21	28	6	95	64	37	51	29	230
Stk16	995	568	281	504	455	429	55	45	437	251	68	23	71	93	59	34	52	88	17	140	64	21	29	64	368
Tuba4a	835	326	149	574	441	186	53	41	362	112	37	20	58	32	8	38	32	1	13	35	13	33	19	56	409
A630095N17Rik	15	9	9	0	0	1	0	2	9	8	0	55	12	25	15	5	11	17	3	14	31	8	7	1	0
Dnajb2	1277	656	266	503	448	507	93	34	411	334	133	108	240	118	159	86	65	230	33	208	113	68	132	69	445
Ptprn	104	76	37	65	64	76	8	14	46	92	25	74	91	64	27	44	52	72	46	60	111	68	62	16	91
Resp18	40	29	18	2	9	4	2	0	14	14	24	16	29	13	0	17	13	17	2	20	14	11	11	2	7
Dnpep	1166	471	289	914	641	490	106	50	849	282	53	219	151	90	94	53	67	118	23	72	108	90	83	126	687
Des	5035	2566	772	1101	642	1118	187	158	962	771	42	94	151	55	113	35	24	153	44	238	86	62	86	128	616
Speg	584	507	161	292	154	420	40	52	273	229	131	223	253	178	282	123	136	198	159	267	476	374	335	48	195
Gmppa	670	465	294	571	620	420	70	68	572	330	13	127	97	47	67	24	15	38	8	64	83	39	79	78	510
Asic4	24	17	2	9	0	37	1	0	3	22	8	11	26	25	5	28	20	23	31	26	66	45	66	0	5
Chpf	1605	622	213	550	552	463	70	60	359	265	76	113	165	59	124	77	78	92	22	145	92	87	91	65	498
Tmem198	61	33	24	33	35	6	13	2	26	41	22	35	38	18	22	34	15	29	11	38	43	28	58	10	48
Obsl1	499	308	174	312	191	307	61	23	322	193	61	104	198	109	137	103	81	189	66	171	141	143	139	65	287
Inha	48	43	15	17	13	27	4	11	23	38	16	6	33	26	4	9	24	3	9	10	13	20	15	5	33
Stk11ip	795	554	229	454	526	430	75	69	435	401	95	113	140	156	88	61	73	130	28	202	144	67	117	112	484
Slc4a3	380	329	122	174	160	332	39	33	152	173	59	118	115	84	103	51	49	76	67	164	124	112	96	35	141
Epha4	1533	709	406	437	312	648	95	79	325	266	68	105	128	24	51	45	35	91	52	206	96	81	107	41	378
Pax3	3	45	8	13	2	30	0	4	15	29	36	55	77	57	5	12	40	13	30	47	97	85	74	1	4
Sgpp2	1651	914	272	233	135	414	30	31	222	306	13	34	62	33	21	5	2	25	16	230	39	71	63	23	193
Farsb	1151	584	340	938	655	497	118	80	611	323	48	125	80	51	48	27	39	90	49	130	102	91	94	85	608
Mogat1	15	15	9	2	0	19	0	4	9	12	0	0	8	6	0	7	14	32	8	20	33	4	16	1	4
Acsl3	821	517	191	259	211	274	52	33	272	164	11	83	39	14	30	26	28	48	27	59	70	49	57	29	196
Utp14b	275	205	87	125	115	195	41	17	102	127	24	42	42	43	22	28	30	25	15	81	31	37	77	26	151
Kcne4	177	155	100	1254	1037	198	174	75	521	162	82	33	227	86	9	48	71	24	23	23	21	9	54	128	857
Scg2	17	9	4	11	4	34	2	3	5	9	7	8	34	23	36	12	15	20	9	23	26	15	11	0	16
Ap1s3	577	436	197	270	249	454	58	35	272	227	5	65	44	33	11	15	23	9	12	123	33	40	76	28	251
Wdfy1	2935	1600	844	2643	2555	1096	324	158	2273	1085	104	59	170	69	23	42	95	26	54	286	82	72	127	292	1697
Mrpl44	498	214	74	275	180	155	27	14	238	117	14	14	45	29	0	10	50	82	18	36	46	29	35	23	136
Serpine2	3058	1250	435	902	567	618	154	75	859	578	31	67	72	80	106	63	42	103	23	218	47	53	91	121	866
Fam124b	542	250	142	40	25	191	7	18	67	90	4	9	17	7	0	0	0	6	17	93	43	25	37	8	39
Cul3	4245	2471	1365	3502	3238	2301	487	309	3009	1650	76	40	192	83	23	57	22	74	43	461	106	104	169	369	2553
Dock10	3986	2472	1989	8105	10322	4023	668	912	8282	6042	297	306	389	259	103	100	195	124	74	577	196	152	174	1285	7507
Nyap2	16	26	9	7	0	22	2	0	1	16	10	99	40	17	4	2	14	51	24	43	54	36	16	0	8
Irs1	2766	1493	590	187	112	705	24	37	457	556	18	134	78	20	21	42	34	130	47	448	125	114	117	36	190
Rhbdd1	1149	641	237	528	471	378	76	50	464	351	47	64	59	48	45	5	33	63	41	109	64	61	69	61	351
Col4a4	5199	2778	1091	584	530	1431	298	159	933	1290	111	160	365	146	244	123	138	358	86	1330	291	318	350	118	887
Col4a3	11905	5352	2144	925	1025	2684	501	263	1822	1915	159	193	391	141	192	102	79	384	81	1567	339	308	366	242	1670
Mff	2025	1483	595	1580	980	864	205	120	1425	746	15	24	95	29	16	33	37	13	6	166	60	59	80	150	955
Tm4sf20	20	14	6	34	14	25	1	6	9	30	8	35	8	2	0	7	0	9	7	19	26	17	12	1	29
Agfg1	3970	2229	1224	3405	2874	2405	430	366	2907	1579	147	127	238	165	179	112	58	198	41	371	111	99	171	317	2310
Slc19a3	227	96	35	35	31	89	9	9	47	44	15	70	18	1	13	14	12	6	14	52	46	20	31	7	41
Ccl20	3	11	23	480	306	68	52	14	180	75	1	21	19	0	7	6	8	0	7	6	1	8	24	9	53
Daw1	108	113	60	72	78	107	16	16	46	62	7	15	24	26	4	18	0	17	12	40	62	17	32	13	56
Sphkap	164	81	30	26	11	65	2	12	73	41	58	38	74	45	20	20	13	10	48	48	54	77	99	3	19
Pid1	2294	1022	437	1132	1032	567	97	73	1181	651	55	29	42	44	5	24	29	17	16	300	49	20	37	102	662
Dner	52	49	15	27	8	20	0	5	4	5	10	36	47	21	21	14	27	34	30	27	50	69	26	0	12
Trip12	12072	6525	3910	11206	11154	6365	1525	981	8266	4802	310	298	622	289	82	98	123	104	86	1286	211	258	341	1111	8010
Fbxo36	243	100	54	46	65	37	11	4	28	39	2	20	23	17	7	9	4	39	11	24	32	17	31	3	80
Slc16a14	25	34	16	6	16	7	3	14	50	49	18	50	26	33	18	15	19	25	19	25	45	56	52	3	5
A530032D15Rik	88	123	79	401	331	246	10	54	172	133	130	191	183	133	115	91	46	101	86	158	285	220	210	27	189
Gm7609	17	17	11	52	61	17	1	1	21	25	1	81	36	44	25	15	15	34	32	28	54	24	60	4	44
C130026I21Rik	166	205	87	238	85	172	16	44	84	178	123	265	296	227	123	146	155	136	172	197	439	362	291	24	133
Sp110	891	583	557	2699	2864	1251	225	184	1076	562	222	513	529	330	234	177	256	362	142	377	587	507	380	268	1472
Sp140	799	634	457	3089	3716	1101	141	207	1074	683	115	204	362	125	118	91	79	193	95	199	319	246	262	237	1290
Sp100	2557	1495	1727	7761	9034	2701	847	553	3855	2242	251	129	451	149	27	99	66	75	67	300	158	117	142	662	5012
A630001G21Rik	148	204	120	421	449	190	40	31	166	144	30	22	102	27	51	12	0	13	6	46	51	30	26	57	285
Cab39	6829	3182	1835	4051	2806	2658	633	315	4366	2028	67	39	183	57	76	36	32	77	27	638	70	68	198	427	2520
Itm2c	4175	1602	691	2047	1806	1180	198	134	1838	681	176	176	422	340	220	205	174	298	34	263	108	77	86	300	1640
4933407L21Rik	6	0	0	6	0	3	0	3	10	5	0	6	10	14	0	0	10	0	18	3	11	14	17	2	5
Gpr55	37	12	13	34	8	51	4	11	47	68	19	34	35	28	49	29	10	32	24	25	25	26	19	0	13
Spata3	13	8	4	3	3	25	4	4	8	9	5	28	25	26	7	21	11	24	10	20	44	20	35	5	14
2810459M11Rik	35	25	9	11	4	23	3	4	43	13	25	23	12	35	49	20	28	0	34	32	56	55	70	0	10
Psmd1	3455	1762	852	3248	2571	1922	398	255	2699	1059	200	136	427	223	207	118	156	188	45	318	194	118	229	391	2090
Htr2b	70	135	59	229	297	149	24	35	212	115	31	15	41	37	1	11	21	33	15	63	13	29	25	37	157
Armc9	480	321	159	165	188	241	34	30	164	193	58	64	149	51	54	46	33	49	40	137	85	100	108	39	169
B3gnt7	312	131	64	87	90	100	7	12	60	30	11	9	51	38	13	11	10	13	10	25	51	44	50	16	90
Ncl	5949	2667	1419	6417	5879	2693	1124	480	4790	1978	972	683	1719	1655	504	833	840	578	138	590	375	230	424	860	4364
Nmur1	53	23	6	7	5	27	0	3	13	6	2	18	17	2	17	13	0	10	3	20	30	5	21	2	4
Ptma	10029	4974	1890	5273	3393	2928	543	384	4142	1859	802	774	1459	1103	1279	538	592	1356	66	856	274	138	208	572	3045
Pde6d	466	265	119	304	220	198	32	24	292	152	5	56	27	24	13	7	15	28	15	54	45	10	38	28	271
Cops7b	341	167	76	182	158	152	13	18	159	146	21	50	38	38	35	34	26	44	11	59	89	35	55	18	118
Nppc	7	5	0	10	1	13	3	6	0	6	0	26	10	0	0	5	8	14	12	12	23	24	13	2	2
Dis3l2	787	481	217	492	466	356	88	31	531	311	48	64	108	56	30	23	24	33	49	140	95	84	61	80	462
Alppl2	15	20	4	5	1	10	2	3	8	16	14	20	14	36	11	16	24	3	19	8	54	48	51	0	1
Alpi	12	16	1	7	0	18	0	1	2	10	24	13	47	27	15	9	2	29	16	21	60	12	31	0	4
Akp3	6	7	2	5	6	17	0	7	9	3	2	3	21	24	12	19	3	19	14	22	36	39	29	0	8
Ecel1	32	55	6	11	3	28	3	8	26	22	42	99	99	84	19	19	94	38	33	49	142	103	80	2	6
Prss56	11	17	3	4	0	38	0	2	13	14	22	39	59	16	22	16	39	9	17	14	46	62	46	0	4
Chrnd	21	27	3	7	2	17	2	4	2	31	20	27	41	15	32	49	9	67	18	29	39	27	57	2	3
Chrng	10	12	20	17	1	7	0	3	4	32	17	93	22	24	4	27	37	40	28	27	56	49	56	3	19
Eif4e2	1064	693	323	934	750	585	125	92	700	382	106	69	82	182	106	46	93	41	63	136	139	57	110	107	644
Efhd1	31	21	11	10	0	57	6	4	22	5	13	9	37	9	2	5	9	8	15	17	19	18	33	3	12
Gigyf2	2375	1499	815	1549	1433	1341	236	160	1321	1226	93	94	220	80	124	82	57	146	64	352	229	134	173	189	1241
Kcnj13	402	350	130	149	110	153	16	16	150	135	7	0	23	7	4	5	16	5	6	52	13	16	5	12	111
Ngef	376	248	109	92	92	126	22	22	115	116	23	167	92	61	60	40	46	28	37	96	152	80	72	24	180
Neu2	48	27	12	1	0	67	2	6	5	10	2	52	32	7	10	15	10	12	11	15	12	34	11	2	20
Inpp5d	3112	1421	1008	2875	3376	1962	333	304	3458	2732	245	175	322	275	189	89	175	168	30	386	146	137	214	403	2318
Atg16l1	966	569	326	762	633	592	110	74	561	443	81	122	211	154	22	68	87	98	36	277	148	95	60	116	511
Sag	36	55	10	43	34	87	3	10	41	21	39	18	40	16	31	11	39	29	12	38	40	41	44	7	35
Dgkd	3591	1963	1133	2046	2121	2073	286	202	1630	1382	233	161	308	196	185	89	119	224	83	647	253	139	215	292	1764
Usp40	1226	857	496	887	923	920	103	87	766	654	56	88	158	38	34	46	40	44	62	253	143	92	118	121	683
Ugt1a10	1	16	0	5	19	11	1	1	24	72	0	0	15	15	11	7	6	0	0	3	1	16	9	2	45
Ugt1a9	9	4	0	12	11	20	2	4	17	21	4	0	0	9	0	0	3	0	2	5	8	6	11	4	21
Ugt1a7c	166	73	44	242	193	141	22	25	290	171	33	13	11	33	5	4	7	10	3	15	22	17	24	44	250
Ugt1a6b	58	28	16	52	68	99	7	15	77	75	3	0	20	11	0	4	0	2	1	16	12	11	8	20	90
Ugt1a6a	524	256	75	111	94	92	9	20	184	122	18	37	6	7	0	0	4	3	5	17	20	24	7	27	139
Ugt1a5	36	23	15	29	22	72	3	4	68	82	5	0	38	0	9	13	14	18	3	5	32	28	2	5	90
Ugt1a2	16	22	10	18	23	35	2	3	26	31	0	0	0	19	0	5	20	0	0	12	7	18	1	4	20
Dnajb3	55	39	21	20	34	10	4	8	55	55	1	17	0	18	35	10	1	14	2	6	8	11	28	10	48
Ugt1a1	44	54	24	32	25	46	1	5	35	54	15	12	51	33	22	37	29	11	26	60	86	66	98	9	29
Mroh2a	267	368	111	133	34	398	12	73	199	262	293	542	477	447	401	299	409	509	356	466	1086	801	630	20	164
Hjurp	206	168	37	104	78	73	8	15	109	64	36	129	71	69	88	37	43	47	28	96	152	103	72	20	107
Trpm8	62	71	14	14	0	115	1	20	41	23	69	62	92	100	43	50	30	93	55	120	175	112	106	6	21
Spp2	10	24	5	15	0	39	3	2	0	24	23	2	34	24	19	5	3	18	26	21	16	9	14	1	4
Glrp1	17	7	10	35	18	45	5	5	10	4	3	43	20	13	0	17	1	2	21	13	38	38	3	5	12
Arl4c	1683	743	442	771	717	724	123	65	526	350	43	142	96	82	110	28	54	47	26	159	79	119	67	129	655
Sh3bp4	1924	970	364	522	450	462	70	44	577	377	43	48	125	61	89	39	76	68	36	207	83	50	94	58	361
Agap1	5755	3179	1358	1028	932	1762	224	164	1480	1864	136	197	180	118	237	110	115	353	100	958	261	224	267	219	1040
Gbx2	11	19	5	12	0	24	0	4	1	21	1	112	35	1	14	18	41	13	10	15	116	29	67	5	10
Asb18	12	13	0	4	0	63	1	5	9	15	0	4	28	1	17	1	11	0	10	10	61	25	25	0	10
Iqca	527	293	90	86	89	144	18	13	103	100	6	44	80	51	34	5	58	98	19	75	112	77	77	19	105
Ackr3	1135	637	432	3387	2614	904	547	248	1710	316	146	81	479	233	105	123	104	71	19	118	25	57	14	300	2547
Cops8	1224	550	270	697	691	424	99	73	584	341	67	37	177	49	38	36	62	95	28	93	60	85	72	87	470
Col6a3	11613	4997	1494	2443	1785	3306	85	230	1855	996	118	99	144	120	222	102	58	226	57	1184	253	211	177	340	1407
Mlph	1287	732	422	1103	1313	597	314	100	797	524	57	119	223	78	52	44	68	98	50	170	117	76	199	190	959
Prlh	0	6	2	6	0	7	0	0	0	3	1	5	15	4	3	10	0	12	1	7	1	3	6	1	3
Rab17	52	22	4	27	6	2	1	5	14	15	11	33	28	16	45	15	1	53	37	18	34	21	33	3	20
Lrrfip1	4266	2674	1476	4030	3305	2885	523	416	3242	1965	263	160	476	361	254	138	189	183	82	632	221	154	235	469	2905
Rbm44	10	31	5	10	7	59	1	3	15	5	27	57	22	10	37	14	8	18	18	43	65	75	49	1	5
Ramp1	456	235	141	66	27	149	12	8	140	135	20	0	13	20	23	36	37	24	14	59	96	40	41	9	43
Ube2f	639	404	239	941	858	551	132	91	593	454	35	17	89	33	10	55	13	82	30	84	83	66	96	100	633
Scly	645	345	205	518	433	429	37	59	410	302	50	77	92	68	59	25	21	58	26	57	52	42	52	78	402
Espnl	64	29	29	41	35	76	8	10	19	58	37	68	53	19	76	35	38	13	31	38	153	76	99	6	23
Klhl30	53	37	29	24	9	40	1	4	28	26	44	70	44	16	0	10	18	5	6	18	55	37	61	5	7
Ilkap	831	624	348	596	471	432	74	47	572	408	51	56	96	75	37	29	49	51	31	165	68	63	70	65	418
Hes6	326	159	61	114	85	75	9	4	142	55	10	38	26	22	40	17	23	28	18	39	55	35	72	17	84
Per2	693	353	375	837	726	448	252	94	950	734	205	130	336	174	133	94	106	138	61	192	154	129	152	152	1044
Traf3ip1	1549	737	343	543	528	576	110	61	518	507	44	49	46	19	45	22	53	42	36	141	96	77	125	83	667
Asb1	1101	637	289	437	409	460	65	56	430	252	45	58	127	58	52	28	36	104	28	162	97	111	113	71	333
Twist2	53	56	14	22	5	27	1	5	2	6	13	21	0	6	27	16	2	23	7	9	16	9	9	5	20
Hdac4	1432	744	463	705	723	567	79	77	766	573	82	122	171	66	127	81	52	78	25	225	120	78	168	107	756
Ndufa10	1462	732	243	858	549	510	88	65	604	340	20	12	43	28	38	27	16	15	15	99	26	48	59	103	549
Otos	15	1	6	5	0	0	0	0	10	10	1	0	3	2	10	2	0	30	6	0	26	16	17	0	5
Gpc1	1016	545	179	425	508	318	32	59	221	236	116	18	144	265	88	21	99	71	29	107	86	67	160	77	357
Ankmy1	107	74	12	37	23	63	8	13	30	79	22	70	83	26	61	50	40	45	21	92	78	89	104	3	60
Dusp28	208	109	40	251	176	78	28	11	163	55	36	15	101	62	13	14	35	19	10	23	17	29	6	27	146
Rnpepl1	3876	1797	823	1377	1464	1341	196	160	1140	958	200	137	462	283	207	139	268	292	77	463	145	124	83	246	1162
Capn10	307	153	62	178	171	154	25	26	124	97	9	22	56	82	38	20	10	7	24	88	70	85	42	27	132
Gpr35	281	113	165	1297	1534	412	69	131	549	417	106	163	101	114	75	34	49	50	25	55	135	55	75	140	987
Aqp12	1	13	22	10	11	10	1	0	17	8	2	3	14	11	3	10	0	0	1	5	36	16	4	3	4
Kif1a	459	257	93	326	343	267	37	44	247	274	90	218	172	162	92	78	76	197	114	199	239	166	202	58	332
Agxt	29	19	1	17	6	28	3	3	8	41	27	68	13	10	10	11	16	32	21	12	37	43	50	2	12
Sned1	1418	1207	549	398	239	753	78	82	351	568	43	104	143	92	79	68	70	89	49	329	125	116	173	108	480
Mterf4	931	563	317	251	261	498	45	32	285	254	17	30	48	23	12	16	47	10	10	105	59	57	56	30	239
Pask	118	128	55	68	56	83	6	22	72	94	32	125	78	74	20	44	59	46	57	74	129	84	91	7	80
Ppp1r7	1252	644	356	580	476	516	111	68	573	361	58	46	81	27	33	23	16	52	33	87	87	80	144	53	425
Ano7	43	53	18	29	14	73	0	6	53	29	51	134	39	58	45	18	3	49	31	59	219	116	89	3	17
Hdlbp	11614	5484	2921	7547	7397	4966	1042	665	6369	3242	220	192	468	215	169	112	128	217	89	992	282	262	292	1005	5930
Farp2	702	383	205	219	235	372	39	35	214	155	36	49	72	17	10	19	55	28	26	131	148	62	89	41	242
Stk25	2479	1461	652	1158	929	1024	179	111	1218	760	142	155	211	103	126	89	98	103	28	299	101	69	148	170	772
Bok	290	159	31	82	74	66	8	4	54	30	12	25	31	22	4	8	8	36	4	42	44	35	11	12	57
Thap4	523	283	124	250	275	228	29	26	198	160	34	51	51	107	43	38	41	52	40	51	23	68	63	44	285
Atg4b	1130	717	336	630	564	414	77	72	595	430	97	76	115	69	16	57	54	115	29	170	52	59	91	112	528
Dtymk	343	243	118	262	182	221	50	18	190	134	17	20	37	14	3	20	26	10	15	56	37	14	47	31	178
Ing5	946	453	216	429	457	399	65	50	356	323	36	145	76	76	24	26	10	45	51	157	77	79	132	44	281
D2hgdh	535	318	163	155	146	102	21	18	116	133	27	13	59	44	44	28	28	20	20	116	60	30	61	29	156
Gal3st2	39	37	4	15	15	14	1	7	15	19	21	6	20	51	9	18	0	16	18	7	48	15	31	8	22
Neu4	15	8	22	13	2	18	7	3	6	17	15	17	30	13	3	8	17	12	30	27	68	35	25	2	14
Pdcd1	30	22	6	71	51	22	6	2	35	55	4	50	18	23	23	14	11	0	4	41	24	30	16	7	33
Fam174a	962	667	301	670	368	416	90	48	578	296	25	27	79	55	128	18	60	81	7	123	75	63	51	52	385
St8sia4	3266	2307	874	999	528	1385	63	83	849	370	21	42	37	34	18	18	26	19	15	231	67	58	42	76	649
Slco4c1	1345	818	321	324	207	561	41	29	273	360	10	34	51	18	2	5	10	2	17	135	40	67	62	39	233
Slco6c1	7	19	7	1	0	25	0	5	1	15	36	0	38	32	13	11	12	16	29	51	44	52	15	2	5
Ppip5k2	1495	863	511	1161	1174	843	130	147	1031	621	49	46	108	69	50	10	46	71	41	256	81	83	44	148	911
Gin1	182	154	93	207	91	125	25	17	141	98	6	20	10	17	2	8	15	6	13	39	43	24	14	17	98
Pam	16998	8797	2922	2895	2309	3585	571	394	2735	2479	170	132	289	220	159	129	132	239	85	1117	159	193	196	451	2428
Slco6d1	5	19	2	11	1	41	0	2	6	2	16	32	20	49	0	12	26	21	8	29	65	33	50	1	5
Cntnap5b	16	50	19	21	0	90	2	13	24	51	27	49	56	81	35	26	4	66	25	65	152	63	129	2	12
Cdh20	38	37	10	11	0	53	4	1	13	34	21	19	44	41	1	31	16	43	24	24	99	51	95	1	6
Rnf152	256	169	81	105	40	117	31	15	160	86	28	75	92	49	42	26	16	29	46	73	115	109	111	9	87
Pign	1806	1187	752	2324	2344	1401	332	184	1773	933	90	148	253	145	88	42	76	77	40	357	181	119	155	245	1693
Tnfrsf11a	679	330	230	813	823	423	73	75	408	341	46	119	170	81	47	55	67	62	43	125	83	91	99	88	603
Zcchc2	1410	893	743	2511	3063	1483	269	241	1476	976	169	186	352	219	123	94	110	124	88	301	171	177	223	300	1678
Phlpp1	3975	1894	884	1211	1103	1356	141	160	1339	1091	93	264	226	183	197	122	171	287	91	551	186	141	163	125	769
Bcl2	1302	683	363	534	479	662	75	63	619	387	27	108	215	96	79	59	73	56	64	218	149	104	142	71	386
Kdsr	2691	1530	673	937	675	840	223	80	1297	835	68	105	151	113	87	67	41	163	65	418	142	136	152	107	811
Vps4b	2664	1456	870	2717	2610	1582	264	256	2038	1331	179	46	228	186	78	53	68	65	33	265	102	95	117	288	1868
Serpinb5	11	19	2	16	0	19	1	2	11	9	17	9	17	6	2	3	24	62	9	24	36	22	32	3	15
Serpinb12	25	15	2	5	6	33	1	3	11	11	6	0	10	20	2	11	9	9	6	32	25	17	62	1	6
Serpinb13	7	9	2	0	0	28	1	4	10	4	14	22	35	10	7	6	3	10	6	14	26	34	10	1	12
Serpinb3a	3	7	1	2	0	7	1	4	7	4	12	0	19	27	24	13	0	20	2	21	21	18	11	0	4
Serpinb3d	4	8	1	4	0	11	0	0	11	10	3	0	7	33	15	1	17	0	7	3	14	9	7	1	0
Serpinb3b	4	0	3	12	0	2	1	1	9	10	2	0	5	13	30	1	9	21	8	9	40	27	13	1	0
Serpinb3c	2	22	3	1	1	17	0	3	8	1	28	22	26	5	0	8	7	14	9	13	29	14	15	0	16
Serpinb11	16	6	0	6	0	29	2	4	11	26	1	0	13	67	16	3	1	10	16	19	42	27	26	2	10
Serpinb7	3	17	0	11	2	17	0	3	5	9	33	0	15	0	0	11	5	2	12	19	29	32	14	2	0
Serpinb2	19	7	2	105	108	25	6	7	27	18	2	30	12	10	17	13	0	0	25	10	26	18	21	5	53
Serpinb10	117	33	19	107	53	50	1	14	21	13	6	2	15	19	2	2	21	1	44	33	35	64	52	6	31
Serpinb8	629	333	170	249	138	319	17	18	309	279	12	75	28	0	31	18	9	39	37	114	62	48	58	43	180
Cdh7	14	19	6	15	0	9	0	3	23	11	18	10	41	6	13	15	27	27	30	26	43	22	25	0	6
Cdh19	57	41	22	14	13	30	3	5	50	36	0	38	13	16	61	0	11	23	13	18	39	29	15	1	16
Dsel	924	550	292	596	204	483	62	53	519	284	27	49	41	14	54	22	29	27	13	161	84	39	48	49	325
Cntnap5a	25	35	15	11	0	92	2	3	28	41	25	47	69	36	28	29	36	34	24	54	79	65	62	7	19
Tsn	2085	1089	415	965	841	985	142	95	920	519	30	16	119	50	48	49	28	78	39	261	63	81	57	147	869
Nifk	540	200	171	534	352	241	60	42	493	168	42	43	103	30	67	20	27	45	23	89	11	46	53	52	405
Clasp1	3602	1848	1226	1601	1715	1604	277	191	1602	1091	118	235	270	184	153	79	130	167	110	624	236	217	242	241	1208
Tfcp2l1	3485	1604	741	475	583	894	123	63	804	844	86	87	125	87	71	70	97	124	72	533	213	154	221	109	601
Gli2	348	252	97	66	38	181	9	16	116	102	29	57	98	44	73	41	72	107	45	91	155	152	71	18	83
Inhbb	713	406	127	1810	2352	275	258	57	481	151	437	595	891	621	110	277	457	42	46	78	109	72	97	129	731
Ralb	1803	788	563	2146	1844	955	286	120	1561	605	97	60	169	162	77	26	64	64	18	135	101	45	95	223	1320
Tmem185b	610	348	203	485	583	410	68	45	396	229	17	41	45	39	15	37	64	26	35	67	108	24	67	70	491
Ptpn4	2315	1471	797	990	835	985	136	127	830	609	52	94	133	45	27	36	25	75	30	290	97	69	91	80	536
Tmem177	281	106	28	116	102	101	12	17	78	65	14	3	45	37	4	10	13	0	41	48	94	46	55	8	68
Cfap221	163	111	53	64	27	113	7	22	40	83	29	9	51	41	11	26	27	20	29	31	89	50	76	8	67
Sctr	19	18	8	15	1	14	0	7	9	18	49	55	41	9	2	38	13	48	29	23	37	39	45	2	7
Tmem37	390	231	131	379	293	281	120	52	531	189	20	45	48	18	12	6	19	11	10	37	48	14	24	56	394
Dbi	1134	738	248	521	273	476	61	36	476	262	21	4	40	22	0	9	5	36	13	38	29	20	4	56	405
3110009E18Rik	48	49	26	18	28	31	3	8	14	15	15	117	1	9	16	11	10	20	19	13	43	25	9	3	25
Steap3	719	424	142	113	93	190	13	21	188	112	8	9	56	22	1	20	8	30	38	84	48	50	38	27	130
C1ql2	10	12	15	10	0	13	0	3	0	17	8	86	35	28	27	28	15	19	12	13	60	19	23	2	5
Marco	395	166	78	117	45	121	40	19	180	92	15	97	46	51	51	17	11	54	15	53	69	29	51	13	64
En1	4	37	16	11	3	18	4	11	20	6	7	9	29	39	21	21	5	0	37	19	49	37	11	1	4
Insig2	1193	700	320	787	569	592	107	67	804	366	37	117	53	36	61	22	22	24	25	130	90	49	57	80	469
Ccdc93	1273	650	367	596	526	603	89	83	529	497	37	79	135	71	23	53	47	48	60	270	199	168	159	77	493
Htr5b	17	23	1	3	0	24	4	0	7	10	13	13	15	39	13	9	21	8	21	6	16	22	11	0	13
Ddx18	807	345	214	517	429	243	53	39	353	156	18	22	83	21	5	11	23	43	41	84	90	41	46	76	381
Dpp10	30	17	19	11	3	43	1	11	30	28	28	10	49	56	26	12	40	34	25	31	97	59	76	0	13
Actr3	8212	4243	2682	15712	14089	5715	1429	967	9077	3089	279	150	623	217	126	133	254	181	65	638	156	168	171	1247	8794
Slc35f5	1636	807	431	1197	809	549	167	83	934	528	54	44	119	54	63	27	71	48	19	171	159	44	77	95	791
Gpr39	47	32	10	56	26	22	8	4	55	12	7	31	4	0	18	7	9	9	22	26	29	19	32	7	44
Lypd1	4	12	4	14	2	6	1	10	0	6	0	0	15	0	4	17	15	7	10	2	12	8	16	3	5
Nckap5	5975	3806	1830	865	938	2491	178	139	1112	1138	61	139	171	57	72	25	56	314	89	1168	191	213	224	203	875
Mgat5	1163	684	357	757	935	700	77	104	590	597	108	107	109	118	56	68	99	72	39	123	99	68	69	105	629
Tmem163	650	319	87	81	70	155	14	7	84	54	27	22	42	28	20	14	14	13	25	73	73	24	27	12	57
Acmsd	21	22	2	17	12	30	1	3	17	19	16	0	38	6	44	8	10	32	32	33	53	56	17	7	16
Ccnt2	1683	1326	856	1199	1325	1253	209	118	1112	994	33	43	106	73	54	19	41	46	15	299	70	48	93	186	1018
Map3k19	535	239	136	148	198	177	36	31	112	141	38	22	28	52	16	10	49	12	9	85	94	55	75	23	192
Rab3gap1	2071	1319	638	1201	1201	1021	217	120	1098	837	70	77	258	81	60	48	24	102	68	305	118	91	121	168	909
Zranb3	147	72	62	76	34	107	13	21	61	89	34	92	50	81	4	11	50	23	15	87	100	57	108	12	59
R3hdm1	1871	1317	725	1327	1134	1102	214	154	1178	966	62	72	149	60	71	20	79	115	74	272	108	129	143	153	1055
Ubxn4	3037	1645	845	2608	2319	1509	361	258	2121	1209	82	41	240	146	89	63	56	83	60	352	92	98	178	301	1821
Lct	51	20	20	10	11	65	5	15	35	58	24	16	38	8	17	41	48	55	30	86	143	60	75	7	22
Mcm6	892	446	203	547	469	455	66	46	584	196	43	34	136	63	15	27	72	146	17	103	119	74	90	64	349
Dars	1641	983	525	1581	904	881	189	100	1154	475	65	94	112	37	3	34	15	65	14	118	91	48	70	124	870
Cxcr4	2145	1297	701	977	1065	1443	92	132	1322	1337	20	39	41	99	27	26	21	46	17	259	51	8	49	161	908
Thsd7b	44	82	20	17	4	84	6	7	30	40	51	97	111	88	58	30	70	54	61	95	115	114	98	3	21
Cd55b	32	38	19	11	6	51	0	15	25	36	6	37	22	0	18	23	9	28	24	15	33	24	17	3	8
Cd55	2141	1587	620	1186	693	1036	124	116	919	572	18	41	41	26	38	15	19	35	11	165	26	44	36	107	742
Zp3r	6	17	9	12	3	12	1	4	1	29	7	58	21	3	13	2	19	23	8	18	91	19	28	1	10
C4bp	10	20	3	3	4	35	1	0	3	6	5	56	21	27	0	13	10	22	8	13	47	17	41	0	7
Pfkfb2	3887	2209	1033	1435	1254	1775	287	160	1231	1498	98	210	268	163	136	72	109	209	52	788	224	210	218	195	1302
Yod1	1010	599	196	656	522	491	88	69	613	336	23	56	60	37	10	22	30	12	13	130	78	44	18	58	462
AA986860	1686	669	391	1297	1371	768	386	140	1391	932	56	49	284	50	106	55	65	57	26	283	74	109	180	160	1282
Fcamr	78	95	67	111	115	104	22	19	110	143	3	16	29	15	20	28	19	27	15	38	46	29	40	18	116
Pigr	3082	1542	2007	8178	8175	3760	1471	708	4835	2981	310	468	613	286	806	248	171	404	185	63	339	190	282	977	5684
Fcmr	285	197	81	54	26	82	6	2	11	15	10	27	28	7	12	12	24	45	20	19	40	22	19	2	15
Il24	0	22	4	14	14	7	1	3	8	20	9	55	4	2	0	0	10	24	9	8	37	15	22	0	4
Il20	10	11	0	2	1	14	0	4	0	10	4	0	27	27	21	0	11	0	12	17	25	17	19	0	2
Il19	11	19	3	1	1	4	0	1	4	15	17	1	20	13	0	13	11	0	12	21	22	8	15	1	11
Il10	16	21	9	751	943	32	24	33	208	108	74	5	64	28	14	8	33	12	9	23	39	26	21	53	582
Mapkapk2	3930	1708	903	4410	5847	1933	475	396	2402	1479	412	185	805	393	120	184	263	226	82	389	204	110	178	581	3417
Dyrk3	165	126	55	144	102	58	12	13	70	73	14	8	11	0	6	8	16	14	5	8	51	19	36	10	85
Eif2d	963	637	274	577	509	473	75	70	490	449	18	43	81	62	32	11	42	75	21	243	57	96	50	80	427
Rassf5	1190	527	267	850	956	624	74	88	719	399	28	136	80	92	45	30	27	59	31	109	91	58	72	82	586
Ikbke	279	283	342	3423	4309	1186	253	415	1970	1393	281	226	390	305	130	83	173	146	38	92	172	48	88	511	3397
Srgap2	3205	1931	1124	1703	1938	1714	178	155	1416	1370	88	207	260	137	179	82	115	314	92	474	204	190	157	225	1611
Fam72a	85	47	29	50	45	12	11	15	52	22	33	26	40	46	0	42	20	27	9	37	25	27	40	7	49
Avpr1b	14	21	4	16	0	63	0	1	13	27	29	64	39	30	40	9	54	64	14	26	96	41	56	2	6
Ctse	71	51	29	92	88	48	15	8	74	59	24	23	28	12	17	11	2	1	13	39	42	27	51	9	61
Rab7b	432	208	125	361	325	251	23	36	275	111	37	10	55	24	59	18	30	30	15	33	46	36	43	58	238
Slc26a9	1940	1221	664	850	945	845	161	102	704	783	89	123	232	146	100	92	90	105	45	281	108	125	141	112	798
Pm20d1	181	136	39	37	23	63	3	5	15	27	14	188	60	42	42	40	57	58	66	73	64	89	58	7	38
Slc41a1	1531	676	343	502	485	385	94	61	407	401	69	62	194	107	80	48	42	130	28	170	184	59	47	103	492
Rab29	304	183	72	212	151	162	13	15	151	164	10	7	14	35	25	9	0	4	4	75	27	24	25	24	121
Nucks1	9284	4311	1986	3731	3654	3119	823	474	4052	2053	192	206	390	195	100	85	92	160	88	1017	230	214	265	554	2994
Slc45a3	345	242	68	176	163	164	33	12	138	88	28	34	84	45	50	61	44	36	20	84	30	49	50	23	206
Elk4	5810	3462	1881	2368	2622	3225	698	326	2612	2213	120	94	406	155	146	117	140	133	42	795	208	136	156	397	2380
Cdk18	710	430	256	358	315	308	45	21	227	389	98	11	99	122	48	43	47	64	67	135	97	60	65	60	265
Lemd1	7	13	4	7	4	15	0	1	0	23	0	0	32	6	4	7	21	7	3	19	28	15	10	2	9
Klhdc8a	288	118	63	200	217	134	58	21	323	78	27	22	73	37	135	40	49	70	36	37	111	87	99	46	244
Nuak2	547	194	242	831	1143	373	86	89	665	468	79	95	106	28	75	30	68	110	20	109	87	64	78	113	633
Tmcc2	4686	2402	1169	1079	711	1533	169	144	769	832	68	81	141	54	66	40	6	74	44	459	100	66	86	112	636
Dstyk	2535	1439	659	864	826	994	174	87	970	882	52	74	180	96	94	37	63	160	45	399	127	95	123	165	708
Rbbp5	1218	732	455	776	704	657	120	71	636	453	46	39	78	67	29	25	59	138	42	211	106	78	80	101	602
Tmem81	142	123	59	55	34	71	12	12	72	67	1	21	37	19	7	10	12	17	23	59	23	16	18	11	49
Cntn2	58	85	34	24	14	89	2	22	17	48	83	132	66	114	61	34	37	108	61	76	150	125	148	6	36
Nfasc	73	106	63	46	27	131	9	24	43	64	65	183	168	91	130	103	39	172	92	128	231	165	171	2	49
Lrrn2	84	44	15	19	16	47	7	8	21	29	5	89	42	45	9	30	14	7	12	29	80	46	43	8	19
Mdm4	3439	2845	1846	3145	3285	2729	478	371	2689	2318	133	203	317	162	87	76	117	118	43	845	153	162	176	378	2273
Pik3c2b	1885	1138	444	335	255	830	72	62	361	402	144	227	150	149	169	140	169	248	107	332	264	224	192	56	343
Ppp1r15b	4625	2314	1393	8200	8677	2877	697	535	4324	2135	1107	360	1284	1276	409	589	722	441	98	649	321	151	260	905	5653
Plekha6	2498	1411	527	287	314	671	45	44	331	255	70	87	159	119	58	37	87	93	95	417	190	113	177	53	256
Golt1a	53	37	21	18	2	25	9	1	6	28	17	75	18	15	19	43	8	16	5	4	50	19	56	1	32
Kiss1	13	2	0	4	6	7	0	0	5	6	0	0	1	15	13	3	0	17	13	4	7	15	2	0	5
Ren1	0	0	0	0	0	0	0	0	0	0	0	0	0	0	0	0	0	0	0	0	0	0	0	0	0
Etnk2	55	45	13	22	4	21	4	9	7	29	22	46	26	13	1	5	16	9	22	20	60	42	36	2	11
Sox13	3102	1509	932	611	538	1004	154	74	889	978	53	52	125	54	146	55	36	88	19	495	122	117	183	102	467
Snrpe	568	406	215	819	455	420	89	42	525	225	6	2	24	11	1	22	16	16	7	44	41	7	3	67	505
Zc3h11a	6115	3429	2116	4539	4587	3433	671	469	3707	2483	264	222	535	241	126	114	202	217	32	1115	197	164	278	576	3749
Zbed6	4958	3141	1883	4253	5180	3237	733	455	4137	2514	247	103	649	216	106	123	95	135	50	845	159	164	215	620	4004
Lax1	125	132	129	102	120	95	12	14	78	36	18	53	25	60	4	17	24	39	14	27	42	22	39	18	53
Atp2b4	3612	1550	701	820	803	1020	188	115	879	754	103	227	212	94	102	47	86	127	43	406	138	157	105	100	736
Optc	36	24	12	30	4	47	5	9	18	17	25	44	32	19	2	7	10	25	23	12	41	46	14	1	13
Prelp	16189	6282	2653	2502	2669	1807	303	205	2901	2627	50	72	143	77	109	24	34	197	21	1150	97	93	123	296	2323
Fmod	275	102	33	16	6	31	4	7	13	29	31	78	25	12	13	2	13	15	28	32	56	62	30	4	30
Btg2	3433	2483	1229	2757	2663	1421	507	251	1741	2189	293	131	355	174	100	117	136	145	28	1082	147	95	119	272	2267
Chit1	6	24	4	18	0	28	6	7	10	21	0	34	27	29	0	5	11	28	18	28	41	30	50	0	1
Chil1	22220	9407	9376	23066	26865	14845	2738	1876	20712	13559	966	472	1834	1248	486	431	658	739	145	1193	464	311	949	3326	19115
Mybph	17	14	7	34	32	27	4	2	7	15	14	17	31	44	9	5	6	32	9	39	24	34	21	6	19
Adora1	178	79	40	130	90	90	15	18	114	134	33	96	44	41	73	47	27	36	18	31	83	54	80	17	88
Myog	9	4	6	10	0	0	0	2	0	14	11	3	41	5	0	13	12	30	0	17	39	39	14	2	0
Ppfia4	233	199	74	60	30	181	17	17	74	91	70	208	174	139	88	52	91	39	68	103	197	106	159	9	78
Tmem183a	1365	878	420	948	887	829	133	106	855	603	54	76	135	115	19	56	55	80	47	197	98	92	118	114	679
Cyb5r1	878	575	286	541	490	501	61	77	411	379	58	28	78	33	103	12	65	82	6	106	46	36	55	88	491
Adipor1	5125	2635	1376	3735	3357	2787	386	315	2963	2335	270	120	459	349	214	126	131	310	68	514	213	163	286	514	2609
Klhl12	590	335	176	334	304	255	70	37	359	219	15	17	47	40	46	32	37	14	22	129	66	49	47	48	258
Rabif	796	357	157	513	449	413	42	32	362	198	21	11	36	60	9	6	2	5	17	44	61	15	58	54	299
Mgat4e	24	8	2	12	0	13	0	3	5	0	7	32	17	0	15	8	2	9	4	15	49	24	25	2	3
Kdm5b	3648	1801	841	1576	1553	1389	223	158	1595	1097	130	195	222	148	67	98	150	113	96	455	206	120	156	212	1332
Syt2	41	40	23	24	18	41	4	4	22	39	19	54	79	41	32	27	13	10	19	40	87	46	73	0	6
Ppp1r12b	1336	1029	600	642	592	716	159	89	675	745	71	83	177	56	63	30	40	179	62	359	166	103	117	106	654
Ube2t	51	38	6	32	16	20	3	4	27	15	12	15	16	7	19	8	14	0	20	8	6	40	25	3	10
Lgr6	477	258	83	108	41	190	14	25	79	124	45	48	30	52	22	27	15	37	38	70	131	71	66	10	77
Ptprv	74	84	49	38	26	149	0	12	56	74	15	83	73	98	46	85	45	38	52	72	144	111	107	9	39
Ptpn7	263	155	89	243	277	240	21	28	193	114	26	128	42	70	12	35	38	69	37	40	106	63	31	36	208
Arl8a	1727	773	428	1164	1288	904	158	104	971	645	31	23	125	175	98	37	44	44	22	154	81	84	102	178	1077
Gpr37l1	28	5	3	11	2	28	0	2	5	8	4	31	16	10	3	9	8	18	29	16	38	7	25	0	11
Elf3	949	328	254	608	733	435	80	68	356	349	64	33	128	77	53	42	59	81	13	73	60	52	83	99	512
Rnpep	2154	839	486	1715	2076	840	128	145	1155	633	115	83	184	153	166	82	113	215	20	191	156	74	132	244	1492
Timm17a	716	373	231	523	520	265	78	61	339	195	16	4	48	10	22	19	2	27	9	27	27	30	27	68	391
Lmod1	787	357	131	145	84	166	20	24	166	147	8	107	28	60	75	10	27	36	17	103	51	33	27	16	70
Shisa4	125	77	34	62	27	57	6	14	39	29	22	19	29	10	49	4	55	22	16	26	49	43	34	9	68
Ipo9	2810	1378	780	1663	1491	1256	281	162	1584	953	93	130	136	50	67	58	70	77	59	311	169	161	104	233	1343
Nav1	5469	2576	1372	2153	2195	2114	373	242	1667	1067	161	293	328	186	216	126	117	196	107	646	300	266	259	337	1898
Csrp1	12345	6458	2659	5173	3610	4323	697	380	4727	1924	274	173	613	358	352	155	203	595	39	785	193	172	182	436	2196
Phlda3	1105	512	200	893	637	442	63	70	610	226	37	34	80	107	26	27	66	33	12	63	24	20	33	116	645
Tnni1	11	26	7	3	3	40	0	2	10	5	10	23	25	13	18	5	6	21	14	10	65	24	5	2	14
Lad1	196	81	33	40	31	61	5	8	50	51	29	78	28	52	39	7	11	27	24	53	40	33	44	5	20
Tnnt2	1120	527	278	619	388	451	126	71	487	471	44	69	58	39	28	28	31	66	13	149	63	68	80	61	437
Pkp1	21	15	10	12	2	91	7	11	3	29	19	97	51	57	44	29	60	43	36	39	113	101	57	1	12
Igfn1	59	72	20	19	3	100	3	16	29	48	80	237	102	101	74	74	20	114	52	94	247	174	164	7	45
Tmem9	648	437	168	393	188	261	35	30	357	157	19	14	69	7	3	14	9	11	7	73	43	29	76	43	268
Ascl5	1	2	2	0	0	15	0	0	10	13	2	42	2	26	8	8	3	10	10	7	20	28	15	0	4
Cacna1s	91	105	38	44	13	118	11	20	88	57	55	119	124	121	35	94	65	100	54	80	198	156	146	5	52
Kif21b	1193	927	478	726	861	866	77	56	542	429	175	237	298	268	224	93	178	229	88	332	248	189	233	109	520
Gpr25	16	9	4	0	2	20	0	2	9	11	15	42	23	7	20	22	61	37	12	6	24	53	30	1	3
Camsap2	5116	3039	1762	2256	2124	2199	486	260	2185	1717	140	200	310	196	95	115	141	151	74	734	221	151	230	304	1863
Ddx59	178	119	41	95	52	99	17	4	92	48	0	7	7	9	0	8	17	10	13	38	18	45	43	7	60
Kif14	198	128	44	26	10	216	1	19	33	62	50	145	111	48	62	84	27	116	54	117	157	128	113	3	35
Zfp281	2317	1203	708	4834	3906	1508	459	313	2494	886	80	50	169	53	19	30	28	62	70	251	103	85	145	343	2672
Nr5a2	87	48	47	59	47	89	4	6	49	12	31	41	33	11	38	9	3	25	25	57	69	61	57	14	60
Ptprc	5449	3778	3107	12685	11292	6404	475	896	4694	2359	144	75	202	83	101	39	68	50	47	674	196	114	133	945	5235
Atp6v1g3	4	10	3	8	3	19	0	5	5	15	13	0	17	19	4	4	7	19	6	17	21	5	7	2	4
Nek7	6027	4347	2040	3852	3190	2977	1072	418	6498	3901	100	110	239	93	72	60	63	67	53	663	159	102	259	410	3378
Lhx9	26	36	23	18	0	47	2	4	10	30	48	34	53	76	14	36	32	29	38	22	75	78	60	0	19
2310009B15Rik	78	48	39	100	59	28	8	4	138	14	12	0	33	36	37	0	14	11	9	6	15	1	41	13	67
Dennd1b	2189	1523	956	2506	2647	1679	294	202	1943	1388	89	115	287	91	81	32	87	115	49	407	128	102	146	237	1550
Crb1	41	50	21	17	1	44	1	3	35	11	7	59	46	25	9	28	16	31	22	26	94	74	73	1	18
Zbtb41	2320	1538	742	1415	876	1387	174	141	1206	679	33	115	128	22	69	54	10	137	31	288	110	89	136	104	846
Aspm	451	241	104	51	35	250	11	25	76	81	29	115	76	66	89	57	84	84	57	161	132	139	150	3	47
F13b	14	21	6	7	0	44	0	2	8	8	17	0	21	12	9	22	19	15	16	42	56	64	53	0	12
Cfhr1	4	3	6	9	0	22	0	1	6	12	6	22	16	6	0	11	8	24	15	2	22	37	11	1	5
Cfhr2	17	34	9	3	2	10	7	1	25	36	1	38	2	14	0	0	7	24	4	12	14	16	28	1	11
Cfh	13997	7877	3365	5478	3242	5402	955	490	10477	5575	102	164	173	70	18	12	41	88	56	772	112	92	151	650	4337
Kcnt2	59	72	19	63	22	90	7	13	53	32	36	41	38	11	21	20	23	9	16	78	50	43	90	9	40
Cdc73	1813	1194	668	1227	1082	998	209	124	1146	845	43	81	91	82	28	41	27	57	16	270	72	73	102	125	871
B3galt2	439	427	314	626	495	499	91	61	498	324	8	68	40	16	21	1	24	31	18	127	22	22	28	48	469
Glrx2	802	517	209	419	325	358	63	41	353	263	42	198	45	69	55	48	18	43	23	84	80	49	66	36	383
Uchl5	568	347	239	623	417	300	72	43	468	246	30	59	33	30	38	3	36	40	35	59	58	94	52	50	331
Rgs2	1967	1055	448	845	590	805	89	76	975	616	31	80	55	9	37	42	24	8	29	146	45	46	71	80	411
Rgs13	10	8	7	4	2	26	0	0	4	2	0	0	0	4	0	0	12	11	2	7	28	12	17	1	4
Rgs1	69	140	221	1254	957	582	81	92	812	781	22	0	66	9	0	2	7	9	10	42	17	22	17	74	769
Rgs21	1	6	10	1	0	0	2	4	2	14	2	31	0	0	0	2	0	9	16	16	28	7	8	0	5
Rgs18	181	223	65	162	103	107	11	14	118	37	3	2	5	0	0	1	11	6	4	19	21	36	18	9	76
Brinp3	11	25	4	5	0	11	0	4	4	6	30	0	35	31	23	4	30	69	35	34	55	65	46	1	11
Pla2g4a	751	508	329	1188	937	541	101	87	678	313	36	73	70	14	8	15	40	36	21	87	73	49	72	111	663
Ptgs2	831	813	403	3723	2999	878	376	141	515	549	143	39	313	52	24	84	98	68	33	153	58	39	57	108	1415
Pdc	5	4	0	4	3	31	3	4	0	15	0	11	11	6	0	17	10	17	20	17	31	32	17	1	0
Tpr	7012	3604	2027	5024	4478	3366	724	493	4519	2673	129	204	329	125	195	73	80	120	112	983	301	263	296	692	3521
Prg4	48	114	107	279	179	137	26	24	192	167	29	67	98	10	54	30	50	86	52	74	125	123	107	39	231
Hmcn1	10846	6911	3238	1198	867	4014	198	222	1762	1862	164	361	291	234	219	109	64	255	179	1481	507	347	337	214	1117
Ivns1abp	4666	3291	1603	1977	1678	2211	367	255	1910	1773	91	71	160	96	68	99	66	71	35	867	125	116	137	192	1632
Swt1	1756	1320	727	1616	1125	1185	223	167	1302	1118	14	31	89	68	4	30	19	49	23	277	93	57	82	131	1051
Trmt1l	1065	588	399	917	705	497	73	81	696	454	42	46	37	81	26	24	22	33	18	171	52	39	62	79	588
Rnf2	1298	665	346	891	571	620	109	47	885	601	31	23	32	48	8	6	36	25	16	154	60	54	67	94	604
Edem3	3795	1969	1103	2636	2162	1452	345	231	3084	1423	83	104	216	97	68	44	44	158	56	605	131	137	233	232	2013
1700025G04Rik	1320	738	345	349	253	436	56	41	379	474	46	51	92	81	104	64	25	130	59	252	153	110	152	54	257
Tsen15	323	229	72	195	106	102	23	16	157	63	3	36	13	23	0	9	0	18	22	22	45	27	19	25	81
Colgalt2	833	528	199	81	40	190	20	10	117	127	28	41	51	13	47	30	42	62	38	118	62	89	36	7	57
Rgl1	3517	1843	951	2269	2887	1231	161	216	1113	874	133	129	153	109	75	78	25	101	61	401	130	94	118	326	1728
Apobec4	51	37	5	33	30	21	2	8	16	17	0	0	10	0	0	0	11	8	8	16	21	31	18	3	15
Arpc5	5054	3175	1543	8007	7450	3834	825	558	4859	2112	465	417	676	687	353	245	478	473	72	615	243	166	213	783	5008
Ncf2	815	439	291	2121	2332	773	63	168	913	411	96	60	94	75	71	38	66	76	22	99	73	27	77	235	1287
Smg7	3734	1908	1261	3478	4046	2092	513	338	2452	1588	192	122	308	200	128	92	122	185	77	472	235	123	226	369	2470
Nmnat2	576	304	123	142	164	250	31	26	172	94	29	76	52	76	22	5	27	77	28	106	132	61	45	28	139
Lamc2	5844	2887	1342	5030	5062	3049	1171	562	5434	3185	217	282	692	179	181	80	164	198	61	754	254	182	416	893	5916
Lamc1	12381	4813	2205	5059	4792	3299	788	471	5986	3535	262	284	788	249	304	182	209	299	76	1310	263	252	507	759	5784
Shcbp1l	26	62	17	79	57	96	9	15	57	40	22	9	37	8	21	16	59	18	7	17	82	33	47	12	43
Dhx9	5264	2760	1298	3817	3044	2346	494	303	3702	1830	137	152	369	246	115	111	106	118	63	526	194	144	213	416	2721
Npl	100	47	33	48	37	59	10	3	48	42	6	6	14	21	30	14	7	26	33	39	41	9	14	7	31
Rgs8	23	37	13	13	3	53	0	12	18	19	39	11	33	53	40	38	27	73	33	46	34	72	53	1	6
Rgs16	22	22	19	295	350	73	49	11	101	53	73	53	190	62	50	44	25	21	48	21	57	36	42	31	283
Rnasel	981	583	313	1030	1309	570	96	85	837	443	58	117	157	94	28	48	60	48	33	168	58	91	79	71	602
Rgsl1	34	47	12	10	26	41	3	5	19	69	38	42	68	27	33	14	48	14	34	68	85	51	46	2	12
Teddm2	15	8	7	3	0	15	1	1	6	10	11	24	6	0	17	9	17	0	7	19	9	38	21	0	2
Teddm1b	6	20	19	7	0	6	1	3	22	41	0	0	11	17	0	8	0	2	1	25	30	22	4	1	5
Teddm1a	11	11	1	4	12	11	2	4	17	23	0	8	24	2	6	0	19	5	5	28	10	10	14	1	1
Glul	10389	3956	1660	4794	4950	2231	1186	323	9485	7409	293	127	1146	450	259	387	301	356	87	1669	259	191	521	643	4469
Zfp648	9	31	10	25	0	11	0	2	0	15	14	0	21	9	9	28	8	25	6	20	26	25	14	2	1
Cacna1e	169	226	137	61	56	193	11	34	92	124	146	211	219	177	117	132	126	98	69	168	326	226	214	15	54
Ier5	1777	731	416	2722	2607	940	190	197	1046	912	939	332	829	1141	177	527	612	152	40	137	117	68	108	377	2355
Mr1	995	712	244	297	171	339	21	25	309	218	29	68	22	7	14	16	16	42	10	42	19	47	33	33	180
Stx6	1732	943	440	968	753	752	142	72	602	576	55	57	161	126	106	50	52	52	27	212	88	69	91	125	636
Xpr1	4107	2276	1084	1738	1882	1598	228	177	1758	1370	105	78	173	109	70	63	71	40	53	543	187	173	197	237	1397
Acbd6	443	289	113	341	295	262	32	26	161	168	61	87	112	71	20	27	53	22	15	88	80	44	75	33	197
Lhx4	8	4	7	9	5	16	0	0	16	11	5	14	25	12	24	10	13	2	20	28	30	29	16	1	2
Qsox1	4347	1974	971	3617	3231	1497	422	255	3784	2498	503	268	661	495	287	155	401	281	18	337	134	115	160	404	3176
Cep350	6144	3592	2315	4466	4974	3690	614	469	3479	2644	206	193	423	183	128	137	117	242	117	1224	333	314	310	575	3428
Tor1aip1	4537	2104	1550	6973	6947	2345	877	535	3752	1770	254	81	453	151	83	109	151	54	42	481	152	110	168	678	5037
Tor1aip2	4067	1944	1414	7631	7109	2647	897	507	4527	2027	286	223	575	260	145	179	173	118	81	498	215	206	306	769	5116
Fam163a	33	32	6	4	6	51	2	8	15	58	10	64	47	34	66	38	5	9	18	30	41	56	58	7	6
Tdrd5	70	85	29	50	21	78	7	12	42	32	18	15	48	54	23	27	55	0	26	49	122	75	90	4	43
Nphs2	10	14	5	31	7	48	1	4	12	18	29	30	39	25	17	7	9	31	13	35	81	55	51	0	7
Soat1	7437	3983	1860	3506	3578	3121	262	394	3010	2461	146	184	247	133	104	74	91	257	97	740	152	143	169	540	2900
Abl2	2637	1604	961	2780	3283	1648	401	256	2189	1502	294	173	542	348	101	130	253	207	77	560	264	167	205	391	2002
Tor3a	2340	1105	705	4035	3739	1373	425	239	2210	1086	255	380	470	361	153	141	157	83	44	182	109	88	126	322	2721
Fam20b	3189	1873	1011	1319	1416	1200	225	112	1062	973	72	47	168	135	52	67	61	124	39	340	76	132	114	206	1056
Ralgps2	1235	977	488	304	236	550	33	27	320	366	113	107	124	145	61	30	47	129	31	276	116	55	104	32	213
Angptl1	93	78	92	50	50	96	3	5	34	65	11	26	14	5	1	4	21	7	2	81	32	29	35	6	38
Tex35	34	24	3	9	14	27	1	1	5	11	1	23	22	4	22	9	0	31	9	12	22	24	17	3	23
Rasal2	4810	2944	1473	959	865	1878	263	135	1430	1827	80	150	101	77	78	31	44	119	88	692	169	223	131	151	972
Sec16b	343	272	122	115	53	255	7	17	171	147	50	19	90	41	53	40	64	84	32	149	110	105	126	22	73
Brinp2	35	32	5	8	1	19	0	5	10	39	26	22	36	53	12	18	2	11	35	32	81	47	57	0	9
Astn1	30	68	14	11	9	89	4	5	31	44	31	43	74	19	7	35	36	17	46	81	148	98	114	2	43
Pappa2	202	157	67	87	48	81	14	26	82	128	58	114	87	106	88	11	28	72	64	81	135	112	166	20	73
Tnr	70	71	15	19	12	67	6	7	37	64	16	160	94	71	26	47	23	63	77	80	171	88	57	1	36
4930523C07Rik	2125	1183	591	994	1083	821	256	116	1123	768	48	38	112	84	45	24	94	45	26	307	97	124	84	130	900
Tnn	309	156	59	65	45	159	10	7	68	65	36	79	121	71	16	36	15	38	33	48	128	71	101	5	44
Mrps14	392	195	87	385	246	180	23	23	178	108	3	3	17	14	0	0	0	13	19	24	30	23	30	22	197
Cacybp	1122	735	639	1973	1059	757	146	101	1339	434	24	2	67	68	64	23	22	40	16	116	40	42	62	146	839
Rabgap1l	7741	4881	2374	2698	2229	3544	521	343	2619	1941	131	124	162	40	68	74	64	100	73	828	163	166	209	284	2067
Gpr52	42	61	24	34	48	52	4	3	36	26	0	0	21	19	0	0	0	7	9	40	28	0	11	3	34
Rc3h1	8118	4246	2308	3720	3665	3723	643	433	3911	3229	127	109	222	224	99	65	66	105	83	1020	241	214	223	441	3101
Serpinc1	48	19	15	30	26	62	4	5	13	46	23	29	36	34	7	27	0	39	6	39	71	25	16	3	36
Zbtb37	524	433	259	382	376	372	41	45	357	243	21	22	41	11	2	2	21	2	16	147	101	34	76	50	289
Dars2	392	194	66	178	195	184	29	25	199	133	17	39	37	86	26	19	34	24	11	80	116	71	35	28	175
Cenpl	134	53	22	109	136	98	11	7	114	84	36	32	58	40	6	10	23	30	15	42	39	35	26	12	99
Klhl20	1121	696	354	616	540	537	87	67	509	410	25	92	50	26	29	30	15	38	40	248	116	82	98	89	427
Ankrd45	290	146	90	111	98	136	21	17	85	102	20	56	30	44	16	4	9	54	19	39	55	26	48	18	103
Prdx6	21256	9256	4299	11819	10936	6081	2612	972	12787	7979	437	181	1541	318	196	190	275	281	101	1743	245	250	760	1591	13039
Tnfsf4	6	5	0	17	4	28	0	1	12	20	11	24	6	2	11	0	23	3	2	16	14	16	3	1	11
Tnfsf18	20	34	23	23	16	5	3	0	14	16	15	17	16	7	14	0	11	11	2	28	13	17	14	0	8
Fasl	14	28	33	63	57	50	3	4	46	48	6	20	16	0	0	3	30	2	7	5	28	16	12	4	33
Suco	2394	1709	1003	3448	4100	1976	392	323	2742	1947	280	231	391	402	56	181	163	106	46	418	111	123	154	363	2677
4930558K02Rik	8	9	4	4	5	5	0	2	3	7	8	9	27	30	18	2	4	33	15	3	23	28	15	0	1
Pigc	599	405	156	315	310	296	41	46	349	225	29	63	38	10	27	8	24	58	9	65	39	69	50	41	301
Dnm3	687	398	209	186	182	258	49	40	203	296	41	87	81	52	17	22	25	52	40	177	86	107	135	17	161
Mettl13	243	135	51	159	162	96	25	12	94	44	14	5	67	28	45	29	7	42	24	27	43	44	40	23	126
Vamp4	874	643	333	752	586	468	83	96	508	347	96	36	91	90	59	27	28	43	20	110	72	36	85	66	589
Myoc	12	20	8	9	0	12	0	4	6	5	8	51	29	16	34	6	13	10	18	10	34	23	9	2	7
Prrc2c	14882	6438	4120	7760	8018	5494	1148	716	6997	5248	286	342	655	403	214	121	198	235	111	1780	349	294	415	924	6246
Fmo4	87	58	43	44	42	69	29	10	64	105	6	41	22	16	1	1	16	20	31	53	48	35	12	9	60
Fmo1	9988	5313	2391	608	497	1577	265	129	1930	2965	31	41	53	61	123	23	13	126	25	679	45	91	102	148	1349
Fmo2	32644	16672	6496	6337	3864	6548	1378	614	15431	12824	180	266	268	92	196	78	64	446	60	4614	221	389	694	857	6742
Fmo6	50	54	23	28	0	41	3	5	32	29	5	23	13	15	9	12	11	24	13	13	12	22	18	4	28
Fmo3	2309	1064	321	618	463	348	113	44	950	789	2	73	20	1	23	15	17	32	24	90	29	38	28	85	555
Mroh9	20	36	14	2	3	20	3	8	5	38	26	36	42	39	9	8	17	0	35	42	51	63	25	1	21
Prrx1	1096	726	422	842	571	661	59	58	391	268	25	43	100	90	74	29	38	50	33	149	93	59	87	74	573
Gorab	299	194	105	394	194	153	35	25	186	95	5	4	53	28	8	28	25	5	24	29	66	19	23	18	210
Mettl11b	2	5	0	0	0	11	0	6	0	0	11	39	23	15	0	27	0	9	6	17	31	22	3	0	0
Kifap3	1846	873	407	638	410	583	85	53	734	558	25	14	71	55	8	35	17	85	69	206	73	92	110	93	553
Scyl3	878	583	324	696	665	624	121	56	745	361	89	99	167	129	140	30	38	111	55	151	102	62	18	94	589
BC055324	95	43	67	63	39	77	14	11	101	58	16	11	44	23	22	29	6	15	30	34	61	41	59	12	49
Mettl18	126	80	30	65	46	76	11	5	39	69	11	0	6	4	15	17	14	0	7	30	17	10	0	12	58
Sele	72	54	77	1512	1281	147	190	91	206	159	52	60	221	44	47	25	18	30	18	50	46	39	50	190	1235
Sell	846	607	474	5517	6071	1202	192	329	3478	2263	50	94	38	43	30	23	35	55	24	82	97	52	42	402	2439
Selp	167	71	115	2048	2323	178	343	142	549	122	312	133	843	161	43	111	168	12	30	27	76	67	89	270	1715
F5	252	205	68	254	173	186	36	15	167	97	35	77	110	67	148	28	40	60	53	115	142	74	133	21	124
Slc19a2	304	196	84	268	231	166	51	28	306	159	27	46	80	109	40	58	41	43	34	56	40	83	48	33	195
Ccdc181	594	365	110	302	204	209	45	16	266	188	23	24	20	36	32	8	3	21	18	85	44	35	27	40	273
Blzf1	888	478	214	761	441	457	96	62	648	361	34	46	44	10	15	16	14	31	15	135	56	70	77	72	567
Nme7	353	269	106	197	145	162	26	11	195	160	22	18	45	58	12	15	19	63	27	43	62	54	80	24	203
Atp1b1	10309	4277	1839	4536	3103	2381	999	356	5559	3361	134	134	402	136	234	102	85	226	43	857	183	136	387	529	3927
Dpt	3319	2729	861	526	219	1037	149	100	671	627	23	56	60	18	11	11	1	32	13	197	46	31	65	56	650
Xcl1	17	23	18	24	15	17	0	3	23	19	4	20	10	34	0	7	0	0	0	1	12	13	14	2	6
Tbx19	2	26	8	5	0	39	1	11	6	22	15	40	21	19	5	10	2	6	16	40	82	40	36	0	13
Sft2d2	6009	2642	1505	1505	1488	2027	283	195	1921	1739	101	40	275	107	98	73	107	158	68	801	207	152	269	295	1483
Tiprl	950	542	199	585	416	432	76	58	399	264	31	78	63	64	31	16	19	46	36	104	66	52	50	75	341
Gpr161	74	66	35	37	34	36	6	9	49	23	15	58	24	55	16	26	34	18	3	21	72	50	41	8	38
Dcaf6	1918	1144	658	1036	812	964	175	90	1109	721	42	105	171	93	85	39	59	81	35	317	101	68	121	114	755
Mpc2	749	665	162	486	164	266	66	37	299	208	22	32	46	24	20	4	33	25	0	58	31	45	16	46	242
Adcy10	56	77	10	35	7	89	14	6	37	54	24	8	123	52	68	34	39	86	45	93	154	116	101	8	38
Mpzl1	968	536	268	285	197	350	60	31	333	209	25	71	37	33	37	21	37	18	19	47	92	68	38	58	222
Rcsd1	2258	988	543	922	883	902	212	117	2005	1413	32	34	76	80	57	15	25	45	39	218	98	98	109	169	881
Creg1	3096	1705	919	2045	1807	1463	247	250	1858	1190	88	60	65	28	47	30	20	76	33	270	109	47	99	311	1562
Cd247	180	142	54	109	102	150	17	23	57	65	7	38	33	19	53	37	5	17	10	37	34	24	16	16	49
Pou2f1	2224	1407	760	1055	1087	1184	166	121	1095	867	101	156	179	64	80	92	74	135	62	458	214	109	145	157	905
Dusp27	48	47	19	22	22	70	3	4	26	38	23	46	75	39	56	18	20	80	26	46	55	86	61	2	18
Gpa33	22	21	1	12	0	34	1	3	2	0	10	39	48	10	26	6	14	28	8	12	40	29	26	3	5
Mael	8	21	9	0	0	36	0	4	18	17	16	0	16	35	20	20	24	7	25	34	42	52	43	1	8
Ildr2	491	377	169	268	174	395	61	32	383	237	70	157	68	48	41	49	60	141	67	118	117	84	118	69	301
Tada1	478	333	188	393	391	301	40	25	265	219	27	45	48	18	29	22	21	35	26	64	63	38	26	50	250
Pogk	1182	707	428	578	727	526	177	87	478	318	113	208	179	178	79	85	76	72	54	192	118	109	128	106	532
Gm4846	9	10	1	3	0	11	0	1	3	11	8	17	24	10	37	28	17	24	16	22	41	40	28	2	9
Gm4847	15	15	9	4	0	35	1	11	8	20	8	40	40	30	21	13	19	15	20	43	40	36	42	4	5
Fmo9	12	28	5	17	0	24	1	1	30	13	25	12	22	28	14	7	9	29	27	38	50	50	53	1	3
Fam78b	335	240	160	187	197	270	32	12	209	253	22	30	56	41	45	33	15	45	30	82	125	39	89	30	195
Uck2	326	152	72	170	221	131	42	21	125	97	60	91	87	37	46	32	64	24	17	57	40	64	54	26	187
Tmco1	2409	1410	553	1284	709	812	102	96	1072	518	29	9	71	10	46	7	14	80	15	132	61	74	81	135	778
Aldh9a1	1412	622	244	570	413	538	44	26	570	285	55	50	87	80	18	69	47	49	20	137	105	59	62	58	333
Mgst3	654	438	135	336	232	244	46	31	423	217	0	0	46	2	2	22	24	39	23	43	43	31	13	43	349
Lrrc52	9	9	5	1	0	1	0	2	0	2	5	0	5	1	0	0	7	11	12	4	21	1	12	0	6
Rxrg	62	36	21	23	4	47	0	6	8	12	22	23	47	25	21	19	39	26	22	51	70	44	35	6	10
Lmx1a	23	32	7	5	0	28	2	8	15	25	31	8	38	55	1	37	15	9	16	32	78	68	66	3	15
Pbx1	8474	3971	2222	3197	2826	3072	437	297	3177	2649	136	200	333	155	107	54	82	200	101	917	246	227	313	391	2724
Nuf2	110	38	32	27	18	82	8	1	29	54	7	31	57	40	28	1	12	5	10	41	48	33	41	3	18
Rgs5	229	213	90	86	44	82	27	9	174	187	3	51	8	24	1	7	0	6	6	26	34	12	22	9	41
Rgs4	419	175	83	67	67	124	9	11	97	73	22	45	30	29	31	15	13	4	16	24	56	31	19	17	66
Hsd17b7	524	281	123	364	286	337	114	49	316	108	17	73	100	60	45	18	40	91	22	64	67	80	65	61	401
Ddr2	8509	5824	2813	3772	3057	3947	582	379	3468	2591	140	251	399	109	106	101	50	271	90	1274	189	200	223	554	3249
Uap1	1613	874	516	1124	1049	719	194	110	926	517	28	49	70	9	22	26	31	31	48	153	90	76	55	110	924
Uhmk1	1933	1130	502	745	622	696	150	98	915	497	22	72	28	25	72	14	34	53	19	264	70	65	63	114	552
Sh2d1b2	1	5	1	0	0	30	0	4	5	8	0	7	2	0	13	2	2	2	7	10	4	0	31	0	3
Sh2d1b1	328	223	84	87	37	99	11	11	74	24	0	34	33	27	24	10	12	43	14	37	11	14	8	11	59
Gm7694	572	322	149	152	154	229	30	26	188	264	49	70	66	21	32	39	16	34	20	91	34	61	46	39	204
Nos1ap	333	271	111	101	83	121	28	20	97	198	33	39	73	64	89	41	58	79	27	84	131	56	99	18	120
Olfml2b	601	265	101	320	230	166	11	36	208	114	34	16	17	35	25	21	41	38	11	55	58	50	53	42	260
Atf6	4589	2205	1135	3037	3269	1893	472	267	2401	1374	102	97	242	102	46	64	68	135	50	420	150	120	178	368	2192
Dusp12	233	221	73	214	104	147	28	14	104	86	4	21	60	21	44	11	5	19	18	30	36	24	23	17	95
Fcrlb	12	18	12	341	519	73	30	29	221	135	56	54	73	103	13	15	56	30	20	12	64	17	27	66	421
Fcrla	131	157	54	46	51	74	4	11	35	36	15	11	33	1	23	13	26	4	7	36	29	19	37	10	27
Fcgr2b	716	382	432	4243	5265	1180	351	357	3173	1895	132	109	166	117	22	58	44	104	13	77	53	42	60	538	3423
Fcgr4	130	93	207	2695	2491	631	121	189	2229	1073	40	22	28	31	26	13	14	32	9	26	40	33	42	298	1689
Fcgr3	745	335	465	3216	2876	1242	170	208	2157	1589	52	8	101	32	36	16	27	37	9	72	38	15	10	226	1823
Cfap126	499	294	94	154	197	129	16	13	119	95	3	31	14	33	29	5	16	12	10	33	31	16	25	21	98
Sdhc	1710	696	395	961	840	498	96	59	843	423	71	79	124	78	48	47	56	79	20	117	93	25	29	121	769
Mpz	165	62	25	28	12	38	0	5	7	47	10	38	25	22	40	4	24	17	17	45	33	31	31	3	16
Pcp4l1	1798	989	304	296	164	348	41	27	178	210	15	48	25	39	4	12	8	17	15	69	65	38	50	33	209
Nr1i3	12	12	12	14	38	15	5	0	21	27	5	10	7	15	1	9	29	0	1	13	34	6	8	1	31
Tomm40l	541	410	180	465	361	262	38	33	284	134	51	33	60	43	28	23	42	78	19	99	92	43	54	51	297
Apoa2	11	7	22	60	60	17	2	10	25	25	7	0	18	19	5	2	13	35	1	3	38	6	0	11	39
Fcer1g	1205	514	768	5742	7920	1972	256	569	3240	2206	248	201	197	206	15	70	67	127	34	48	95	32	36	884	4972
Ndufs2	2219	999	499	1683	1228	784	180	108	1502	677	125	83	213	118	29	61	54	137	19	138	80	55	90	170	929
Adamts4	128	88	98	1474	1916	214	187	75	398	151	255	97	490	136	49	130	123	28	30	41	124	82	85	157	984
B4galt3	784	386	195	608	717	337	54	45	484	354	88	97	123	103	57	29	39	44	18	112	48	34	105	90	402
Ppox	457	345	188	307	282	253	53	18	202	226	39	69	37	38	75	39	27	75	21	112	57	52	70	45	291
Usp21	740	375	202	264	334	275	38	24	274	258	29	71	28	37	26	21	31	77	23	63	63	61	54	50	277
Ufc1	1026	639	213	931	706	641	97	54	664	191	23	11	69	53	41	14	20	19	14	56	22	39	58	90	569
Dedd	916	397	281	531	514	409	63	46	464	361	28	42	64	30	35	47	44	49	40	194	73	45	51	75	512
Nit1	584	318	155	206	198	177	44	23	272	231	11	32	19	16	4	26	8	6	8	64	47	33	28	26	288
Pfdn2	386	192	124	298	270	218	43	24	198	135	42	13	71	47	41	11	35	14	20	62	82	33	52	31	225
Klhdc9	180	105	44	75	37	83	18	12	51	60	7	1	28	14	25	13	0	16	4	34	30	14	40	16	74
Arhgap30	1035	702	374	2225	3007	1122	115	221	1313	574	366	248	361	408	173	107	153	242	51	159	116	131	135	354	1681
Usf1	1034	598	325	764	787	503	67	51	505	395	66	50	134	108	140	57	32	61	39	140	84	77	37	119	503
Tstd1	87	56	36	27	31	41	0	11	18	20	7	0	10	2	10	10	5	10	12	5	5	1	13	4	19
F11r	4944	2751	1290	3499	3417	2041	485	319	2345	1429	308	196	739	263	188	157	158	172	31	449	154	129	152	452	2917
Alyref2	72	32	17	46	17	35	2	0	16	33	16	28	6	0	0	4	0	24	14	1	18	12	11	7	20
Itln1	30	17	12	38	18	68	2	7	59	30	6	14	15	18	0	4	5	4	6	17	17	14	7	4	12
Ly9	268	196	168	395	436	244	24	49	204	109	22	68	43	49	19	4	4	25	16	64	71	50	21	36	254
Slamf7	392	301	402	3840	5604	976	88	325	1081	390	75	75	76	53	7	16	24	90	42	81	106	60	51	434	2444
Cd48	302	190	94	462	315	163	31	38	251	102	20	0	2	4	0	3	0	0	4	19	14	7	2	45	191
Slamf1	46	77	15	211	371	66	8	19	54	40	26	17	49	4	15	22	7	3	8	25	45	47	43	23	77
Cd84	1016	740	640	3230	3462	1841	184	402	2617	1706	60	64	99	88	49	22	53	74	42	189	148	57	89	384	2075
Slamf6	122	143	109	363	458	198	17	33	165	94	13	25	18	6	10	13	9	5	9	31	36	17	24	25	221
Vangl2	367	158	49	53	38	77	9	16	92	75	41	116	32	17	68	29	33	60	33	63	59	69	63	13	72
Nhlh1	7	1	4	8	0	23	11	3	2	15	35	6	34	22	13	4	12	16	9	15	65	24	15	1	4
Ncstn	3393	1522	864	2838	2569	1216	321	196	2661	1168	158	115	318	270	151	121	72	194	62	357	151	78	119	390	2207
Copa	9603	4053	1944	5777	5650	3476	719	403	5015	2641	347	350	689	336	232	193	219	648	68	755	205	205	290	783	4580
Pex19	1858	945	374	673	729	672	133	73	761	520	51	64	147	139	133	53	47	173	41	180	40	79	125	118	625
Dcaf8	4285	2386	1183	1873	1657	1640	307	166	1924	1570	127	170	216	174	92	64	61	82	37	600	119	131	177	278	1704
Pea15a	5183	2826	1541	1881	1588	2048	264	195	1844	968	41	69	115	51	48	42	32	75	25	392	127	62	149	288	1462
Casq1	54	57	30	20	26	52	2	7	40	20	41	17	57	10	6	9	26	30	13	30	84	30	24	4	16
Atp1a4	47	49	16	18	1	41	2	6	8	61	37	130	81	8	49	65	45	51	41	57	90	55	94	2	12
Atp1a2	5005	2454	1047	285	171	1044	38	60	450	553	46	148	161	72	257	64	73	215	36	653	228	164	168	53	191
Igsf8	609	232	152	400	454	191	49	36	275	222	136	150	181	191	133	125	118	373	39	78	78	61	44	92	450
Kcnj9	23	30	19	16	9	19	1	5	15	31	7	88	89	50	66	42	23	32	31	53	107	82	75	10	28
Kcnj10	65	33	31	37	32	42	3	11	18	49	24	11	34	25	1	11	44	13	27	23	68	46	54	7	27
Pigm	1636	959	557	1382	1405	983	192	134	1254	920	160	82	251	108	113	58	67	59	46	245	101	114	111	226	1163
Slamf9	256	101	116	342	260	118	31	21	190	19	14	0	27	26	25	24	3	21	15	24	40	28	18	33	106
Igsf9	192	121	62	68	103	108	11	14	35	71	42	65	98	55	101	49	49	71	39	97	178	86	135	14	85
Tagln2	9175	3265	1404	3466	3484	2087	447	291	2876	1629	233	85	429	236	229	80	144	318	40	681	94	110	218	529	2849
Cfap45	308	204	50	128	78	79	14	11	96	111	28	117	65	55	32	16	41	13	7	36	65	41	61	6	132
Vsig8	35	13	17	6	1	17	4	5	6	19	33	62	53	32	23	9	39	50	25	28	31	56	46	3	17
Slamf8	83	34	89	245	253	231	8	23	136	46	11	37	19	14	34	14	8	0	11	35	22	30	14	23	57
Fcrl6	4	13	5	17	3	13	2	1	7	7	23	0	8	4	0	25	17	19	2	10	25	26	23	1	17
Dusp23	411	180	64	116	97	64	23	14	152	173	25	0	26	10	6	9	29	42	13	45	52	33	4	32	141
Crp	7	22	4	4	0	10	4	1	3	15	16	0	19	0	14	16	7	19	5	10	35	12	16	2	12
Apcs	4	5	0	1	0	0	2	3	0	5	10	28	6	6	0	0	0	0	0	5	17	13	1	0	0
Fcer1a	2	6	4	6	0	15	0	3	16	9	1	17	7	0	6	0	2	3	4	4	7	6	31	1	0
Mptx2	5	1	2	6	0	7	0	1	0	7	0	0	6	0	8	1	0	0	2	4	18	4	15	0	4
Ackr1	12	14	25	164	182	59	32	9	140	141	10	27	52	13	0	8	7	35	4	16	23	10	11	23	207
Cadm3	69	60	23	54	19	54	4	8	47	37	14	157	79	58	67	43	27	89	49	47	130	70	68	9	74
Aim2	191	197	228	602	569	412	41	50	413	250	17	45	53	23	23	15	24	42	14	38	49	23	36	59	365
Ifi204	231	85	802	17558	13357	2327	768	887	7235	2245	140	71	306	92	37	63	29	23	26	23	118	65	77	934	6715
Mndal	1316	1182	1171	5460	6078	1673	400	353	2112	819	101	37	122	93	35	11	12	45	44	152	84	47	80	290	2347
Ifi203	2321	1571	1734	10485	10056	2777	888	567	4882	1574	106	54	287	81	38	59	31	46	40	230	170	83	101	590	4440
Ifi202b	15	16	16	19	10	16	2	7	22	19	14	11	6	21	0	2	6	6	15	11	73	25	18	4	13
Ifi205	180	119	283	11200	8288	899	509	425	4641	819	61	46	214	18	30	28	19	9	43	33	107	45	79	448	3287
Spta1	152	102	73	52	12	110	5	16	71	105	63	107	146	177	23	13	15	84	67	112	174	184	156	7	29
Mptx1	2	4	4	6	0	15	1	1	3	4	6	0	25	0	0	1	6	0	1	3	12	6	25	0	0
Fmn2	107	71	38	39	7	86	0	8	88	48	44	155	111	67	31	35	62	27	54	83	112	89	110	6	36
Grem2	2721	1643	606	491	320	604	58	76	294	261	22	0	41	13	4	12	20	28	19	302	116	49	98	48	412
Rgs7	29	61	18	18	2	85	3	11	21	28	12	124	45	35	17	10	26	68	51	27	58	55	31	1	16
Fh1	1270	663	252	591	419	393	72	52	568	291	21	22	28	35	14	17	39	37	17	90	55	38	50	63	369
Kmo	223	219	96	149	154	163	11	24	65	31	10	4	32	2	31	17	15	36	36	36	75	31	57	11	70
Opn3	143	89	37	74	20	89	10	3	68	46	9	61	34	54	38	12	3	15	9	30	46	34	24	10	33
Chml	783	502	294	592	303	521	60	55	540	276	18	16	37	31	10	35	5	31	25	75	50	32	85	44	332
Wdr64	37	40	11	9	0	33	4	5	4	48	14	129	56	29	9	9	32	17	35	63	91	56	55	5	19
Exo1	85	76	44	40	1	143	5	18	36	30	27	86	56	6	65	29	19	35	52	41	157	124	65	9	31
Becn2	12	8	0	0	0	13	1	0	3	8	0	12	15	12	24	7	26	1	17	42	37	35	7	0	5
Pld5	30	52	20	20	10	58	2	8	18	17	15	55	49	51	24	22	18	39	27	52	55	71	49	4	11
Cep170	3175	1893	1219	3908	3200	2306	342	285	2495	1369	51	90	120	85	45	32	39	84	35	369	197	102	166	285	1999
Sdccag8	725	623	382	826	711	612	91	78	761	495	44	56	62	34	21	49	16	62	44	139	104	98	66	95	532
Akt3	4515	3599	2201	3570	3866	3001	480	322	2601	2319	64	75	184	65	48	51	47	145	61	689	165	103	132	323	1959
Zbtb18	1805	1008	588	1510	1311	1061	128	123	1071	761	84	24	62	57	14	11	37	65	23	248	70	50	105	155	1090
1700016C15Rik	9	10	0	18	25	30	3	4	22	5	0	0	17	0	0	0	0	0	12	13	21	19	16	2	11
Adss	2384	1378	663	1504	1315	1069	256	142	1193	753	85	101	194	105	87	79	73	74	52	263	85	114	92	203	1204
Desi2	1214	657	367	892	602	604	119	82	937	429	31	54	71	56	20	55	76	49	33	183	85	71	79	111	615
Cox20	548	436	314	559	555	454	108	57	589	433	43	40	42	30	125	2	40	70	8	98	40	10	44	57	449
Hnrnpu	10349	4965	2878	7476	6673	4847	966	694	7231	4070	341	265	865	461	208	180	249	350	72	1153	306	195	323	1024	6251
Efcab2	298	199	84	85	52	92	16	12	107	123	1	116	45	15	24	20	13	20	7	61	69	67	68	8	62
Kif26b	713	468	136	71	77	182	12	14	78	102	19	180	105	104	75	35	39	96	37	125	198	114	171	19	93
Smyd3	438	251	134	98	135	169	17	12	160	107	21	53	41	59	13	33	20	85	21	92	73	38	67	21	105
Tfb2m	595	343	134	197	170	198	35	14	257	191	12	43	39	18	2	12	30	20	14	77	33	33	48	32	172
Cnst	2156	1129	567	672	555	673	80	85	874	711	30	55	90	130	50	46	65	61	39	360	96	86	144	73	512
Sccpdh	542	317	149	249	196	125	22	29	214	137	25	6	38	38	9	7	31	36	16	45	53	56	54	36	209
Ahctf1	4364	2388	1408	2895	2537	2015	447	306	2739	1567	182	187	442	204	256	149	216	140	78	795	245	221	271	302	2166
Cdc42bpa	8292	3990	1979	2042	1980	2388	426	241	2607	2402	113	96	252	105	132	45	76	123	54	1254	241	249	193	300	1864
Psen2	862	425	228	484	536	399	47	47	521	403	43	97	76	71	61	15	20	54	20	127	65	42	36	57	379
Itpkb	7856	3581	1765	2785	3524	2541	330	311	2132	1350	490	333	796	524	229	258	248	260	61	983	173	170	229	420	2063
Parp1	1367	687	229	485	357	541	52	42	411	360	41	110	97	55	107	35	84	102	36	176	155	128	105	75	312
Lin9	209	141	119	174	85	165	21	14	130	102	13	41	28	33	10	17	33	6	37	53	119	58	32	9	92
Mixl1	8	2	8	4	7	37	1	0	12	16	0	61	35	29	27	6	21	31	21	20	42	42	14	2	4
Acbd3	2155	1142	696	2143	1626	1111	234	166	1596	911	58	8	61	120	48	54	64	59	40	264	104	89	134	225	1346
H3f3a	7285	4396	1538	4945	2201	2727	366	295	3012	1340	54	43	45	39	15	33	27	17	17	187	68	32	20	288	2205
Sde2	955	417	209	785	754	437	89	81	509	374	126	83	130	137	40	60	84	132	27	185	57	64	86	104	642
Lefty2	5	13	1	1	3	44	2	2	7	10	9	5	21	11	40	3	16	8	9	15	79	47	17	1	15
Pycr2	552	318	77	347	226	181	28	36	211	93	17	15	59	46	36	29	42	37	28	53	74	21	71	48	227
Lefty1	55	71	19	21	3	23	2	1	23	14	0	0	29	0	34	7	24	11	19	7	30	38	6	2	11
Tmem63a	2572	1261	616	1362	1359	893	211	133	1196	683	83	135	188	166	79	48	117	163	25	284	139	106	94	204	1217
Ephx1	4337	1963	822	464	423	543	105	56	614	576	49	20	21	34	35	29	22	48	25	201	75	44	25	68	709
9130409I23Rik	4	4	4	0	4	15	0	0	6	0	15	0	9	0	74	1	5	0	9	17	28	12	7	3	1
Nvl	977	722	399	855	843	572	122	77	776	504	56	82	165	62	24	29	45	72	32	209	125	86	38	129	619
Cnih4	988	643	389	886	554	576	106	81	811	457	16	78	53	38	18	32	17	12	14	107	77	58	66	68	576
Wdr26	8651	4851	2729	6971	6116	4424	951	679	7761	4482	541	486	823	795	621	424	672	494	103	1166	258	249	346	765	4966
Cnih3	20	17	18	7	5	15	3	5	9	20	52	64	8	26	36	10	17	65	31	35	57	46	33	1	16
Ccdc121	170	87	23	92	47	44	11	9	54	27	13	5	10	9	0	1	0	12	12	30	22	16	16	14	83
Lbr	2981	1582	725	2433	2113	1628	265	201	1701	822	136	104	154	192	51	87	51	100	30	278	121	74	92	174	1316
Enah	3331	1506	817	1479	1030	1250	216	182	1223	1064	122	226	232	370	211	165	186	176	96	369	276	200	235	144	1151
Srp9	728	376	193	942	579	348	112	41	641	286	17	98	44	54	5	26	58	16	21	38	50	27	36	98	581
Vmn1r1	6	0	0	0	0	1	0	2	0	0	3	0	17	10	0	0	19	17	0	8	7	9	17	4	4
Degs1	3551	1681	675	2023	1699	1270	254	138	1826	914	97	139	241	107	34	48	100	50	15	217	46	52	125	263	1899
Fbxo28	1552	778	409	949	978	628	125	90	786	577	82	27	90	93	57	49	40	52	53	168	73	37	106	69	657
Trp53bp2	3719	1958	1011	685	655	1203	129	95	678	691	82	128	222	87	44	56	102	53	78	579	123	95	122	133	751
Capn2	9081	3765	1725	5145	3709	3097	871	416	5208	2558	227	143	732	256	262	161	140	337	57	958	226	284	344	513	3372
Capn8	34	62	11	23	6	73	1	7	20	31	37	40	44	46	49	32	2	31	47	43	103	107	64	5	28
Ccdc185	6	10	7	7	0	19	0	1	13	0	11	45	12	0	0	9	39	0	5	19	26	35	20	0	1
Susd4	373	224	88	79	68	92	30	8	105	57	1	108	28	0	19	29	6	30	1	64	74	30	40	12	73
Tlr5	487	273	107	88	96	186	30	18	148	134	0	56	63	33	8	7	5	11	16	48	64	21	29	17	133
Disp1	405	212	123	174	156	227	37	33	153	187	36	66	62	55	31	29	69	77	34	61	112	71	103	29	187
Brox	2219	1277	530	1610	1376	1145	205	145	1325	779	79	48	97	77	52	28	22	15	33	194	102	85	95	187	1208
Aida	1872	1122	1040	3490	2849	1654	478	240	2368	1005	98	56	208	102	53	66	51	29	48	234	114	78	97	293	1932
Mia3	4345	2318	1279	2859	2390	1921	374	248	2534	1750	104	56	230	140	97	59	80	121	63	463	204	166	188	349	2285
Taf1a	351	237	116	215	212	157	35	46	169	117	30	44	76	86	36	41	17	43	6	56	87	27	79	28	187
Hhipl2	26	15	8	20	9	39	0	9	33	36	16	60	17	12	19	34	10	32	12	31	61	39	23	0	14
1700056E22Rik	13	19	7	17	3	16	1	3	11	16	7	41	2	31	0	19	13	14	15	13	69	12	19	0	22
Dusp10	346	190	107	264	207	208	20	22	171	65	26	31	34	45	4	18	42	29	24	26	51	33	74	17	114
Hlx	1069	499	148	447	523	298	30	39	286	314	49	46	80	71	50	35	68	40	27	140	91	34	51	63	346
C130074G19Rik	1944	1457	557	488	339	740	168	67	433	437	60	25	123	47	69	46	51	59	19	202	85	33	105	72	415
Mark1	363	228	108	373	383	134	70	40	361	233	43	149	102	94	48	46	53	60	41	74	131	44	92	43	494
Rab3gap2	2414	1295	759	2085	1798	1472	295	214	1802	1286	178	88	258	150	54	81	92	125	54	436	232	166	225	256	1917
Iars2	2041	1035	478	1067	971	758	182	124	1097	504	60	63	159	75	39	34	76	63	38	211	62	85	137	148	854
Bpnt1	1029	525	204	468	333	375	64	43	384	256	38	39	46	44	46	7	27	26	17	86	54	45	69	50	355
Eprs	3678	1492	750	2583	2427	1429	348	217	2166	974	124	148	221	113	63	66	97	67	55	336	170	130	236	265	1741
Slc30a10	11	26	7	7	0	43	2	5	3	23	22	28	46	3	18	5	11	20	28	20	87	46	58	2	8
Lyplal1	138	87	32	36	45	81	7	4	46	17	8	0	20	0	31	9	15	0	16	26	29	49	29	5	36
Tgfb2	1417	845	272	469	333	505	102	59	593	221	39	70	86	21	23	21	40	69	45	150	163	86	50	90	573
Rrp15	169	85	56	187	159	117	31	17	174	57	38	58	35	11	34	8	29	23	11	14	55	35	9	27	122
D1Pas1	23	21	15	7	3	16	0	7	2	17	26	20	39	11	9	12	11	41	6	17	65	52	75	2	9
Spata17	193	119	50	74	81	61	10	6	42	60	9	5	12	25	2	4	4	34	4	19	22	54	15	7	74
Gpatch2	893	581	330	511	518	480	82	45	494	368	62	93	151	56	76	62	47	65	39	199	124	74	91	61	440
Esrrg	275	134	35	89	73	98	3	20	85	74	35	97	62	68	5	11	22	31	44	57	118	50	75	5	54
Ush2a	96	86	53	21	8	207	4	30	57	114	110	275	153	150	94	55	67	153	137	148	380	235	225	10	46
Kctd3	959	607	308	568	584	519	89	67	479	311	30	73	113	88	79	43	57	59	51	131	139	109	62	59	347
Kcnk2	1152	518	196	265	182	288	16	25	222	265	29	50	56	47	49	20	18	37	37	129	110	109	103	33	223
Cenpf	490	255	71	62	34	166	13	24	102	122	71	131	143	99	66	26	60	90	47	95	177	180	109	10	43
Ptpn14	4682	2462	1295	1122	1224	1432	316	160	1168	1529	144	172	429	207	164	115	104	259	108	680	218	265	290	244	1220
Smyd2	422	254	112	284	249	218	55	34	237	126	46	65	27	80	39	22	35	66	20	77	66	57	66	44	250
Prox1	188	188	72	68	40	138	21	17	53	89	19	96	22	23	39	22	22	55	12	63	76	80	65	11	62
Rps6kc1	753	447	268	583	462	415	64	60	462	312	62	138	121	87	55	49	54	121	32	168	135	55	131	64	384
Angel2	1564	970	536	984	1094	839	182	146	1123	861	13	13	76	30	47	19	57	76	55	222	53	62	72	151	940
Vash2	44	31	35	40	21	38	5	8	39	48	16	93	34	25	10	46	34	66	40	47	55	80	92	3	25
Spata45	8	9	8	9	0	5	1	1	1	13	2	0	14	2	0	0	21	20	8	13	0	23	25	0	7
Tatdn3	150	167	54	101	82	122	17	18	81	116	9	30	51	45	34	13	31	7	8	71	37	29	51	11	100
Nsl1	85	38	27	35	25	40	4	6	42	47	15	89	32	50	9	13	13	22	21	28	64	44	59	3	30
Batf3	27	17	11	25	16	28	4	6	15	14	3	40	20	16	8	6	19	0	10	14	36	32	28	1	14
Atf3	184	192	200	1316	1273	521	105	94	467	283	66	38	86	49	69	50	74	26	28	89	112	31	53	109	544
Nenf	823	460	142	349	159	273	46	23	259	180	14	0	39	7	31	4	12	29	7	57	13	7	25	38	178
Ppp2r5a	4266	2380	1324	2378	2134	1828	250	189	2237	1495	121	55	195	169	126	107	103	180	68	527	159	125	151	304	1653
Dtl	159	79	82	49	53	125	4	20	49	73	45	96	36	17	15	40	23	38	31	25	89	66	65	1	38
Ints7	1294	762	378	526	580	569	98	81	511	416	75	133	127	71	53	37	55	79	52	209	104	88	110	95	499
Lpgat1	5174	2802	1254	2814	2535	2247	446	275	2460	1280	81	80	160	129	27	46	45	91	68	444	178	121	102	283	1648
Nek2	380	172	69	297	375	225	54	49	175	215	29	29	38	18	20	36	25	37	36	57	81	57	51	39	292
Slc30a1	2460	1156	657	1469	1131	927	130	104	1485	889	47	24	92	47	81	33	37	83	38	300	73	62	87	174	869
Rd3	157	79	36	81	52	92	14	14	23	46	23	48	23	23	24	43	52	69	37	57	83	42	99	11	36
Traf5	502	412	159	236	159	373	25	21	154	135	25	69	52	48	41	25	14	25	19	114	92	78	42	20	146
Rcor3	1232	685	349	525	310	565	72	53	623	468	30	46	132	77	12	22	31	71	31	232	74	86	78	51	398
Kcnh1	478	275	143	123	88	406	49	24	165	132	20	47	78	41	57	34	18	44	57	92	106	82	73	18	67
Hhat	66	31	23	65	30	97	7	14	56	51	0	38	55	22	27	23	23	38	32	51	67	46	95	13	19
Sertad4	119	120	37	32	7	73	1	9	12	40	15	57	27	15	40	15	39	35	31	50	49	37	32	2	18
Syt14	79	59	30	27	29	85	6	12	47	89	17	60	68	92	30	36	34	73	40	57	110	99	86	7	54
Irf6	910	558	253	239	281	370	79	21	288	315	23	79	53	21	51	33	27	34	17	110	103	80	86	52	220
A130010J15Rik	145	118	52	123	79	111	11	20	82	53	42	47	65	14	55	8	28	45	9	43	39	35	31	20	62
Traf3ip3	139	159	120	220	152	244	23	12	135	111	21	1	33	33	14	19	26	32	23	43	37	47	79	23	116
Hsd11b1	4178	2455	977	2547	1055	1248	245	125	2882	1630	13	82	11	27	35	12	10	32	22	297	36	42	35	176	1263
G0s2	430	370	200	703	506	269	25	21	193	164	66	5	55	18	15	20	19	19	11	101	12	18	11	54	306
Lamb3	2571	1001	437	520	478	691	151	75	720	393	87	95	103	89	52	39	41	82	32	253	152	113	147	112	643
Camk1g	32	33	39	3	12	41	6	10	13	27	16	26	49	56	23	16	35	26	34	29	56	45	44	1	17
Plxna2	3779	2017	1058	3834	4155	1877	1136	382	5082	3637	204	271	577	208	141	122	177	270	76	751	357	260	335	424	3335
Cd34	3842	1850	818	3946	2351	1795	515	290	3410	1115	94	63	133	58	42	21	32	69	20	271	119	59	82	357	2016
Cd46	108	113	89	146	149	109	40	20	181	172	15	22	24	13	22	9	0	17	11	36	25	33	11	23	153
Cr1l	2297	1328	706	1582	1026	1245	225	159	1637	960	64	48	117	73	42	32	12	5	8	139	29	33	48	179	1072
Cr2	367	392	252	121	131	301	19	14	96	103	15	42	31	55	50	22	10	31	25	69	77	71	59	6	64
H60c	41	31	17	13	10	58	6	8	36	28	10	22	21	25	1	5	4	33	2	36	54	23	8	3	8
Ppp1r14c	2898	1494	550	369	238	885	66	55	600	541	13	64	58	27	18	22	3	51	30	447	73	38	37	56	324
Iyd	163	91	32	19	44	53	6	7	11	24	2	0	7	3	6	8	0	40	14	23	19	8	23	6	32
Plekhg1	2256	1042	652	1215	1377	884	181	167	1158	885	104	101	104	85	84	12	53	90	36	184	163	86	144	192	1367
Mthfd1l	224	146	69	372	387	143	77	41	211	67	76	130	140	182	62	92	68	32	38	102	134	146	123	43	247
Akap12	8477	4150	1743	12053	14212	2833	3601	723	6546	1443	3509	1912	4891	3211	294	1979	1842	339	166	856	539	307	347	1161	8773
Zbtb2	645	286	201	365	271	396	58	52	317	324	27	65	12	25	28	38	45	21	19	64	47	38	19	38	284
Rmnd1	0	4	4	12	2	3	1	2	0	5	11	0	2	6	12	5	0	0	0	0	3	0	10	0	2
Armt1	313	178	128	236	126	173	26	42	286	167	1	19	27	22	4	20	6	9	19	50	43	29	61	23	162
Ccdc170	392	185	103	130	114	140	32	15	106	114	10	28	45	51	0	47	12	18	12	57	56	33	48	17	171
Esr1	155	138	117	125	151	176	7	26	103	84	67	162	66	43	72	18	16	60	49	65	163	119	75	18	77
Syne1	10597	7191	4081	6083	6444	5871	660	828	7769	7551	322	320	419	329	324	164	168	466	180	2294	562	385	539	970	5397
Myct1	2376	1519	491	537	263	549	49	52	437	221	36	4	30	36	5	0	33	60	25	148	77	31	16	46	335
Vip	13	16	8	11	7	9	2	5	19	9	7	0	20	0	3	8	9	1	12	9	15	16	6	0	1
Fbxo5	160	98	34	38	22	115	4	2	66	37	13	17	5	25	11	5	40	21	4	29	20	34	16	3	18
Mtrf1l	225	222	108	133	130	114	30	25	166	112	5	23	20	5	21	35	12	27	10	62	109	20	53	33	107
Rgs17	121	92	57	108	83	120	11	19	131	122	19	159	39	62	56	23	21	35	34	63	89	99	55	9	72
Oprm1	17	48	20	35	37	34	1	4	46	58	14	20	24	12	34	13	17	46	45	26	55	54	57	2	56
Ipcef1	292	223	156	432	505	269	32	48	265	142	33	41	86	78	52	11	38	49	79	99	114	88	84	32	237
Cnksr3	752	425	247	690	478	558	58	42	499	245	35	57	94	62	46	44	57	61	40	178	111	86	74	70	521
Ulbp1	108	64	21	72	86	68	11	6	58	54	17	42	25	13	0	4	15	34	17	29	47	37	20	11	50
Lrp11	213	136	48	147	98	144	13	17	145	89	15	45	50	39	38	19	17	9	24	35	79	43	52	27	111
Pcmt1	1545	1009	400	894	663	491	126	61	689	408	30	13	73	51	5	16	31	23	9	137	56	36	64	79	479
Nup43	102	61	48	133	68	128	17	15	58	49	29	55	13	27	4	7	27	51	13	21	33	21	37	18	65
Lats1	4168	2276	1411	3652	2987	2336	525	327	3155	1720	114	178	154	143	104	94	76	121	40	567	132	143	209	320	2315
Katna1	485	387	255	1000	1107	387	98	54	454	279	42	34	100	70	16	42	27	26	41	91	66	46	23	82	432
Ginm1	1950	1119	539	972	713	837	159	79	1058	673	44	17	76	42	6	19	41	54	15	156	71	52	43	108	802
Ppil4	1273	682	445	904	659	709	122	72	1011	477	11	45	47	28	26	20	49	16	35	199	53	37	65	83	563
Zc3h12d	225	86	70	440	398	148	23	29	153	67	24	93	32	16	11	27	48	55	20	42	99	73	89	56	237
Tab2	5340	2687	1697	3189	3634	2674	510	316	2460	2068	101	52	182	109	74	66	95	117	64	602	117	182	172	467	2625
Ust	564	311	123	205	180	122	34	25	240	215	17	83	60	56	49	47	52	76	33	120	95	68	63	29	171
Sash1	9971	4525	2021	3218	3692	2910	651	311	3424	2981	696	434	1409	622	357	426	372	336	88	1259	276	213	318	478	2917
Samd5	644	503	319	551	435	534	127	77	462	253	37	53	66	17	120	38	27	68	27	122	62	22	39	81	526
Stxbp5	1914	1255	766	2970	3277	1443	211	322	2595	1757	143	136	282	207	131	128	180	230	68	347	140	110	148	424	1890
Adgb	756	478	322	793	944	477	90	132	464	524	42	63	91	128	49	37	50	54	72	143	131	140	150	109	631
Rab32	625	298	319	1473	1690	842	88	179	757	586	28	41	69	66	40	1	32	13	18	58	47	56	53	163	1183
Grm1	37	34	20	13	8	75	1	9	39	60	43	54	80	51	43	22	33	77	52	92	88	103	65	7	26
Shprh	2551	1666	924	1260	1194	1452	216	161	1537	1077	59	36	124	136	36	61	50	89	53	435	202	148	135	152	911
Fbxo30	2290	1290	711	1331	1010	1037	125	135	1211	731	54	124	143	54	11	29	41	33	42	368	69	70	96	167	832
Epm2a	125	85	41	23	17	21	2	3	16	33	3	12	8	4	2	28	8	1	23	35	53	44	12	1	8
Utrn	25909	15630	7423	8412	8028	9407	1575	994	7136	5813	450	460	1164	310	518	250	288	740	178	4074	626	617	638	1147	6485
Stx11	582	329	294	1618	1632	513	94	126	598	364	109	44	141	135	22	53	87	57	46	58	71	41	54	174	1002
Sf3b5	509	289	74	334	293	127	22	16	257	82	27	10	66	18	20	17	19	30	9	32	17	25	33	32	204
Plagl1	1728	945	393	267	312	450	68	40	417	349	49	31	112	78	26	57	42	107	15	329	127	114	126	58	377
Zc2hc1b	7	14	2	15	0	6	0	0	18	20	17	29	13	0	8	1	23	29	5	10	7	13	43	0	13
Ltv1	453	265	179	598	505	308	87	46	389	143	50	22	72	50	17	16	15	18	22	64	52	42	68	66	355
Phactr2	12427	8753	4636	2148	2052	4873	703	371	2873	3411	122	114	243	55	52	86	83	175	50	1358	257	172	285	361	1953
Fuca2	1631	722	483	1085	1051	1045	121	155	1395	1068	57	85	71	38	33	24	19	38	25	142	79	78	78	163	984
Pex3	744	549	205	480	296	434	57	22	401	190	14	24	22	0	9	21	4	2	21	43	33	35	29	37	303
Adat2	110	61	37	56	68	81	12	6	54	25	19	38	17	13	6	6	3	0	4	14	28	9	29	6	22
Aig1	615	367	142	342	300	258	32	21	191	142	0	3	16	12	3	20	27	47	18	55	39	53	64	34	223
Hivep2	4355	2491	1434	1910	2144	2037	270	192	1237	1179	136	97	251	113	108	51	81	158	37	598	163	176	128	213	1321
Adgrg6	6147	2767	1276	849	698	1697	124	107	1383	1189	47	91	153	114	35	39	47	126	62	523	164	171	183	112	609
Vta1	621	418	211	768	717	430	103	67	496	295	14	33	19	34	0	1	18	15	21	63	16	29	45	79	500
Gje1	11	5	3	8	3	4	0	2	7	8	12	4	5	18	6	10	2	2	14	10	2	12	32	0	6
Nmbr	7	15	5	3	0	0	1	0	8	16	11	6	9	15	18	10	11	5	22	11	36	33	41	0	6
Cited2	1785	595	265	668	484	558	45	67	774	645	49	22	85	107	21	54	67	7	19	107	57	46	68	75	574
Txlnb	424	282	139	159	46	208	15	30	75	102	2	41	23	22	21	15	1	12	17	62	56	43	101	13	53
Heca	2930	1381	882	1018	848	1005	149	118	1012	886	116	132	136	155	116	59	133	49	34	376	74	102	96	122	593
Abracl	571	527	281	1317	796	627	160	86	952	306	30	7	72	58	8	32	16	19	6	48	43	22	11	104	719
Reps1	1467	946	462	1129	1114	886	132	118	827	617	52	14	193	111	35	46	68	51	23	242	109	38	68	152	942
Ect2l	315	206	96	146	133	153	31	22	72	167	11	24	25	7	17	21	26	44	27	77	74	84	50	13	196
Ccdc28a	137	131	55	34	33	63	7	1	52	71	2	9	0	11	3	2	6	7	12	43	24	17	37	5	36
Nhsl1	1117	682	222	326	252	421	42	36	249	290	55	80	62	91	75	47	78	70	20	201	185	87	131	56	418
Hebp2	35	49	14	19	7	42	0	3	4	5	3	26	43	11	0	15	10	32	17	26	9	29	45	1	6
Arfgef3	1846	857	380	508	521	682	141	63	628	459	50	114	240	109	148	75	46	56	74	289	260	169	236	89	506
Gm4922	9	19	8	6	0	13	0	11	7	14	13	33	21	31	2	6	26	5	23	51	31	42	33	2	18
Perp	651	363	116	275	276	158	55	29	423	214	17	47	67	14	11	8	10	34	12	75	50	29	60	39	421
Tnfaip3	995	565	1109	15951	22648	3416	1449	1101	6003	5577	1927	663	4808	1437	285	732	756	249	85	226	255	133	355	1643	11864
Olig3	21	22	3	6	0	18	1	4	12	33	7	55	13	11	4	9	17	19	8	24	32	19	70	1	25
Ifngr1	5793	3077	1317	2613	1923	1925	333	262	3277	2243	118	150	311	280	142	238	199	355	33	419	57	75	102	335	2379
Il22ra2	95	55	27	15	7	38	0	4	51	46	0	32	12	21	1	12	0	13	14	34	50	24	18	1	7
Il20ra	14	34	2	7	0	23	1	3	7	14	0	34	10	2	30	7	1	37	21	14	30	16	33	1	0
Slc35d3	64	44	11	22	6	34	3	4	18	19	26	77	44	23	6	15	17	33	13	25	45	54	46	2	20
Pex7	829	604	208	582	378	370	42	55	471	267	42	27	38	24	26	29	36	43	26	51	70	54	44	46	336
Map3k5	2870	1436	862	1177	1140	1248	176	124	1071	1012	125	269	316	154	231	105	97	189	66	595	156	139	184	161	914
Map7	1409	755	369	521	438	556	137	65	466	424	82	86	172	83	50	63	94	118	56	187	107	111	140	53	464
Bclaf1	4604	2649	1591	3920	3332	2801	593	362	3335	1932	107	85	167	97	42	39	58	121	50	617	125	80	195	307	2368
Mtfr2	39	31	28	81	33	56	7	16	37	43	19	22	63	23	26	5	9	1	22	35	67	46	22	10	27
Pde7b	1570	855	482	1034	1040	676	98	73	632	380	21	44	66	31	24	49	20	56	44	175	90	48	54	96	599
Ahi1	579	269	136	428	482	273	71	53	267	235	43	28	113	34	32	62	2	80	26	111	78	96	106	56	353
Myb	908	419	168	211	189	272	37	26	225	121	7	43	79	31	32	38	36	34	39	83	118	70	39	30	169
Hbs1l	1051	538	417	930	864	611	128	64	692	439	72	36	117	59	15	31	31	42	35	145	116	124	78	89	575
Aldh8a1	12	17	6	10	5	35	0	0	3	14	7	33	12	43	15	6	4	8	28	20	55	42	36	2	11
1700020N01Rik	15	2	3	11	12	16	3	4	11	17	13	25	10	19	0	10	1	0	8	4	26	16	11	2	18
Sgk1	5144	3165	1402	4665	4144	2589	1305	572	6167	3967	378	274	981	511	151	324	495	218	42	703	188	195	310	798	6466
Raet1e	4	8	0	17	3	15	4	2	7	6	0	20	6	10	0	0	3	7	0	6	5	0	8	0	3
H60b	74	85	77	130	190	117	6	7	67	63	0	19	36	11	38	12	9	0	2	20	13	20	15	22	96
Raet1d	2	6	0	1	0	2	0	0	3	1	0	0	10	1	0	7	0	19	8	15	4	4	20	0	0
Slc2a12	768	473	229	368	306	311	75	41	243	232	18	50	17	62	54	0	4	38	14	57	66	13	42	43	370
Tbpl1	1188	771	394	918	741	593	129	75	736	483	49	39	59	22	19	56	13	46	16	140	44	30	102	99	629
Tcf21	1644	816	277	167	112	363	11	29	279	146	12	38	19	21	22	19	7	35	30	159	12	19	10	17	139
Eya4	32	52	27	31	32	49	6	8	27	30	18	66	30	11	19	5	6	28	20	29	50	68	67	5	19
Rps12	8744	8216	3311	11418	7553	6469	1374	760	5906	3409	125	63	310	46	26	31	37	54	27	472	136	98	130	977	6319
Slc18b1	723	362	206	205	176	241	44	25	257	251	37	22	50	26	15	17	29	56	17	135	97	54	46	33	233
Vnn3	255	155	150	692	732	280	94	69	490	241	22	78	45	13	10	9	14	8	11	18	30	29	57	76	487
Vnn1	485	241	333	825	563	494	57	59	601	543	11	9	55	9	3	16	14	25	7	25	29	12	57	31	276
Taar1	5	8	0	1	0	7	0	4	4	1	7	7	1	0	0	7	1	4	2	27	21	3	31	0	0
Taar2	1	13	7	5	0	22	0	0	8	5	8	20	7	13	0	15	0	5	12	4	15	6	28	0	0
Taar3	4	4	0	4	0	7	0	0	3	0	0	38	14	0	9	7	13	10	21	5	22	20	5	1	3
Taar4	22	5	0	1	0	27	2	3	0	0	2	0	0	0	5	7	1	27	2	7	0	10	6	1	3
Taar5	3	12	2	6	0	0	1	1	7	0	11	0	13	5	8	0	0	3	0	0	21	7	29	0	3
Taar6	1	8	0	0	0	11	1	0	18	3	4	10	5	13	15	13	5	13	0	16	10	25	2	0	4
Taar7a	2	4	0	0	0	5	0	1	0	5	0	6	11	7	0	7	14	7	12	2	12	14	12	0	0
Taar7b	5	3	0	10	0	0	2	2	2	3	0	0	0	0	2	11	6	20	11	11	27	0	16	0	0
Taar7d	7	0	5	3	0	8	0	1	0	0	18	0	11	9	0	0	0	0	9	0	35	14	2	0	2
Taar7e	1	4	9	2	0	0	0	3	0	13	2	43	11	0	0	8	9	0	4	12	10	5	2	0	0
Taar7f	6	0	0	0	0	0	0	3	0	0	3	0	13	20	8	0	0	12	1	4	6	5	18	1	5
Taar8a	1	3	0	0	0	7	0	1	0	4	2	0	1	4	0	0	4	0	0	9	29	5	0	2	1
Taar8b	3	17	2	2	0	0	0	0	0	1	6	21	12	14	0	0	0	23	12	4	13	11	4	1	0
Taar8c	0	3	3	0	2	31	0	0	0	0	0	18	0	0	0	0	0	0	6	4	12	8	8	0	0
Taar9	0	11	2	5	0	24	0	3	7	19	0	18	9	2	0	0	3	3	4	1	39	3	12	0	0
Stx7	3633	2094	1117	2605	2092	1570	264	210	2334	1378	61	57	84	64	91	46	36	88	34	328	111	88	119	237	1440
Moxd1	28	30	18	11	2	15	0	2	22	48	16	70	42	44	43	5	6	47	37	17	82	62	104	3	19
Enpp1	425	239	124	135	98	211	31	24	128	125	52	75	124	87	52	51	83	82	47	90	191	89	109	25	140
Enpp3	156	91	33	25	1	30	5	15	34	53	58	47	45	41	25	16	19	52	15	46	68	95	58	6	25
Med23	1577	956	528	903	989	903	119	78	711	602	70	94	163	148	36	42	58	78	52	233	111	99	162	130	832
Arg1	90	71	69	5080	3431	493	263	307	3029	578	93	87	183	77	55	22	38	134	28	20	66	28	30	570	3928
Akap7	1598	836	445	505	416	600	72	49	559	443	18	95	72	45	39	3	14	51	17	207	111	63	47	75	366
Smlr1	8	1	1	8	0	31	0	1	10	2	5	0	6	7	0	4	4	8	10	9	30	16	14	0	4
Tmem200a	293	158	79	70	5	144	7	15	44	27	11	37	15	9	13	2	12	0	18	55	27	29	52	8	39
Samd3	55	63	35	56	50	96	2	17	61	34	11	14	52	8	5	25	11	43	34	33	42	32	85	8	23
L3mbtl3	1035	499	347	353	286	690	58	41	361	298	19	23	121	103	25	29	34	26	59	105	107	94	61	49	262
Arhgap18	1862	999	494	831	851	717	104	71	630	487	25	82	62	54	40	18	15	20	25	141	33	43	53	102	680
Lama2	5987	2923	956	674	318	1488	71	110	1396	1055	51	97	158	137	56	74	63	113	83	570	244	260	173	61	580
Ptprk	5900	2931	1517	2959	3078	2112	603	282	2711	2045	219	96	390	177	73	91	133	81	76	628	163	159	146	319	2564
Themis	131	89	77	79	52	149	6	10	57	56	12	17	47	57	43	10	8	43	18	63	90	61	27	5	38
2310057J18Rik	5	0	2	3	2	9	1	1	6	19	10	5	4	0	10	4	26	2	14	21	21	7	11	0	13
Soga3	13	25	12	16	1	37	1	6	29	15	41	35	62	25	24	15	12	31	43	70	66	66	51	4	24
9330159F19Rik	236	146	42	48	17	81	6	15	80	103	28	32	24	38	6	24	18	4	20	60	48	41	31	6	18
Echdc1	195	92	59	127	70	110	6	9	109	64	4	34	14	13	25	1	21	49	13	59	35	29	9	17	72
Rnf146	1262	574	405	467	470	575	81	67	586	427	29	33	106	21	21	5	66	38	25	151	51	37	71	72	448
Rspo3	59	76	16	352	253	77	20	13	119	31	3	32	21	19	9	16	28	12	15	44	65	33	60	22	147
Cenpw	15	25	9	17	13	29	4	0	10	10	18	0	3	41	0	5	9	0	16	21	38	42	36	2	28
Trmt11	318	211	148	308	302	219	28	34	313	184	6	15	70	0	10	20	27	16	16	85	75	45	12	29	168
Hint3	460	295	134	232	145	125	31	25	321	174	15	14	27	4	0	5	26	0	18	51	29	23	11	39	191
Ncoa7	1779	1239	550	1975	1480	841	202	114	1048	583	34	64	139	39	25	50	54	70	46	236	91	127	100	113	993
Hey2	278	150	60	67	64	76	14	8	82	56	1	32	26	18	30	25	16	18	12	30	36	58	47	4	20
Hddc2	89	68	26	73	34	53	9	11	95	24	0	0	16	20	12	17	1	0	16	23	44	6	19	8	28
Tpd52l1	40	43	1	20	2	22	3	2	13	13	0	68	28	18	0	7	10	39	6	16	35	24	36	1	14
Rnf217	807	371	184	383	431	267	46	27	405	360	82	57	141	109	39	93	152	84	30	76	116	48	124	30	267
Nkain2	25	41	6	7	0	60	7	2	14	27	33	26	15	1	25	33	2	16	35	11	42	57	33	2	13
Trdn	169	124	49	86	25	188	10	21	64	98	31	7	32	6	9	8	14	58	51	64	73	56	102	2	48
Clvs2	19	9	16	11	1	18	0	6	2	21	30	7	32	60	15	16	7	24	9	24	41	48	40	1	13
Sult3a1	7	8	11	5	1	10	0	3	0	4	12	7	7	17	0	15	10	24	8	22	7	10	32	0	6
Rsph4a	1194	613	244	364	315	367	34	33	236	260	12	15	31	27	15	9	12	31	6	23	61	58	53	43	296
Rwdd1	774	427	288	740	502	514	110	50	497	273	18	12	24	26	9	44	6	48	23	95	85	48	64	81	522
Trappc3l	6	10	1	9	0	20	0	0	8	9	7	0	27	11	0	17	0	1	13	16	20	25	3	2	0
Dse	1408	831	469	1809	1074	863	116	92	1337	420	65	47	50	36	32	49	34	53	14	205	106	71	104	146	818
Tspyl1	3142	1348	575	1366	1123	920	164	123	1308	707	65	45	148	102	127	43	62	76	27	283	81	88	94	173	881
Tspyl4	952	474	175	329	206	377	46	30	338	315	8	31	32	30	44	12	36	35	22	109	77	49	65	30	225
Nt5dc1	873	549	229	721	556	611	113	56	614	285	3	100	33	54	13	24	30	74	10	98	64	46	89	75	441
Col10a1	119	168	97	88	117	104	25	20	109	149	20	13	39	43	35	7	15	36	15	35	50	43	30	20	180
Frk	482	300	135	507	273	245	64	27	474	214	51	60	66	16	16	12	26	19	42	68	91	34	73	45	283
Hs3st5	15	2	5	10	0	27	2	3	1	2	36	142	28	31	25	12	11	28	27	21	97	14	44	0	7
Hdac2	1518	938	329	802	609	485	91	64	704	373	15	81	54	15	49	31	30	35	28	149	81	67	73	83	497
Marcks	12191	5140	2599	10311	9452	4994	1400	872	13485	5755	1742	1138	3317	2138	817	929	1107	910	127	1469	359	299	520	1161	7980
Rfpl4b	1	3	5	1	2	5	0	0	5	4	10	26	17	0	6	0	0	0	0	2	12	17	11	0	0
Lama4	6295	3241	1514	2179	1473	2168	325	221	2560	1575	117	151	336	117	75	85	98	142	71	572	178	214	184	306	1632
Fam229b	37	51	22	17	11	9	7	4	16	20	0	0	23	4	14	0	21	12	10	17	5	19	3	2	13
Tube1	60	46	27	22	9	127	4	11	26	34	20	0	17	15	0	32	24	61	18	32	83	22	48	2	38
Fyn	1638	952	642	1154	1072	981	136	98	709	451	71	77	112	122	56	93	51	36	44	215	142	105	90	88	596
Traf3ip2	724	474	292	497	413	334	74	45	351	341	54	93	122	44	18	4	19	30	33	119	53	48	72	65	418
Rev3l	3977	2724	1507	2077	1831	2408	359	240	2601	1962	41	96	172	92	69	70	107	100	78	620	242	130	229	251	1940
Slc16a10	1144	485	283	546	532	424	64	69	499	524	77	58	96	81	89	21	52	36	58	200	104	123	130	70	488
Rpf2	245	155	86	330	257	192	48	20	254	51	19	8	54	27	0	4	24	12	8	77	56	36	48	32	223
Gtf3c6	288	168	92	187	135	121	27	23	174	81	19	22	7	21	2	23	11	0	6	31	42	55	47	26	158
Amd1	0	0	0	0	0	0	0	0	0	0	0	0	0	0	0	0	0	0	0	0	1	0	0	0	0
Amd2	0	0	0	0	0	0	0	0	0	0	0	0	0	0	0	0	0	0	0	0	0	0	0	0	0
Cdk19	4025	2181	1105	1033	890	1641	140	170	1197	1255	56	184	73	61	70	33	39	105	48	416	153	116	156	163	859
Slc22a16	19	14	2	10	1	31	2	1	3	8	7	22	18	28	26	25	0	51	26	14	67	28	33	1	3
Ddo	515	255	105	126	122	89	11	17	136	138	22	63	57	60	28	18	12	36	4	56	93	47	41	23	181
Mettl24	451	179	67	35	15	144	4	4	36	57	27	42	25	55	33	8	19	71	14	35	54	30	58	5	31
Cdc40	1387	669	336	999	875	594	113	111	976	546	55	47	81	114	50	41	16	8	30	229	66	61	76	96	691
Wasf1	68	53	19	19	11	56	4	9	12	43	15	25	70	22	1	26	22	80	12	27	40	36	64	1	18
Gpr6	2	10	3	3	6	34	1	0	3	10	0	12	2	14	0	15	9	29	2	4	16	14	30	0	0
Fig4	1232	691	307	558	488	478	113	60	694	421	28	12	97	21	54	28	21	46	24	173	125	81	101	81	426
Zbtb24	592	307	176	318	265	299	29	32	360	282	19	78	76	18	1	13	47	3	26	82	78	70	81	46	288
Mical1	1250	766	277	727	755	641	109	91	778	491	115	150	185	153	85	94	64	142	34	224	86	122	99	127	613
Smpd2	482	239	119	248	139	224	27	14	254	205	17	41	18	6	0	7	3	1	6	87	33	29	59	29	146
Ppil6	323	210	140	192	125	159	32	21	133	199	6	27	22	8	34	20	23	0	26	22	34	15	23	17	187
Cd164	13661	6829	2935	11639	9527	5328	1024	769	8877	4184	200	89	299	242	45	109	102	160	44	1049	121	122	169	1017	7061
Ccdc162	527	386	166	259	259	213	30	34	150	246	16	46	56	13	3	23	23	22	32	61	129	63	53	37	239
Cep57l1	153	164	86	81	98	87	12	4	57	108	6	0	48	12	21	2	9	30	8	39	84	38	41	11	72
Sesn1	1580	966	396	432	318	675	71	46	995	829	51	83	59	96	49	58	47	163	33	270	82	74	80	53	313
Armc2	301	202	90	95	102	160	16	10	98	172	44	104	89	32	46	24	30	64	31	66	96	64	78	13	151
Foxo3	2894	1102	464	716	720	666	134	84	860	1181	117	111	160	215	140	84	103	203	67	461	134	105	110	153	688
Snx3	3567	1454	871	1764	1938	1278	232	149	1354	1092	50	65	79	33	32	44	39	70	35	238	68	83	64	243	1366
Nr2e1	20	23	15	23	0	25	3	3	16	34	17	71	56	25	53	33	21	12	36	16	34	40	41	0	20
Ostm1	1668	936	511	1719	1066	970	167	113	1405	789	34	66	79	103	110	35	30	77	11	162	116	51	69	182	885
Sec63	6220	3477	1957	3882	3355	2830	640	335	3641	2292	137	95	326	128	164	150	91	234	88	785	229	179	214	449	2818
Scml4	160	80	60	71	89	114	17	18	78	61	45	56	71	41	12	19	35	33	31	46	77	78	86	11	34
Sobp	223	124	40	33	23	61	3	11	12	84	30	84	87	45	40	20	72	92	41	55	91	71	75	8	54
Pdss2	212	227	95	112	128	143	14	16	96	111	27	24	43	36	7	15	24	11	2	54	39	35	39	34	111
Bend3	502	237	145	197	165	224	34	19	147	105	52	41	80	37	62	32	52	60	67	88	80	56	89	32	160
Cd24a	7909	4225	1962	7879	7361	3491	1510	719	8604	4142	354	183	300	232	45	80	103	85	44	235	143	78	113	920	7131
Qrsl1	201	166	78	191	116	119	23	19	144	53	19	37	34	15	34	18	21	48	14	35	55	13	7	21	116
Rtn4ip1	272	170	117	155	139	195	19	28	131	108	8	53	78	22	36	22	16	45	14	87	90	50	80	22	140
Atg5	975	557	306	915	581	511	86	86	851	299	27	59	81	35	24	9	41	23	31	136	51	32	67	96	501
Prdm1	1112	566	213	494	545	477	40	61	321	145	36	115	70	70	65	21	25	36	20	175	88	53	65	46	320
Prep	2658	1163	519	685	708	695	119	73	749	433	29	50	141	58	55	49	67	32	53	232	79	98	101	108	652
Popdc3	296	195	45	50	41	94	21	9	76	46	24	11	39	12	3	11	9	25	8	55	42	40	62	14	81
Bves	94	58	27	23	17	19	4	2	21	13	11	0	18	30	14	13	5	6	5	39	37	41	39	2	13
Lin28b	34	31	22	9	0	63	0	5	18	25	31	78	47	16	2	13	17	68	33	45	65	67	71	6	13
Hace1	919	574	234	446	375	550	75	66	465	348	35	84	88	97	35	44	48	39	50	168	110	36	83	38	285
Grik2	106	62	42	13	12	109	5	7	49	36	31	33	57	74	46	46	6	38	47	74	82	89	78	5	23
Ascc3	3117	2475	1973	8722	8361	3720	806	649	4573	2552	230	161	304	249	47	107	89	123	74	490	207	181	157	776	5664
Sim1	29	23	8	18	2	104	4	6	13	27	21	69	65	31	10	23	22	14	33	54	99	48	71	4	23
Lilrb4a	676	548	1095	11202	12084	4044	572	1168	3174	1980	219	62	259	22	45	18	59	22	23	42	102	52	78	1126	6991
Fam162b	153	93	22	16	16	80	2	0	14	18	11	0	5	0	0	15	0	3	17	25	14	5	4	3	10
Gprc6a	163	62	29	18	8	55	5	5	70	34	1	32	24	40	0	20	17	11	30	13	26	42	52	7	26
Rfx6	19	16	8	11	0	70	1	8	5	35	4	63	92	49	27	9	22	44	26	56	104	61	58	0	15
Vgll2	11	12	7	5	0	9	0	4	1	14	11	24	20	5	13	17	26	0	14	22	73	32	28	2	1
Ros1	281	174	71	48	9	93	18	17	57	70	40	157	81	93	15	35	41	50	65	113	195	120	107	10	45
Dcbld1	591	317	138	240	249	192	73	33	312	203	30	37	61	38	6	17	25	53	40	118	97	74	91	21	174
Gopc	1663	932	372	1130	775	695	200	101	1103	519	52	115	138	87	43	35	65	114	40	222	91	67	99	102	613
Nepn	0	3	0	2	0	22	0	5	5	3	19	22	18	0	10	0	7	0	15	8	28	23	33	1	0
Nus1	2718	1620	1027	3847	3002	1707	591	233	2847	1374	223	203	361	237	110	201	154	122	76	351	104	150	173	360	2382
Slc35f1	35	37	9	9	0	20	8	7	14	25	32	33	27	4	50	13	26	60	40	55	75	86	74	1	4
Cep85l	1713	1304	742	702	660	1113	127	93	1321	1425	44	30	68	85	76	41	24	72	32	298	119	92	146	76	591
Pln	908	644	292	303	254	268	43	44	404	444	4	3	9	20	1	4	16	20	11	67	39	31	25	31	218
Mcm9	493	379	150	412	414	268	66	41	374	222	49	97	63	131	61	44	39	27	42	103	72	100	106	45	239
Asf1a	699	445	292	621	601	475	72	64	420	235	12	37	34	32	39	8	30	32	14	97	59	36	37	52	381
Fam184a	407	232	113	109	111	175	27	19	63	136	43	79	35	34	34	42	19	23	38	84	66	99	69	16	131
Man1a	2810	1402	504	965	621	779	100	93	855	500	99	132	157	83	170	88	77	98	46	317	101	84	144	128	656
Tbc1d32	1314	870	373	627	416	726	97	77	508	540	21	130	77	51	20	58	23	68	48	184	131	108	99	80	555
Msl3l2	517	275	60	175	171	117	16	23	90	106	10	23	25	14	75	21	10	20	24	87	39	31	17	19	141
Gja1	3034	1398	667	1473	1222	1234	252	164	1074	639	76	24	97	21	15	13	43	33	25	184	72	60	69	220	1416
Hsf2	577	347	158	404	389	195	44	48	394	161	40	28	30	2	37	30	23	32	11	71	18	25	50	29	302
Serinc1	9390	4982	2135	5574	3455	2876	648	414	5578	2451	222	221	390	256	214	157	199	211	25	646	94	103	158	465	3005
Pkib	231	125	130	295	233	141	42	21	264	151	13	56	53	30	31	40	34	29	41	51	58	53	73	38	207
Fabp7	8	6	8	43	7	2	2	3	38	10	6	19	22	14	8	0	10	11	9	14	21	35	23	2	40
Smpdl3a	4147	2531	1028	2435	1533	1748	213	153	2095	1358	42	55	42	55	80	38	44	38	19	254	31	54	70	194	1351
Gm4981	33	35	14	20	0	76	1	3	26	56	16	153	61	41	32	16	44	32	55	56	86	115	131	4	11
Gcc2	3963	2939	1479	2459	2127	2557	461	235	3240	1780	58	67	142	94	71	85	49	42	56	743	162	188	212	317	1894
Lims1	9831	5005	2473	7475	5215	4002	670	525	5700	2219	126	97	190	91	71	59	72	137	46	839	184	138	251	598	3835
Ranbp2	11013	6503	3806	14659	14257	6963	1408	1072	9236	4449	361	226	762	146	199	92	135	163	134	1422	250	271	376	1317	8666
Ccdc138	195	107	50	129	113	102	17	18	114	122	33	63	41	1	44	12	16	26	40	41	71	46	33	14	152
Edar	58	72	15	40	33	83	6	18	25	25	46	55	37	18	13	35	45	56	23	43	75	70	43	3	28
Sh3rf3	670	372	135	79	53	197	36	27	86	109	54	24	76	87	32	73	69	52	34	137	125	89	115	9	99
Sowahc	2040	891	497	1816	1487	893	159	140	1297	895	282	191	171	312	153	152	138	154	34	209	58	67	102	173	1338
P4ha1	2922	1568	1010	1548	1395	935	138	123	1155	862	65	98	115	35	47	33	42	21	36	336	136	111	154	172	896
Pla2g12b	6	12	0	3	0	0	1	4	0	5	10	52	10	36	15	3	6	7	9	15	37	17	17	1	12
Oit3	54	40	12	35	27	38	6	6	5	37	31	30	30	19	5	10	7	23	30	27	96	38	66	15	87
Mcu	916	461	209	471	457	407	96	76	442	248	34	75	77	54	54	45	45	46	50	95	60	43	67	52	394
Micu1	2094	1085	505	1102	1080	775	115	103	833	614	61	102	96	44	60	24	31	62	28	189	96	65	75	146	749
Dnajb12	1176	600	344	492	478	423	76	40	383	372	10	61	67	55	16	5	38	28	8	92	65	46	118	54	458
Ddit4	487	346	181	874	729	231	92	51	1226	1229	673	337	681	638	183	400	575	153	22	237	41	66	155	89	636
Anapc16	899	467	192	456	470	327	82	40	527	401	31	34	66	23	67	8	12	131	8	83	29	24	56	70	381
Ascc1	684	435	128	261	208	280	35	21	362	207	25	41	57	49	51	14	25	3	34	70	52	40	82	50	171
Spock2	11840	5451	2119	1768	1932	3703	801	379	2857	2794	386	399	1457	271	484	232	245	1205	107	1660	271	261	535	469	3035
Chst3	1498	1083	369	118	101	481	12	13	197	211	19	98	81	23	58	12	24	66	35	247	163	81	38	25	99
Psap	28940	11068	7588	26766	29791	18035	1474	2979	26339	22375	1174	284	1538	1778	767	606	566	2639	189	1828	437	333	485	4870	23349
Cdh23	102	138	107	312	412	319	22	62	301	305	112	237	170	163	73	96	163	170	107	141	371	254	183	66	302
Gm17455	11	11	0	9	11	15	0	1	16	42	12	8	9	27	23	0	0	0	12	9	5	10	14	2	18
Slc29a3	1294	516	542	1092	1464	866	53	132	721	487	62	33	99	51	69	34	58	96	35	160	57	104	44	170	878
Unc5b	1028	412	169	402	403	333	91	49	381	206	126	155	337	265	44	90	139	115	65	114	173	140	132	66	256
Pcbd1	148	57	27	73	95	79	12	14	76	46	18	0	9	0	13	14	0	18	1	9	43	17	11	11	70
Sgpl1	2419	1173	938	3302	3712	2235	274	474	2494	1823	139	63	171	134	77	77	60	77	45	290	123	59	163	542	2973
Tbata	91	48	11	3	7	42	1	8	3	27	18	78	43	28	24	0	6	26	24	33	67	20	33	2	18
Adamts14	262	172	130	312	258	242	35	22	182	135	47	145	171	77	101	83	95	86	30	86	221	144	164	23	197
Prf1	213	160	41	165	149	94	21	14	73	63	5	12	29	15	23	10	20	31	11	34	45	37	24	22	34
Pald1	2074	1142	490	659	563	867	89	88	935	520	172	132	249	164	121	94	77	255	34	317	214	123	122	109	539
Nodal	10	25	3	8	0	25	0	1	11	10	8	29	0	16	0	6	20	19	15	28	16	17	35	0	9
Eif4ebp2	2935	1240	625	640	759	733	103	70	674	648	57	29	94	67	134	24	78	276	8	301	95	46	95	141	679
Lrrc20	500	223	106	125	127	145	15	14	131	100	35	49	56	42	49	27	31	66	19	59	65	29	48	23	93
Npffr1	6	11	2	4	0	11	1	2	4	0	9	38	25	0	1	35	15	0	13	16	51	29	0	1	2
Ppa1	323	173	172	1722	1446	392	125	79	878	211	19	4	123	34	43	17	32	16	36	26	111	57	57	91	760
Sar1a	4496	2225	1058	3192	2183	1824	340	225	2662	1037	69	90	147	87	55	48	48	84	29	313	81	68	118	350	2173
Tysnd1	587	281	81	184	170	176	31	12	183	119	37	105	94	50	73	53	43	135	6	75	80	59	66	29	192
Aifm2	301	181	182	331	234	287	39	43	261	158	38	72	85	76	18	46	14	66	21	48	59	56	80	55	252
Col13a1	1785	1016	347	292	255	501	85	63	202	210	164	198	326	194	177	112	192	82	70	250	198	140	123	32	114
Neurog3	7	15	1	0	0	56	2	1	0	4	18	10	4	0	0	5	6	0	3	6	17	26	15	0	6
Tspan15	2401	1242	537	439	339	707	94	60	509	364	23	63	82	75	43	6	74	79	25	267	54	98	134	71	422
Tacr2	23	51	0	7	3	44	0	3	14	15	12	40	30	33	12	4	21	34	20	25	42	33	39	8	3
Hk1	2472	1024	557	2318	2336	880	267	162	1566	608	233	194	375	262	134	145	177	146	57	227	200	103	179	239	1415
Hkdc1	194	139	48	57	26	92	14	19	103	69	35	59	101	20	28	32	38	37	23	84	74	99	51	13	76
Supv3l1	374	262	75	257	256	194	39	37	183	150	33	37	95	35	7	22	25	8	8	57	63	41	54	21	235
Vps26a	2140	1166	803	2168	1803	1220	229	190	1949	1022	46	48	97	50	9	35	73	67	24	221	84	69	110	222	1597
Srgn	3186	1716	1767	18597	18725	4816	1119	1187	9176	4036	553	179	527	564	119	209	437	131	77	335	269	108	214	1384	10769
Ddx21	2693	1112	732	2842	2512	1259	462	196	2332	584	193	117	398	223	100	117	118	76	55	293	212	144	177	350	1843
Ddx50	2136	1548	811	1971	1423	1400	374	184	1826	900	33	20	96	24	46	28	42	29	22	261	78	81	82	183	1219
Stox1	191	154	64	38	36	65	5	2	43	40	7	7	23	0	35	13	11	37	35	38	63	36	43	3	41
Ccar1	2142	1553	806	1970	1715	1536	317	208	1781	1397	102	79	137	83	29	55	67	135	53	360	142	124	153	221	1477
Tet1	694	462	202	101	71	209	5	21	81	146	63	81	116	63	48	61	77	95	66	135	177	149	178	19	83
Slc25a16	1380	633	248	507	313	260	76	36	418	295	54	29	105	53	29	16	46	74	41	126	51	83	39	67	393
Dna2	366	258	152	219	245	283	27	33	216	177	10	55	89	38	79	20	64	51	31	93	133	120	117	27	195
Rufy2	1246	938	523	865	724	789	107	100	787	654	81	112	89	66	72	50	65	71	53	296	148	120	98	91	658
Hnrnph3	251	181	124	105	133	122	17	13	102	99	4	11	4	22	13	5	14	1	13	50	30	9	5	19	105
Pbld2	59	82	14	16	14	35	4	5	25	56	36	21	43	56	11	10	22	18	22	15	72	60	38	3	34
Pbld1	38	33	23	22	3	24	4	2	15	22	7	27	29	17	9	0	15	0	19	14	68	46	55	0	21
Atoh7	9	0	0	0	0	0	0	0	7	3	0	0	5	5	0	0	4	5	12	0	11	15	11	1	6
Mypn	164	94	16	35	10	66	3	13	22	56	35	65	73	69	51	44	87	36	49	83	111	103	105	6	38
Herc4	2274	1674	1063	3234	2719	2069	371	283	2392	1664	193	134	309	164	138	112	121	130	36	519	158	161	160	299	2066
Sirt1	1509	940	595	868	843	939	167	105	932	861	41	50	67	56	39	46	77	61	33	213	92	53	132	101	702
Dnajc12	204	130	29	103	59	126	9	6	78	32	11	1	19	32	6	6	20	19	15	29	50	41	60	11	75
Ctnna3	125	71	22	35	11	72	7	16	41	33	11	11	78	21	39	24	25	43	29	61	102	56	42	8	36
Lrrtm3	29	31	7	21	10	18	0	3	22	6	7	1	16	18	8	12	2	15	9	25	44	28	33	5	7
Reep3	6610	2840	1525	3284	3164	2413	445	307	3331	1843	161	123	192	137	87	57	102	121	82	494	152	144	259	339	2474
Jmjd1c	6513	4167	2511	5507	6506	4597	1027	570	5888	4810	240	166	385	180	126	94	150	133	73	1058	211	216	257	712	4892
Nrbf2	278	130	96	232	213	217	25	13	208	163	11	0	17	0	19	2	14	16	16	49	23	19	41	33	194
Egr2	111	100	107	339	299	125	38	27	102	70	42	77	89	30	82	19	44	56	26	32	40	45	71	28	191
Ado	1620	566	268	572	437	604	56	42	540	326	20	48	65	67	53	18	49	63	37	183	103	74	81	91	518
Zfp365	908	669	259	210	196	386	52	38	169	212	31	87	49	15	46	5	35	34	25	173	75	56	53	37	192
Rtkn2	8301	4674	2687	144	90	2148	92	98	327	1653	45	67	47	45	29	11	19	57	47	1883	111	134	161	55	393
Arid5b	4642	2078	1416	3687	4705	2298	413	392	2693	2847	212	115	383	199	110	70	93	150	47	448	162	113	171	517	3281
Tmem26	111	104	45	111	113	74	8	10	77	45	37	44	32	30	34	13	16	17	23	42	34	39	67	12	88
Rhobtb1	813	440	192	235	249	354	76	26	269	411	22	86	60	54	78	58	46	66	74	193	129	84	106	34	199
Cdk1	233	111	32	40	16	93	3	10	33	40	3	30	47	2	28	9	10	19	28	30	47	32	43	5	41
Ank3	6913	3156	1122	1266	1167	1486	211	131	1311	1331	139	216	236	213	120	101	115	257	114	915	254	269	258	173	1366
Ccdc6	3204	1459	858	1666	1810	1306	305	167	1336	1004	187	138	395	199	155	68	140	164	60	411	275	127	193	221	1437
Mrln	14	10	1	2	0	16	0	2	3	0	7	0	4	2	0	3	0	5	3	4	13	14	11	2	3
Slc16a9	4487	1922	766	402	409	778	94	50	782	1175	45	60	68	32	58	10	32	133	42	389	79	35	92	86	442
Fam13c	618	303	141	86	58	203	9	14	161	189	30	65	51	29	43	15	21	43	19	119	95	79	54	30	95
Phyhipl	18	22	9	16	6	17	2	4	14	25	5	28	24	16	1	11	17	19	26	32	28	35	55	1	11
Bicc1	1926	971	477	561	645	665	118	78	565	488	79	87	185	109	62	40	73	44	33	261	163	107	107	129	837
Tfam	557	323	158	354	313	356	45	32	392	152	32	36	59	29	7	25	25	42	13	106	46	50	88	37	208
Ube2d1	725	407	247	524	451	315	43	31	396	253	35	46	23	10	18	43	11	41	6	89	45	53	32	62	294
Cisd1	537	305	129	266	179	164	48	17	253	102	6	71	42	24	15	4	16	13	13	33	24	19	34	29	183
Ipmk	1943	1048	541	928	1057	854	142	115	1016	779	80	188	207	79	58	75	110	80	33	333	133	91	137	138	792
Zwint	1395	762	396	1355	1157	652	214	87	1144	482	73	29	216	81	11	69	73	53	28	190	83	55	75	161	923
Pcdh15	61	80	32	41	9	118	8	16	74	152	86	122	200	103	59	80	98	155	118	123	282	220	301	3	41
Rsph14	94	66	12	47	24	47	9	11	21	43	7	26	22	5	10	6	28	38	7	24	39	24	24	6	39
Gnaz	158	106	29	14	24	59	10	13	36	47	29	52	61	7	39	38	7	44	10	18	99	25	68	11	62
Rab36	273	177	77	182	107	139	25	13	90	137	33	100	112	77	25	34	64	46	40	73	43	37	51	24	165
Bcr	3803	2015	1125	1495	1562	1554	278	161	1450	1195	338	244	853	539	280	305	284	262	125	664	310	200	322	230	1188
Specc1l	7790	4573	2058	1515	1564	2573	296	193	1870	1711	121	99	204	107	151	71	91	150	78	1126	206	174	253	278	1366
Adora2a	198	85	87	333	445	167	34	45	137	98	56	52	126	73	27	37	47	38	12	47	55	53	47	86	378
Upb1	27	34	16	6	1	42	4	6	17	33	9	69	20	31	37	6	10	23	23	14	71	42	55	6	18
Gucd1	720	399	190	688	602	442	65	82	420	320	43	141	31	43	39	10	16	49	28	117	84	35	38	82	476
Snrpd3	454	205	106	452	324	131	47	23	341	143	3	18	27	54	2	7	11	0	5	53	41	7	29	33	263
Lrrc75b	57	54	14	47	48	25	3	10	21	53	34	18	62	56	23	26	21	57	22	82	41	75	50	23	86
Ggt1	88	62	16	173	198	48	2	19	102	32	37	45	46	43	13	38	27	90	18	32	54	64	31	18	79
Ggt5	338	234	97	438	400	302	19	39	396	250	34	53	91	37	39	21	12	62	19	74	115	62	62	51	312
Susd2	539	285	74	299	303	94	66	25	309	208	36	100	134	69	41	24	65	53	27	61	127	54	87	62	519
Cabin1	3074	1550	957	1408	1413	1295	197	169	1166	1068	120	190	285	237	97	94	108	185	58	433	282	183	247	218	1152
Ddt	463	381	124	224	159	133	27	24	214	134	10	17	34	4	13	0	24	12	2	20	25	16	4	25	155
Gstt3	1135	523	139	261	199	329	43	24	255	154	21	28	59	32	13	20	48	16	26	85	50	28	61	29	196
Gstt1	1434	679	213	229	105	295	17	14	190	190	8	0	43	0	0	11	1	29	13	78	40	14	12	14	149
Gstt4	4	11	2	3	5	17	0	2	8	7	0	12	30	4	11	2	16	0	6	16	23	11	16	0	3
Gstt2	209	163	49	89	66	113	13	9	114	59	7	9	28	12	34	0	32	11	17	54	28	31	23	13	72
Mif	464	207	115	751	623	147	47	36	303	129	42	5	74	51	8	15	27	23	5	20	13	14	34	80	422
Derl3	53	55	21	19	14	44	8	8	37	31	5	22	23	18	15	20	9	20	17	27	65	32	58	2	39
Smarcb1	1410	674	268	669	603	526	68	59	378	253	50	39	77	63	45	29	39	37	23	123	52	50	74	89	501
Mmp11	977	446	223	104	75	275	19	11	136	115	36	14	66	26	57	27	36	36	22	109	48	59	56	26	127
Chchd10	1487	657	209	274	174	244	28	29	181	156	0	3	44	31	0	2	24	17	8	48	59	14	49	31	208
Gm867	312	214	92	244	200	161	64	25	97	105	0	4	37	21	1	6	0	2	6	19	34	6	21	26	258
Vpreb3	327	138	80	26	49	30	2	7	89	37	17	0	10	13	4	0	0	6	2	22	13	12	20	4	31
Gm5134	22	16	12	9	4	6	2	2	3	18	39	20	55	24	31	14	49	26	30	24	80	48	27	1	31
Zfp280b	700	340	139	192	168	275	38	30	195	199	56	13	98	25	57	78	42	42	35	96	78	64	90	34	154
Slc5a4b	19	60	3	7	5	23	1	5	5	25	7	15	56	10	7	15	6	13	19	18	15	29	48	5	14
Slc5a4a	8	21	6	17	0	27	6	5	0	17	5	42	38	14	22	23	2	15	18	25	45	35	47	0	12
Prmt2	814	460	178	247	196	288	57	29	181	122	22	38	52	33	12	8	25	39	33	122	74	74	62	47	218
S100b	64	76	8	35	36	12	8	8	11	16	4	14	9	12	0	6	12	11	17	11	46	20	14	7	16
Dip2a	2125	1234	578	1104	930	1012	116	134	920	670	56	193	164	125	110	80	67	127	41	370	201	167	174	183	973
Pcnt	4207	2108	1055	1294	1158	1812	208	156	1205	1478	119	254	315	191	164	122	122	279	127	995	368	287	278	279	1192
2610028H24Rik	840	382	122	145	75	148	38	23	118	183	7	41	30	29	34	17	10	18	6	71	50	67	38	31	231
Ybey	231	157	60	104	98	82	23	14	111	95	16	31	40	5	7	41	27	42	53	64	48	28	36	13	97
Mcm3ap	1610	923	501	832	787	742	106	99	763	763	107	98	274	181	63	51	73	94	39	234	168	161	111	130	804
Lss	799	461	184	391	331	258	129	41	305	171	48	61	192	81	30	57	41	80	60	125	182	124	149	60	305
Spatc1l	11	2	3	0	1	41	0	0	13	7	0	60	37	2	7	16	8	19	0	7	35	12	19	3	3
Ftcd	19	16	4	8	4	46	1	8	11	18	9	36	38	73	7	8	14	7	17	27	55	33	49	6	7
Col6a2	7081	3108	1000	2292	1975	1851	336	243	2592	1471	242	232	245	210	323	90	62	300	56	614	233	166	224	368	2826
Col6a1	9669	4431	1495	4346	4551	2877	732	421	5192	3000	639	1175	1376	1708	3183	621	649	2117	204	759	415	254	505	697	6095
Pcbp3	656	355	179	269	205	235	71	27	209	122	45	30	66	75	27	24	58	64	33	91	93	61	85	30	230
Slc19a1	173	52	44	75	105	96	6	12	103	50	16	50	33	42	23	26	30	3	9	12	51	55	42	22	103
Col18a1	2215	939	415	2988	3180	1203	379	182	1830	609	286	268	554	233	173	168	250	275	73	298	215	144	248	355	2196
Pofut2	1431	665	373	761	698	371	53	58	577	346	52	77	100	86	52	23	76	38	37	173	64	87	67	94	556
Adarb1	4208	2097	952	952	728	1126	184	124	1074	1217	107	83	189	69	104	59	68	73	56	716	162	97	166	103	1013
Fam207a	668	326	162	328	321	270	42	21	312	233	28	76	77	80	77	21	20	36	9	60	67	49	66	35	290
Itgb2	3067	1300	917	5438	5809	2241	254	527	2620	1360	249	90	302	255	42	109	148	107	31	241	154	138	96	705	3983
Pttg1ip	6462	3175	1683	3783	4101	2171	755	302	3789	2137	390	163	801	546	187	283	304	161	52	605	162	135	158	546	3567
Sumo3	1487	863	464	1372	925	690	135	109	1148	544	64	56	89	94	70	67	56	79	10	180	101	80	102	175	772
Ube2g2	977	551	265	647	493	383	107	61	704	339	44	18	139	101	72	46	62	66	11	95	65	56	95	95	521
Tspear	13	31	6	7	0	25	7	4	8	13	26	21	56	66	25	26	30	83	16	44	48	43	46	1	11
Gm19402	6	5	8	2	0	1	0	4	0	2	4	0	13	4	6	1	21	14	2	5	66	14	3	0	8
Gm10272	1	7	3	0	0	12	0	0	0	0	0	0	15	15	0	0	5	0	4	1	8	7	9	0	0
Gm10024	3	11	0	0	0	6	0	4	4	0	6	0	0	9	0	0	20	0	3	7	17	2	21	0	4
Gm10142	0	6	3	0	0	7	0	1	0	3	3	19	0	15	14	2	0	0	8	0	0	5	0	0	0
Krtap12-1	0	12	0	0	8	4	0	1	4	0	2	10	12	5	2	2	4	8	9	11	5	16	7	0	5
Gm10100	6	3	0	1	0	4	0	0	8	0	0	5	14	0	0	4	1	0	2	1	19	0	0	0	1
Gm3238	1	3	0	3	0	0	0	2	0	4	1	0	1	0	0	0	0	15	3	9	20	5	5	0	0
Gm19668	0	1	2	0	0	1	0	2	2	8	0	0	0	0	3	0	5	0	0	8	21	31	10	0	0
Krtap10-4	7	8	2	0	0	14	0	4	9	20	3	18	16	0	0	6	13	9	6	4	24	17	12	0	3
Krtap10-10	2	19	1	0	0	10	2	3	9	8	17	24	34	3	12	0	16	0	12	9	19	23	18	0	6
Gm10318	5	13	3	2	0	0	0	0	6	6	3	39	6	18	6	0	32	20	4	18	13	12	42	0	8
Gm3285	1	8	5	0	0	1	0	1	1	1	0	0	27	5	6	4	0	0	1	4	39	13	25	0	1
Lrrc3	62	34	26	7	40	40	1	5	7	26	16	79	39	66	32	17	40	54	17	36	83	63	54	8	24
Trpm2	153	130	142	720	987	468	25	142	334	282	137	173	153	84	56	65	105	155	59	113	190	145	133	126	435
Pfkl	1269	491	249	1013	1186	444	61	117	702	350	208	138	173	332	118	166	150	101	40	162	104	119	131	143	675
Aire	15	28	5	11	2	54	4	4	2	24	26	39	75	11	12	52	47	30	10	19	105	60	34	1	8
Dnmt3l	35	28	19	64	15	42	2	5	66	45	49	47	56	52	52	18	28	40	35	49	83	55	69	11	26
Icosl	736	472	283	420	393	557	80	38	407	430	63	36	61	85	21	34	52	53	20	86	43	62	51	92	516
Pwp2	429	254	118	439	410	235	72	62	269	129	39	130	187	111	49	37	70	107	35	88	109	69	88	67	324
Trappc10	2617	1268	666	1497	1392	1007	233	136	1313	913	142	182	313	189	73	69	130	112	45	347	175	140	225	201	1101
Agpat3	3488	1774	733	1258	1181	1167	248	96	1276	776	104	118	258	76	77	92	142	246	39	351	107	91	118	158	1106
Rrp1	1868	757	323	811	751	553	135	66	694	438	91	101	147	81	89	25	58	69	23	165	96	65	71	96	544
Cstb	750	522	504	3436	2459	1678	347	298	2674	1372	75	21	102	86	16	30	24	21	31	18	38	28	43	374	2734
Pdxk	1542	663	261	467	525	488	64	53	691	539	46	37	110	62	80	21	44	74	30	147	114	70	148	78	384
Ilvbl	462	266	83	313	248	277	35	19	266	110	45	25	70	65	78	55	23	178	19	84	63	42	54	36	205
Syde1	2009	902	383	833	878	586	154	70	710	310	97	57	203	127	81	42	58	54	20	341	81	88	112	84	721
Casp14	12	6	15	5	1	39	2	1	3	30	14	0	49	24	12	19	17	53	26	13	45	37	21	3	9
Ccdc105	8	14	6	5	0	29	2	3	5	21	20	0	11	39	8	12	25	17	15	17	61	34	30	1	7
Slc1a6	41	16	13	7	0	48	0	2	17	19	16	58	42	20	23	38	26	62	23	20	30	17	31	0	2
2610008E11Rik	1207	952	510	493	375	582	78	52	689	493	21	38	34	23	10	20	19	10	16	220	36	72	40	52	355
Vmn2r80	8	32	5	7	0	4	3	10	19	35	0	0	22	26	9	13	17	39	12	16	39	23	52	4	11
Vmn2r81	14	4	0	6	0	50	1	2	3	11	2	20	7	8	10	0	19	11	8	21	68	38	10	1	13
Vmn2r82	4	1	5	5	0	1	1	6	13	21	7	0	39	17	0	0	16	3	13	17	24	11	28	0	3
Vmn2r83	11	7	11	8	2	22	2	0	0	10	12	0	26	23	12	5	0	6	15	22	10	22	31	0	1
Mier2	324	163	125	258	221	199	27	22	143	117	68	68	60	52	24	32	39	42	28	92	137	46	91	39	205
Theg	25	11	2	8	0	21	0	4	19	14	8	25	21	0	28	26	10	56	11	3	43	15	22	2	8
C2cd4c	43	32	11	14	0	52	0	14	13	31	75	74	66	66	41	48	53	92	43	62	100	123	148	0	13
Shc2	147	99	28	35	18	67	3	20	25	39	31	12	76	23	31	31	42	64	38	39	87	71	85	9	53
Odf3l2	0	6	3	0	0	32	0	1	5	7	2	0	9	10	37	0	0	17	5	28	25	33	32	0	3
Madcam1	5	8	2	5	18	1	0	5	21	10	11	24	17	14	22	4	0	24	6	21	39	23	23	1	12
Tpgs1	487	257	85	307	234	140	40	26	244	147	27	33	52	13	5	17	14	79	13	48	47	42	37	42	204
Cdc34	578	360	168	535	448	309	57	36	389	186	24	22	86	29	43	38	22	24	12	54	34	49	74	69	326
Gzmm	55	50	21	13	19	16	4	6	5	34	21	27	20	17	8	4	13	19	13	26	26	23	33	4	23
Bsg	8853	4601	1663	3340	2437	2202	377	300	2594	1736	160	91	143	63	50	46	71	86	22	381	89	103	120	366	2112
Hcn2	84	51	10	13	3	38	5	10	7	33	37	64	53	79	33	25	85	59	33	46	67	64	127	4	17
Polrmt	652	305	195	289	206	411	48	39	232	130	41	55	93	56	58	12	22	78	41	105	153	78	95	47	197
Fgf22	7	16	8	6	10	2	1	3	0	16	3	29	3	0	14	0	20	21	5	13	7	12	15	4	10
Rnf126	481	276	123	391	264	152	38	42	264	100	37	39	82	64	39	49	65	69	22	54	51	32	115	50	339
Fstl3	277	153	34	370	287	142	59	32	300	115	57	31	97	58	91	45	33	92	7	20	54	25	42	58	311
Prss57	8	2	8	18	0	8	0	0	1	5	15	26	21	20	5	15	17	19	4	13	43	15	26	0	21
Palm	976	527	284	494	361	443	38	35	338	234	46	115	86	44	70	25	66	146	37	93	59	99	96	64	347
Misp	166	136	78	489	377	186	62	22	288	126	26	96	59	31	20	12	37	23	8	21	35	51	46	49	263
Ptbp1	5177	2241	1132	3576	3162	2102	475	261	3015	1169	179	75	470	174	77	90	123	156	9	414	113	88	167	483	2985
Prtn3	15	10	3	50	18	35	4	0	20	9	10	19	20	43	0	5	11	30	10	37	24	15	33	2	15
Elane	3	2	0	13	7	18	0	1	3	6	5	27	12	11	8	8	4	0	12	2	16	20	17	0	3
Cfd	1035	740	136	250	135	103	32	41	105	98	5	17	20	5	14	45	33	3	13	20	11	7	18	31	281
Med16	1073	500	146	372	402	294	72	59	372	238	70	84	176	84	132	30	110	64	32	149	143	70	137	86	355
R3hdm4	1877	996	516	1056	1054	638	127	98	818	520	135	102	196	167	162	80	82	191	38	146	81	67	129	143	857
Kiss1r	177	65	42	73	24	54	11	10	72	59	23	14	22	46	24	14	25	37	24	9	135	55	78	14	65
Arid3a	765	378	185	1007	1127	402	131	100	756	415	105	81	117	178	84	50	90	88	53	130	113	128	161	122	814
Wdr18	631	311	129	372	290	292	72	29	252	148	26	0	58	40	44	7	22	14	27	49	40	47	70	33	232
Grin3b	72	104	30	55	28	50	2	15	52	63	0	90	34	63	52	20	40	54	41	45	72	76	105	10	27
Tmem259	2405	1265	436	1099	967	871	179	94	847	608	113	135	232	129	82	58	80	101	21	193	93	49	144	161	957
Cnn2	6996	3120	1303	3195	2746	2252	471	226	2865	1067	91	24	303	90	80	52	54	166	30	620	119	123	172	404	2344
Abca7	2069	1319	746	1916	1867	1516	188	209	1428	1043	203	174	356	388	266	167	260	485	46	316	300	233	202	301	1473
Polr2e	574	314	115	206	130	194	29	31	244	124	23	5	30	23	0	9	38	4	4	32	38	28	28	26	160
Gpx4	3200	2543	821	1977	1010	1407	270	138	1614	860	41	134	76	38	24	5	29	40	32	141	48	48	89	229	1321
Sbno2	2523	1321	1184	7023	8206	2560	773	607	3295	2049	774	433	1682	883	400	304	476	438	87	318	242	188	289	986	5640
Stk11	2425	1268	554	931	908	901	139	107	759	798	131	187	215	199	139	85	118	134	56	379	114	104	131	184	989
Atp5d	1949	838	291	933	653	554	99	76	692	356	72	45	108	35	36	47	32	73	17	112	47	8	60	119	583
Midn	3710	1660	818	2495	2666	1711	367	274	2111	1593	477	255	851	619	321	279	320	338	51	359	241	135	258	457	2713
Cirbp	893	532	160	411	433	320	131	48	568	279	95	40	313	168	61	95	78	42	29	117	76	66	100	103	524
Efna2	100	50	32	33	8	31	0	8	29	46	34	33	31	7	15	11	16	46	28	15	39	22	49	8	13
Ndufs7	1160	559	223	586	455	448	54	44	367	229	52	45	145	85	73	71	55	110	16	85	43	43	73	57	359
Gamt	182	80	33	19	12	41	0	8	21	33	0	16	12	10	0	1	18	14	12	24	19	35	7	3	16
Dazap1	1419	824	358	701	767	474	108	72	612	516	71	74	115	82	113	23	56	62	40	106	83	82	99	104	620
Rps15	6363	3897	1471	5501	2751	2489	432	231	3901	2116	66	28	251	83	81	44	53	58	34	381	125	112	136	437	2743
Apc2	338	188	94	80	64	197	26	23	132	153	38	128	109	71	66	69	30	69	65	99	229	139	181	23	79
2310011J03Rik	701	404	134	483	438	294	74	34	397	224	24	22	48	53	15	25	6	35	19	67	17	27	26	76	372
Pcsk4	90	54	41	24	34	59	16	9	36	38	57	24	37	71	39	24	39	73	29	33	104	104	59	12	59
Reep6	819	450	141	144	165	118	27	10	66	183	23	21	36	5	18	9	26	17	22	59	82	59	93	16	92
Adamtsl5	1063	662	297	360	215	391	51	52	325	334	61	33	91	107	72	23	49	156	41	177	118	108	107	64	502
Plk5	72	44	37	24	18	41	0	6	10	35	52	126	58	12	49	10	34	9	40	27	68	36	97	6	37
Mex3d	735	321	161	260	203	184	28	17	225	130	64	34	58	65	111	29	71	70	37	106	68	61	89	40	206
Mbd3	1185	746	334	684	523	434	83	62	538	264	45	27	93	49	30	26	58	42	11	111	129	62	115	94	468
Uqcr11	829	467	134	563	246	376	45	22	482	149	16	32	45	32	54	17	11	49	3	40	24	25	40	37	256
Tcf3	1543	843	307	500	546	597	75	54	467	355	61	120	168	118	75	92	83	133	44	192	155	100	165	106	435
Onecut3	13	29	12	6	0	48	0	7	32	25	21	36	47	52	39	38	6	25	38	38	103	65	76	0	17
Atp8b3	41	51	27	29	0	27	4	6	9	63	79	205	74	44	43	25	48	48	44	50	120	83	100	4	24
Rexo1	1271	687	391	792	1003	667	101	79	529	510	80	70	241	157	139	43	79	151	41	195	165	138	150	139	735
Klf16	411	172	72	164	135	164	15	24	91	91	37	60	69	27	33	40	58	52	17	37	83	24	84	14	128
Abhd17a	1143	609	156	482	283	274	64	53	287	170	39	39	125	23	80	17	34	66	38	95	72	59	67	67	369
Adat3	71	59	25	56	58	59	9	13	45	37	34	42	23	20	13	15	13	11	15	35	49	27	6	16	61
Scamp4	626	297	181	366	386	247	35	32	306	133	45	33	91	54	61	46	56	48	27	55	56	29	38	63	339
Csnk1g2	3196	1874	684	962	1003	840	155	109	838	728	144	130	307	211	64	77	153	232	35	378	105	142	134	178	938
Btbd2	1242	549	205	246	201	385	28	25	298	251	27	46	70	9	72	49	36	90	33	138	70	52	56	43	220
Mknk2	6045	2377	1247	1888	1910	2134	384	235	2956	2971	182	95	250	231	132	89	109	335	39	655	175	171	162	345	1750
Mob3a	1025	523	319	790	950	917	104	96	841	635	29	108	44	16	8	13	10	45	32	90	69	49	72	128	657
Izumo4	261	241	109	79	74	70	13	10	113	103	28	40	18	13	9	6	3	8	1	62	15	21	44	11	80
Ap3d1	4707	2498	1265	2790	2760	1997	393	278	2273	2012	100	163	292	174	143	71	92	231	89	586	194	163	216	467	2404
Dot1l	1359	926	608	2036	1991	1562	282	230	1673	1194	254	304	418	316	163	136	236	299	70	262	248	179	183	343	2231
Plekhj1	459	328	101	407	324	299	31	41	298	207	34	23	37	76	43	12	24	23	7	43	67	56	14	57	346
Sf3a2	961	400	211	454	495	248	55	46	424	280	57	71	89	117	80	27	56	94	8	93	99	48	69	66	363
Amh	21	23	13	20	6	20	3	2	6	17	10	50	28	5	14	6	0	41	10	30	25	22	20	2	6
Jsrp1	5	20	16	4	4	27	0	3	16	31	14	74	35	18	21	27	9	9	10	4	38	22	14	1	7
Oaz1	0	0	0	1	0	0	0	0	0	0	0	0	0	0	0	0	0	0	0	0	0	3	0	0	0
Lingo3	18	12	2	22	8	26	2	1	35	13	16	6	38	48	32	37	38	10	27	26	107	55	82	4	13
Lsm7	103	53	41	125	45	40	17	12	119	39	25	30	15	12	18	14	7	28	4	9	81	15	18	13	53
Sppl2b	717	429	187	321	423	319	53	37	349	261	45	65	92	83	39	35	26	62	46	115	83	72	153	58	358
Tmprss9	44	19	12	18	8	36	0	12	12	30	15	42	51	76	31	20	82	52	27	57	74	93	81	4	29
Timm13	338	193	91	297	194	110	22	9	175	57	11	22	35	20	1	12	35	8	2	24	73	12	46	35	155
Lmnb2	379	187	90	235	127	155	24	12	199	58	12	144	93	59	18	12	19	16	25	68	66	64	33	39	165
Gadd45b	956	394	335	3131	3890	781	236	345	2616	1941	504	175	524	725	125	301	300	187	50	173	124	55	107	678	3927
Gng7	111	55	34	22	14	28	2	9	49	32	14	57	50	13	15	21	42	25	23	38	58	44	67	3	42
Diras1	8	20	11	14	1	18	5	3	35	20	34	54	54	16	35	27	38	68	37	22	74	50	49	1	9
Slc39a3	964	483	212	364	305	314	45	37	245	171	35	50	106	26	67	36	51	21	16	126	57	39	42	37	289
Sgta	1404	774	291	826	688	475	105	85	661	382	51	57	120	37	37	32	44	78	28	114	70	43	50	75	562
Thop1	505	206	79	296	289	153	29	34	281	125	22	28	57	33	49	19	32	48	21	52	124	90	105	34	279
Creb3l3	26	1	16	7	4	8	3	3	20	14	39	18	12	32	17	12	6	33	13	23	72	52	45	2	21
Map2k2	1353	658	307	961	1002	617	82	73	696	422	103	143	144	79	103	46	107	84	37	156	96	64	105	172	766
Zbtb7a	3982	1571	715	1769	1912	1149	234	199	1243	1068	339	116	413	442	195	221	249	235	77	482	258	169	287	336	1815
Pias4	520	267	138	274	304	208	38	53	213	198	31	8	69	83	46	38	39	77	20	73	38	37	89	42	243
Eef2	39311	15337	7354	13817	13914	8543	1818	1061	12350	8875	599	438	1283	630	331	290	451	435	171	2961	603	470	753	1817	10084
Dapk3	743	320	128	475	313	290	52	41	418	214	53	101	111	60	38	59	87	47	31	76	88	37	73	53	351
Nmrk2	31	32	16	22	3	23	3	7	15	38	12	14	21	1	3	2	12	23	13	22	53	49	37	1	8
Atcay	37	40	8	16	2	65	1	4	22	40	36	10	58	54	14	24	33	4	57	54	79	42	31	3	9
Zfr2	151	133	62	41	65	115	5	7	49	82	32	67	109	101	46	33	28	89	23	71	91	127	95	7	35
Matk	81	38	13	84	66	95	7	10	46	18	25	111	77	23	44	45	20	42	37	29	54	40	65	4	51
Mrpl54	328	264	83	414	349	278	44	19	275	95	19	42	15	13	20	3	0	12	16	20	45	18	30	45	215
Apba3	581	273	95	352	364	194	48	38	271	120	22	31	62	36	42	19	39	63	26	61	29	7	102	61	276
Tjp3	807	510	288	509	614	445	76	47	425	415	72	56	175	121	72	24	88	133	43	116	180	138	135	81	466
Pip5k1c	3406	1795	912	1882	2006	1670	295	219	1953	1297	132	119	288	194	189	81	171	174	41	390	175	170	220	267	1589
Cactin	634	196	111	214	324	196	38	26	175	185	56	48	154	72	44	49	54	18	28	88	140	61	51	50	227
Tbxa2r	281	107	43	50	10	77	4	6	30	26	9	30	12	12	0	7	10	45	15	32	78	25	55	9	23
Gipc3	181	112	38	38	20	70	4	4	46	40	32	36	62	9	21	14	20	23	28	27	24	63	53	6	23
Hmg20b	942	570	241	554	543	487	107	73	543	318	39	27	115	35	61	54	61	72	22	113	124	78	51	96	508
Mfsd12	427	250	113	323	321	151	30	28	200	168	73	28	65	74	34	37	62	98	5	79	92	45	72	51	311
Fzr1	875	374	177	400	439	393	59	55	292	257	46	96	91	61	62	31	68	67	21	80	54	45	69	93	398
Dohh	503	277	102	364	267	232	34	17	270	142	27	36	90	46	42	36	17	53	18	51	58	36	13	46	210
Smim24	41	60	17	18	7	34	2	3	20	27	0	52	18	0	7	0	5	4	8	9	35	12	24	3	16
Nfic	7784	3436	1475	1660	1484	2270	290	198	1573	1380	116	221	224	91	188	60	60	279	48	661	266	190	206	347	1603
Celf5	41	63	17	14	0	61	4	5	0	24	58	115	96	61	92	30	48	91	38	36	99	75	62	2	15
Ncln	2142	994	504	1328	1084	785	146	106	1141	545	123	163	267	304	194	146	243	228	19	190	104	88	150	150	926
S1pr4	665	295	160	116	105	168	16	23	226	125	20	16	26	48	28	13	10	45	8	97	39	38	81	20	115
Gna15	143	69	66	83	67	80	19	16	77	61	9	47	81	37	24	33	25	27	14	38	27	25	59	5	61
Gna11	3317	1688	740	1070	733	1108	144	101	1130	725	38	45	118	56	75	33	51	117	39	264	140	64	134	168	870
Tle2	767	810	303	185	139	517	45	29	215	300	23	102	100	49	62	37	48	144	42	214	133	91	148	47	241
Tle6	215	209	56	113	75	85	5	14	77	60	27	79	32	29	0	3	32	21	26	58	44	49	49	11	51
BC025920	32	39	9	16	41	23	12	4	24	31	12	1	14	7	14	3	9	0	17	8	16	13	14	3	39
Sirt6	269	232	81	213	207	157	24	18	144	106	18	27	80	30	49	21	54	64	23	89	42	68	59	22	196
Ankrd24	210	130	62	82	64	150	10	16	93	111	42	36	131	128	81	29	68	71	26	88	183	97	87	9	105
Gm10778	70	42	23	32	17	42	6	5	26	39	16	3	20	5	5	3	22	10	22	15	46	29	30	3	13
Zfp433	197	203	61	140	78	120	19	8	111	56	5	15	11	1	16	9	0	3	11	37	28	11	13	13	94
Zfp781	205	203	65	113	29	117	19	13	124	97	4	43	26	26	1	7	0	14	21	27	42	16	16	17	62
Zfp873	163	129	54	71	41	117	6	6	93	40	3	0	26	1	0	2	7	0	15	34	14	23	23	8	60
AU041133	217	208	96	133	100	206	29	15	139	120	5	5	27	0	0	2	24	8	7	42	34	27	33	17	98
Zfp938	174	188	66	160	140	161	10	19	181	71	22	0	17	0	13	6	4	28	8	43	11	23	16	16	75
Gm1553	0	5	0	0	0	4	0	1	0	0	8	0	3	2	0	6	1	0	3	15	0	3	0	0	0
Tdg	0	1	0	6	1	0	0	0	1	2	4	0	4	0	0	0	4	0	0	1	0	17	0	1	9
Glt8d2	355	214	38	38	33	93	2	9	42	64	20	69	34	15	43	6	1	17	11	50	41	19	22	4	33
Hcfc2	821	507	331	617	535	494	90	58	520	455	28	32	68	15	16	23	5	40	31	128	111	95	69	87	527
Nfyb	702	407	246	518	460	400	68	53	512	307	30	56	65	23	9	3	22	16	17	100	78	68	38	45	381
Txnrd1	2929	1185	745	3630	3802	1393	466	296	1991	783	479	415	788	416	125	269	409	177	64	221	190	122	140	464	2606
Eid3	36	51	37	210	232	97	32	20	76	115	98	50	205	76	16	35	51	83	11	14	7	13	3	38	284
Chst11	1305	618	352	1184	1740	538	131	121	450	422	136	129	167	125	52	71	123	70	49	151	76	79	47	156	951
Slc41a2	575	262	171	363	413	363	117	42	305	301	43	52	56	89	22	20	22	70	55	98	92	62	63	61	393
Aldh1l2	116	73	35	131	88	158	12	19	69	92	51	33	57	31	55	37	43	31	39	85	141	82	81	15	75
Appl2	2470	1584	907	1133	1084	1400	211	161	1178	1196	68	144	114	82	85	27	16	33	42	287	102	88	62	204	1095
1500009L16Rik	51	41	31	39	33	49	10	7	56	49	0	34	7	49	0	9	0	0	26	11	27	13	54	3	29
Nuak1	1924	1009	387	164	161	448	20	48	170	225	56	80	65	92	74	9	36	59	37	301	83	64	69	29	127
Ckap4	1610	660	348	1912	1748	751	159	145	1143	357	81	34	165	98	62	59	84	69	34	145	66	106	80	225	1549
Tcp11l2	2446	1184	353	471	477	413	77	40	683	504	22	112	68	46	51	32	28	35	23	232	46	29	75	49	459
Polr3b	1254	667	376	845	822	589	92	86	682	525	78	187	186	71	56	68	83	118	50	189	169	118	115	127	623
Rfx4	29	33	9	17	2	25	4	11	3	41	34	85	53	36	17	30	55	44	34	68	59	75	92	2	11
Ric8b	961	663	286	471	400	568	85	56	417	446	39	47	58	19	40	50	34	91	30	108	68	51	49	55	329
Fhl4	22	25	10	11	9	31	0	6	14	5	14	68	0	9	0	0	13	10	2	9	21	18	12	4	28
Tmem263	1530	883	485	1617	821	977	144	99	1296	417	35	61	58	32	51	17	40	26	38	170	63	49	92	132	827
Mterf2	154	139	68	102	106	51	11	11	99	97	10	17	28	1	14	6	8	17	6	29	22	24	35	7	79
Cry1	856	341	184	771	612	370	103	75	675	334	87	21	128	126	55	41	91	63	49	106	95	65	59	93	649
Pwp1	656	378	192	965	797	379	123	66	629	321	55	47	100	56	25	36	31	51	26	147	72	73	29	95	649
Prdm4	1036	508	288	757	758	516	131	84	664	505	40	107	102	71	36	31	49	87	55	121	87	99	101	110	749
Ascl4	11	8	3	6	0	0	0	3	0	20	8	0	14	13	0	14	2	0	23	9	7	22	17	4	9
Rtcb	2053	1006	475	1242	1155	895	157	107	1349	639	70	71	169	51	40	33	31	70	37	196	118	44	100	194	939
Bpifc	25	28	12	23	3	69	0	8	11	14	7	40	57	87	12	22	22	46	17	57	67	34	47	0	0
Fbxo7	490	296	156	447	438	381	46	47	276	212	25	33	81	26	23	56	29	7	9	58	54	85	72	52	254
Syn3	438	314	120	193	223	286	32	25	202	307	72	62	128	106	49	62	60	84	93	153	184	137	149	42	185
Timp3	41612	18415	8777	17942	19545	12926	6196	1719	29428	13718	791	639	1611	1022	1189	483	582	867	121	3780	475	756	1383	1467	9667
Hsp90b1	19873	10280	6423	20156	13017	11292	1510	1257	14703	8205	288	204	534	279	225	177	106	431	88	1423	247	252	316	1652	10616
Ttc41	162	199	62	99	77	136	17	25	60	115	36	121	56	47	31	26	18	21	45	63	187	74	68	6	83
Nt5dc3	1188	573	288	572	482	553	66	91	493	404	73	84	149	169	48	80	59	85	79	148	83	118	146	110	434
Stab2	234	192	108	66	27	163	8	33	87	130	82	171	144	108	43	72	95	139	102	205	277	197	200	13	64
1700113H08Rik	15	14	13	5	0	44	2	0	9	14	4	21	15	26	19	3	16	9	10	16	21	30	16	1	2
Ascl1	68	27	21	8	2	25	3	1	8	6	9	52	14	6	21	12	7	8	16	6	48	34	49	0	3
Pah	24	25	8	16	0	12	0	1	6	6	22	30	55	33	11	5	7	42	15	28	37	42	16	0	10
Igf1	1913	1435	884	737	418	1510	78	93	447	181	14	106	56	61	46	19	34	55	48	175	100	92	73	65	415
Pmch	4	0	4	0	0	0	0	0	4	6	0	0	2	0	0	0	2	0	8	5	1	1	0	1	0
Parpbp	73	60	17	13	8	38	1	8	30	23	11	0	34	6	0	15	23	0	13	37	29	22	21	2	14
Nup37	181	135	52	106	85	78	13	9	80	58	28	9	31	52	33	13	0	54	4	23	20	16	20	12	85
Dram1	9500	4568	2380	4965	4088	3306	696	397	4775	2646	119	72	367	159	347	93	136	335	42	1033	167	124	184	435	3129
Gnptab	3087	1693	950	2795	3479	1842	353	225	2172	1676	90	59	307	117	83	70	54	59	84	382	203	91	178	382	2267
Sycp3	525	482	166	283	111	286	40	20	242	112	0	4	19	30	4	9	16	8	12	78	49	40	67	23	119
Chpt1	4267	2986	1345	2729	1290	2586	252	275	2201	1500	25	47	88	51	12	35	16	95	36	359	97	57	33	200	1341
Mybpc1	29	51	13	13	1	44	5	5	33	41	22	44	76	28	50	13	44	28	28	35	147	101	77	3	20
Spic	11	15	13	202	174	25	2	19	35	16	0	28	13	21	3	3	8	7	13	13	24	18	28	17	139
Arl1	1940	1201	568	2055	1232	1280	198	112	1398	664	39	23	85	39	15	36	10	46	15	119	44	52	46	196	1161
Utp20	1641	744	409	1144	1236	857	184	125	982	489	109	65	206	145	143	82	113	74	95	239	245	192	230	154	866
Slc5a8	110	102	59	63	16	96	7	16	38	88	4	27	42	47	15	21	8	31	13	27	58	54	114	10	54
Ano4	44	37	26	23	0	63	1	7	18	55	60	82	51	80	35	38	55	45	37	65	118	100	76	0	21
Gas2l3	247	149	152	447	557	433	40	83	451	329	33	66	52	94	61	46	25	53	15	92	147	119	83	81	463
Nr1h4	17	27	4	40	14	31	3	5	19	44	11	47	49	13	21	22	6	3	23	16	59	41	43	3	21
Slc17a8	40	25	8	23	3	35	2	4	14	40	8	100	38	34	12	5	49	26	17	49	101	79	50	3	14
Scyl2	1738	766	506	1378	1449	785	175	117	984	751	48	145	195	67	62	27	54	23	35	208	124	78	91	166	943
Actr6	295	205	91	202	107	118	24	10	239	103	5	4	24	9	0	1	31	5	11	60	20	30	21	14	119
Uhrf1bp1l	4553	2537	1252	3428	3124	2408	506	293	3052	1721	107	149	163	152	113	44	76	143	56	538	133	141	171	371	2570
Anks1b	58	102	46	50	41	132	6	17	41	112	61	202	146	127	125	45	108	160	60	128	290	150	228	4	64
Apaf1	1789	1039	711	2766	3359	1159	193	208	1612	977	109	204	304	153	103	74	139	129	59	279	274	126	143	262	1665
Ikbip	825	650	266	692	380	540	53	40	486	256	50	14	40	16	13	9	8	27	29	126	88	54	47	52	408
Slc25a3	5307	2630	1149	3280	2913	1767	361	270	2495	1592	118	113	254	103	78	57	77	92	19	314	111	67	133	431	2560
Tmpo	5045	2817	1366	2482	1824	2281	273	207	2021	1281	110	61	158	132	96	76	50	130	41	593	165	130	163	218	1532
Nedd1	901	473	270	569	422	394	106	68	564	294	11	19	60	42	1	46	0	36	26	139	105	57	60	67	401
Cdk17	2296	1560	895	2822	2221	1839	311	250	1852	1072	94	140	176	89	96	66	123	45	43	302	97	73	137	274	1636
Elk3	4053	2293	1239	1326	1449	1853	168	163	1155	899	81	57	110	39	78	11	24	81	24	435	74	123	133	217	1201
Lta4h	1838	854	457	914	656	632	88	79	871	535	50	50	79	50	13	29	27	62	20	187	81	50	98	76	578
Hal	25	27	24	31	24	48	4	4	14	25	17	74	34	32	45	18	20	44	29	32	59	65	37	5	28
Amdhd1	9	25	15	14	3	8	0	5	6	15	6	18	1	11	0	5	25	39	9	8	35	48	5	0	11
Ccdc38	21	42	12	27	12	53	11	10	36	19	14	52	59	13	37	22	14	40	28	20	106	30	41	4	22
Snrpf	2	5	2	11	4	7	1	0	9	0	0	0	1	3	0	0	0	0	0	1	9	2	3	2	4
Ntn4	3171	1444	686	475	263	557	117	72	551	675	32	33	56	14	87	44	11	86	28	209	85	51	46	66	496
Usp44	89	39	14	21	14	33	1	5	32	34	1	12	35	15	50	41	40	50	37	27	93	66	73	0	35
Metap2	2145	1184	608	2011	1556	1020	270	148	1457	527	90	92	230	129	65	59	58	110	70	278	113	78	123	238	1277
Vezt	1119	972	616	983	918	1015	134	100	776	623	76	74	137	73	64	54	57	143	62	280	232	163	104	87	725
Fgd6	2336	1351	782	1355	1465	1214	201	133	1069	952	95	131	188	118	88	39	109	128	64	384	172	143	139	174	1180
Nr2c1	954	545	274	260	239	354	58	32	359	362	22	19	32	23	14	9	61	22	25	118	94	89	79	46	227
Ndufa12	460	328	147	347	286	213	48	32	257	142	12	5	22	8	1	1	7	25	5	24	16	9	7	36	273
Tmcc3	6004	2672	1195	1503	1450	1339	344	114	1784	1194	75	37	204	268	104	163	110	123	43	810	123	120	183	116	806
Cep83	1040	760	498	1310	1030	756	126	119	838	504	35	25	84	70	28	37	39	58	28	150	71	61	67	106	896
Plxnc1	2289	1446	894	1094	1027	1279	100	129	771	687	53	102	132	89	40	22	100	111	77	355	164	171	199	127	639
Cradd	313	189	85	180	112	129	17	11	163	149	13	12	33	13	57	6	8	0	10	32	50	16	25	22	160
Socs2	2966	1950	869	2718	2296	1205	544	191	2595	1507	160	187	447	250	266	175	145	185	31	443	116	107	157	249	2000
Mrpl42	502	346	165	333	194	237	27	28	268	212	11	0	10	19	2	0	19	0	1	25	24	18	32	25	169
Ube2n	2166	1231	594	1622	1315	968	205	135	951	718	55	100	79	29	2	38	25	23	21	126	61	39	54	171	970
Nudt4	5782	3184	1844	3272	2430	2657	422	317	2852	1823	138	79	134	91	55	97	81	159	20	341	111	86	107	392	2317
Eea1	3831	1901	1560	3900	3780	3185	694	465	3028	1659	122	171	280	120	99	50	71	163	48	554	162	213	148	412	2849
Btg1	4570	2273	1921	6509	8452	4197	647	723	4512	3559	664	148	766	535	123	257	294	114	65	551	129	103	186	869	5743
Dcn	5259	3919	1550	5349	3034	1961	865	311	3893	2719	97	70	123	65	16	14	32	27	21	167	60	73	90	491	5035
Lum	383	219	85	227	86	187	28	19	87	39	7	21	15	0	1	16	0	8	27	19	13	29	4	19	148
Kera	8	7	1	9	0	31	0	0	0	13	3	37	15	12	4	0	1	25	19	19	40	23	31	1	4
Epyc	7	20	3	1	0	18	0	3	3	8	4	0	15	19	0	3	0	1	8	6	21	21	8	1	11
Ccer1	6	6	2	6	0	22	4	0	17	10	0	0	28	10	30	18	9	6	10	19	28	15	20	0	13
Atp2b1	11002	5422	3617	5964	6068	5837	975	634	6508	5021	268	223	433	346	232	186	134	483	72	1425	219	258	385	832	5358
Poc1b	828	431	236	303	264	332	50	38	166	241	20	21	26	34	20	6	29	14	20	90	80	48	87	29	245
Galnt4	1467	693	372	527	420	514	83	63	553	384	19	147	109	26	34	11	13	59	15	185	91	77	75	76	475
Dusp6	3426	1874	1224	3534	2534	2239	291	258	2417	1122	134	39	235	193	95	67	102	176	19	550	55	84	121	340	1839
Csl	25	18	6	2	15	10	8	3	19	4	7	2	4	6	3	0	5	36	16	23	16	21	8	3	16
Kitl	13302	7945	3544	5110	3079	5169	668	496	6984	3411	90	72	129	91	12	30	35	36	49	1686	151	170	230	605	3944
Gm4301	0	0	0	0	0	0	0	0	0	0	0	0	0	0	0	0	0	0	0	0	0	0	0	0	0
Gm4312	0	0	0	0	0	0	0	0	0	0	0	0	0	0	0	0	0	0	0	0	0	0	0	0	0
Gm4303	0	0	0	0	0	0	0	0	0	0	0	0	0	0	0	0	0	0	0	0	0	0	0	0	0
Gm4307	0	0	0	0	0	0	0	0	0	0	0	0	0	0	0	0	0	0	0	0	0	0	0	0	0
Gm4305	0	0	0	0	0	0	0	0	0	0	0	0	0	0	0	0	0	0	0	0	0	0	0	0	0
Gm4302	0	0	0	0	0	0	0	0	0	0	0	0	0	0	0	0	0	0	0	0	0	0	0	0	0
Tmtc3	2589	1546	738	1438	1016	1174	207	151	1421	754	52	72	60	52	83	45	40	53	31	278	100	65	80	138	1175
Cep290	1155	762	425	977	755	705	163	90	846	591	65	66	108	49	93	21	72	49	63	254	152	184	252	90	744
4930430F08Rik	209	117	62	88	64	110	9	10	112	73	30	2	18	8	7	20	11	3	11	55	34	29	24	13	73
1700017N19Rik	9	7	9	5	0	32	0	5	1	23	19	78	13	18	0	14	6	5	23	20	16	49	34	2	6
Mgat4c	21	21	26	10	0	57	0	5	5	43	8	48	50	50	15	24	15	10	32	50	76	36	71	0	13
Nts	9	20	15	19	5	25	2	2	12	13	0	3	23	13	0	0	5	1	11	40	20	13	22	1	9
Rassf9	1522	831	428	266	137	549	44	30	388	250	0	29	16	11	26	15	38	63	20	95	26	54	50	43	264
Alx1	10	21	9	12	11	16	1	7	21	28	5	25	18	23	26	6	17	20	10	8	60	16	53	1	8
Lrriq1	486	384	182	285	273	264	61	36	245	271	39	37	85	31	23	30	29	46	41	86	98	131	98	49	360
Slc6a15	145	144	32	50	13	108	5	7	31	35	44	24	36	33	9	8	24	5	28	26	52	39	62	3	35
Gm4340	0	0	0	0	0	0	0	0	0	0	0	0	0	0	0	0	0	0	0	0	0	0	0	0	0
Gm6763	0	0	0	0	0	0	0	0	0	0	0	0	0	0	0	0	0	0	0	0	0	0	0	0	0
Gm20765	0	0	0	0	0	0	0	0	0	0	0	0	0	0	0	0	0	0	0	0	0	0	0	0	0
Gm21304	0	0	0	0	0	0	0	0	0	0	0	0	0	0	0	0	0	0	0	0	0	0	0	0	0
Gm8764	0	0	0	0	0	0	0	0	0	0	0	0	0	0	0	0	0	0	0	0	0	0	0	0	0
Gm21293	0	0	0	0	0	0	0	0	0	0	0	0	0	0	0	0	0	0	0	0	0	0	0	0	0
Gm21312	0	0	0	0	0	0	0	0	0	0	0	0	0	0	0	0	0	0	0	0	0	0	0	0	0
Tmtc2	3012	1794	814	868	697	1449	101	149	1294	825	41	209	157	82	102	34	57	56	59	401	196	140	89	177	868
Mettl25	295	166	85	230	190	140	37	13	157	112	14	25	38	25	22	10	9	3	17	51	70	53	24	22	101
Ccdc59	572	275	126	473	352	363	56	25	357	163	10	10	15	10	19	3	3	29	13	67	30	9	20	73	246
Ppfia2	123	117	31	44	11	90	10	22	68	104	32	118	63	63	42	52	45	41	41	95	172	101	110	1	33
Acss3	482	370	98	173	73	146	24	17	295	426	15	34	37	44	13	12	11	19	13	127	35	50	61	10	101
Lin7a	29	53	21	32	5	71	3	10	28	62	53	63	67	56	45	85	25	45	24	35	121	57	96	1	21
Myf5	12	16	8	12	0	2	0	2	0	14	13	42	13	25	25	13	0	11	13	19	49	31	39	0	7
Myf6	1	9	0	4	0	11	1	3	0	0	7	0	7	9	0	0	20	1	3	2	16	19	12	0	5
Ptprq	72	81	39	26	27	157	5	9	65	72	32	33	75	84	24	41	38	17	41	92	115	107	95	6	52
Otogl	71	83	25	30	0	89	11	12	33	48	20	165	110	107	104	36	42	185	73	76	194	115	115	7	35
Ppp1r12a	4200	2615	1553	3286	3408	2546	455	361	2485	2215	110	155	257	134	82	66	73	107	80	619	154	132	189	379	2534
Pawr	983	478	295	1038	682	554	188	93	964	488	45	177	265	130	134	37	66	46	41	184	76	71	77	82	778
Syt1	35	34	7	21	3	63	3	12	19	28	25	133	72	20	33	51	22	29	30	59	91	52	60	1	20
Nav3	168	104	50	303	387	168	51	28	145	81	95	58	159	120	58	66	82	91	61	157	212	144	98	38	273
E2f7	178	107	51	87	35	113	19	16	35	66	50	52	39	59	24	15	55	33	47	58	138	116	82	13	54
Csrp2	465	302	160	178	108	227	32	29	245	192	3	41	38	23	27	0	14	14	6	50	16	26	28	14	113
Zdhhc17	1844	1377	857	1634	1513	1384	208	175	1266	894	31	131	80	81	60	18	7	52	37	226	92	115	76	185	1087
Osbpl8	5356	3208	1929	5448	4443	3646	519	533	3792	2122	145	109	271	215	155	113	132	136	60	662	225	134	141	530	3083
Bbs10	120	82	25	84	70	83	12	7	79	67	22	50	37	4	18	14	6	44	17	47	59	16	18	21	63
Nap1l1	5473	3306	1668	2938	2467	2581	375	270	2375	1649	127	59	237	157	177	74	24	128	71	758	212	113	192	277	1838
Phlda1	1482	644	419	2832	1810	972	295	138	1310	412	449	227	827	581	301	194	325	179	37	159	73	86	104	254	2008
Krr1	1106	677	321	858	636	622	148	79	782	456	52	70	42	65	10	21	28	10	58	136	95	42	87	93	638
Glipr1	213	118	64	153	121	124	11	14	95	57	12	0	18	22	6	8	12	5	8	10	22	5	17	21	132
Glipr1l1	11	7	4	2	0	6	2	1	0	2	1	17	8	0	23	6	0	0	1	25	31	11	15	2	11
Glipr1l2	3	11	3	5	6	9	0	1	10	26	6	44	12	13	0	2	10	37	20	7	61	39	24	1	13
Caps2	82	62	43	82	62	111	8	7	53	86	9	4	12	39	0	0	15	0	21	27	52	34	47	10	69
Kcnc2	39	40	41	14	21	60	12	9	48	40	21	43	43	32	60	46	50	40	34	39	84	61	98	2	24
Atxn7l3b	3943	1912	956	1577	1587	1315	236	142	1499	861	150	145	186	159	50	40	81	104	42	480	114	93	154	224	1500
Trhde	49	51	25	16	7	27	0	5	12	43	10	52	58	55	6	35	26	75	44	83	115	61	77	2	20
Tph2	14	22	21	11	0	13	0	1	9	13	5	76	43	14	25	8	5	59	10	19	38	55	43	1	11
Tbc1d15	2225	1310	690	1707	1351	1332	252	150	2183	1344	69	34	85	54	49	26	19	50	49	215	87	97	84	181	1257
Rab21	2583	1251	791	2275	1663	1086	245	149	1612	971	76	102	118	76	106	36	53	71	44	333	66	67	69	202	1337
Tmem19	852	410	209	446	432	363	68	52	583	291	32	74	64	16	0	37	19	21	30	103	97	34	34	56	378
Thap2	765	470	252	354	250	253	53	33	299	217	6	29	55	12	23	3	12	18	21	97	35	60	28	26	229
Zfc3h1	2759	2601	1549	3847	3812	2510	535	385	3802	2790	189	130	251	252	142	112	118	137	49	662	265	196	261	417	3305
Lgr5	48	92	41	27	11	43	2	12	33	49	20	88	59	84	9	18	20	31	38	69	129	86	59	3	29
A930009A15Rik	7	7	14	3	0	17	1	0	1	5	7	24	4	0	0	1	0	0	9	14	8	24	35	0	8
Tspan8	2300	1242	574	485	268	641	92	66	748	591	14	0	76	23	24	5	4	75	25	300	93	42	70	83	420
Ptprr	83	56	53	31	12	46	4	12	40	52	24	47	34	5	2	12	20	10	20	36	92	39	48	1	22
Ptprb	76505	39426	17640	5957	4926	16582	1726	1331	10569	13649	164	276	387	191	383	123	112	544	137	6958	468	552	738	1006	5489
Kcnmb4	18	8	8	2	9	7	0	0	9	0	0	20	3	0	0	0	0	0	0	0	6	0	12	2	10
Cnot2	1954	1274	829	1300	1338	1160	180	127	1072	1027	24	72	79	68	28	33	32	47	36	291	57	77	55	129	962
Myrfl	41	21	14	27	6	83	1	5	23	40	25	47	64	25	11	23	24	27	23	62	88	55	109	2	7
Rab3ip	844	479	248	495	434	311	40	34	393	328	31	21	143	61	70	51	54	71	22	146	65	73	49	74	327
Best3	247	121	44	34	17	77	9	9	54	75	4	13	53	22	17	9	12	24	32	53	46	59	36	10	40
Lrrc10	36	13	9	5	0	23	1	1	4	21	1	0	11	12	0	13	0	17	7	26	56	13	18	0	4
Cct2	3706	1666	829	3481	3186	1489	474	263	2675	1170	145	92	501	222	90	209	182	216	19	323	102	84	106	364	2304
Frs2	2785	1457	776	1423	1179	1193	207	154	1363	988	64	140	104	68	44	33	47	22	18	441	123	80	175	201	1331
Yeats4	778	501	147	581	393	395	55	54	508	246	25	51	121	55	12	33	25	36	15	100	73	32	63	61	387
9530003J23Rik	7	12	11	6	5	21	0	2	0	8	6	18	21	38	18	0	11	24	7	7	15	13	10	0	3
Lyz2	133449	81216	22384	21844	11969	38450	2612	2117	23710	21655	450	250	655	433	503	251	255	1407	141	8535	654	628	982	2833	12642
Lyz1	14172	6587	1407	1335	797	2132	318	173	1410	1371	56	22	62	48	29	17	43	48	8	826	43	45	99	129	1339
Cpsf6	3970	2931	1752	3244	2838	3105	457	339	2985	2003	118	51	264	100	63	52	81	109	42	774	133	159	61	297	2413
Cpm	7505	3427	1220	762	639	1166	116	63	760	849	39	60	99	62	84	27	25	52	22	576	69	81	128	124	694
Mdm2	2378	1616	1261	4108	4166	2774	428	415	2467	2100	139	179	291	185	38	73	149	133	20	246	102	106	133	566	3416
Slc35e3	1158	682	298	333	295	460	54	43	342	263	29	78	40	76	8	20	2	11	22	138	83	71	42	74	383
Nup107	583	340	125	410	329	341	73	40	387	261	48	20	103	64	26	33	48	52	50	123	131	94	105	48	331
Rap1b	7382	4764	2808	15025	10456	6511	1359	939	8405	3330	193	115	294	127	54	46	43	36	40	595	138	105	194	1168	8249
Mdm1	418	323	84	287	250	207	42	39	177	161	20	24	61	22	21	22	47	13	12	54	69	41	67	36	199
Il22	7	6	15	27	33	28	0	3	0	3	4	5	31	3	19	7	0	15	18	8	21	24	13	1	5
Ifng	4	12	7	121	192	30	1	15	15	13	6	0	9	8	9	10	1	0	5	9	26	29	2	5	20
Dyrk2	1538	816	310	361	414	452	64	37	405	379	46	31	103	32	98	44	41	71	34	204	50	54	123	78	320
Cand1	4684	2093	1062	2262	2283	1707	338	174	2037	1113	101	81	225	134	86	40	63	116	45	537	152	138	123	304	1690
Grip1	174	161	87	89	70	189	19	30	87	166	55	158	91	88	56	35	49	110	84	131	234	155	131	25	123
Helb	459	290	137	382	329	268	46	34	446	299	41	54	121	79	8	28	37	16	11	83	110	71	76	58	284
Irak3	568	287	317	1994	2464	596	259	222	1433	1345	241	144	424	261	96	152	254	79	49	87	112	66	94	285	2228
Tmbim4	969	506	267	945	1124	480	95	106	849	367	29	62	60	44	9	27	33	29	15	62	67	40	39	104	640
Llph	272	103	100	314	244	162	38	28	262	130	29	13	86	57	10	12	45	35	6	63	39	31	15	43	222
Hmga2	13	36	13	201	183	67	25	5	65	52	22	36	59	59	53	11	37	62	28	22	70	50	63	14	133
Msrb3	4262	2188	975	1180	874	1388	291	156	1754	961	54	77	127	35	62	19	31	51	28	392	106	63	161	143	846
Lemd3	1417	846	443	1002	999	827	162	103	1000	732	147	136	195	225	88	111	89	78	63	345	138	70	198	125	789
Wif1	142	112	26	14	8	54	7	7	20	42	18	86	36	0	24	0	13	33	10	23	60	44	44	2	22
Tbc1d30	2338	1173	493	372	417	671	48	57	361	398	47	156	117	58	73	38	32	71	35	310	83	114	89	50	319
Gns	7755	3469	2001	6723	7924	3765	692	719	9642	7472	283	288	572	391	317	189	250	301	49	510	203	171	232	1124	6195
Rassf3	7438	5922	2180	1502	1221	3059	261	214	1548	1475	60	40	126	59	78	77	87	136	21	904	151	145	177	231	1247
Tbk1	1186	849	585	3255	3023	1179	364	259	1914	1004	124	50	295	97	73	46	43	17	36	228	145	69	120	312	1786
Xpot	3510	1802	1047	2150	1797	1441	309	182	2016	995	106	281	267	174	39	82	104	97	73	495	132	111	172	295	1500
D930020B18Rik	98	63	15	27	8	98	5	10	34	40	27	28	49	35	8	13	10	31	31	24	97	62	32	8	56
Srgap1	1271	789	417	742	736	722	139	105	539	397	91	104	259	108	79	39	72	122	57	267	141	102	170	90	707
Avpr1a	198	102	27	49	57	47	1	7	35	16	21	31	22	18	11	6	4	27	11	25	45	35	37	5	39
Ppm1h	1624	838	552	1055	1272	916	119	158	677	770	69	102	124	115	163	66	82	123	55	220	119	100	121	152	797
Mon2	5582	3015	1748	3232	2885	2444	476	301	2950	2249	143	226	273	140	109	45	99	157	103	771	239	227	265	352	2630
Usp15	2617	1662	1042	2343	2240	1800	282	180	1975	1378	117	37	170	113	63	65	76	76	79	421	192	125	150	251	1480
Slc16a7	827	424	188	197	169	236	47	29	179	205	19	0	29	34	31	15	20	59	15	78	44	24	29	29	163
Lrig3	729	470	167	191	84	257	20	25	178	163	53	111	66	122	94	46	40	51	63	143	103	106	82	21	151
Ctdsp2	11631	5081	2406	3095	2737	3490	556	343	3517	2507	222	190	524	290	416	112	258	712	125	1031	200	209	289	538	3008
Avil	68	74	26	41	30	76	4	20	57	47	36	160	60	66	37	38	36	21	39	63	106	58	55	4	22
Tsfm	199	94	65	123	91	72	16	13	86	80	6	39	64	41	66	28	44	14	6	53	43	33	38	22	103
Mettl1	72	38	47	162	135	33	8	10	91	42	28	20	27	21	1	12	0	50	6	15	64	30	25	16	85
Cyp27b1	6	17	9	60	75	15	9	3	24	26	24	143	59	34	0	11	27	45	22	33	39	44	49	7	82
Cdk4	1612	831	378	1128	891	672	107	85	926	424	38	26	113	42	16	14	30	97	35	142	101	46	83	147	787
Tspan31	1901	983	483	1727	1276	913	160	121	1173	585	64	66	87	51	52	48	22	82	10	101	74	43	70	165	969
Agap2	213	108	69	128	120	170	34	23	225	272	67	162	134	103	127	65	98	102	47	75	214	140	171	20	129
Os9	4309	1999	961	2125	2002	1439	346	178	2088	1452	186	220	334	292	231	141	206	349	66	476	155	140	234	314	1864
B4galnt1	1969	788	549	1058	1164	818	166	100	956	810	161	160	362	389	128	172	201	174	50	176	131	120	151	148	908
Slc26a10	98	89	35	27	40	105	10	11	45	47	34	112	65	33	12	25	24	50	43	42	122	42	91	3	37
Arhgef25	827	444	231	273	174	350	34	33	280	213	36	48	56	78	61	35	58	64	37	115	86	41	17	28	261
Dtx3	1059	782	332	457	454	553	52	58	342	432	57	79	111	72	9	23	33	56	37	133	71	36	46	53	388
Pip4k2c	1692	814	344	745	867	747	92	72	716	592	83	105	146	115	57	48	46	58	64	229	100	85	153	133	731
Kif5a	89	118	29	43	12	102	10	11	52	102	55	177	108	75	105	54	133	139	65	67	208	134	86	11	50
Dctn2	2436	1241	542	1377	1065	1012	183	120	1582	802	104	118	166	60	47	33	66	115	13	204	96	81	103	175	1023
Mbd6	1539	938	482	902	945	746	90	118	590	688	173	159	203	114	181	27	86	176	63	232	131	73	96	130	809
Ddit3	251	147	94	338	335	287	37	39	322	224	3	0	32	22	1	11	20	27	11	31	1	30	25	55	263
Arhgap9	470	245	159	785	673	336	33	54	597	380	91	37	67	103	51	26	87	73	24	79	94	78	79	95	512
Gli1	242	228	82	46	22	189	9	22	101	110	50	111	75	129	15	18	36	45	43	88	102	66	64	8	54
Inhbe	6	13	0	7	0	27	3	4	1	3	3	0	26	14	7	18	3	0	17	17	11	29	55	1	5
Inhbc	2	5	5	2	0	16	3	4	14	2	4	22	26	23	23	4	11	21	9	22	26	14	12	0	0
R3hdm2	4493	2742	1250	1926	2021	1910	309	242	1390	1507	114	128	171	89	123	54	46	122	71	447	187	167	131	278	1724
Stac3	38	36	23	57	57	70	4	4	24	21	21	77	46	14	41	13	39	45	20	33	47	40	34	2	43
Ndufa4l2	535	255	77	67	25	44	4	7	104	101	3	23	2	5	1	0	10	0	13	24	26	17	20	11	30
Shmt2	631	251	103	450	439	154	52	50	251	192	13	15	43	23	13	37	23	69	33	53	68	32	57	46	355
Nxph4	35	11	4	4	0	11	1	5	0	5	36	58	20	15	29	13	18	21	20	20	33	46	38	2	6
Lrp1	42412	14715	8197	22004	23133	13547	2811	2162	25467	17122	1763	1128	3488	1738	2407	988	958	3335	306	4092	1129	934	1573	3712	21400
Stat6	3872	1832	1104	2309	2416	1805	231	223	2127	1537	129	125	214	143	106	74	46	98	28	413	129	127	114	338	2089
Nab2	658	379	109	322	254	263	31	21	173	125	33	18	83	74	57	62	22	8	37	104	65	52	25	29	200
Myo1a	27	34	16	23	8	28	1	8	16	45	21	103	46	74	42	26	1	54	41	51	119	79	83	4	15
Tac2	11	9	5	1	0	39	1	1	4	9	4	30	5	4	0	17	0	25	22	20	25	23	26	3	9
Zbtb39	1170	521	274	403	397	430	63	40	468	332	78	61	98	116	43	20	46	31	51	114	115	57	143	65	366
Gpr182	1247	566	334	257	271	427	81	35	378	227	18	26	78	61	30	23	20	44	16	77	27	43	20	53	332
Rdh1	22	35	24	18	2	48	3	3	23	27	20	25	40	61	31	7	37	23	47	39	97	53	33	2	20
Rdh9	13	22	6	2	2	16	7	3	19	21	15	39	32	32	4	19	14	30	8	31	64	26	32	4	10
Rdh16	21	21	18	1	0	23	0	1	12	5	8	21	31	2	30	13	11	9	22	24	37	38	22	1	4
Rdh19	7	10	15	0	0	10	0	4	3	7	4	0	36	3	5	23	26	8	18	28	30	19	5	1	11
Rdh7	8	10	5	7	0	20	0	3	6	12	3	14	14	35	9	4	35	10	5	8	25	9	44	0	11
Sdr9c7	34	34	8	14	3	54	3	1	7	16	20	25	35	6	29	2	21	0	15	17	56	40	46	1	13
Hsd17b6	8	22	9	3	0	14	1	0	2	10	14	3	30	10	0	22	20	0	8	11	47	15	23	4	6
Prim1	153	125	46	125	46	99	14	12	114	64	1	4	29	10	23	13	16	15	10	36	27	45	26	8	80
Naca	5328	3238	1520	4192	2536	2180	427	344	3062	1572	188	259	288	224	93	133	101	120	68	433	155	205	197	410	2671
Ptges3	5337	2788	1620	5732	2973	3103	525	365	3776	1573	156	71	198	158	66	99	158	81	48	312	112	62	114	402	2642
Atp5b	11431	5080	2289	6940	6045	4045	853	494	5948	2713	263	164	598	211	162	111	107	157	29	535	148	137	226	892	4857
Baz2a	5245	2922	1743	3285	3713	2805	451	370	2650	2186	275	275	574	435	192	134	196	262	98	986	209	216	385	454	2759
Rbms2	4966	2618	1365	2794	2878	2062	519	238	2438	1712	163	150	443	161	108	84	94	148	71	533	200	158	190	330	2094
Gls2	42	42	8	29	6	17	1	9	20	26	34	20	36	10	17	33	17	63	16	33	69	44	33	2	20
Spryd4	147	86	57	74	70	74	12	7	62	30	0	23	14	12	9	9	0	13	7	21	31	17	23	11	54
Mip	11	24	7	23	3	38	2	4	22	11	0	91	24	10	0	1	36	27	7	28	37	28	53	6	20
Timeless	376	251	182	649	729	328	110	50	305	186	153	139	210	146	98	65	88	117	54	98	176	111	88	53	376
Apon	5	7	7	29	22	21	1	0	19	2	3	11	11	43	49	12	2	5	14	12	5	14	20	3	26
Apof	8	5	9	53	49	34	2	5	12	17	7	31	4	11	3	5	13	8	3	24	19	36	9	8	28
Stat2	1900	1100	2010	10691	11186	4183	1075	777	5301	2644	552	289	1068	527	204	163	294	203	61	287	262	220	259	1104	6994
Il23a	14	8	20	88	123	69	8	7	30	24	15	6	30	18	30	10	31	14	8	23	36	13	6	11	77
Pan2	965	815	436	712	803	792	122	95	558	557	106	90	250	178	108	93	92	94	47	221	142	70	157	126	714
Cnpy2	738	502	186	358	270	327	39	36	450	261	27	35	36	8	1	12	26	34	30	73	25	26	30	41	277
Cs	4247	1957	843	2238	2387	1222	310	202	2025	973	173	95	314	215	116	59	63	167	45	366	81	87	88	292	1887
Coq10a	422	231	80	175	141	212	24	21	170	111	26	33	27	28	52	26	1	43	1	32	94	16	31	18	137
Ankrd52	2289	1239	830	1511	1605	1272	200	179	1367	924	156	147	285	204	209	141	123	152	49	491	198	152	119	278	1425
Slc39a5	13	5	4	14	3	32	2	4	32	22	13	109	37	39	16	9	30	17	37	23	60	38	36	3	9
Nabp2	770	353	113	359	332	195	55	35	328	240	47	9	68	36	33	17	27	8	10	57	39	34	45	60	413
Rnf41	1184	732	367	886	799	647	129	77	690	564	84	56	153	158	67	47	31	101	36	213	151	68	123	129	768
Smarcc2	6280	3528	1932	2229	2137	2918	472	260	2130	2376	177	171	338	205	234	101	55	204	98	847	221	177	215	430	2241
Myl6	6424	4309	1219	5772	2706	2804	621	328	4100	1860	205	143	324	197	116	122	131	181	15	394	108	104	98	472	2926
Myl6b	52	59	23	27	20	30	5	4	21	62	22	0	20	49	3	11	17	16	4	7	27	29	31	5	19
Esyt1	4766	1795	1060	3672	3297	1645	288	241	2527	1158	170	275	422	231	233	158	130	354	45	423	218	104	186	476	2714
Zc3h10	291	162	60	149	187	122	37	16	221	74	15	32	22	49	12	12	36	15	20	48	35	45	42	22	218
Rpl41	5719	5935	2059	9519	4876	5445	875	558	4960	3416	190	62	579	255	127	92	148	176	30	330	172	75	101	846	6132
Pa2g4	2068	864	620	1638	1594	791	275	119	1385	588	136	20	280	166	31	79	113	49	48	243	87	77	109	217	1292
Erbb3	2488	1140	536	519	688	618	130	91	765	696	48	98	128	89	33	60	34	107	20	327	169	111	108	116	722
Rps26	3200	1510	827	2762	1196	1194	192	127	1613	761	43	10	86	41	14	8	37	29	21	74	16	13	33	173	1129
Ikzf4	274	158	67	97	103	63	15	12	81	42	10	84	57	67	59	10	20	50	21	60	97	59	55	11	71
Suox	595	276	129	166	166	237	117	31	346	239	44	83	118	60	38	33	29	71	30	94	19	37	44	38	287
Rab5b	4301	2269	1041	1393	1480	1534	255	151	1539	1083	36	58	105	79	105	43	32	130	14	321	115	91	94	194	1192
Cdk2	540	302	162	284	339	253	56	29	250	192	25	83	57	50	52	17	44	21	14	105	87	38	38	34	263
Pmel	71	83	43	34	31	70	3	5	26	92	10	63	32	9	37	33	7	20	12	41	47	35	41	4	33
Dgka	1538	1115	507	899	940	780	112	83	1044	826	126	213	161	195	151	63	66	179	53	329	155	83	105	121	659
Mmp19	789	478	161	1757	1970	363	104	156	1753	1209	57	57	65	33	41	29	85	44	17	129	51	90	97	275	1928
Tmem198b	214	152	66	146	203	92	32	16	220	142	24	68	35	70	48	11	16	35	8	23	36	23	31	21	154
Dnajc14	1672	994	505	974	1074	780	146	109	890	664	109	74	167	116	40	22	65	45	49	266	94	79	88	142	922
Ormdl2	258	116	38	180	152	113	11	12	137	89	10	20	8	6	1	13	0	21	22	10	16	32	29	16	168
Sarnp	563	368	159	432	415	415	77	38	470	247	32	47	33	27	31	17	12	29	24	82	98	15	33	50	284
Gdf11	53	49	30	45	35	46	11	10	19	35	4	20	23	17	5	25	4	28	21	24	33	47	35	8	28
Cd63	3293	2012	1106	7833	4864	2681	727	583	5551	2238	515	268	603	606	250	549	480	742	123	202	169	90	179	985	5843
Rdh5	87	73	30	88	74	68	21	18	50	76	18	52	26	5	6	44	42	10	11	7	37	24	43	20	121
Bloc1s1	671	424	139	474	250	322	47	25	363	218	17	5	19	9	0	21	14	33	4	59	20	7	22	36	309
Itga7	831	455	201	1246	1195	517	159	135	936	566	122	71	308	166	96	77	136	107	68	96	122	89	158	203	1295
Mettl7b	5	11	1	19	4	8	1	4	1	0	1	2	17	0	0	9	7	19	14	6	13	13	12	1	8
Neurod4	13	15	5	2	0	18	1	3	0	32	10	43	9	27	7	4	20	6	8	24	3	35	18	0	7
Tespa1	114	65	90	76	85	90	10	6	61	57	16	29	32	12	15	13	11	28	10	18	4	23	42	6	29
Vmn2r84	20	29	19	15	24	93	3	4	21	31	12	28	16	1	14	4	1	2	11	6	7	18	21	3	12
Vmn2r85	5	7	6	9	0	27	0	2	0	3	6	0	7	19	0	5	12	3	18	14	33	15	42	4	11
Vmn2r86	14	33	5	1	1	18	1	2	4	11	4	0	11	36	20	24	22	6	4	14	39	21	26	0	7
Vmn2r87	21	29	5	9	0	45	1	1	1	36	0	0	4	3	0	0	0	20	0	5	15	12	11	1	1
Sfi1	2456	3074	1353	1835	1183	3459	274	541	1732	2402	1050	2422	2356	2199	1387	1211	1409	1752	1700	2447	4701	3431	3502	369	1709
Eif4enif1	2133	1359	729	1536	1489	1181	264	163	1268	957	146	92	247	145	28	73	118	78	31	327	129	121	151	229	1206
Drg1	1647	957	404	1112	949	865	140	101	863	534	27	38	104	50	51	18	43	67	12	138	67	57	70	143	857
Patz1	1314	684	334	294	268	460	70	37	373	376	72	42	57	36	60	30	22	55	27	220	67	41	100	52	333
Pik3ip1	754	422	146	328	348	287	57	34	781	764	31	84	68	55	61	14	17	63	15	81	43	59	34	46	315
Limk2	1814	1044	546	909	1007	905	195	100	1090	1040	151	113	286	139	118	63	103	187	83	379	164	113	162	165	1002
Rnf185	1230	668	403	639	771	447	104	59	619	481	29	148	129	58	54	33	25	70	21	180	63	80	63	104	748
Pla2g3	25	20	16	10	10	42	2	8	14	10	25	83	17	49	31	3	23	53	11	41	52	52	27	0	10
Inpp5j	52	72	33	87	78	68	5	10	89	52	26	31	56	78	34	20	21	39	31	38	126	73	52	4	37
Smtn	1944	1009	442	621	472	672	131	90	643	394	90	131	144	86	52	54	62	176	31	250	166	119	127	103	674
Tug1	5108	2643	1688	3844	3044	2642	467	323	3899	1982	116	113	169	136	99	99	65	116	32	490	129	110	103	380	2754
Morc2a	1921	1063	580	1176	1147	1014	215	134	1052	780	121	121	165	136	59	71	74	62	22	269	69	137	109	156	970
Osbp2	73	48	29	20	6	35	2	3	24	29	37	130	60	13	34	40	44	28	36	75	116	81	73	1	28
4921536K21Rik	42	26	19	29	22	62	8	2	14	19	15	11	37	33	5	3	3	14	13	13	27	42	12	5	18
Dusp18	1206	532	181	287	302	300	58	26	226	274	21	22	44	9	39	16	45	18	26	83	82	59	20	49	303
Slc35e4	585	261	94	244	278	159	52	44	284	152	75	75	91	127	92	70	97	44	20	93	111	61	62	56	298
Tcn2	5778	2680	1273	1319	1256	1318	241	164	3596	4210	61	15	125	38	65	13	24	103	30	369	82	60	90	215	1669
Pes1	1315	670	258	899	790	530	139	78	761	409	65	92	185	108	34	50	28	61	39	112	112	63	65	122	646
Gal3st1	182	111	40	61	50	35	15	15	69	56	13	19	51	32	36	27	48	15	14	29	52	45	46	17	71
Sec14l4	2556	1276	501	283	267	536	154	45	492	655	35	32	90	13	51	39	62	121	32	321	64	99	124	46	300
Sec14l3	51676	27892	8550	2834	3471	11263	2326	898	7619	7283	211	272	1311	192	758	171	245	1272	144	5000	435	631	750	954	5785
Mtfp1	88	52	35	19	0	52	10	4	14	23	15	31	21	5	12	2	10	5	0	14	17	40	48	3	38
Sec14l2	587	260	64	99	61	179	11	15	97	91	25	57	43	22	34	27	60	68	15	89	56	45	47	10	130
Rnf215	1138	641	238	455	349	454	61	46	423	330	88	99	183	109	116	51	66	211	27	181	92	51	60	72	373
Ccdc157	1152	606	384	359	371	539	53	58	240	370	78	106	66	43	72	32	60	117	24	186	49	73	131	61	422
Sf3a1	2225	908	457	1113	1008	900	148	103	839	478	51	87	172	110	110	44	50	153	52	264	147	112	162	141	846
Tbc1d10a	785	339	168	332	322	340	53	44	332	282	53	48	62	105	65	16	20	73	32	130	66	54	64	59	275
Osm	45	30	72	518	654	291	25	53	90	244	102	14	120	94	33	27	51	26	31	28	36	21	67	44	387
Lif	221	153	84	435	416	199	73	24	100	122	286	151	365	69	82	100	127	66	28	56	134	99	64	42	231
Hormad2	10	11	8	12	0	11	3	3	3	33	10	16	19	32	0	2	26	13	10	13	47	22	24	0	10
Mtmr3	5169	2597	1416	2914	3254	2130	353	317	2525	2179	156	177	374	188	90	61	133	152	48	733	205	123	214	397	2186
Ascc2	1993	913	460	742	889	786	138	68	762	703	44	83	130	54	105	18	47	51	35	223	99	97	118	142	827
Uqcr10	778	707	215	478	238	438	97	46	329	224	5	15	19	12	3	2	1	22	19	43	4	10	20	64	465
Zmat5	355	208	67	185	130	116	14	18	104	90	1	1	31	3	3	8	4	41	3	37	34	17	13	20	117
Cabp7	12	21	13	7	1	13	0	4	4	6	3	0	2	40	28	5	0	25	0	16	67	14	24	2	5
Nf2	3678	2372	1050	1442	1279	1733	301	200	1374	1329	61	101	167	113	109	60	66	183	108	444	233	172	145	258	1292
Nipsnap1	319	153	54	66	46	86	7	7	103	41	3	14	13	3	15	14	4	13	16	33	64	50	29	13	67
Thoc5	712	323	169	445	443	279	39	36	328	199	58	12	103	99	24	27	35	57	11	76	45	72	62	64	334
Nefh	32	41	22	6	10	49	1	7	4	30	15	53	56	18	14	40	2	42	7	26	50	59	33	6	10
Ap1b1	2716	1077	441	1157	1042	800	163	108	1120	734	74	152	171	87	67	62	36	136	30	252	154	110	142	169	855
Gas2l1	1654	858	297	531	548	514	83	61	447	353	66	121	206	69	182	60	47	169	53	159	109	166	199	118	498
Rasl10a	63	55	17	20	22	17	2	6	36	28	2	0	25	29	0	1	28	11	8	6	36	31	47	10	52
Ewsr1	3985	2691	1663	3413	3838	2796	558	354	3154	2301	259	149	597	368	183	99	235	230	97	676	147	139	199	486	3159
Rhbdd3	139	97	71	114	101	92	20	9	110	77	23	62	70	42	18	35	75	57	25	48	56	40	73	17	85
Emid1	376	192	72	61	7	145	1	7	40	32	24	30	74	20	64	32	52	59	37	110	78	26	97	7	28
Kremen1	2181	945	406	714	765	697	119	84	680	518	52	128	89	126	167	72	118	154	40	174	111	90	154	102	786
Znrf3	1890	1161	580	430	326	632	71	72	444	361	45	145	87	99	40	41	84	61	50	300	142	168	137	58	311
Xbp1	6070	2815	1779	6444	5724	3132	863	474	4268	2197	137	249	219	74	69	42	79	71	27	401	91	151	104	606	4569
Ccdc117	1401	887	482	680	564	601	98	69	461	490	21	28	53	36	28	42	28	36	30	229	58	25	74	93	388
Ankrd36	36	33	6	18	1	69	6	15	21	52	18	126	73	41	34	25	51	59	42	61	148	86	90	0	13
Mrps24	623	292	115	395	182	142	31	38	349	131	18	11	19	25	8	11	18	7	24	42	44	28	50	38	284
Urgcp	1519	704	306	642	623	502	86	58	586	347	77	97	154	115	81	121	117	112	22	191	115	60	73	81	518
Dbnl	1780	1011	582	2293	2151	1088	188	162	1397	637	157	148	218	104	156	66	103	124	50	178	125	86	66	242	1242
Pgam2	224	110	72	133	133	153	20	18	72	60	6	21	42	29	6	8	16	13	12	14	28	23	4	21	104
Polm	390	211	151	240	241	194	47	17	300	173	51	55	152	84	41	51	61	44	26	92	63	86	61	49	263
Aebp1	3747	1620	680	1916	1763	1200	302	170	1676	880	193	169	383	247	178	113	167	271	28	299	173	118	181	324	2091
Pold2	387	203	68	185	121	180	24	14	182	100	25	23	41	44	43	30	37	27	19	36	44	39	67	31	132
Myl7	1510	830	263	336	96	435	47	44	98	142	2	30	21	2	11	10	3	5	5	42	12	23	24	36	194
Gck	87	57	24	65	23	31	8	6	55	34	7	77	64	15	52	17	0	81	14	8	53	46	25	6	60
Ykt6	1993	997	520	1627	1371	1054	244	147	1235	709	77	82	141	95	104	110	50	84	17	150	102	76	84	218	1380
Camk2b	539	301	178	142	128	189	18	31	225	136	41	109	90	70	33	35	67	101	23	107	165	98	187	25	76
Nudcd3	2300	1242	588	1016	1131	1173	166	92	981	682	99	104	281	126	98	59	44	183	26	307	116	90	119	155	952
Npc1l1	39	51	13	20	3	52	10	17	15	36	45	79	75	41	19	31	45	27	14	45	129	97	71	3	11
Ddx56	748	440	162	598	517	369	96	52	373	197	35	95	108	121	70	28	44	82	32	68	63	49	117	96	413
Tmed4	1555	901	328	712	508	445	83	59	560	465	25	56	55	38	25	17	34	48	16	104	40	17	47	78	508
Ogdh	12089	5136	2262	3623	3324	2929	501	358	3509	2520	159	163	318	91	181	73	128	266	70	1038	233	197	309	557	3173
Zmiz2	2421	1129	613	794	840	788	126	91	680	594	98	104	155	126	99	63	82	99	33	240	110	106	130	129	675
Ppia	5104	2777	1008	3542	1995	1932	391	234	2498	911	72	45	84	39	10	17	29	56	46	219	67	58	56	306	1835
Purb	10894	6171	3241	6493	5069	5005	1127	597	6672	3683	132	194	468	163	136	130	118	134	140	1420	293	230	295	724	4764
Myo1g	1012	596	302	1324	1412	650	118	119	766	464	95	76	199	131	198	25	86	60	45	120	138	70	76	166	1011
Ccm2	1032	532	256	636	529	357	63	75	388	262	24	99	104	81	55	49	66	63	32	115	115	63	57	76	502
Nacad	218	183	85	73	42	182	6	22	88	55	13	28	53	49	52	14	43	57	23	50	98	46	63	13	63
Tbrg4	610	309	191	530	537	340	79	44	386	200	77	108	159	119	178	63	80	85	25	98	96	58	77	71	443
Wap	9	4	1	1	1	12	0	2	4	0	4	0	15	3	14	3	2	15	9	2	15	13	16	0	1
Ramp3	90	49	24	85	55	42	7	16	62	40	8	19	13	0	2	1	29	0	9	12	33	11	1	1	26
Adcy1	158	145	45	30	4	159	14	24	53	77	45	164	129	71	43	42	46	39	69	106	169	104	175	7	36
Igfbp1	10	7	6	3	0	16	0	5	0	1	5	3	26	5	18	24	2	16	7	10	63	28	31	0	4
Igfbp3	4576	2051	342	3682	2607	459	1885	293	6496	1513	651	357	1732	1084	212	1006	557	151	60	366	115	97	246	436	5896
Tns3	15293	8113	4074	5928	5819	6318	755	730	5506	4214	272	362	519	329	272	157	254	751	96	1753	283	228	290	1094	5225
Hus1	891	434	207	507	419	437	65	28	374	274	33	82	80	58	22	14	30	38	17	122	108	69	102	66	315
Sun3	5	8	6	12	0	1	0	2	8	3	9	0	20	20	0	2	5	20	15	17	25	22	7	1	1
Gm11992	213	105	51	94	29	62	8	5	61	48	17	72	20	45	0	18	8	14	24	24	42	39	36	8	48
Upp1	237	162	176	2955	2112	429	104	133	708	199	60	47	107	81	39	46	52	41	21	28	63	23	45	184	978
Abca13	115	166	57	1016	929	205	31	48	390	181	139	116	265	144	117	84	90	118	97	171	240	184	212	55	528
Vwc2	55	29	10	28	7	41	3	3	18	26	13	78	41	8	40	10	16	28	32	58	80	58	52	5	16
Zpbp	46	76	28	38	12	64	7	8	58	57	5	39	39	30	16	8	10	7	20	20	58	25	36	3	22
4930512M02Rik	12	5	7	1	8	21	1	0	3	15	3	0	5	0	0	3	18	20	12	11	30	27	38	1	1
Ikzf1	1675	801	565	2000	2356	1241	126	135	1144	796	50	140	122	139	68	63	43	87	36	206	91	72	165	224	1136
Fignl1	112	69	40	65	55	152	5	7	49	41	25	3	10	45	12	1	1	17	11	23	17	44	45	7	56
Ddc	97	80	17	8	26	54	6	4	22	14	11	18	77	38	47	13	47	47	34	36	93	63	61	9	25
Grb10	2706	1330	652	939	690	942	109	103	969	794	67	67	88	52	80	49	54	135	48	386	114	75	76	103	618
Cobl	2863	1402	674	634	630	848	144	72	751	535	70	203	130	80	97	65	42	54	28	410	176	118	147	80	643
Pom121l12	0	4	0	1	0	4	0	0	6	0	0	0	6	0	0	3	4	16	2	7	9	5	22	0	0
Vstm2a	94	77	21	16	0	18	0	5	10	31	14	75	37	0	0	9	7	19	13	67	58	45	27	2	11
Sec61g	493	467	151	996	315	496	105	66	428	158	25	2	33	17	21	0	1	1	11	28	29	21	26	61	468
Egfr	2295	1019	581	1886	1855	719	319	125	1370	1008	129	106	296	150	24	53	73	58	73	330	105	105	170	209	1381
Fbxo48	48	29	21	61	19	37	4	9	37	27	10	0	17	7	13	8	15	24	8	23	45	9	11	2	29
Plek	2389	1312	1275	13063	13180	3461	447	811	3923	1347	278	99	320	81	78	44	73	87	65	227	157	90	97	992	5865
Cnrip1	243	144	54	116	66	60	16	11	79	87	0	26	22	4	0	7	3	6	9	41	19	41	24	10	78
Ppp3r1	3391	1650	823	3005	1828	1393	289	204	2895	1129	46	16	140	73	37	51	41	43	28	469	78	112	114	241	1765
Pno1	465	277	160	712	495	440	92	57	611	199	40	0	50	34	5	27	13	54	14	53	56	26	52	56	406
C1d	723	599	238	979	500	520	92	60	705	253	3	38	35	8	29	3	33	6	20	84	48	15	37	70	580
Etaa1	594	362	166	262	178	218	30	27	335	249	6	56	31	1	4	23	14	25	14	105	53	29	87	24	141
Meis1	2611	1531	998	623	544	1170	95	86	875	901	36	38	85	110	33	27	13	42	23	353	108	112	75	95	713
Spred2	1566	754	273	369	384	454	68	73	397	286	66	53	177	121	62	35	83	89	30	179	92	77	105	60	291
Actr2	10269	5149	2945	13140	11051	5821	1042	920	9701	3947	148	201	357	157	77	59	110	74	70	1022	203	192	401	1229	7736
Cep68	1696	1128	653	1007	1122	1018	131	93	871	649	42	10	70	51	50	41	33	7	30	259	37	45	87	136	857
Slc1a4	1394	699	224	310	287	338	39	30	320	159	61	46	54	52	19	38	44	96	11	129	65	64	109	49	303
Sertad2	3335	1637	691	1205	962	1011	171	121	1202	760	95	149	173	53	76	51	63	70	23	354	91	98	127	166	922
Aftph	3177	1907	1105	2949	3074	1826	339	258	1974	1426	78	61	238	49	58	35	42	18	33	455	140	75	171	353	2112
Lgalsl	2764	1440	516	1186	526	877	159	99	1378	784	64	63	53	37	43	19	9	28	49	271	62	51	50	94	677
[truncated: 16,166 more rows]
