# Supplementary material for: Biological effects of corticosteroids on pneumococcal pneumonia in Mice—translational significance
Source: Crit Care. 2024 May 29;28:185. doi: 10.1186/s13054-024-04956-6 (PMC11134653; doi:10.1186/s13054-024-04956-6)
Supplement: Supplementary file 4 — Additional file 4. Differential expression results. [file 13054_2024_4956_MOESM4_ESM.xlsx]

## Sheet: S2A-Human-SP vs. control
gene_id	logFC	pvalue	fdr
ENSG00000067048	4.9634	1.01672e-06	0.0116035
ENSG00000110777	-2.61565	2.48676e-06	0.0131301
ENSG00000068078	-5.74312	1.46509e-06	0.0116035
ENSG00000161905	-5.5153	1.12158e-05	0.0346371
ENSG00000274618	6.9791	4.52995e-06	0.0179386
ENSG00000142973	-3.57632	1.76098e-05	0.0346371
ENSG00000132965	2.76723	1.85613e-05	0.0346371
ENSG00000197408	-3.56509	1.96802e-05	0.0346371
ENSG00000149527	-3.49604	1.57654e-05	0.0346371
ENSG00000115009	4.41469	2.56503e-05	0.0369364
ENSG00000185499	-4.30305	2.9109e-05	0.0383011
ENSG00000103326	-1.99746	3.1434e-05	0.0383011
ENSG00000063660	-4.49164	2.4514e-05	0.0369364
ENSG00000058453	-3.1424	3.69401e-05	0.0406552
ENSG00000133112	3.53193	4.40453e-05	0.0406552
ENSG00000007541	-3.40366	4.72042e-05	0.0406552
ENSG00000130702	-3.64211	5.09132e-05	0.0406552
ENSG00000169504	2.55708	5.27623e-05	0.0406552
ENSG00000134255	2.47929	5.29393e-05	0.0406552
ENSG00000120896	-2.63948	5.56051e-05	0.0406552
ENSG00000027697	2.3008	5.75767e-05	0.0406552
ENSG00000226321	-4.1542	5.90321e-05	0.0406552
ENSG00000171346	-4.34036	5.72779e-05	0.0406552
ENSG00000104731	-2.442	7.59168e-05	0.0491377
ENSG00000156875	2.53491	7.87077e-05	0.0491377
ENSG00000116473	3.00617	8.23467e-05	0.0491377
ENSG00000005206	-3.01685	8.48561e-05	0.0491377
ENSG00000161970	2.45894	9.5992e-05	0.0507282
ENSG00000005893	2.50769	9.60761e-05	0.0507282
ENSG00000104320	3.65031	0.000101305	0.0517638
ENSG00000112299	3.90097	0.00011403	0.0547344
ENSG00000040275	4.22538	8.68595e-05	0.0491377
ENSG00000111897	2.24706	0.000131883	0.0557586
ENSG00000166710	3.28347	0.000134932	0.0557586
ENSG00000172037	-2.86217	0.00014112	0.0557586
ENSG00000110700	2.6473	0.00014847	0.0557586
ENSG00000008710	-2.99762	0.000148839	0.0557586
ENSG00000186081	-4.34226	0.000144381	0.0557586
ENSG00000109475	3.73976	0.000149772	0.0557586
ENSG00000103056	-2.80762	0.00016014	0.0557586
ENSG00000105357	-3.8827	0.000162932	0.0557586
ENSG00000023041	2.05969	0.000165758	0.0557586
ENSG00000134419	3.08101	0.000166389	0.0557586
ENSG00000187837	3.22243	0.000175553	0.0557586
ENSG00000183304	-4.91893	0.000108441	0.0536784
ENSG00000277632	3.38544	0.000198878	0.0557586
ENSG00000133316	3.98386	0.000201205	0.0557586
ENSG00000224383	-4.38255	0.00019853	0.0557586
ENSG00000100902	2.15874	0.00020313	0.0557586
ENSG00000117983	-2.99024	0.000212733	0.0557586
ENSG00000181374	4.80346	0.00012262	0.0557586
ENSG00000143977	2.18792	0.00021563	0.0557586
ENSG00000121797	3.80677	0.000221907	0.0557586
ENSG00000241489	-1.99893	0.000219212	0.0557586
ENSG00000021762	-2.3573	0.000218486	0.0557586
ENSG00000187017	-4.72302	0.000203022	0.0557586
ENSG00000080371	2.68653	0.000227199	0.0557586
ENSG00000197238	3.72981	0.000242108	0.0557586
ENSG00000131037	-2.99361	0.000246994	0.0557586
ENSG00000136048	2.29609	0.000246369	0.0557586
ENSG00000205542	3.48672	0.000251836	0.0557586
ENSG00000125691	2.73253	0.000255337	0.0557586
ENSG00000041357	3.14839	0.000257808	0.0557586
ENSG00000086300	3.82132	0.00026116	0.0557586
ENSG00000038274	2.42923	0.00026216	0.0557586
ENSG00000129824	4.82235	0.000225934	0.0557586
ENSG00000160789	-3.09433	0.000267505	0.0557586
ENSG00000115738	3.75269	0.000271868	0.0557586
ENSG00000168350	-4.38491	0.000243526	0.0557586
ENSG00000123975	5.5517	0.000193603	0.0557586
ENSG00000182979	-2.25189	0.000280347	0.0557586
ENSG00000181085	-5.37194	0.000283454	0.0557586
ENSG00000118181	2.96917	0.000284887	0.0557586
ENSG00000106012	-2.09074	0.000284165	0.0557586
ENSG00000168216	2.35958	0.000297576	0.0557586
ENSG00000196576	-3.33943	0.000296739	0.0557586
ENSG00000140379	5.50815	0.000308347	0.0557586
ENSG00000158106	-4.08042	0.000285443	0.0557586
ENSG00000198569	-4.66373	0.000197552	0.0557586
ENSG00000123892	4.0754	0.000169172	0.0557586
ENSG00000232810	2.42923	0.000313318	0.0557586
ENSG00000146386	2.57823	0.000331925	0.0557586
ENSG00000165678	1.92892	0.000330264	0.0557586
ENSG00000250510	-4.07917	0.000333432	0.0557586
ENSG00000111229	2.30589	0.000333711	0.0557586
ENSG00000145592	2.97309	0.000336735	0.0557586
ENSG00000275302	4.27987	0.000338664	0.0557586
ENSG00000185347	-3.14073	0.000346776	0.0557586
ENSG00000147669	3.26089	0.000348465	0.0557586
ENSG00000204580	-3.8926	0.00036092	0.0557586
ENSG00000184313	-3.37758	0.000362765	0.0557586
ENSG00000171798	-5.03451	0.00032624	0.0557586
ENSG00000117090	4.96361	0.000349791	0.0557586
ENSG00000165238	-3.05082	0.000346735	0.0557586
ENSG00000141258	-1.64134	0.000363427	0.0557586
ENSG00000205846	4.51847	0.000260055	0.0557586
ENSG00000136108	3.69917	0.000278936	0.0557586
ENSG00000183791	-5.06062	0.000290337	0.0557586
ENSG00000104936	-2.40216	0.000381874	0.0557586
ENSG00000158985	1.83492	0.000377017	0.0557586
ENSG00000164050	-3.89521	0.000384841	0.0557586
ENSG00000178127	2.85979	0.000382451	0.0557586
ENSG00000142273	-4.5114	0.000306538	0.0557586
ENSG00000147677	2.43572	0.000389159	0.0557586
ENSG00000213923	-1.91116	0.000389783	0.0557586
ENSG00000121310	-2.26144	0.000398714	0.0557586
ENSG00000138600	2.02984	0.000397791	0.0557586
ENSG00000167685	-2.26357	0.000423347	0.0557586
ENSG00000274744	-3.79394	0.000272369	0.0557586
ENSG00000118363	1.98844	0.000427485	0.0557586
ENSG00000188747	-2.7822	0.00039368	0.0557586
ENSG00000155096	2.21723	0.000425933	0.0557586
ENSG00000106803	2.68525	0.000436916	0.0557586
ENSG00000183426	-1.84051	0.000423794	0.0557586
ENSG00000130529	-2.21615	0.000427185	0.0557586
ENSG00000088836	-4.16056	0.000436622	0.0557586
ENSG00000167646	-5.96622	0.000420368	0.0557586
ENSG00000197728	2.53602	0.000440143	0.0557586
ENSG00000197061	3.67641	0.000439065	0.0557586
ENSG00000162004	-3.93501	0.000447584	0.0557586
ENSG00000118496	3.09047	0.000416815	0.0557586
ENSG00000177685	-2.93298	0.000459603	0.0557586
ENSG00000156467	2.29033	0.000467245	0.0557586
ENSG00000009844	2.87152	0.000462358	0.0557586
ENSG00000156976	2.2909	0.000463059	0.0557586
ENSG00000197530	-1.73958	0.00047007	0.0557586
ENSG00000147138	-4.03353	0.000470374	0.0557586
ENSG00000152229	4.65397	0.000480068	0.0557586
ENSG00000177728	-2.37442	0.000475271	0.0557586
ENSG00000146476	2.2857	0.000484226	0.0557586
ENSG00000107404	-1.91227	0.000489998	0.0557586
ENSG00000142627	-4.44297	0.000492652	0.0557586
ENSG00000161036	-2.0979	0.000480278	0.0557586
ENSG00000196531	2.45765	0.000490664	0.0557586
ENSG00000262406	4.59276	0.000486773	0.0557586
ENSG00000277865	-5.69987	0.000394371	0.0557586
ENSG00000160401	-4.3134	0.00050788	0.0557586
ENSG00000120438	2.2874	0.000494485	0.0557586
ENSG00000013588	-3.66314	0.000510574	0.0557586
ENSG00000162385	3.57507	0.000507329	0.0557586
ENSG00000119414	2.82106	0.000515927	0.0557586
ENSG00000100554	1.85693	0.000498357	0.0557586
ENSG00000231500	2.52573	0.000509199	0.0557586
ENSG00000144746	2.50305	0.000518436	0.0557586
ENSG00000091317	2.62367	0.000512622	0.0557586
ENSG00000158869	2.84425	0.000531612	0.0557586
ENSG00000177954	2.6338	0.000519607	0.0557586
ENSG00000183864	-2.23014	0.000535897	0.0557586
ENSG00000136830	-2.12477	0.000526012	0.0557586
ENSG00000130669	-2.11859	0.000537748	0.0557586
ENSG00000136068	-1.98624	0.000540576	0.0557586
ENSG00000142798	-3.14173	0.000555477	0.0567662
ENSG00000145425	2.48032	0.00056641	0.0571196
ENSG00000144589	-1.88467	0.00056244	0.0571093
ENSG00000198898	2.15221	0.000569753	0.0571196
ENSG00000134153	2.15997	0.000586416	0.0584204
ENSG00000198843	3.3052	0.000591975	0.0586056
ENSG00000140939	-2.28048	0.000597509	0.0587081
ENSG00000183117	-2.63216	0.00060248	0.0587081
ENSG00000172331	4.20324	0.000535759	0.0557586
ENSG00000090006	-1.80792	0.00060413	0.0587081
ENSG00000160298	-3.57779	0.000640315	0.059904
ENSG00000156482	2.34414	0.000637487	0.059904
ENSG00000109270	2.89352	0.000662411	0.059904
ENSG00000162704	2.32362	0.000648555	0.059904
ENSG00000221983	2.0635	0.000642324	0.059904
ENSG00000138071	1.87749	0.000649694	0.059904
ENSG00000166523	3.71703	0.0006617	0.059904
ENSG00000007174	-4.20676	0.000678023	0.059904
ENSG00000130299	-2.06094	0.000674743	0.059904
ENSG00000143546	4.58411	0.000681881	0.059904
ENSG00000134398	-2.72161	0.00068467	0.059904
ENSG00000159674	-3.05096	0.000685413	0.059904
ENSG00000162576	-3.33363	0.000668466	0.059904
ENSG00000187522	4.42219	0.000521201	0.0557586
ENSG00000124333	2.5201	0.000699946	0.059904
ENSG00000114784	3.53034	0.000690943	0.059904
ENSG00000166913	1.87796	0.000673798	0.059904
ENSG00000274641	5.54748	0.000542098	0.0557586
ENSG00000164823	2.58013	0.000699747	0.059904
ENSG00000162069	-3.57988	0.000710866	0.059904
ENSG00000169764	1.96175	0.000710776	0.059904
ENSG00000165272	-3.63469	0.000720901	0.059904
ENSG00000105479	-4.11039	0.000741343	0.059904
ENSG00000155307	4.17505	0.000729786	0.059904
ENSG00000115008	6.26305	0.00073633	0.059904
ENSG00000099974	-2.06193	0.000749401	0.059904
ENSG00000153485	3.31051	0.000753483	0.059904
ENSG00000092199	2.54549	0.000736602	0.059904
ENSG00000106799	2.19809	0.000733989	0.059904
ENSG00000133773	3.22125	0.000750187	0.059904
ENSG00000131746	-2.56437	0.000765687	0.059904
ENSG00000198183	-5.7814	0.000757465	0.059904
ENSG00000260220	-4.91821	0.000760342	0.059904
ENSG00000129562	2.02182	0.000761856	0.059904
ENSG00000137752	3.76722	0.000757997	0.059904
ENSG00000147202	2.31026	0.000780182	0.059904
ENSG00000137575	3.17826	0.000773328	0.059904
ENSG00000165392	-2.29402	0.000785417	0.059904
ENSG00000071243	4.08971	0.000761797	0.059904
ENSG00000014216	-1.51318	0.000739338	0.059904
ENSG00000261150	-4.20067	0.00073571	0.059904
ENSG00000104973	-1.60366	0.000745115	0.059904
ENSG00000198961	2.36595	0.000774856	0.059904
ENSG00000113558	2.1253	0.000772703	0.059904
ENSG00000163041	2.9702	0.00080576	0.059904
ENSG00000122862	2.87513	0.000820855	0.059904
ENSG00000216937	2.50348	0.000819666	0.059904
ENSG00000164332	2.58937	0.000824087	0.059904
ENSG00000266412	2.01982	0.000795819	0.059904
ENSG00000161055	-5.59305	0.000826764	0.059904
ENSG00000100359	-2.66318	0.000826241	0.059904
ENSG00000100726	-2.85996	0.000846548	0.0601481
ENSG00000066230	-3.46401	0.000828219	0.059904
ENSG00000090376	2.80615	0.000833568	0.0600169
ENSG00000182899	2.2272	0.00082354	0.059904
ENSG00000097033	2.70532	0.000846721	0.0601481
ENSG00000197070	-1.81764	0.000823059	0.059904
ENSG00000152558	1.64623	0.000827119	0.059904
ENSG00000284194	-1.89472	0.000816709	0.059904
ENSG00000145365	3.85993	0.000874201	0.0607947
ENSG00000139684	2.98718	0.000877238	0.0607947
ENSG00000110848	6.83293	0.000846782	0.0601481
ENSG00000129951	-3.59232	0.000818193	0.059904
ENSG00000147679	1.81378	0.00089223	0.0608571
ENSG00000099849	-3.65965	0.000850826	0.0601655
ENSG00000206113	-4.18654	0.000861641	0.0606596
ENSG00000171659	4.15385	0.000812269	0.059904
ENSG00000187492	-3.77922	0.000902868	0.0608571
ENSG00000142534	2.21911	0.000872561	0.0607947
ENSG00000005001	-4.49854	0.000918445	0.0610033
ENSG00000164609	1.9846	0.000882751	0.0607947
ENSG00000276085	3.52036	0.000897079	0.0608571
ENSG00000158296	-2.82085	0.000880934	0.0607947
ENSG00000117480	-1.99248	0.000945601	0.0610033
ENSG00000114573	1.95403	0.000902026	0.0608571
ENSG00000276070	3.88746	0.000938477	0.0610033
ENSG00000171497	4.11813	0.000966204	0.0610033
ENSG00000049245	1.9174	0.0009283	0.0610033
ENSG00000174950	-4.6297	0.000917109	0.0610033
ENSG00000108107	1.91995	0.000929807	0.0610033
ENSG00000159461	-1.90812	0.00092365	0.0610033
ENSG00000185862	2.90672	0.000961004	0.0610033
ENSG00000007129	2.88271	0.00096748	0.0610033
ENSG00000082898	1.56948	0.000946315	0.0610033
ENSG00000242732	-2.13133	0.000995903	0.0610033
ENSG00000181061	2.33305	0.000996782	0.0610033
ENSG00000110697	-1.83739	0.000940384	0.0610033
ENSG00000117091	4.12495	0.000987044	0.0610033
ENSG00000060656	-4.48098	0.00098315	0.0610033
ENSG00000104763	2.47883	0.000986808	0.0610033
ENSG00000173726	2.46739	0.00101952	0.0610033
ENSG00000163682	2.58957	0.00098238	0.0610033
ENSG00000147813	-1.90009	0.000958569	0.0610033
ENSG00000275714	4.61441	0.00100275	0.0610033
ENSG00000167107	-1.78175	0.00100033	0.0610033
ENSG00000162571	-5.10624	0.00104441	0.0610033
ENSG00000101608	2.00133	0.0010098	0.0610033
ENSG00000073350	-2.66076	0.00102931	0.0610033
ENSG00000232388	2.31092	0.00106149	0.0610033
ENSG00000120437	2.72933	0.00107224	0.0610033
ENSG00000132821	-4.13364	0.00104638	0.0610033
ENSG00000002822	-2.08164	0.00101865	0.0610033
ENSG00000183828	-2.58223	0.00107639	0.0610033
ENSG00000141013	-2.48151	0.0010826	0.0610033
ENSG00000103642	2.14976	0.00105633	0.0610033
ENSG00000131584	-2.24778	0.00106184	0.0610033
ENSG00000116016	-2.11403	0.00103016	0.0610033
ENSG00000148341	-1.9031	0.00105902	0.0610033
ENSG00000158201	2.26188	0.0010635	0.0610033
ENSG00000134602	2.33943	0.00109438	0.0610033
ENSG00000213341	2.51541	0.00110181	0.0610033
ENSG00000169826	2.30312	0.00105815	0.0610033
ENSG00000179750	-2.96198	0.00111166	0.0610033
ENSG00000102144	1.60316	0.00104768	0.0610033
ENSG00000178252	-1.74606	0.00105865	0.0610033
ENSG00000112335	2.03495	0.00106608	0.0610033
ENSG00000177200	1.78202	0.00108723	0.0610033
ENSG00000168288	2.92321	0.00111202	0.0610033
ENSG00000242247	1.84191	0.0010475	0.0610033
ENSG00000182836	-3.1769	0.00108414	0.0610033
ENSG00000099814	-3.18972	0.00114597	0.0612945
ENSG00000163131	1.91819	0.00109264	0.0610033
ENSG00000175471	3.81242	0.00110641	0.0610033
ENSG00000160953	-2.28028	0.00111329	0.0610033
ENSG00000026103	2.65076	0.00111878	0.0610033
ENSG00000164393	-3.33231	0.001024	0.0610033
ENSG00000144642	-3.21226	0.00112606	0.0610033
ENSG00000285976	2.25996	0.00115314	0.0612945
ENSG00000161057	2.59564	0.00118368	0.0613754
ENSG00000100429	-1.93006	0.00113923	0.0612945
ENSG00000124140	-3.78154	0.00118954	0.0613754
ENSG00000165168	2.55802	0.00114439	0.0612945
ENSG00000155304	4.04453	0.00118811	0.0613754
ENSG00000177106	-3.42142	0.00120539	0.0617098
ENSG00000110583	-2.13508	0.00120843	0.0617098
ENSG00000168421	2.01166	0.00112733	0.0610033
ENSG00000110315	2.20646	0.00115234	0.0612945
ENSG00000133243	-1.47036	0.00112841	0.0610033
ENSG00000146830	-1.92175	0.00112694	0.0610033
ENSG00000184588	3.62129	0.00117729	0.0613754
ENSG00000111790	1.71732	0.00118604	0.0613754
ENSG00000133247	-3.17977	0.00124893	0.0629952
ENSG00000117425	3.32248	0.00119905	0.0616656
ENSG00000130741	2.07503	0.00118264	0.0613754
ENSG00000197119	-2.02203	0.00115989	0.0613754
ENSG00000170315	1.65421	0.00117509	0.0613754
ENSG00000071894	-1.84649	0.0011877	0.0613754
ENSG00000169429	4.52152	0.00128163	0.0633393
ENSG00000272573	5.35485	0.000894006	0.0608571
ENSG00000129636	2.04278	0.00127632	0.0633393
ENSG00000235098	-3.85529	0.00125672	0.0629952
ENSG00000140254	-4.77731	0.0012116	0.0617098
ENSG00000104918	3.93591	0.00131157	0.0633393
ENSG00000116459	2.75437	0.00129708	0.0633393
ENSG00000176046	-2.0342	0.00122802	0.0623454
ENSG00000213638	-2.35312	0.00132583	0.0635609
ENSG00000142949	-3.99075	0.00133221	0.0635609
ENSG00000110900	-4.82671	0.00107015	0.0610033
ENSG00000213281	2.56382	0.00132188	0.0635609
ENSG00000286070	5.08449	0.0010432	0.0610033
ENSG00000138162	-2.38505	0.00125621	0.0629952
ENSG00000154914	-4.18555	0.00125479	0.0629952
ENSG00000113732	2.22761	0.00126886	0.0632038
ENSG00000177225	-1.82901	0.00128802	0.0633393
ENSG00000179630	2.0388	0.00136605	0.064225
ENSG00000183889	-2.21713	0.00126761	0.0632038
ENSG00000144504	-2.42103	0.00130051	0.0633393
ENSG00000158406	2.40092	0.00136644	0.064225
ENSG00000135829	1.72578	0.00128918	0.0633393
ENSG00000197816	-2.55344	0.00135216	0.0641266
ENSG00000213015	-1.95439	0.00133023	0.0635609
ENSG00000131100	2.22688	0.00129628	0.0633393
ENSG00000162645	2.84971	0.0013105	0.0633393
ENSG00000010244	2.17385	0.00130748	0.0633393
ENSG00000086065	2.79238	0.00138331	0.0644903
ENSG00000275379	4.20885	0.00139648	0.0644903
ENSG00000147533	3.5096	0.00138906	0.0644903
ENSG00000122545	1.73672	0.00134064	0.0637712
ENSG00000147894	2.90815	0.00135771	0.0641975
ENSG00000105967	3.53577	0.00144803	0.0649391
ENSG00000197586	-1.55716	0.00137046	0.064225
ENSG00000178531	-5.20872	0.00146347	0.0649391
ENSG00000169026	-1.83742	0.00139034	0.0644903
ENSG00000186710	-4.9142	0.00147373	0.0649391
ENSG00000100883	2.55475	0.00140846	0.0648547
ENSG00000130940	-2.28004	0.00144356	0.0649391
ENSG00000104881	-2.14107	0.0014901	0.0649391
ENSG00000115648	-2.48559	0.00139448	0.0644903
ENSG00000197496	-3.45845	0.00146086	0.0649391
ENSG00000143842	-1.97772	0.00149229	0.0649391
ENSG00000095139	1.7102	0.00144288	0.0649391
ENSG00000162591	-2.5854	0.00151496	0.0653867
ENSG00000155115	2.76386	0.00150845	0.0652955
ENSG00000283486	-2.67144	0.00152256	0.0655361
ENSG00000136750	-3.05835	0.00145314	0.0649391
ENSG00000182287	2.35468	0.00149186	0.0649391
ENSG00000146555	-3.7392	0.00145971	0.0649391
ENSG00000213741	2.27649	0.00142475	0.0649391
ENSG00000205413	3.78552	0.00155682	0.065563
ENSG00000178038	-3.33953	0.00154773	0.065563
ENSG00000165795	-1.55662	0.00144853	0.0649391
ENSG00000090989	2.51755	0.00153231	0.065563
ENSG00000161091	-1.39124	0.00142553	0.0649391
ENSG00000183735	2.41936	0.00146775	0.0649391
ENSG00000120860	2.99541	0.00157469	0.065563
ENSG00000150459	1.80672	0.00148346	0.0649391
ENSG00000082153	2.27716	0.00148239	0.0649391
ENSG00000166200	2.11525	0.00155776	0.065563
ENSG00000139737	2.15138	0.00160484	0.0663727
ENSG00000136021	2.59577	0.0015708	0.065563
ENSG00000143416	-2.00932	0.00157634	0.065563
ENSG00000066557	3.10991	0.00154863	0.065563
ENSG00000122026	1.91696	0.00154256	0.065563
ENSG00000135406	-4.80231	0.00168164	0.066864
ENSG00000163602	2.00229	0.00161286	0.0665304
ENSG00000186130	3.3687	0.00155204	0.065563
ENSG00000140941	2.4508	0.00156029	0.065563
ENSG00000102218	2.47681	0.00162602	0.0665546
ENSG00000198918	4.43544	0.00167472	0.066864
ENSG00000085998	-2.00083	0.00163972	0.0665977
ENSG00000112531	1.87147	0.00156634	0.065563
ENSG00000277224	3.55761	0.00166989	0.066864
ENSG00000146457	2.28965	0.00159822	0.0662717
ENSG00000185130	4.52239	0.00141686	0.0649391
ENSG00000113269	1.8351	0.00157699	0.065563
ENSG00000175662	-1.4495	0.00162405	0.0665546
ENSG00000136051	2.33535	0.00162605	0.0665546
ENSG00000151239	2.05542	0.00167339	0.066864
ENSG00000075275	-3.08053	0.00173718	0.066864
ENSG00000188211	3.85901	0.00174814	0.066864
ENSG00000113615	2.41184	0.00169398	0.066864
ENSG00000137266	-4.10366	0.00174273	0.066864
ENSG00000008324	3.10617	0.00174283	0.066864
ENSG00000155097	3.01174	0.00163614	0.0665977
ENSG00000125304	1.71895	0.00163191	0.0665977
ENSG00000070761	3.27531	0.00174886	0.066864
ENSG00000151461	2.30071	0.00175602	0.066864
ENSG00000101222	-4.43423	0.00169192	0.066864
ENSG00000197562	-2.13627	0.0017536	0.066864
ENSG00000165816	-2.45615	0.00167281	0.066864
ENSG00000137976	4.50478	0.00147615	0.0649391
ENSG00000134242	2.32205	0.00172998	0.066864
ENSG00000124370	3.65872	0.00174854	0.066864
ENSG00000215695	4.32972	0.00145372	0.0649391
ENSG00000171811	-4.24575	0.00179327	0.0671522
ENSG00000147799	-4.56963	0.00176751	0.0669792
ENSG00000163220	3.29569	0.00181444	0.0674666
ENSG00000175895	2.03495	0.00171556	0.066864
ENSG00000100427	-3.89855	0.00150872	0.0652955
ENSG00000010270	1.67246	0.00171553	0.066864
ENSG00000177042	-1.62772	0.00172993	0.066864
ENSG00000099991	-1.53615	0.00166203	0.066864
ENSG00000189350	-2.57534	0.00178994	0.0671522
ENSG00000136754	2.60503	0.00175056	0.066864
ENSG00000186716	-2.01832	0.00173437	0.066864
ENSG00000109775	3.56223	0.00180766	0.0674666
ENSG00000158373	4.30541	0.00185271	0.0675273
ENSG00000096060	2.33255	0.00175226	0.066864
ENSG00000151665	2.70437	0.00184068	0.0675273
ENSG00000101166	3.39925	0.00187173	0.0675273
ENSG00000104388	2.49656	0.00176135	0.0669059
ENSG00000180964	3.70021	0.0018721	0.0675273
ENSG00000130227	2.3303	0.00186046	0.0675273
ENSG00000134996	2.28529	0.00178593	0.0671522
ENSG00000136867	1.79733	0.00174391	0.066864
ENSG00000137947	3.507	0.00189463	0.0675921
ENSG00000007516	-3.39606	0.00186549	0.0675273
ENSG00000101916	5.03274	0.00193611	0.068069
ENSG00000126945	2.50348	0.00181337	0.0674666
ENSG00000203499	-2.38703	0.00187552	0.0675273
ENSG00000185787	1.38527	0.00175566	0.066864
ENSG00000119446	2.54418	0.00195216	0.068069
ENSG00000173221	1.91246	0.00179188	0.0671522
ENSG00000258472	-2.53654	0.00194515	0.068069
ENSG00000258289	1.91989	0.00186089	0.0675273
ENSG00000158062	-1.89518	0.00178205	0.0671522
ENSG00000180113	2.69501	0.00198504	0.068069
ENSG00000152795	2.02295	0.00188429	0.0675273
ENSG00000090382	2.1029	0.00187941	0.0675273
ENSG00000166012	2.27441	0.0018463	0.0675273
ENSG00000197409	-6.20327	0.00191284	0.068069
ENSG00000145388	2.24621	0.00200318	0.068069
ENSG00000089154	-1.86156	0.0018324	0.0675273
ENSG00000131171	2.60804	0.00193636	0.068069
ENSG00000177548	-2.03462	0.00195838	0.068069
ENSG00000102753	2.56745	0.00206424	0.068262
ENSG00000085733	-3.04262	0.00202627	0.068069
ENSG00000117000	2.40877	0.00202652	0.068069
ENSG00000171202	4.49674	0.00201994	0.068069
ENSG00000116489	3.34705	0.00194077	0.068069
ENSG00000167984	-2.57916	0.00209656	0.0689893
ENSG00000205502	-2.92446	0.00209867	0.0689893
ENSG00000147592	3.80591	0.00198771	0.068069
ENSG00000267795	-3.3869	0.00202339	0.068069
ENSG00000197903	2.7548	0.00198153	0.068069
ENSG00000214357	-3.74644	0.0017414	0.066864
ENSG00000149289	2.75144	0.00210365	0.0689893
ENSG00000104412	2.37889	0.00203312	0.068069
ENSG00000137996	1.52291	0.00200979	0.068069
ENSG00000135540	-2.13392	0.00211616	0.0692562
ENSG00000178821	-4.81961	0.00185425	0.0675273
ENSG00000154655	-2.38658	0.00215673	0.0700254
ENSG00000143375	-2.46444	0.00213026	0.0695739
ENSG00000260916	1.80185	0.00197721	0.068069
ENSG00000131966	2.30509	0.0020612	0.068262
ENSG00000116266	1.87527	0.00195992	0.068069
ENSG00000158806	-4.22315	0.00194909	0.068069
ENSG00000086061	1.81245	0.00194455	0.068069
ENSG00000058804	3.16843	0.00195651	0.068069
ENSG00000104497	1.959	0.00214785	0.0700041
ENSG00000170142	3.12726	0.00203149	0.068069
ENSG00000004777	-2.84449	0.00217155	0.0700254
ENSG00000128590	3.1407	0.00217742	0.0700254
ENSG00000171858	2.45482	0.00204041	0.068069
ENSG00000180891	-2.06444	0.00210048	0.0689893
ENSG00000183878	3.63572	0.00223144	0.0706478
ENSG00000105193	1.81217	0.00200742	0.068069
ENSG00000056558	2.07496	0.0019995	0.068069
ENSG00000116954	1.87441	0.00204981	0.068069
ENSG00000112306	2.30441	0.00204741	0.068069
ENSG00000140983	-2.0295	0.00201097	0.068069
ENSG00000078900	-4.03453	0.00223794	0.0706478
ENSG00000141738	-4.91699	0.0021737	0.0700254
ENSG00000061938	-1.77369	0.0020431	0.068069
ENSG00000176956	-4.63558	0.00182334	0.0675273
ENSG00000167701	-2.75803	0.00218387	0.0700254
ENSG00000170606	1.89859	0.0021708	0.0700254
ENSG00000185361	-2.28769	0.00223637	0.0706478
ENSG00000225940	4.64058	0.00199015	0.068069
ENSG00000179021	2.224	0.00232339	0.0716773
ENSG00000143119	2.51946	0.00221038	0.0705895
ENSG00000185101	-3.27278	0.00225149	0.070761
ENSG00000104976	-2.22283	0.00228952	0.0713898
ENSG00000102970	4.43757	0.00189369	0.0675921
ENSG00000106588	2.47685	0.00230851	0.0715592
ENSG00000168070	4.42707	0.00198159	0.068069
ENSG00000203772	-3.40314	0.00186589	0.0675273
ENSG00000174021	2.65402	0.00217906	0.0700254
ENSG00000102893	1.48977	0.00218384	0.0700254
ENSG00000104888	-2.47585	0.00238847	0.0717692
ENSG00000174405	2.02259	0.00237853	0.0717692
ENSG00000108406	1.59479	0.00227638	0.0711201
ENSG00000184702	-3.0348	0.0024182	0.0717809
ENSG00000148426	-3.87747	0.0024041	0.0717692
ENSG00000197653	-3.50291	0.00244124	0.0717809
ENSG00000178188	-1.50001	0.00224342	0.0706478
ENSG00000144566	2.04454	0.00222427	0.0706478
ENSG00000101888	4.0636	0.00236426	0.0717692
ENSG00000158113	-4.18034	0.00247497	0.0719679
ENSG00000179023	-3.67243	0.00188159	0.0675273
ENSG00000118260	1.91853	0.00222755	0.0706478
ENSG00000164877	-2.22741	0.00239811	0.0717692
ENSG00000183018	-3.28341	0.00249434	0.0719679
ENSG00000181218	4.50117	0.00203222	0.068069
ENSG00000163435	-4.47839	0.0023454	0.0717692
ENSG00000152669	-3.95394	0.00251372	0.0723951
ENSG00000159256	1.80321	0.00230771	0.0715592
ENSG00000082996	2.34362	0.00230699	0.0715592
ENSG00000196754	-3.65196	0.00237077	0.0717692
ENSG00000076053	1.40841	0.00232034	0.0716773
ENSG00000269711	5.34381	0.00226175	0.0709427
ENSG00000134627	3.39858	0.00256617	0.07324
ENSG00000119048	3.19397	0.00232589	0.0716773
ENSG00000149231	2.29547	0.0024896	0.0719679
ENSG00000023318	1.74384	0.00249109	0.0719679
ENSG00000123933	-1.76023	0.00248424	0.0719679
ENSG00000064225	2.82773	0.00235647	0.0717692
ENSG00000119953	1.46622	0.00239377	0.0717692
ENSG00000277363	-3.48705	0.0026111	0.073989
ENSG00000150991	1.60207	0.00246034	0.0719679
ENSG00000166145	-2.73652	0.00242917	0.0717809
ENSG00000185000	-1.58924	0.00236124	0.0717692
ENSG00000100139	-1.34577	0.00238012	0.0717692
ENSG00000155959	2.61091	0.00262661	0.0741632
ENSG00000105647	-2.99202	0.00264933	0.074539
ENSG00000166128	2.42528	0.0023765	0.0717692
ENSG00000130511	-2.21506	0.00237534	0.0717692
ENSG00000070831	1.65489	0.00239933	0.0717692
ENSG00000105501	5.83977	0.00267539	0.074784
ENSG00000143612	1.87038	0.00238915	0.0717692
ENSG00000172967	4.19628	0.00220178	0.0704571
ENSG00000146676	2.02333	0.00259683	0.0738155
ENSG00000114391	2.21809	0.00243339	0.0717809
ENSG00000174748	2.13712	0.0024059	0.0717692
ENSG00000106052	1.89319	0.00243716	0.0717809
ENSG00000111481	1.94126	0.00248685	0.0719679
ENSG00000065978	1.56974	0.00241233	0.0717809
ENSG00000177879	1.86786	0.00254879	0.0730434
ENSG00000131469	1.78911	0.00244255	0.0717809
ENSG00000154451	3.33837	0.00261611	0.0739984
ENSG00000126391	-1.45947	0.00244746	0.0717922
ENSG00000110881	-4.49468	0.00227553	0.0711201
ENSG00000276903	4.05574	0.00273023	0.0749008
ENSG00000167131	-3.89088	0.00236156	0.0717692
ENSG00000275489	3.82945	0.00223915	0.0706478
ENSG00000154727	2.43801	0.00282326	0.0757663
ENSG00000114993	-3.76944	0.00270987	0.0749008
ENSG00000113312	1.92326	0.00266354	0.0746733
ENSG00000156384	2.41983	0.00275064	0.0751076
ENSG00000177666	-1.30678	0.00243633	0.0717809
ENSG00000143537	-1.80235	0.00255006	0.0730434
ENSG00000203985	-3.48477	0.00277963	0.0753452
ENSG00000043591	-2.71486	0.00278003	0.0753452
ENSG00000138834	-1.53843	0.00247059	0.0719679
ENSG00000134248	1.99997	0.00263734	0.0743334
ENSG00000116032	-3.33186	0.00288105	0.0761795
ENSG00000128731	-1.92607	0.00260032	0.0738155
ENSG00000090104	3.84994	0.00279695	0.0756035
ENSG00000133812	1.81969	0.00254023	0.0730257
ENSG00000075292	1.74278	0.00255476	0.0730459
ENSG00000173915	3.66666	0.00280624	0.0757255
ENSG00000100575	4.17544	0.00287106	0.0760496
ENSG00000154822	1.63561	0.00283622	0.075776
ENSG00000115652	2.17447	0.00272289	0.0749008
ENSG00000159377	1.90026	0.00265712	0.0746254
ENSG00000161677	-2.47731	0.00275035	0.0751076
ENSG00000204397	4.38352	0.00272644	0.0749008
ENSG00000125538	3.32765	0.00283682	0.075776
ENSG00000140259	1.60518	0.00284435	0.0758328
ENSG00000177202	-4.55403	0.00247179	0.0719679
ENSG00000187325	4.36726	0.00297819	0.076525
ENSG00000108654	1.68191	0.00271107	0.0749008
ENSG00000130433	-4.68412	0.0028904	0.0761795
ENSG00000122958	2.26962	0.00275524	0.0751076
ENSG00000185340	-2.01502	0.00296548	0.0765036
ENSG00000177570	-2.02615	0.00259704	0.0738155
ENSG00000113597	1.97164	0.00290393	0.0762825
ENSG00000132823	2.13229	0.00270878	0.0749008
ENSG00000131697	-1.78753	0.00291253	0.0763817
ENSG00000104883	-1.89551	0.0029481	0.0764632
ENSG00000094975	2.04758	0.00275964	0.0751076
ENSG00000136802	-2.01974	0.00295909	0.0764632
ENSG00000143622	2.13749	0.00268881	0.0749008
ENSG00000126217	-2.18399	0.0030378	0.0767192
ENSG00000164414	2.24532	0.00306259	0.0767192
ENSG00000112096	2.85216	0.00301952	0.0766494
ENSG00000181104	3.0903	0.00288683	0.0761795
ENSG00000154813	2.10533	0.00299395	0.076602
ENSG00000109171	1.74913	0.00281946	0.0757663
ENSG00000157542	-2.5507	0.00308681	0.0767584
ENSG00000165119	2.13019	0.00273312	0.0749008
ENSG00000023445	1.51947	0.00272366	0.0749008
ENSG00000101421	1.91275	0.0027151	0.0749008
ENSG00000185522	-4.49459	0.00312584	0.0768987
ENSG00000213983	-1.43744	0.00267693	0.074784
ENSG00000170759	1.45863	0.00282689	0.0757663
ENSG00000125409	-4.45118	0.00285591	0.0758328
ENSG00000165512	2.8215	0.00305209	0.0767192
ENSG00000155530	-3.40363	0.00312112	0.0768987
ENSG00000265681	2.07228	0.00278264	0.0753452
ENSG00000105374	2.95169	0.00305482	0.0767192
ENSG00000169851	-3.64923	0.00316673	0.0769505
ENSG00000174450	-3.76857	0.00293181	0.0764451
ENSG00000006210	-3.12508	0.00319628	0.0771785
ENSG00000158966	-3.60925	0.00303753	0.0767192
ENSG00000128989	1.7149	0.00295829	0.0764632
ENSG00000188878	-2.33205	0.0032145	0.0773825
ENSG00000174448	3.80995	0.00271961	0.0749008
ENSG00000139505	1.76145	0.00301752	0.0766494
ENSG00000116133	-2.72997	0.00297606	0.076525
ENSG00000115944	1.57968	0.00290325	0.0762825
ENSG00000205765	2.86251	0.00320878	0.0773623
ENSG00000135677	1.92411	0.00285809	0.0758328
ENSG00000107819	-1.40326	0.00281281	0.0757663
ENSG00000019995	2.59075	0.00323003	0.0776384
ENSG00000065717	-2.72752	0.00328934	0.0781533
ENSG00000112695	2.04973	0.00303601	0.0767192
ENSG00000160838	-3.43882	0.00329092	0.0781533
ENSG00000166478	2.48973	0.0030546	0.0767192
ENSG00000118046	-1.79865	0.00301818	0.0766494
ENSG00000145088	2.84965	0.00330432	0.0782369
ENSG00000198517	-1.3372	0.00285672	0.0758328
ENSG00000169231	-2.66048	0.00298444	0.076525
ENSG00000189068	4.60799	0.00312677	0.0768987
ENSG00000277639	-2.13192	0.00294869	0.0764632
ENSG00000067646	3.71749	0.00315221	0.0768987
ENSG00000120690	2.41199	0.00295553	0.0764632
ENSG00000164880	-1.84466	0.0029318	0.0764451
ENSG00000196872	-3.87339	0.00332243	0.0783735
ENSG00000092531	1.99403	0.00293425	0.0764451
ENSG00000182774	2.45478	0.00299831	0.076602
ENSG00000071073	2.4231	0.00315504	0.0768987
ENSG00000162723	-4.0528	0.0030078	0.0766494
ENSG00000180921	-3.13071	0.00337818	0.0787576
ENSG00000103671	1.51213	0.00315183	0.0768987
ENSG00000114770	-1.375	0.00298563	0.076525
ENSG00000188641	1.59998	0.00292874	0.0764451
ENSG00000145113	-3.71619	0.00308039	0.0767192
ENSG00000165672	2.10103	0.00307952	0.0767192
ENSG00000162980	2.34576	0.00338389	0.0787576
ENSG00000067064	2.27445	0.00307719	0.0767192
ENSG00000177683	1.38187	0.00307999	0.0767192
ENSG00000177425	-1.88581	0.00309453	0.0768297
ENSG00000104442	2.95773	0.00339455	0.0788413
ENSG00000124074	-2.20149	0.00337471	0.0787576
ENSG00000134827	3.27675	0.00349381	0.0790413
ENSG00000173166	-1.89497	0.00315557	0.0768987
ENSG00000137563	3.37625	0.00347295	0.0790413
ENSG00000244754	1.80631	0.00305771	0.0767192
ENSG00000085224	1.77482	0.00313067	0.0768987
ENSG00000078401	2.90726	0.00345267	0.0790413
ENSG00000188786	2.4307	0.00313209	0.0768987
ENSG00000274997	4.33088	0.00337552	0.0787576
ENSG00000136918	-4.17679	0.00348145	0.0790413
ENSG00000122735	-3.59353	0.00330294	0.0782369
ENSG00000241343	1.95423	0.00311575	0.0768987
ENSG00000164684	-3.04858	0.00348236	0.0790413
ENSG00000170802	1.91614	0.00330996	0.0782534
ENSG00000122692	2.0224	0.00345439	0.0790413
ENSG00000163071	-4.06113	0.00349767	0.0790413
ENSG00000115524	2.54719	0.00317076	0.0769505
ENSG00000185305	2.69875	0.00356524	0.0797646
ENSG00000197446	-2.48351	0.003406	0.0789142
ENSG00000104408	1.9037	0.00326132	0.0779174
ENSG00000162819	1.41962	0.00317712	0.0769505
ENSG00000121552	3.51427	0.00360222	0.0798652
ENSG00000204264	2.12361	0.00328899	0.0781533
ENSG00000107331	-2.06873	0.00326073	0.0779174
ENSG00000173744	1.4291	0.00313728	0.0768987
ENSG00000261236	-1.99158	0.00350698	0.0791318
ENSG00000129173	-3.29983	0.00367129	0.0802114
ENSG00000136197	2.71428	0.00353592	0.0793328
ENSG00000086200	3.96852	0.00352284	0.0791515
ENSG00000129911	-2.25579	0.00342351	0.0790413
ENSG00000115257	-3.72253	0.003471	0.0790413
ENSG00000161996	-2.31603	0.00319168	0.0771785
ENSG00000141543	1.6128	0.00317591	0.0769505
ENSG00000076356	-2.26728	0.00361134	0.0798652
ENSG00000102580	1.82667	0.00325548	0.0779174
ENSG00000157600	-1.55551	0.00314604	0.0768987
ENSG00000277075	4.2304	0.003747	0.0810226
ENSG00000007062	-3.91092	0.00364247	0.0800628
ENSG00000145741	1.60229	0.00327307	0.0780805
ENSG00000170324	-3.74657	0.00372257	0.0808119
ENSG00000150316	2.39631	0.00369534	0.0804292
ENSG00000118680	2.50795	0.00332494	0.0783735
ENSG00000119844	1.85996	0.00335872	0.0787576
ENSG00000174669	-3.59372	0.00341865	0.0790413
ENSG00000123064	-2.49722	0.00360734	0.0798652
ENSG00000156194	3.0178	0.00344676	0.0790413
ENSG00000142208	-1.43663	0.00325192	0.0779174
ENSG00000111203	-1.90107	0.0034762	0.0790413
ENSG00000111731	1.65183	0.00344055	0.0790413
ENSG00000159788	-1.86433	0.00347485	0.0790413
ENSG00000164379	-3.54043	0.00343239	0.0790413
ENSG00000068724	-1.58258	0.00338598	0.0787576
ENSG00000139278	2.69835	0.00359928	0.0798652
ENSG00000133119	3.4693	0.00337591	0.0787576
ENSG00000136146	2.42795	0.00367043	0.0802114
ENSG00000172466	1.60143	0.00358391	0.079844
ENSG00000183048	-3.41413	0.00392374	0.0821469
ENSG00000136295	-1.96137	0.00335107	0.0787551
ENSG00000125503	-1.58772	0.00333267	0.078439
ENSG00000057608	1.42117	0.00340766	0.0789142
ENSG00000189043	1.56585	0.00363535	0.0800628
ENSG00000164615	2.76163	0.00395984	0.0821469
ENSG00000112245	1.74624	0.00355898	0.0797374
ENSG00000157985	-3.56978	0.00402863	0.082234
ENSG00000129514	-4.21051	0.00402018	0.0822118
ENSG00000127586	-2.04166	0.00398004	0.0821469
ENSG00000198160	1.73669	0.00349797	0.0790413
ENSG00000132950	2.42571	0.00400087	0.0821469
ENSG00000198258	1.72795	0.00349608	0.0790413
ENSG00000070047	-1.36673	0.00359661	0.0798652
ENSG00000103067	-1.84112	0.00393237	0.0821469
ENSG00000050344	2.91864	0.00361511	0.0798652
ENSG00000118985	2.0244	0.00351858	0.0791515
ENSG00000132357	2.68414	0.0039397	0.0821469
ENSG00000175265	-2.3259	0.00389052	0.0821469
ENSG00000136003	2.71366	0.00379951	0.0816612
ENSG00000162244	1.97798	0.00351269	0.0791479
ENSG00000205707	2.61128	0.003924	0.0821469
ENSG00000140398	-1.51243	0.00364427	0.0800628
ENSG00000160072	-1.79297	0.00388192	0.0821469
ENSG00000054118	1.61747	0.00357345	0.0798351
ENSG00000138802	1.5108	0.00375453	0.0810243
ENSG00000144648	-1.98782	0.00397555	0.0821469
ENSG00000110237	-2.48809	0.0041757	0.0834655
ENSG00000090661	-1.78263	0.00357847	0.0798351
ENSG00000196954	2.82719	0.00366165	0.0802114
ENSG00000021776	2.16944	0.00409683	0.082562
ENSG00000160226	-1.97743	0.00372429	0.0808119
ENSG00000138768	2.57114	0.00404045	0.0822811
ENSG00000123096	2.63414	0.0042335	0.0839555
ENSG00000134594	2.71082	0.00420499	0.0837142
ENSG00000115884	-3.03366	0.00423891	0.0839555
ENSG00000152076	-3.83719	0.00425372	0.0840136
ENSG00000111676	-2.32705	0.00384426	0.0820884
ENSG00000083896	1.78783	0.00363587	0.0800628
ENSG00000054690	-1.89658	0.00420685	0.0837142
ENSG00000141519	-2.77875	0.00381628	0.081689
ENSG00000183576	1.59628	0.00385617	0.0820991
ENSG00000025708	-1.66395	0.00384982	0.0820884
ENSG00000119655	1.7014	0.00366211	0.0802114
ENSG00000118898	-2.12258	0.00391938	0.0821469
ENSG00000105856	2.18106	0.00369649	0.0804292
ENSG00000144895	1.66661	0.00388096	0.0821469
ENSG00000160972	-1.89829	0.00391662	0.0821469
ENSG00000130827	-2.03518	0.00374444	0.0810226
ENSG00000117595	-3.19198	0.00426443	0.0841202
ENSG00000197780	1.85484	0.00395506	0.0821469
ENSG00000013275	1.4398	0.00399261	0.0821469
ENSG00000214194	2.53086	0.00429472	0.0843803
ENSG00000155090	1.81378	0.00374934	0.0810226
ENSG00000147471	1.93738	0.00394017	0.0821469
ENSG00000183291	1.64714	0.00385049	0.0820884
ENSG00000196476	-2.85465	0.00439561	0.0847572
ENSG00000105383	1.85687	0.00423132	0.0839555
ENSG00000114416	2.35451	0.00397232	0.0821469
ENSG00000169991	-2.38925	0.00430018	0.0843803
ENSG00000275052	1.60242	0.00395594	0.0821469
ENSG00000143420	-1.64253	0.00369551	0.0804292
ENSG00000184007	1.61551	0.00378174	0.0813897
ENSG00000110367	1.48431	0.00378003	0.0813897
ENSG00000111266	2.75096	0.00391875	0.0821469
ENSG00000276368	5.17462	0.00439365	0.0847572
ENSG00000101004	-3.42624	0.00449839	0.0851309
ENSG00000089289	1.63972	0.00418381	0.0834655
ENSG00000109654	-2.4684	0.00407171	0.0825289
ENSG00000156232	1.51469	0.00394817	0.0821469
ENSG00000166024	1.85566	0.00434045	0.0844629
ENSG00000261832	3.20241	0.00430958	0.0843803
ENSG00000182685	-2.99815	0.00443089	0.0847572
ENSG00000137767	1.71211	0.00381518	0.081689
ENSG00000117533	2.15716	0.00438939	0.0847572
ENSG00000153201	2.04045	0.00381275	0.081689
ENSG00000183723	-2.59998	0.00442368	0.0847572
ENSG00000115128	4.96622	0.00447489	0.0849841
ENSG00000099949	-1.30145	0.00392717	0.0821469
ENSG00000137166	-2.02074	0.00445529	0.0848218
ENSG00000128699	4.22646	0.00452558	0.0852968
ENSG00000265808	2.35985	0.00394277	0.0821469
ENSG00000065518	4.11467	0.00442585	0.0847572
ENSG00000187838	-2.26409	0.00441164	0.0847572
ENSG00000143933	1.48034	0.00386736	0.0821469
ENSG00000169299	2.27789	0.00432872	0.0844629
ENSG00000131495	2.28222	0.00412659	0.0829176
ENSG00000100379	-2.55723	0.00444654	0.0847572
ENSG00000183340	2.46299	0.00459467	0.0853468
ENSG00000102409	3.70969	0.00461101	0.0855139
ENSG00000104756	1.86634	0.00413018	0.0829176
ENSG00000176531	-1.92291	0.00441957	0.0847572
ENSG00000282804	4.8399	0.00437951	0.0847572
ENSG00000122566	1.53854	0.00397293	0.0821469
ENSG00000147905	2.31144	0.00433314	0.0844629
ENSG00000152422	2.87031	0.00458159	0.0853468
ENSG00000102547	2.02077	0.00444414	0.0847572
ENSG00000137462	1.94981	0.00414883	0.0831868
ENSG00000105519	-3.36449	0.00404653	0.0822811
ENSG00000068137	-1.93757	0.00463649	0.0855139
ENSG00000077721	1.43899	0.00396535	0.0821469
ENSG00000241241	-2.03255	0.00453255	0.0852968
ENSG00000005022	1.4238	0.00400362	0.0821469
ENSG00000145782	1.49717	0.00408674	0.0825289
ENSG00000149516	3.22336	0.00447991	0.0849841
ENSG00000113742	1.99091	0.00398873	0.0821469
ENSG00000069345	1.47816	0.00412952	0.0829176
ENSG00000086589	1.31514	0.00399826	0.0821469
ENSG00000107854	1.44164	0.00424018	0.0839555
ENSG00000107372	1.47216	0.00401483	0.0822118
ENSG00000169019	2.73557	0.00465765	0.0855139
ENSG00000163823	2.483	0.00408901	0.0825289
ENSG00000176018	2.43288	0.00454782	0.0853468
ENSG00000109107	2.98618	0.00473043	0.0859289
ENSG00000139496	1.8072	0.00404241	0.0822811
ENSG00000163755	1.81862	0.0046405	0.0855139
ENSG00000137944	2.48208	0.00459601	0.0853468
ENSG00000080824	2.33744	0.00424694	0.0839845
ENSG00000006125	1.91073	0.00408632	0.0825289
ENSG00000132646	2.51877	0.00472172	0.0858691
ENSG00000177731	-1.31038	0.00402236	0.0822118
ENSG00000166797	2.30546	0.00441787	0.0847572
ENSG00000179364	-1.81949	0.00429124	0.0843803
ENSG00000170540	1.32113	0.00408997	0.0825289
ENSG00000158321	-1.61806	0.00438497	0.0847572
ENSG00000175182	-1.5644	0.00417078	0.0834655
ENSG00000106682	1.37878	0.00407282	0.0825289
ENSG00000159214	-2.64601	0.0047134	0.0858691
ENSG00000047315	2.22031	0.00456231	0.0853468
ENSG00000215041	-1.82214	0.00471974	0.0858691
ENSG00000136244	5.15143	0.00466439	0.0855139
ENSG00000074181	-1.77922	0.00455588	0.0853468
ENSG00000178467	-2.29214	0.00458867	0.0853468
ENSG00000143353	3.93333	0.00495728	0.0877013
ENSG00000129654	-3.86949	0.00478093	0.0862125
ENSG00000058063	1.88573	0.00418145	0.0834655
ENSG00000184384	2.00945	0.00428489	0.0843803
ENSG00000122970	-1.58705	0.00433654	0.0844629
ENSG00000105835	2.46963	0.00484826	0.0870708
ENSG00000144909	1.70906	0.00447855	0.0849841
ENSG00000136810	3.16835	0.00444098	0.0847572
ENSG00000166920	2.89731	0.00430752	0.0843803
ENSG00000183421	-3.91872	0.00500137	0.0878444
ENSG00000167757	-2.24727	0.00489573	0.0872311
ENSG00000196517	-4.24819	0.00509977	0.0883382
ENSG00000189050	1.76724	0.00444026	0.0847572
ENSG00000153147	1.9798	0.00474514	0.0859988
ENSG00000188647	2.1324	0.00473891	0.0859843
ENSG00000136560	2.38447	0.00455611	0.0853468
ENSG00000269437	-4.53283	0.0045883	0.0853468
ENSG00000103227	-1.97099	0.00491494	0.0872788
ENSG00000121933	3.10976	0.00520224	0.0888926
ENSG00000185187	-2.34492	0.00488251	0.0871789
ENSG00000076003	2.31357	0.00521991	0.0890745
ENSG00000138767	1.62736	0.0047124	0.0858691
ENSG00000196352	1.69716	0.0047142	0.0858691
ENSG00000242616	3.58247	0.00476092	0.0861833
ENSG00000116918	1.70765	0.00487577	0.0871696
ENSG00000175267	-4.01745	0.00510571	0.0883382
ENSG00000100567	1.6238	0.00438369	0.0847572
ENSG00000204104	-2.63728	0.00508485	0.0883146
ENSG00000152467	-4.08837	0.00452452	0.0852968
ENSG00000139218	1.41442	0.0043996	0.0847572
ENSG00000115363	-3.6853	0.00462395	0.0855139
ENSG00000197226	-1.47303	0.00433982	0.0844629
ENSG00000153922	2.36022	0.00449594	0.0851309
ENSG00000127419	-1.55847	0.00470653	0.0858691
ENSG00000184292	-3.30354	0.00466268	0.0855139
ENSG00000198829	3.40077	0.0053892	0.0902819
ENSG00000124635	4.34256	0.00530902	0.0898223
ENSG00000170571	2.92459	0.00479344	0.0862715
ENSG00000164603	2.30249	0.00502544	0.0878444
ENSG00000178209	-2.0064	0.00466315	0.0855139
ENSG00000129518	3.79595	0.00536052	0.0901387
ENSG00000173451	2.54558	0.00526799	0.0892626
ENSG00000163082	2.8216	0.00514989	0.0885714
ENSG00000104064	2.41455	0.00486679	0.0871696
ENSG00000112877	-2.79128	0.00549399	0.0907116
ENSG00000129083	1.65953	0.0047662	0.0861833
ENSG00000067900	1.31662	0.00453323	0.0852968
ENSG00000079246	1.5045	0.00458763	0.0853468
ENSG00000107201	2.24184	0.00519549	0.0888731
ENSG00000185049	-1.1907	0.0046364	0.0855139
ENSG00000035681	3.19447	0.00477591	0.0862125
ENSG00000070404	-2.29883	0.0055676	0.0913893
ENSG00000148120	-1.43958	0.00458192	0.0853468
ENSG00000163913	-1.21451	0.00453408	0.0852968
ENSG00000164934	2.22437	0.00538337	0.0902819
ENSG00000116752	2.4043	0.0051103	0.0883382
ENSG00000123836	2.76842	0.00504313	0.0878444
ENSG00000124614	2.03789	0.00471424	0.0858691
ENSG00000134775	-3.86173	0.00543356	0.0903835
ENSG00000115457	-2.894	0.00496088	0.0877013
ENSG00000178381	2.37677	0.00479831	0.0862715
ENSG00000007171	-3.56159	0.00535464	0.0901387
ENSG00000109790	1.61527	0.00491414	0.0872788
ENSG00000173838	-4.84028	0.00565136	0.0919895
ENSG00000274290	2.90662	0.00567004	0.0919895
ENSG00000161513	-2.53495	0.005525	0.090973
ENSG00000107020	3.50472	0.00556206	0.0913893
ENSG00000100241	-1.459	0.0046427	0.0855139
ENSG00000088930	2.43821	0.00511402	0.0883382
ENSG00000122644	3.18812	0.00540343	0.0902819
ENSG00000164938	2.53243	0.00534277	0.0901273
ENSG00000132423	3.31717	0.00566838	0.0919895
ENSG00000115091	1.47188	0.00494779	0.0876983
ENSG00000131149	-1.54268	0.00491024	0.0872788
ENSG00000187260	-2.8506	0.00573763	0.0924858
ENSG00000168924	-1.77602	0.00526898	0.0892626
ENSG00000177301	2.89346	0.00577107	0.0924858
ENSG00000185033	-1.1586	0.0046471	0.0855139
ENSG00000107625	2.65808	0.00560651	0.0917429
ENSG00000104343	1.74534	0.0048873	0.0871789
ENSG00000169402	-2.61981	0.00544355	0.0903835
ENSG00000103260	-3.37363	0.00571921	0.0924411
ENSG00000186432	1.48228	0.00499537	0.0878444
ENSG00000113163	1.47219	0.00478414	0.0862125
ENSG00000148834	1.8729	0.00487097	0.0871696
ENSG00000075785	1.68563	0.00494964	0.0876983
ENSG00000100196	3.3926	0.00587392	0.0931804
ENSG00000171368	-2.8037	0.00589398	0.0931804
ENSG00000105289	-2.99389	0.00565438	0.0919895
ENSG00000070193	-2.40157	0.0058782	0.0931804
ENSG00000071564	-1.50956	0.00512948	0.0884124
ENSG00000178567	1.95449	0.00561319	0.0917575
ENSG00000099769	-3.45252	0.00531335	0.0898223
ENSG00000123700	2.57486	0.00507086	0.0881695
ENSG00000159335	-2.43575	0.0048713	0.0871696
ENSG00000278463	4.91568	0.00577068	0.0924858
ENSG00000115520	1.36349	0.00501853	0.0878444
ENSG00000115541	2.40662	0.00509035	0.0883146
ENSG00000095015	1.44532	0.00519035	0.0888731
ENSG00000014123	2.62959	0.00601818	0.0937691
ENSG00000197958	1.70116	0.00497675	0.0877859
ENSG00000197520	3.7889	0.00577118	0.0924858
ENSG00000133657	2.34727	0.00524828	0.0891982
ENSG00000164896	-1.62202	0.00523483	0.0890827
ENSG00000129566	-1.5991	0.00503728	0.0878444
ENSG00000128594	-2.36788	0.00496864	0.0877406
ENSG00000091009	2.15279	0.00584899	0.0931804
ENSG00000163565	1.82118	0.00503084	0.0878444
ENSG00000122884	2.14906	0.00541768	0.0902819
ENSG00000117153	1.51635	0.00548422	0.0907116
ENSG00000065613	1.39162	0.00500725	0.0878444
ENSG00000113161	1.53298	0.00502175	0.0878444
ENSG00000120705	1.74002	0.00502076	0.0878444
ENSG00000162040	-3.32912	0.00610374	0.0943175
ENSG00000112339	1.67693	0.00544235	0.0903835
ENSG00000127580	-2.07014	0.00595617	0.0932131
ENSG00000198692	2.53418	0.00596473	0.0932131
ENSG00000177706	-2.40466	0.00504662	0.0878444
ENSG00000197702	-2.33577	0.00592977	0.0932131
ENSG00000056097	1.46468	0.00533527	0.0900966
ENSG00000163512	1.66065	0.00525484	0.0892141
ENSG00000062194	2.73485	0.00523586	0.0890827
ENSG00000124104	-2.59908	0.00611515	0.0943175
ENSG00000137707	-4.41281	0.00606182	0.0941366
ENSG00000205356	-1.41418	0.00501949	0.0878444
ENSG00000203780	-2.89723	0.00567713	0.0919895
ENSG00000179454	2.01281	0.005686	0.0919982
ENSG00000123610	5.53089	0.00564013	0.0919895
ENSG00000142675	-3.74275	0.00629045	0.0950179
ENSG00000076685	1.39703	0.00522413	0.0890745
ENSG00000169403	2.08381	0.00518273	0.0888731
ENSG00000197872	1.93262	0.00514424	0.0885705
ENSG00000137802	-1.3059	0.00518798	0.0888731
ENSG00000165802	-2.15481	0.00596002	0.0932131
ENSG00000115762	1.46723	0.00512713	0.0884124
ENSG00000155868	2.67778	0.00626507	0.0950179
ENSG00000170848	-2.35035	0.00634021	0.0952836
ENSG00000266714	-1.88553	0.00517148	0.0888462
ENSG00000148908	1.40592	0.00558559	0.0915897
ENSG00000120992	1.39015	0.00541371	0.0902819
ENSG00000143106	1.65323	0.00577697	0.0924858
ENSG00000099954	-2.7471	0.00636638	0.0954173
ENSG00000128422	-3.22319	0.00550313	0.0907116
ENSG00000140374	1.38268	0.00542034	0.0902819
ENSG00000137699	-3.90594	0.00577707	0.0924858
ENSG00000197077	-2.29149	0.00622139	0.0950179
ENSG00000122733	3.25415	0.00626926	0.0950179
ENSG00000270800	3.63961	0.00648142	0.0960262
ENSG00000187535	-2.88438	0.00622102	0.0950179
ENSG00000132382	-2.23778	0.00596705	0.0932131
ENSG00000059122	-1.318	0.00539995	0.0902819
ENSG00000159713	-3.85799	0.00555066	0.0913006
ENSG00000141934	-2.19165	0.00594905	0.0932131
ENSG00000108590	3.02646	0.00637436	0.0954173
ENSG00000260170	4.00339	0.00656258	0.0961571
ENSG00000132436	3.29468	0.00627339	0.0950179
ENSG00000169385	4.21772	0.00661596	0.0964196
ENSG00000125089	-2.25404	0.00539331	0.0902819
ENSG00000214290	-3.99007	0.00655617	0.0961571
ENSG00000008988	2.05865	0.00547052	0.0906412
ENSG00000135932	1.28766	0.00537009	0.0902039
ENSG00000159346	1.42627	0.00535833	0.0901387
ENSG00000118113	3.78761	0.00666736	0.096571
ENSG00000114209	1.71067	0.0056658	0.0919895
ENSG00000196116	1.63279	0.00605729	0.0941366
ENSG00000164144	1.96148	0.0055034	0.0907116
ENSG00000081154	1.57207	0.00567965	0.0919895
ENSG00000276180	2.98331	0.00669431	0.096571
ENSG00000139697	1.41945	0.00608312	0.0942944
ENSG00000113327	-2.1035	0.00545353	0.0904543
ENSG00000233493	-3.34391	0.00670322	0.096571
ENSG00000135211	2.07805	0.00620473	0.0950179
ENSG00000113532	2.61707	0.00578065	0.0924858
ENSG00000090539	-2.37999	0.00670505	0.096571
ENSG00000137648	-2.44562	0.00577721	0.0924858
ENSG00000127947	1.88581	0.00575346	0.0924858
ENSG00000106615	1.25384	0.00549002	0.0907116
ENSG00000124406	2.02128	0.00656675	0.0961571
ENSG00000198900	1.21542	0.0055947	0.0916444
ENSG00000135655	2.32919	0.0057862	0.0924858
ENSG00000188803	-3.65005	0.00608418	0.0942944
ENSG00000157423	-2.6175	0.00589513	0.0931804
ENSG00000197838	-4.35303	0.00617254	0.0948473
ENSG00000105866	1.90965	0.00657027	0.0961571
ENSG00000196118	-2.60777	0.00654695	0.0961571
ENSG00000123297	3.50627	0.00689659	0.0971933
ENSG00000137843	-2.43232	0.00689033	0.0971933
ENSG00000160472	-5.11159	0.0068053	0.0970129
ENSG00000185803	-2.24991	0.00628164	0.0950179
ENSG00000245680	-2.66294	0.00613265	0.0944953
ENSG00000198642	1.7895	0.00652283	0.0961571
ENSG00000183648	2.08532	0.00593691	0.0932131
ENSG00000159899	-3.61057	0.00693976	0.0973665
ENSG00000115159	1.4973	0.00590731	0.0931804
ENSG00000267281	-2.15499	0.0069049	0.097221
ENSG00000188313	2.20443	0.00592452	0.0932131
ENSG00000131724	1.43289	0.00566955	0.0919895
ENSG00000101246	-1.41185	0.00581968	0.0929271
ENSG00000125629	3.69027	0.00687188	0.0971013
ENSG00000180596	3.19611	0.00610156	0.0943175
ENSG00000163660	2.12721	0.0059578	0.0932131
ENSG00000183527	2.34243	0.00684467	0.097023
ENSG00000272772	-3.9361	0.00629428	0.0950179
ENSG00000184465	-2.19286	0.00627351	0.0950179
ENSG00000149124	3.79676	0.00680193	0.0970129
ENSG00000160188	-3.32887	0.00623522	0.0950179
ENSG00000070367	1.62056	0.00608985	0.0942944
ENSG00000163743	2.86706	0.00633093	0.0952345
ENSG00000006611	-3.90025	0.0063211	0.095177
ENSG00000085231	2.86812	0.00646155	0.0960154
ENSG00000150394	-2.36094	0.00611469	0.0943175
ENSG00000082258	2.4172	0.0062756	0.0950179
ENSG00000204392	2.47716	0.00694941	0.0974147
ENSG00000196834	-3.11651	0.00685906	0.097023
ENSG00000171105	-1.93672	0.00661667	0.0964196
ENSG00000188064	-3.30744	0.00714945	0.098049
ENSG00000004838	-3.42561	0.00641435	0.0956717
ENSG00000151208	-2.21004	0.00701885	0.0976311
ENSG00000137876	2.34262	0.00586841	0.0931804
ENSG00000197756	2.10028	0.00587178	0.0931804
ENSG00000182117	2.21035	0.00588683	0.0931804
ENSG00000105523	-2.35329	0.00668801	0.096571
ENSG00000115760	1.95614	0.00617346	0.0948473
ENSG00000034713	2.01189	0.00590234	0.0931804
ENSG00000162702	2.10818	0.00635015	0.0953426
ENSG00000114480	2.11191	0.00602657	0.0937729
ENSG00000123562	1.83674	0.00588721	0.0931804
ENSG00000204852	-1.836	0.0058889	0.0931804
ENSG00000163430	-3.72084	0.00711064	0.0977713
ENSG00000127249	-3.07434	0.0073206	0.0991944
ENSG00000119314	1.53357	0.00591201	0.0931804
ENSG00000179178	-4.02089	0.00731709	0.0991944
ENSG00000105063	-1.23462	0.00575828	0.0924858
ENSG00000181378	-3.59519	0.00716455	0.0980868
ENSG00000166206	-2.34359	0.00704497	0.0976311
ENSG00000122643	4.13382	0.00720172	0.0985106
ENSG00000091164	1.27308	0.00617156	0.0948473
ENSG00000100632	2.30052	0.00665647	0.096571
ENSG00000169193	3.12326	0.00685389	0.097023
ENSG00000162642	1.62391	0.00671851	0.096571
ENSG00000166226	1.84507	0.0060204	0.0937691
ENSG00000282988	4.2228	0.00712962	0.0979473
ENSG00000171928	1.68083	0.00670576	0.096571
ENSG00000148384	-2.03872	0.00726536	0.0991367
ENSG00000153902	-4.41591	0.00703882	0.0976311
ENSG00000175768	4.10343	0.00749043	0.100016
ENSG00000163510	1.97664	0.00691192	0.0972334
ENSG00000137965	2.77918	0.00706626	0.0976311
ENSG00000099364	-1.77222	0.00686021	0.097023
ENSG00000145975	4.2396	0.00746838	0.0999407
ENSG00000120616	1.50421	0.00630453	0.0950179
ENSG00000138190	2.33127	0.00684478	0.097023
ENSG00000164818	-2.33092	0.00700009	0.0976311
ENSG00000165813	1.57603	0.00652544	0.0961571
ENSG00000166912	1.52019	0.00625223	0.0950179
ENSG00000205423	1.87987	0.00628769	0.0950179
ENSG00000167113	-1.71565	0.00653983	0.0961571
ENSG00000215182	-2.90857	0.00647218	0.0960154
ENSG00000160678	-3.39479	0.0076567	0.100469
ENSG00000070444	-1.34716	0.00598339	0.0933763
ENSG00000188554	2.01513	0.00630153	0.0950179
ENSG00000162407	2.21922	0.0062451	0.0950179
ENSG00000115761	2.19983	0.00738592	0.0997207
ENSG00000100711	-1.32599	0.00669357	0.096571
ENSG00000136688	4.14292	0.00750718	0.100016
ENSG00000162613	1.77777	0.00643515	0.0958015
ENSG00000161618	-2.01143	0.00703091	0.0976311
ENSG00000176853	1.543	0.00619196	0.0950179
ENSG00000140740	1.5647	0.00620171	0.0950179
ENSG00000185189	-1.66989	0.00733558	0.0993124
ENSG00000169474	-7.58528	0.00795505	0.102279
ENSG00000180089	-1.88826	0.00748733	0.100016
ENSG00000173610	-2.49728	0.00729673	0.0991944
ENSG00000135119	-2.06452	0.00705257	0.0976311
ENSG00000183196	-2.67018	0.00750965	0.100016
ENSG00000142937	1.70284	0.00627046	0.0950179
ENSG00000100294	-2.12564	0.00739092	0.0997207
ENSG00000254706	-4.08904	0.00731788	0.0991944
ENSG00000163093	-1.86191	0.0070936	0.0976415
ENSG00000131263	1.52179	0.00646562	0.0960154
ENSG00000137757	2.51218	0.00648662	0.0960262
ENSG00000184752	3.54929	0.00784736	0.101554
ENSG00000170222	1.9138	0.00781339	0.101305
ENSG00000150961	1.66747	0.0065331	0.0961571
ENSG00000164104	1.87352	0.00658045	0.0961571
ENSG00000155629	2.43479	0.00657079	0.0961571
ENSG00000107281	-2.9288	0.00770025	0.100887
ENSG00000275395	-3.34186	0.00771599	0.101005
ENSG00000164167	1.89324	0.00738297	0.0997207
ENSG00000128833	-3.6843	0.00765762	0.100469
ENSG00000103335	-1.65952	0.00640893	0.0956717
ENSG00000147604	1.47883	0.00637923	0.0954173
ENSG00000048028	2.53181	0.00776379	0.101152
ENSG00000121039	-2.36859	0.00700866	0.0976311
ENSG00000171970	3.54544	0.00774342	0.101109
ENSG00000123685	2.59164	0.00755318	0.100369
ENSG00000036672	-3.07216	0.00802129	0.102631
ENSG00000162804	-2.91669	0.00788231	0.10184
ENSG00000184254	-3.43662	0.0075758	0.100369
ENSG00000270647	1.68142	0.0068968	0.0971933
ENSG00000213246	2.02425	0.00671801	0.096571
ENSG00000162777	1.43266	0.00640542	0.0956717
ENSG00000140575	1.75722	0.0067518	0.096914
ENSG00000176946	-1.75529	0.00707668	0.0976311
ENSG00000069493	1.92091	0.00682504	0.097023
ENSG00000105929	-3.62701	0.0081261	0.103101
ENSG00000115694	-1.1764	0.00642079	0.0956776
ENSG00000126860	3.24133	0.00746786	0.0999407
ENSG00000125285	-3.60218	0.00791909	0.102232
ENSG00000106351	-1.54837	0.00734885	0.0994072
ENSG00000161040	2.21105	0.00678689	0.0970129
ENSG00000185728	1.50453	0.00647376	0.0960154
ENSG00000141994	-1.63459	0.00707596	0.0976311
ENSG00000131238	1.51073	0.00656578	0.0961571
ENSG00000100664	1.18585	0.00657155	0.0961571
ENSG00000189143	-3.44628	0.00693014	0.0973665
ENSG00000104765	1.88635	0.00668972	0.096571
ENSG00000154589	5.98426	0.00765946	0.100469
ENSG00000167106	-2.71634	0.00726627	0.0991367
ENSG00000204843	-1.26697	0.00636973	0.0954173
ENSG00000005448	-2.51556	0.00761176	0.100447
ENSG00000249931	-2.66646	0.00822223	0.103589
ENSG00000102699	1.72501	0.00671254	0.096571
ENSG00000148484	1.37985	0.00696066	0.0974861
ENSG00000100612	1.18588	0.00657625	0.0961571
ENSG00000188725	2.23388	0.00758473	0.100369
ENSG00000175305	3.38802	0.00826986	0.103636
ENSG00000023608	1.76368	0.00709504	0.0976415
ENSG00000259680	4.92604	0.00823975	0.103636
ENSG00000165487	2.14906	0.0071556	0.098049
ENSG00000156234	4.50439	0.00793815	0.10226
ENSG00000144713	2.0992	0.00660572	0.0964196
ENSG00000179869	-2.17474	0.00705652	0.0976311
ENSG00000169714	1.57687	0.00663539	0.096571
ENSG00000137154	1.9894	0.00667316	0.096571
ENSG00000004864	3.05937	0.00684927	0.097023
ENSG00000152223	2.46953	0.00681266	0.0970129
ENSG00000174808	-4.45465	0.00797661	0.102464
ENSG00000121481	1.88016	0.00745404	0.0999407
ENSG00000117500	1.15873	0.00670658	0.096571
ENSG00000148735	-3.66042	0.00758059	0.100369
ENSG00000179403	-3.35254	0.00831837	0.103697
ENSG00000074855	-2.05317	0.00833066	0.10374
ENSG00000140459	-2.30321	0.00819948	0.10349
ENSG00000096401	1.49637	0.00784582	0.101554
ENSG00000260001	-2.81458	0.00843997	0.104282
ENSG00000121274	1.99013	0.00836439	0.103972
ENSG00000269095	-3.56337	0.00781535	0.101305
ENSG00000156876	2.90319	0.00831686	0.103697
ENSG00000131979	2.13707	0.0067674	0.096914
ENSG00000101220	-2.20903	0.00804557	0.10273
ENSG00000178385	2.0973	0.00731055	0.0991944
ENSG00000102531	1.60637	0.00675986	0.096914
ENSG00000198408	1.62323	0.00681094	0.0970129
ENSG00000103253	-2.43672	0.00772206	0.101005
ENSG00000176058	-2.03088	0.0085414	0.105125
ENSG00000147403	1.48493	0.00705156	0.0976311
ENSG00000253368	-3.58687	0.00859654	0.105308
ENSG00000115687	-3.01249	0.0080485	0.10273
ENSG00000121316	1.68808	0.00707622	0.0976311
ENSG00000136689	2.83249	0.00758468	0.100369
ENSG00000196227	1.60717	0.00815247	0.103143
ENSG00000170881	1.69157	0.00751385	0.100016
ENSG00000101751	2.25112	0.00776533	0.101152
ENSG00000175505	-2.10706	0.00740907	0.0998805
ENSG00000179832	-1.4141	0.00676478	0.096914
ENSG00000119402	1.40468	0.00724901	0.0990719
ENSG00000196747	3.68917	0.00860279	0.105308
ENSG00000204386	1.27286	0.00681663	0.0970129
ENSG00000068697	1.54508	0.00708195	0.0976311
ENSG00000078140	1.81775	0.00744667	0.0999407
ENSG00000025434	-1.8864	0.00677297	0.096914
ENSG00000126016	-3.42108	0.00873755	0.105672
ENSG00000185024	-1.83059	0.00743222	0.0999407
ENSG00000214063	-1.99645	0.0073106	0.0991944
ENSG00000181804	2.6852	0.00855789	0.105164
ENSG00000141294	-3.23341	0.00798235	0.102464
ENSG00000169607	2.61036	0.00874986	0.105672
ENSG00000162367	2.40271	0.00872296	0.105672
ENSG00000115966	2.37089	0.00750233	0.100016
ENSG00000008282	2.88804	0.00794853	0.102278
ENSG00000039319	2.44213	0.00701288	0.0976311
ENSG00000114354	1.2679	0.00707364	0.0976311
ENSG00000138663	1.89891	0.00800795	0.102543
ENSG00000198758	-4.53416	0.00838497	0.103972
ENSG00000125977	1.56374	0.00761597	0.100447
ENSG00000168374	1.69243	0.00693982	0.0973665
ENSG00000163347	-4.74811	0.00864217	0.105627
ENSG00000115507	-3.56705	0.00893555	0.106022
ENSG00000102878	-2.17722	0.00818311	0.103448
ENSG00000117122	-4.29994	0.00894624	0.106069
ENSG00000065911	1.8776	0.00746745	0.0999407
ENSG00000090971	-2.83925	0.00872454	0.105672
ENSG00000145283	-3.69121	0.00869715	0.105672
ENSG00000119917	2.46926	0.00800299	0.102543
ENSG00000090470	-1.9028	0.00862446	0.105491
ENSG00000145779	1.69093	0.00705264	0.0976311
ENSG00000100526	3.31792	0.00880339	0.105672
ENSG00000112787	-1.62662	0.00715059	0.098049
ENSG00000173253	-2.89022	0.00889031	0.105723
ENSG00000283361	-5.66593	0.00903292	0.106698
ENSG00000092208	-1.41728	0.00707148	0.0976311
ENSG00000165288	1.77085	0.00762926	0.100469
ENSG00000126870	-2.23884	0.00827395	0.103636
ENSG00000006607	-1.72206	0.00731875	0.0991944
ENSG00000165704	1.76609	0.00829591	0.10367
ENSG00000161960	1.18533	0.00764452	0.100469
ENSG00000176092	-3.03023	0.00927151	0.107906
ENSG00000171860	2.16305	0.00731882	0.0991944
ENSG00000135480	-3.03999	0.00766205	0.100469
ENSG00000007384	-2.66473	0.0090854	0.107158
ENSG00000198128	3.83349	0.00914131	0.107286
ENSG00000129991	-4.36805	0.00917007	0.107477
ENSG00000164111	1.56309	0.00765873	0.100469
ENSG00000158411	2.52774	0.00774911	0.101109
ENSG00000135241	3.72251	0.00825593	0.103636
ENSG00000152766	2.63041	0.00851949	0.104937
ENSG00000204472	1.98493	0.00745525	0.0999407
ENSG00000174953	1.36978	0.00741557	0.0998831
ENSG00000153767	1.65383	0.0090744	0.107108
ENSG00000087303	3.86447	0.00936219	0.108232
ENSG00000136960	2.76549	0.00920891	0.107646
ENSG00000170412	-2.20774	0.00874055	0.105672
ENSG00000165502	2.03224	0.00780328	0.101305
ENSG00000273088	-3.88804	0.00912095	0.107257
ENSG00000166136	1.83345	0.00808462	0.102942
ENSG00000273841	3.63372	0.00881182	0.105672
ENSG00000073067	-2.87354	0.00936782	0.108232
ENSG00000144191	-3.66539	0.00883364	0.105672
ENSG00000112539	-4.46428	0.00934033	0.10823
ENSG00000157510	-2.43031	0.00953353	0.109112
ENSG00000136932	1.48973	0.00808105	0.102942
ENSG00000184916	-3.33455	0.00956045	0.109175
ENSG00000065268	-2.0362	0.00876656	0.105672
ENSG00000151445	1.6422	0.00858964	0.105308
ENSG00000009307	1.38882	0.00747031	0.0999407
ENSG00000243449	-2.28276	0.00948144	0.108752
ENSG00000149418	-1.90374	0.0076002	0.100447
ENSG00000176715	-1.14395	0.00757961	0.100369
ENSG00000111727	3.21094	0.00964934	0.10928
ENSG00000178691	1.29989	0.00806064	0.102802
ENSG00000163584	3.51191	0.00938341	0.108254
ENSG00000109576	-3.02579	0.00961187	0.10928
ENSG00000128309	-1.7502	0.00874058	0.105672
ENSG00000144048	1.46114	0.00854828	0.105128
ENSG00000188800	3.30684	0.00954206	0.109131
ENSG00000175104	1.55284	0.00869089	0.105672
ENSG00000177144	3.79009	0.0097744	0.109716
ENSG00000100764	1.48006	0.00800324	0.102543
ENSG00000171401	-3.24576	0.00870872	0.105672
ENSG00000198189	1.48429	0.00778646	0.101258
ENSG00000135845	2.30196	0.00935756	0.108232
ENSG00000065054	-2.75322	0.00899709	0.106433
ENSG00000047249	1.16753	0.00760655	0.100447
ENSG00000285231	4.14753	0.00978671	0.109716
ENSG00000197885	2.0946	0.00943017	0.108557
ENSG00000102710	1.69737	0.00794064	0.10226
ENSG00000196072	1.26172	0.00819522	0.10349
ENSG00000149182	-1.13569	0.00754853	0.100369
ENSG00000110768	1.87421	0.00813157	0.103101
ENSG00000163714	1.57814	0.00832064	0.103697
ENSG00000154917	-3.17928	0.00987032	0.110063
ENSG00000217128	1.6926	0.00773573	0.101101
ENSG00000169612	3.60329	0.00975887	0.109716
ENSG00000197223	2.6541	0.00887737	0.105672
ENSG00000118523	-4.43483	0.00909292	0.107167
ENSG00000129559	2.22763	0.00803727	0.10273
ENSG00000120265	1.22126	0.00813616	0.103101
ENSG00000100603	1.48681	0.00827355	0.103636
ENSG00000119396	1.2107	0.00824947	0.103636
ENSG00000135336	2.48958	0.00933112	0.108204
ENSG00000188039	-2.17091	0.0089896	0.106424
ENSG00000013441	1.59517	0.00786034	0.101639
ENSG00000121749	1.70484	0.00779253	0.101258
ENSG00000187860	-1.71403	0.00922078	0.107646
ENSG00000189056	2.7479	0.0100648	0.111093
ENSG00000184076	2.41192	0.00882391	0.105672
ENSG00000148948	-3.78646	0.00956659	0.109175
ENSG00000145632	3.18607	0.00926245	0.107906
ENSG00000221838	-1.48563	0.00851118	0.104937
ENSG00000164346	1.82801	0.00884835	0.105672
ENSG00000229674	-5.18067	0.00991673	0.110155
ENSG00000198356	1.71987	0.00877814	0.105672
ENSG00000136167	1.83702	0.00869055	0.105672
ENSG00000083642	1.48475	0.00871099	0.105672
ENSG00000103569	2.30799	0.00884434	0.105672
ENSG00000121807	3.336	0.00963613	0.10928
ENSG00000114942	2.09486	0.00838634	0.103972
ENSG00000173153	-1.29273	0.00777157	0.101152
ENSG00000108518	1.61446	0.0085688	0.105217
ENSG00000170293	-2.82368	0.0103138	0.112222
ENSG00000183779	-1.9315	0.0101204	0.111093
ENSG00000183840	-4.18928	0.0100985	0.111093
ENSG00000127954	1.95072	0.00812551	0.103101
ENSG00000183726	1.51381	0.00811892	0.103101
ENSG00000123609	2.05962	0.00838867	0.103972
ENSG00000139263	-3.96338	0.0104005	0.112543
ENSG00000100033	-2.62525	0.0100817	0.111093
ENSG00000140839	3.84685	0.010167	0.111297
ENSG00000155906	1.53862	0.009292	0.107986
ENSG00000111321	-1.29205	0.00793089	0.10226
ENSG00000117543	1.92735	0.00970868	0.109612
ENSG00000183751	-2.01328	0.00949554	0.108834
ENSG00000166689	-2.74349	0.00960213	0.10928
ENSG00000096433	-2.22731	0.0103604	0.112518
ENSG00000119900	1.43237	0.00845091	0.104336
ENSG00000143816	-3.04015	0.0105434	0.112838
ENSG00000118520	4.30583	0.0098895	0.110155
ENSG00000277775	3.18865	0.010069	0.111093
ENSG00000110092	-3.00226	0.00933126	0.108204
ENSG00000105205	4.02039	0.0104721	0.112679
ENSG00000154370	-1.48413	0.00886464	0.105672
ENSG00000186660	2.6343	0.00987374	0.110063
ENSG00000287542	3.69359	0.0105494	0.112838
ENSG00000124783	1.10361	0.00814648	0.103143
ENSG00000197021	-1.38362	0.00922198	0.107646
ENSG00000117505	1.39884	0.00876404	0.105672
ENSG00000281039	3.69159	0.01027	0.111959
ENSG00000064655	-3.2936	0.0105501	0.112838
ENSG00000110171	-1.86288	0.0096655	0.10928
ENSG00000178913	1.44905	0.00838633	0.103972
ENSG00000008838	-1.18327	0.00809296	0.102966
ENSG00000055208	2.20155	0.00828306	0.103636
ENSG00000090061	1.48425	0.00843112	0.104282
ENSG00000143228	3.25444	0.0101547	0.111238
ENSG00000133104	1.7975	0.00887942	0.105672
ENSG00000176401	-2.35689	0.0107072	0.113283
ENSG00000125743	1.48622	0.00902283	0.106658
ENSG00000101310	1.12744	0.00822696	0.103589
ENSG00000215187	-3.09244	0.00965879	0.10928
ENSG00000283228	3.90999	0.0108437	0.113588
ENSG00000164543	1.78355	0.00868666	0.105672
ENSG00000136536	1.23734	0.00829881	0.10367
ENSG00000117472	-3.20503	0.00843407	0.104282
ENSG00000175073	1.36975	0.00940753	0.108375
ENSG00000136869	2.61662	0.00860201	0.105308
ENSG00000018408	-2.83733	0.00990572	0.110155
ENSG00000149823	-1.72644	0.00842572	0.104282
ENSG00000143995	-2.70795	0.0105828	0.112861
ENSG00000179119	1.5994	0.00917356	0.107477
ENSG00000153975	2.24714	0.0105615	0.112861
ENSG00000131748	-1.3033	0.00820931	0.103531
ENSG00000262246	-1.31158	0.00837617	0.103972
ENSG00000141499	-2.59311	0.0104456	0.112608
ENSG00000171806	3.62571	0.010955	0.113644
ENSG00000187037	4.40616	0.00970575	0.109612
ENSG00000066455	2.73433	0.0101142	0.111093
ENSG00000148411	-1.42812	0.0101288	0.111108
ENSG00000213020	-1.1436	0.00828219	0.103636
ENSG00000276410	4.95498	0.0112793	0.115566
ENSG00000160183	-2.7455	0.0111364	0.11462
ENSG00000204950	-4.21908	0.0109962	0.113917
ENSG00000120686	2.26068	0.00946133	0.108678
ENSG00000163482	-1.91647	0.00910861	0.107228
ENSG00000156136	1.71063	0.0102532	0.111934
ENSG00000141736	-2.32064	0.00964108	0.10928
ENSG00000131931	3.28099	0.0112104	0.115084
ENSG00000171862	2.50024	0.00883139	0.105672
ENSG00000116668	2.08147	0.0094693	0.108691
ENSG00000186468	1.94296	0.00874935	0.105672
ENSG00000160055	-1.10195	0.00865549	0.105672
ENSG00000176248	-1.3091	0.00891081	0.105887
ENSG00000177189	1.28084	0.00881576	0.105672
ENSG00000198804	2.35356	0.0102536	0.111934
ENSG00000138069	2.67768	0.00878149	0.105672
ENSG00000181143	-3.30253	0.0101187	0.111093
ENSG00000138356	3.22223	0.0110869	0.114357
ENSG00000104324	1.7994	0.0087683	0.105672
ENSG00000186469	2.89774	0.00893345	0.106022
ENSG00000104960	-1.27551	0.00851802	0.104937
ENSG00000166441	1.4213	0.00866486	0.105672
ENSG00000100360	-2.06573	0.00991006	0.110155
ENSG00000092010	1.60227	0.00886762	0.105672
ENSG00000188157	-2.40548	0.00913373	0.107286
ENSG00000155744	1.74483	0.00883813	0.105672
ENSG00000167074	-2.69353	0.0115348	0.117123
ENSG00000132952	1.67908	0.0102444	0.111934
ENSG00000164096	1.60984	0.00921568	0.107646
ENSG00000142166	1.50556	0.00886976	0.105672
ENSG00000153789	-2.91535	0.0105037	0.112799
ENSG00000177868	2.32092	0.0107191	0.113283
ENSG00000101367	1.63843	0.00898425	0.106424
ENSG00000277157	3.89506	0.0104311	0.112608
ENSG00000132768	-1.4382	0.0105803	0.112861
ENSG00000219435	3.83367	0.01147	0.116887
ENSG00000143756	1.51825	0.0102636	0.111959
ENSG00000167653	-3.94201	0.00991412	0.110155
ENSG00000122033	3.66083	0.010719	0.113283
ENSG00000189334	-2.97397	0.0109401	0.113644
ENSG00000006459	1.51671	0.00965618	0.10928
ENSG00000196636	3.92787	0.0114486	0.116771
ENSG00000170832	2.12107	0.00911165	0.107228
ENSG00000008226	-2.0011	0.00919656	0.107646
ENSG00000040341	1.47854	0.00931588	0.108184
ENSG00000087299	-1.61459	0.01045	0.112608
ENSG00000064687	-1.28702	0.00885833	0.105672
ENSG00000135900	1.93149	0.0108177	0.113554
ENSG00000174695	1.97107	0.00980019	0.109716
ENSG00000198833	1.4596	0.00938043	0.108254
ENSG00000006576	1.82547	0.0106859	0.113283
ENSG00000134825	1.41435	0.0093666	0.108232
ENSG00000171345	-3.11677	0.00923041	0.107666
ENSG00000087253	1.91454	0.00972241	0.109689
ENSG00000112851	2.00081	0.00926488	0.107906
ENSG00000141429	1.22996	0.00964688	0.10928
ENSG00000116117	-3.0321	0.0120911	0.119877
ENSG00000012660	1.79367	0.00914372	0.107286
ENSG00000196511	2.38252	0.0100156	0.110942
ENSG00000197256	-1.28064	0.00977333	0.109716
ENSG00000099326	-1.51977	0.00984604	0.110063
ENSG00000169129	-2.83291	0.0120588	0.119877
ENSG00000142512	1.82417	0.00940258	0.108375
ENSG00000089195	2.06681	0.011667	0.118011
ENSG00000128408	-2.98452	0.0118559	0.118814
ENSG00000102901	-1.69683	0.0108476	0.113588
ENSG00000111319	-1.66637	0.00944842	0.108609
ENSG00000170855	3.51451	0.0123169	0.120637
ENSG00000197646	3.22439	0.0123187	0.120637
ENSG00000278540	-1.55219	0.0103227	0.112225
ENSG00000137168	2.2424	0.0118694	0.118814
ENSG00000225526	3.37661	0.0123824	0.120709
ENSG00000131503	1.385	0.0092879	0.107986
ENSG00000171530	1.45155	0.0100658	0.111093
ENSG00000067334	1.79481	0.00955557	0.109175
ENSG00000136527	1.51278	0.00944503	0.108609
ENSG00000155066	-2.23956	0.0116524	0.117938
ENSG00000008441	-2.44943	0.0120613	0.119877
ENSG00000180900	-2.23819	0.010208	0.111668
ENSG00000100012	-2.28133	0.0122582	0.120507
ENSG00000155508	1.42684	0.0100377	0.111093
ENSG00000141295	-2.17848	0.0122452	0.120507
ENSG00000156508	1.53501	0.0104607	0.112642
ENSG00000167880	-2.53683	0.0125534	0.121708
ENSG00000185900	-1.44884	0.0104088	0.112543
ENSG00000161914	-2.09597	0.0125464	0.121708
ENSG00000176542	2.50531	0.0109296	0.113644
ENSG00000118217	1.81567	0.0105201	0.112822
ENSG00000115808	1.68569	0.0107078	0.113283
ENSG00000085721	1.97025	0.0104504	0.112608
ENSG00000132824	2.15933	0.00962613	0.10928
ENSG00000187024	-1.63145	0.0107892	0.113405
ENSG00000172426	-2.08388	0.0123492	0.120673
ENSG00000005020	1.75327	0.00965191	0.10928
ENSG00000119321	1.7246	0.00960096	0.10928
ENSG00000173692	1.55049	0.0099672	0.110561
ENSG00000112379	-2.95819	0.0127189	0.122838
ENSG00000008952	1.70769	0.009821	0.109862
ENSG00000180573	2.73966	0.0103734	0.112543
ENSG00000119688	-1.67622	0.00998949	0.11073
ENSG00000171109	1.58024	0.0106031	0.112871
ENSG00000214309	-2.35372	0.0128562	0.123795
ENSG00000156171	1.5742	0.0105384	0.112838
ENSG00000075651	1.86172	0.00965696	0.10928
ENSG00000137411	-1.55674	0.0111745	0.114863
ENSG00000166979	-1.83996	0.0106838	0.113283
ENSG00000144827	2.23943	0.0118739	0.118814
ENSG00000120280	2.33812	0.0115075	0.116996
ENSG00000109089	-2.87659	0.0126088	0.122042
ENSG00000140400	-1.52914	0.00950644	0.108881
ENSG00000184640	-1.12434	0.00985782	0.110063
ENSG00000176994	1.5874	0.0108964	0.113644
ENSG00000169876	4.04166	0.0129024	0.123968
ENSG00000008018	1.41491	0.010067	0.111093
ENSG00000171208	1.83433	0.0122637	0.120507
ENSG00000125633	2.23605	0.00986988	0.110063
ENSG00000149256	-4.35826	0.0130163	0.124054
ENSG00000071082	1.66189	0.009784	0.109716
ENSG00000176261	1.09005	0.00978274	0.109716
ENSG00000112081	1.15708	0.00977826	0.109716
ENSG00000156469	2.45995	0.0126115	0.122042
ENSG00000164163	1.88395	0.0115995	0.117611
ENSG00000175857	5.27016	0.0116401	0.11789
ENSG00000065320	-2.8015	0.0131721	0.124938
ENSG00000115446	1.55759	0.0110431	0.114031
ENSG00000106976	-1.41939	0.010885	0.113644
ENSG00000256683	1.39644	0.0104783	0.112679
ENSG00000167733	-2.07295	0.0121265	0.12012
ENSG00000161654	1.41819	0.0109724	0.113745
ENSG00000140749	2.18333	0.010106	0.111093
ENSG00000102230	-2.63919	0.0133717	0.125682
ENSG00000180370	1.60148	0.0100879	0.111093
ENSG00000168439	1.71536	0.00994062	0.110343
ENSG00000158813	-2.85488	0.0134347	0.125772
ENSG00000111252	-1.12029	0.00973913	0.109716
ENSG00000183020	-1.32393	0.00980104	0.109716
ENSG00000158623	2.55249	0.013414	0.125682
ENSG00000214960	-1.97695	0.0133208	0.125596
ENSG00000160229	-1.37445	0.00979978	0.109716
ENSG00000221874	2.79386	0.0129997	0.124033
ENSG00000115540	2.20932	0.0113208	0.115841
ENSG00000120727	1.88794	0.0105897	0.112861
ENSG00000187079	-3.049	0.0132247	0.125362
ENSG00000149260	-1.92633	0.0120274	0.119877
ENSG00000243543	-3.96224	0.0134964	0.126071
ENSG00000198003	-2.85257	0.0131713	0.124938
ENSG00000115415	1.73391	0.0101139	0.111093
ENSG00000163221	4.94769	0.0113734	0.116154
ENSG00000147251	1.73158	0.0107101	0.113283
ENSG00000164329	1.93008	0.0103639	0.112518
ENSG00000152583	-3.00575	0.0135429	0.126219
ENSG00000180061	-1.39399	0.0103937	0.112543
ENSG00000143256	3.43313	0.012275	0.120543
ENSG00000198060	1.32707	0.0107205	0.113283
ENSG00000058673	1.63812	0.0103153	0.112222
ENSG00000153827	1.35429	0.0103016	0.112222
ENSG00000276644	3.08867	0.0137129	0.127177
ENSG00000234511	3.7347	0.0110188	0.114002
ENSG00000197153	4.48039	0.0137883	0.127351
ENSG00000168002	2.38063	0.0122585	0.120507
ENSG00000083844	-1.8065	0.0108534	0.113588
ENSG00000168264	1.47779	0.0101392	0.111146
ENSG00000266964	-4.18738	0.0137176	0.127177
ENSG00000197170	1.69649	0.0115011	0.116996
ENSG00000170745	-4.30221	0.0134172	0.125682
ENSG00000196218	-3.15395	0.0138183	0.127436
ENSG00000115484	1.59347	0.011127	0.114598
ENSG00000132698	-2.8372	0.0125274	0.121664
ENSG00000169756	1.61731	0.010493	0.112761
ENSG00000181315	2.17387	0.0135462	0.126219
ENSG00000133315	-2.66165	0.0129505	0.123968
ENSG00000110944	3.96896	0.0134872	0.126071
ENSG00000090060	1.22482	0.0104258	0.112608
ENSG00000146085	2.53496	0.0138214	0.127436
ENSG00000161328	-3.0515	0.0134894	0.126071
ENSG00000173578	2.42204	0.0132463	0.125416
ENSG00000079950	2.0634	0.010919	0.113644
ENSG00000164916	-1.28272	0.0120936	0.119877
ENSG00000165629	1.45954	0.0107614	0.113359
ENSG00000173889	1.29336	0.0104027	0.112543
ENSG00000101745	2.04196	0.0105152	0.112822
ENSG00000173898	-3.09206	0.0128435	0.123747
ENSG00000196262	1.48204	0.0107599	0.113359
ENSG00000109332	1.38948	0.0109554	0.113644
ENSG00000067191	-2.37933	0.0139568	0.127961
ENSG00000129235	2.36311	0.0121772	0.120404
ENSG00000147416	1.62768	0.0110897	0.114357
ENSG00000100968	-3.28322	0.0141013	0.128152
ENSG00000112739	1.4855	0.0117599	0.118352
ENSG00000115816	2.50315	0.0128186	0.123583
ENSG00000128683	-3.00823	0.0140743	0.128152
ENSG00000278677	2.47896	0.0135065	0.126072
ENSG00000184058	-2.55194	0.0141635	0.128152
ENSG00000174485	2.05715	0.0108121	0.113554
ENSG00000197142	2.22487	0.0106231	0.112933
ENSG00000124733	1.92488	0.0129407	0.123968
ENSG00000166902	2.85903	0.0117532	0.118352
ENSG00000188215	1.38034	0.010595	0.112861
ENSG00000150753	1.41547	0.010951	0.113644
ENSG00000196642	-1.34138	0.0110964	0.114357
ENSG00000135341	1.71023	0.012555	0.121708
ENSG00000179604	-1.86744	0.0115688	0.117393
ENSG00000132963	2.04295	0.0118678	0.118814
ENSG00000107338	-1.8655	0.0140676	0.128152
ENSG00000145687	-1.19334	0.0103941	0.112543
ENSG00000088448	2.29391	0.010893	0.113644
ENSG00000102794	3.99493	0.0140853	0.128152
ENSG00000175105	1.90179	0.012215	0.120507
ENSG00000083799	1.82835	0.0107435	0.113359
ENSG00000257704	-1.31755	0.0110431	0.114031
ENSG00000163702	-2.0921	0.0134092	0.125682
ENSG00000215021	1.31043	0.0107276	0.113283
ENSG00000143110	1.67199	0.0110422	0.114031
ENSG00000182952	1.58782	0.0117881	0.11848
ENSG00000112062	1.719	0.010787	0.113405
ENSG00000152253	-3.00173	0.0141631	0.128152
ENSG00000253250	3.20249	0.0145132	0.129515
ENSG00000163479	1.1288	0.0105768	0.112861
ENSG00000181163	1.03453	0.0107633	0.113359
ENSG00000265241	1.30605	0.0110162	0.114002
ENSG00000232112	1.79025	0.0109431	0.113644
ENSG00000134480	1.8528	0.0108288	0.113588
ENSG00000182809	-2.65651	0.0127258	0.122838
ENSG00000205978	-2.60258	0.0146447	0.129896
ENSG00000092020	2.89914	0.0120855	0.119877
ENSG00000166444	-1.8955	0.0108568	0.113588
ENSG00000197136	-1.36691	0.010937	0.113644
ENSG00000118564	2.38794	0.0112987	0.11569
ENSG00000069956	1.57506	0.0107788	0.113405
ENSG00000188021	2.21241	0.0123432	0.120673
ENSG00000186766	-2.83665	0.014427	0.12911
ENSG00000143947	1.52002	0.0109018	0.113644
ENSG00000111348	1.77506	0.0112603	0.115445
ENSG00000196504	1.34074	0.011163	0.11482
ENSG00000118007	2.00082	0.0123226	0.120637
ENSG00000140995	-1.322	0.0106152	0.112925
ENSG00000106078	-3.55299	0.0141113	0.128152
ENSG00000198862	1.82032	0.0123122	0.120637
ENSG00000288258	3.34061	0.0148417	0.130308
ENSG00000169446	1.83638	0.0129155	0.123968
ENSG00000159692	-1.20635	0.0106529	0.113174
ENSG00000102904	-3.22177	0.0144893	0.129448
ENSG00000270765	-3.7458	0.0147894	0.130199
ENSG00000139197	-1.23984	0.0120679	0.119877
ENSG00000188199	-1.58395	0.0141446	0.128152
ENSG00000117475	1.27558	0.0119098	0.119022
ENSG00000250722	3.46992	0.014679	0.129896
ENSG00000151726	2.00006	0.0123834	0.120709
ENSG00000052723	2.15519	0.0138217	0.127436
ENSG00000138029	1.17411	0.0112357	0.115268
ENSG00000205726	-2.00181	0.0122632	0.120507
ENSG00000091622	-1.6225	0.0146645	0.129896
ENSG00000127314	1.26767	0.0114907	0.116975
ENSG00000185883	1.30664	0.0113525	0.116016
ENSG00000203618	-3.92997	0.0151906	0.131777
ENSG00000168913	-3.53378	0.015191	0.131777
ENSG00000139131	1.59759	0.0141671	0.128152
ENSG00000175110	1.29845	0.0123781	0.120709
ENSG00000163519	3.45491	0.0153188	0.132583
ENSG00000100364	-1.36081	0.0109509	0.113644
ENSG00000165732	1.60967	0.0117102	0.118297
ENSG00000187555	1.32372	0.0112105	0.115084
ENSG00000123636	1.81866	0.0113341	0.115901
ENSG00000130748	-1.64391	0.0133009	0.125596
ENSG00000134444	1.4278	0.0119339	0.119188
ENSG00000136897	2.2886	0.0152693	0.132311
ENSG00000143801	-1.86638	0.0136156	0.126716
ENSG00000138757	1.38039	0.0116052	0.117611
ENSG00000149639	-1.63562	0.0139558	0.127961
ENSG00000120549	-3.10994	0.0141477	0.128152
ENSG00000184012	-3.13288	0.0143517	0.128727
ENSG00000134198	3.13728	0.0152152	0.131915
ENSG00000159210	1.0654	0.0115277	0.117123
ENSG00000172409	1.81976	0.0149833	0.13098
ENSG00000171595	-4.12584	0.0147195	0.130038
ENSG00000069011	-2.39011	0.014548	0.129753
ENSG00000180667	1.95522	0.0142834	0.12853
ENSG00000125835	1.39263	0.0117241	0.118352
ENSG00000146242	-3.03872	0.0156584	0.133484
ENSG00000130751	-3.40955	0.0155639	0.133273
ENSG00000167600	-2.19735	0.0133066	0.125596
ENSG00000007545	-1.55704	0.0133204	0.125596
ENSG00000273703	3.91685	0.0155653	0.133273
ENSG00000176920	-2.44178	0.0140667	0.128152
ENSG00000253457	3.65239	0.0157712	0.133853
ENSG00000063245	-1.42258	0.0114086	0.116439
ENSG00000143224	-2.47906	0.0137526	0.127287
ENSG00000228300	-1.87733	0.012344	0.120673
ENSG00000027075	1.70465	0.0118212	0.118737
ENSG00000285901	1.9141	0.0150438	0.131364
ENSG00000283980	-3.61838	0.0158735	0.134386
ENSG00000119013	4.23162	0.0129478	0.123968
ENSG00000107643	1.05397	0.012018	0.119877
ENSG00000213145	-1.77522	0.0114747	0.116887
ENSG00000162542	-1.78492	0.0139982	0.12806
ENSG00000100749	1.5706	0.0134985	0.126071
ENSG00000284308	-2.3863	0.0147185	0.130038
ENSG00000057663	2.41827	0.0140505	0.128152
ENSG00000105246	3.99899	0.0150789	0.131515
ENSG00000168522	1.48181	0.0116803	0.118071
ENSG00000181826	1.15576	0.0122637	0.120507
ENSG00000060762	3.31915	0.0147953	0.130199
ENSG00000278311	1.29789	0.0118717	0.118814
ENSG00000185567	-3.13302	0.0157356	0.133785
ENSG00000129521	-3.3673	0.0151026	0.131515
ENSG00000181929	1.3097	0.0117767	0.11844
ENSG00000172086	1.82486	0.0138432	0.127447
ENSG00000134569	-3.38844	0.0154609	0.133113
ENSG00000109674	3.11763	0.014614	0.129896
ENSG00000185467	-3.56943	0.0161194	0.135167
ENSG00000113552	1.90446	0.0120339	0.119877
ENSG00000124486	1.76233	0.0117337	0.118352
ENSG00000072849	1.36864	0.0124812	0.121364
ENSG00000155368	1.37463	0.0121531	0.12024
ENSG00000115956	2.34727	0.0129172	0.123968
ENSG00000115828	1.42935	0.0120729	0.119877
ENSG00000117461	-1.62532	0.013679	0.127145
ENSG00000165494	1.52737	0.0118842	0.118842
ENSG00000164221	3.05624	0.0162314	0.135747
ENSG00000119487	1.30583	0.0118446	0.118814
ENSG00000205593	-3.133	0.0147409	0.130081
ENSG00000006534	-1.50385	0.0117436	0.118352
ENSG00000165997	1.77172	0.0122266	0.120507
ENSG00000167863	1.25245	0.0117605	0.118352
ENSG00000090565	-1.78067	0.0146979	0.129992
ENSG00000184260	1.55431	0.0120004	0.119777
ENSG00000198034	1.87127	0.0123763	0.120709
ENSG00000126804	1.3741	0.012409	0.12081
ENSG00000099889	-2.70605	0.0157578	0.133836
ENSG00000159714	-3.60354	0.0154992	0.133139
ENSG00000169683	-2.63851	0.0158368	0.134219
ENSG00000285446	3.62356	0.0166451	0.137609
ENSG00000177565	1.49513	0.0122174	0.120507
ENSG00000070190	1.85156	0.0124905	0.121381
ENSG00000096746	1.40409	0.0122059	0.120507
ENSG00000267467	3.76371	0.0164869	0.137205
ENSG00000112297	1.53598	0.0132398	0.125416
ENSG00000075975	1.41039	0.0149826	0.13098
ENSG00000185345	-1.96136	0.0163237	0.136304
ENSG00000228253	2.06868	0.0139629	0.127961
ENSG00000120656	1.54182	0.0132695	0.125561
ENSG00000109519	1.70029	0.0142855	0.12853
ENSG00000162105	-2.11234	0.0137213	0.127177
ENSG00000125900	4.2187	0.0159792	0.13475
ENSG00000121964	2.18997	0.0133722	0.125682
ENSG00000086666	1.3504	0.0121333	0.12012
ENSG00000168781	-1.44477	0.0120771	0.119877
ENSG00000118515	1.51458	0.0129241	0.123968
ENSG00000102871	-1.70989	0.0130285	0.124096
ENSG00000196449	1.5912	0.0153257	0.132583
ENSG00000127415	-2.05953	0.0145641	0.129823
ENSG00000106536	-2.62122	0.0168593	0.138512
ENSG00000182107	-2.41021	0.0164991	0.137205
ENSG00000131116	-1.63963	0.0146713	0.129896
ENSG00000124659	1.57908	0.0153866	0.132761
ENSG00000237289	-4.14799	0.0171364	0.1394
ENSG00000198816	-1.77503	0.0163906	0.136718
ENSG00000138279	1.5204	0.0123993	0.12079
ENSG00000036054	2.01734	0.0140221	0.128152
ENSG00000156042	-1.7389	0.0137597	0.127287
ENSG00000082438	-2.44064	0.0158731	0.134386
ENSG00000204172	-1.94191	0.0162845	0.136109
ENSG00000129128	1.12589	0.0128122	0.123583
ENSG00000248098	2.2383	0.013384	0.125682
ENSG00000198791	1.6421	0.0139675	0.127961
ENSG00000150045	4.35031	0.0172287	0.139673
ENSG00000155761	-4.53685	0.0158825	0.134391
ENSG00000197461	-1.35603	0.0126125	0.122042
ENSG00000116001	2.57559	0.0142022	0.128257
ENSG00000166126	-2.06088	0.0161883	0.13553
ENSG00000100453	3.03793	0.0168167	0.138378
ENSG00000196155	-2.42964	0.0173389	0.140069
ENSG00000163600	3.05713	0.017373	0.140192
ENSG00000120885	-1.88525	0.0123041	0.120637
ENSG00000116898	1.6591	0.0137717	0.127287
ENSG00000107566	1.86438	0.0141744	0.128152
ENSG00000169288	3.44739	0.0173907	0.140259
ENSG00000126461	-1.42253	0.0124515	0.121149
ENSG00000184343	-2.63279	0.0169253	0.13868
ENSG00000108932	2.5185	0.0137198	0.127177
ENSG00000181885	-2.7742	0.0142958	0.12853
ENSG00000185897	4.4835	0.0168011	0.138321
ENSG00000132541	3.30882	0.0175076	0.140772
ENSG00000221914	1.86034	0.0127086	0.122821
ENSG00000131203	2.42245	0.0150266	0.131286
ENSG00000024862	3.17683	0.0161984	0.135543
ENSG00000167380	2.17859	0.0149511	0.13098
ENSG00000131044	-2.71702	0.0165131	0.137234
ENSG00000183273	-3.02019	0.0153882	0.132761
ENSG00000181472	1.78584	0.0160863	0.135109
ENSG00000138668	1.06881	0.0126902	0.122719
ENSG00000117054	1.77285	0.0139243	0.127935
ENSG00000149089	1.85879	0.0151155	0.131555
ENSG00000176293	-2.58657	0.0177453	0.14178
ENSG00000099725	1.98481	0.0155447	0.133273
ENSG00000122565	1.17976	0.0130041	0.124033
ENSG00000026751	2.26076	0.0129374	0.123968
ENSG00000135702	-1.44714	0.0159519	0.13475
ENSG00000101457	1.58623	0.013006	0.124033
ENSG00000141030	3.08233	0.0156945	0.133612
ENSG00000223953	-3.24808	0.0176536	0.141363
ENSG00000119705	2.00486	0.0131155	0.12455
ENSG00000258677	4.63422	0.0180826	0.143263
ENSG00000096384	1.67477	0.0129837	0.124033
ENSG00000108187	-1.61882	0.0130965	0.124488
ENSG00000184357	1.95136	0.0153823	0.132761
ENSG00000128266	-3.3592	0.0180037	0.143172
ENSG00000131067	-2.12206	0.0170425	0.139155
ENSG00000135269	1.15228	0.0129525	0.123968
ENSG00000136250	2.55354	0.0131011	0.124488
ENSG00000127951	1.96156	0.0142683	0.12853
ENSG00000145908	2.80915	0.0181766	0.14356
ENSG00000152154	-3.86515	0.0182	0.14356
ENSG00000182902	2.84888	0.018107	0.143336
ENSG00000180209	3.60741	0.0185638	0.14503
ENSG00000072401	1.14218	0.0129049	0.123968
ENSG00000126756	3.37655	0.0156198	0.133441
ENSG00000063176	-1.77842	0.0163692	0.136611
ENSG00000173660	1.94946	0.0136858	0.127145
ENSG00000000460	1.6322	0.016905	0.13868
ENSG00000170260	-2.02562	0.016764	0.138159
ENSG00000205571	3.59469	0.0160999	0.135147
ENSG00000011590	-3.48647	0.0176784	0.141363
ENSG00000187239	1.59368	0.0130403	0.124133
ENSG00000067141	-2.10785	0.0178471	0.142485
ENSG00000088899	-3.00956	0.0185132	0.14493
ENSG00000149328	-2.75388	0.0180235	0.143195
ENSG00000112394	-1.78239	0.0129603	0.123968
ENSG00000129675	1.71047	0.016075	0.135109
ENSG00000148832	-2.64375	0.0180888	0.143263
ENSG00000119866	1.11777	0.0146289	0.129896
ENSG00000135148	1.5692	0.0141937	0.128253
ENSG00000215217	-3.56796	0.0170763	0.13925
ENSG00000280893	-4.25162	0.0198741	0.149216
ENSG00000142676	1.83524	0.0134172	0.125682
ENSG00000176845	-1.59299	0.0138469	0.127447
ENSG00000135090	1.67545	0.0133427	0.125682
ENSG00000173546	-2.49937	0.0186984	0.14533
ENSG00000107758	1.3657	0.0148563	0.130308
ENSG00000182580	-2.42345	0.0186005	0.145139
ENSG00000108474	-1.44565	0.0130063	0.124033
ENSG00000077063	-2.90951	0.0185683	0.14503
ENSG00000149292	-2.16437	0.0151759	0.131777
ENSG00000089818	2.00869	0.0135459	0.126219
ENSG00000089060	-1.50566	0.0130537	0.124186
ENSG00000157765	-2.07374	0.0137509	0.127287
ENSG00000101443	-2.72535	0.013292	0.125596
ENSG00000175324	1.91151	0.0165699	0.137274
ENSG00000145919	2.00557	0.0172571	0.139822
ENSG00000197579	2.24235	0.0170809	0.13925
ENSG00000120500	-3.49521	0.0188003	0.145757
ENSG00000170370	-2.30233	0.0186569	0.145166
ENSG00000204396	-2.75669	0.0156259	0.133441
ENSG00000171988	1.82005	0.0136608	0.127062
ENSG00000152785	-2.78265	0.0190418	0.146774
ENSG00000083845	1.42975	0.013397	0.125682
ENSG00000160679	1.09573	0.0140753	0.128152
ENSG00000203783	-2.56336	0.0186502	0.145166
ENSG00000126838	-2.44003	0.0180591	0.143263
ENSG00000145675	1.51523	0.0139066	0.127847
ENSG00000160307	2.18466	0.0183358	0.144139
ENSG00000141441	1.76348	0.0176605	0.141363
ENSG00000196419	1.16115	0.0133662	0.125682
ENSG00000111729	3.76615	0.0148423	0.130308
ENSG00000146221	-2.63593	0.018631	0.145166
ENSG00000228474	1.44447	0.0137733	0.127287
ENSG00000126368	1.98637	0.0154891	0.133139
ENSG00000171813	-1.63149	0.0167871	0.138278
ENSG00000088970	2.34076	0.0184695	0.144758
ENSG00000101199	-1.29133	0.013309	0.125596
ENSG00000144815	1.40192	0.0164513	0.13708
ENSG00000133574	2.40429	0.0158086	0.134051
ENSG00000168394	1.63124	0.0136089	0.126716
ENSG00000146063	-1.2039	0.014857	0.130308
ENSG00000275674	-3.85745	0.0192649	0.147676
ENSG00000110318	-2.02102	0.0176793	0.141363
ENSG00000152193	1.7861	0.018855	0.145903
ENSG00000170801	3.83592	0.0193741	0.147754
ENSG00000171867	1.346	0.014754	0.130081
ENSG00000158290	1.5721	0.0153698	0.132761
ENSG00000196757	2.82846	0.0187844	0.145713
ENSG00000127585	-2.69533	0.0195322	0.14846
ENSG00000142599	-1.08715	0.0133488	0.125682
ENSG00000153443	-1.47658	0.0141074	0.128152
ENSG00000144857	-3.12437	0.0193363	0.147754
ENSG00000158863	-1.2397	0.013999	0.12806
ENSG00000116161	1.59064	0.0146476	0.129896
ENSG00000104312	2.19156	0.0138721	0.127604
ENSG00000065802	-1.73621	0.0160476	0.134994
ENSG00000204116	-2.41852	0.0194952	0.14825
ENSG00000162419	1.87979	0.0171673	0.1394
ENSG00000112365	2.6979	0.0195604	0.148531
ENSG00000075239	1.31718	0.0141519	0.128152
ENSG00000166527	3.21899	0.0160016	0.13475
ENSG00000146109	1.79407	0.0187135	0.145376
ENSG00000007944	2.10762	0.0149824	0.13098
ENSG00000156345	-1.95457	0.0186404	0.145166
ENSG00000163808	2.51384	0.0196706	0.149154
ENSG00000155463	1.15563	0.0143156	0.128621
ENSG00000103351	-1.80227	0.0150849	0.131515
ENSG00000109971	1.38854	0.014616	0.129896
ENSG00000141956	-2.04085	0.0174898	0.1407
ENSG00000121691	1.64331	0.0152882	0.132403
ENSG00000216921	-3.15764	0.0209272	0.152829
ENSG00000143502	-2.80196	0.0200626	0.149662
ENSG00000109736	-1.24164	0.013837	0.127447
ENSG00000102854	-2.6786	0.0181398	0.143452
ENSG00000112584	1.50283	0.0153514	0.132733
ENSG00000162512	-1.96905	0.0171445	0.1394
ENSG00000148943	1.65617	0.0173391	0.140069
ENSG00000119922	2.06791	0.015935	0.134691
ENSG00000077147	1.2113	0.0140662	0.128152
ENSG00000163807	2.0538	0.0175598	0.14098
ENSG00000153551	-1.41656	0.0142769	0.12853
ENSG00000048544	2.41802	0.0183963	0.144542
ENSG00000118271	3.30128	0.019729	0.149189
ENSG00000131188	-1.18581	0.0143402	0.128727
ENSG00000003987	2.29046	0.0194303	0.147954
ENSG00000136928	2.72289	0.0202841	0.150638
ENSG00000197892	-1.39046	0.0154938	0.133139
ENSG00000133265	-2.30372	0.0170336	0.139155
ENSG00000168309	-2.01904	0.0203102	0.150638
ENSG00000052795	1.64622	0.0142343	0.128441
ENSG00000139410	-1.94563	0.0156141	0.133441
ENSG00000137776	1.43092	0.0143804	0.128905
ENSG00000186908	1.32845	0.0148999	0.130611
ENSG00000174791	-1.74023	0.0193074	0.147754
ENSG00000120256	-2.19557	0.0165692	0.137274
ENSG00000136237	-3.94451	0.0204831	0.15097
ENSG00000138134	2.72001	0.0198325	0.149216
ENSG00000177045	-2.78108	0.020473	0.15097
ENSG00000140481	-2.89991	0.0171264	0.1394
ENSG00000136877	-1.27404	0.0140025	0.12806
ENSG00000084636	-3.10694	0.0200683	0.149662
ENSG00000039537	-5.03442	0.0205506	0.15097
ENSG00000172780	-1.07721	0.0142973	0.12853
ENSG00000163945	-1.15002	0.0145019	0.129487
ENSG00000058272	1.41994	0.014396	0.128905
ENSG00000175334	-1.21228	0.0139383	0.127961
ENSG00000167632	-1.17443	0.0142388	0.128441
ENSG00000042753	-1.88262	0.0141122	0.128152
ENSG00000154429	1.43082	0.0174358	0.14048
ENSG00000160216	-1.24322	0.0143438	0.128727
ENSG00000106299	-1.89666	0.0175809	0.141075
ENSG00000246922	-1.8766	0.0204214	0.150945
ENSG00000196591	1.10244	0.0147706	0.130125
ENSG00000130066	1.71829	0.0170785	0.13925
ENSG00000172469	2.18871	0.0198401	0.149216
ENSG00000150681	4.45172	0.0178606	0.142485
ENSG00000174233	-1.90184	0.0199208	0.149216
ENSG00000138326	1.5636	0.0148154	0.130303
ENSG00000172732	-1.28972	0.0154003	0.132793
ENSG00000152767	-1.10452	0.014124	0.128152
ENSG00000204839	-1.86362	0.0156355	0.133441
ENSG00000162896	-2.2872	0.0146283	0.129896
ENSG00000138381	1.64424	0.018125	0.143407
ENSG00000105963	-1.43296	0.0144385	0.129139
ENSG00000101182	1.09899	0.0144494	0.129164
ENSG00000103769	1.15321	0.0145937	0.129896
ENSG00000196123	-1.53187	0.018989	0.146493
ENSG00000171227	-2.7164	0.0205755	0.151027
ENSG00000126261	1.33842	0.0160251	0.134877
ENSG00000160294	-1.18175	0.0143951	0.128905
ENSG00000185896	1.04803	0.0146266	0.129896
ENSG00000072571	2.88499	0.0211319	0.153658
ENSG00000113387	1.39198	0.0146453	0.129896
ENSG00000198604	1.65957	0.0147573	0.130081
ENSG00000124491	2.79358	0.0197318	0.149189
ENSG00000143337	1.88689	0.0151021	0.131515
ENSG00000122218	1.5705	0.0146766	0.129896
ENSG00000068366	1.80241	0.0149603	0.13098
ENSG00000142867	1.03287	0.0148291	0.130308
ENSG00000113013	1.35795	0.0147326	0.130081
ENSG00000108788	1.17246	0.0155233	0.133273
ENSG00000169020	2.06116	0.0156502	0.133484
ENSG00000124198	1.47077	0.0166833	0.13778
ENSG00000071655	-1.46657	0.0160015	0.13475
ENSG00000075673	-2.52105	0.0210811	0.153388
ENSG00000145216	1.21337	0.0159706	0.13475
ENSG00000135063	-2.44744	0.0213844	0.154302
ENSG00000184678	2.42379	0.0154757	0.133139
ENSG00000144597	1.55558	0.0155537	0.133273
ENSG00000183336	2.62026	0.020823	0.152439
ENSG00000136522	2.3714	0.0199311	0.149216
ENSG00000257335	3.06666	0.0155367	0.133273
ENSG00000100399	-2.49153	0.0216351	0.155419
ENSG00000165915	-1.15358	0.0154389	0.133054
ENSG00000112319	-3.26252	0.0211879	0.153671
ENSG00000214654	2.83585	0.0211377	0.153658
ENSG00000149591	-1.62641	0.0157768	0.133853
ENSG00000100565	-2.34085	0.0216561	0.155429
ENSG00000112624	2.34684	0.0186835	0.145286
ENSG00000112559	-3.8894	0.0218006	0.155691
ENSG00000117228	1.9345	0.0151533	0.13168
ENSG00000179933	1.44792	0.0169358	0.13868
ENSG00000065615	1.60279	0.0151548	0.13168
ENSG00000127720	1.39936	0.016912	0.13868
ENSG00000011451	-1.26757	0.0179927	0.143172
ENSG00000103319	-1.7098	0.0180545	0.143263
ENSG00000133477	-1.83004	0.0211676	0.153664
ENSG00000087302	1.40145	0.0156658	0.133484
ENSG00000204991	-1.38014	0.0165253	0.137263
ENSG00000288529	-3.7517	0.0241391	0.163194
ENSG00000078747	1.244	0.015125	0.131565
ENSG00000104872	-1.99783	0.0171548	0.1394
ENSG00000198841	2.77121	0.0220493	0.156172
[truncated: 13,841 more rows]

## Sheet: S2B-Human-Steroids+abx vs. abx
gene_id	logFC	pvalue	fdr
ENSG00000100065	-2.24977	0.000295154	0.93383
ENSG00000075399	-1.8215	0.00168593	0.93383
ENSG00000158805	-1.4969	0.00211654	0.93383
ENSG00000128641	2.83945	3.92122e-05	0.621121
ENSG00000008394	1.36159	0.00384475	0.93383
ENSG00000078401	2.09104	0.00328124	0.93383
ENSG00000091592	-1.87518	0.00372664	0.93383
ENSG00000131069	-1.24444	0.0053102	0.93383
ENSG00000110002	1.9763	0.00113804	0.93383
ENSG00000196209	-1.80518	0.0048581	0.93383
ENSG00000113303	-2.40452	0.00390983	0.93383
ENSG00000115306	1.3114	0.0044594	0.93383
ENSG00000072694	-1.52475	0.00613724	0.93383
ENSG00000196663	-1.98029	0.00639767	0.93383
ENSG00000171530	1.34146	0.00559242	0.93383
ENSG00000131355	-3.73892	0.00315738	0.93383
ENSG00000125810	-1.70593	0.00813676	0.93383
ENSG00000160999	-2.30577	0.00810703	0.93383
ENSG00000142102	-1.84424	0.00830042	0.93383
ENSG00000167536	-2.01722	0.00790927	0.93383
ENSG00000196781	2.07664	0.000952174	0.93383
ENSG00000125971	1.26634	0.00763087	0.93383
ENSG00000119866	-1.19969	0.00388149	0.93383
ENSG00000074660	-2.13633	0.00870198	0.93383
ENSG00000032444	-1.21725	0.00750561	0.93383
ENSG00000159200	1.81427	0.00592724	0.93383
ENSG00000168010	-1.95677	0.00607424	0.93383
ENSG00000146828	-1.35391	0.0100302	0.93383
ENSG00000177951	-2.51662	0.00371891	0.93383
ENSG00000100242	-1.88923	0.00473151	0.93383
ENSG00000167553	1.35614	0.00808604	0.93383
ENSG00000181409	-1.85905	0.0109051	0.93383
ENSG00000151651	-2.16259	0.00613848	0.93383
ENSG00000106714	-1.58062	0.00941544	0.93383
ENSG00000125148	2.4782	0.00386872	0.93383
ENSG00000064547	-1.44089	0.0111098	0.93383
ENSG00000160593	-2.1616	0.010125	0.93383
ENSG00000105707	-2.01164	0.00628067	0.93383
ENSG00000102445	-1.96739	0.0101739	0.93383
ENSG00000130787	-1.68176	0.0107736	0.93383
ENSG00000100226	-2.03625	0.0066953	0.93383
ENSG00000064687	-1.16863	0.0115487	0.93383
ENSG00000010539	-1.26027	0.0123188	0.93383
ENSG00000137642	-2.40982	0.00761745	0.93383
ENSG00000143382	-2.40755	0.00954767	0.93383
ENSG00000144218	-1.78859	0.000823429	0.93383
ENSG00000145107	1.45918	0.0121593	0.93383
ENSG00000121933	2.51069	0.00107517	0.93383
ENSG00000214021	-1.24579	0.0144	0.93383
ENSG00000148400	-1.49541	0.014612	0.93383
ENSG00000125637	-1.1097	0.0143902	0.93383
ENSG00000285938	-2.27625	0.0127109	0.93383
ENSG00000143545	0.95428	0.0140673	0.93383
ENSG00000189060	1.33495	0.00624635	0.93383
ENSG00000172594	1.32201	0.00891485	0.93383
ENSG00000186529	-1.67591	0.00966625	0.93383
ENSG00000136732	1.06621	0.0138563	0.93383
ENSG00000135114	1.63005	0.00937924	0.93383
ENSG00000136826	1.31534	0.0138507	0.93383
ENSG00000105374	1.8923	0.0110839	0.93383
ENSG00000172349	-1.05437	0.0161154	0.93383
ENSG00000044446	-1.22487	0.0148667	0.93383
ENSG00000233927	1.38898	0.00982838	0.93383
ENSG00000102858	-0.917398	0.0166032	0.93383
ENSG00000065457	-1.82983	0.0156224	0.93383
ENSG00000087157	-1.48497	0.0109755	0.93383
ENSG00000125731	-1.26883	0.0166029	0.93383
ENSG00000204305	-2.02395	0.0116641	0.93383
ENSG00000140548	-1.50635	0.0168109	0.93383
ENSG00000227507	-1.98373	0.0152945	0.93383
ENSG00000090316	-1.37563	0.0151161	0.93383
ENSG00000135842	-1.55153	0.0113143	0.93383
ENSG00000158270	-1.47288	0.00977552	0.93383
ENSG00000173110	-1.78503	0.0156883	0.93383
ENSG00000065978	1.23114	0.0112179	0.93383
ENSG00000167604	-2.14204	0.0132209	0.93383
ENSG00000169084	-1.24284	0.0182324	0.93383
ENSG00000107099	-1.09681	0.0142346	0.93383
ENSG00000106733	1.02977	0.0114988	0.93383
ENSG00000109111	-1.21842	0.0172427	0.93383
ENSG00000182952	1.23579	0.0154838	0.93383
ENSG00000155368	1.16482	0.0166215	0.93383
ENSG00000117115	-2.36698	0.0175528	0.93383
ENSG00000159339	-2.62448	0.0151073	0.93383
ENSG00000146701	1.26321	0.0162598	0.93383
ENSG00000133063	-2.4261	0.0166038	0.93383
ENSG00000163145	-3.08218	0.00468855	0.93383
ENSG00000138185	-1.32956	0.0191597	0.93383
ENSG00000185499	1.98195	0.0114687	0.93383
ENSG00000062282	-1.95901	0.0164705	0.93383
ENSG00000087589	-2.19328	0.0142611	0.93383
ENSG00000198276	-1.23691	0.018495	0.93383
ENSG00000175711	-1.45285	0.0212524	0.93383
ENSG00000109118	-1.16396	0.0218483	0.93383
ENSG00000204304	-1.32267	0.0207102	0.93383
ENSG00000005844	-1.05243	0.0231784	0.93383
ENSG00000146386	1.16879	0.0193388	0.93383
ENSG00000134321	2.86012	0.00997837	0.93383
ENSG00000067365	-1.13825	0.0233351	0.93383
ENSG00000126561	-1.20882	0.0203613	0.93383
ENSG00000173442	-1.37602	0.0119808	0.93383
ENSG00000135480	2.63027	0.0124512	0.93383
ENSG00000167995	-1.60835	0.0204023	0.93383
ENSG00000073734	-2.06415	0.0108979	0.93383
ENSG00000181649	1.08537	0.0230904	0.93383
ENSG00000126262	-2.23248	0.0176823	0.93383
ENSG00000057149	2.7974	0.0100014	0.93383
ENSG00000042832	-2.00694	0.0207937	0.93383
ENSG00000165914	-0.975411	0.0251876	0.93383
ENSG00000161265	-1.05811	0.0175219	0.93383
ENSG00000102804	1.21678	0.0233846	0.93383
ENSG00000188056	-2.38443	0.0247789	0.93383
ENSG00000128245	1.29151	0.0242498	0.93383
ENSG00000251287	-1.20608	0.0211905	0.93383
ENSG00000188897	-2.27978	0.0236238	0.93383
ENSG00000008516	-2.53042	0.0232304	0.93383
ENSG00000153214	1.17371	0.0116769	0.93383
ENSG00000104885	-1.44465	0.0253548	0.93383
ENSG00000204531	-1.53657	0.0188715	0.93383
ENSG00000143222	1.11546	0.0264653	0.93383
ENSG00000122786	-1.86176	0.0258714	0.93383
ENSG00000114541	-1.76824	0.0266157	0.93383
ENSG00000165685	-1.42765	0.0223874	0.93383
ENSG00000092929	-1.29496	0.023933	0.93383
ENSG00000152784	-1.93524	0.0279019	0.93383
ENSG00000134825	1.02523	0.0269287	0.93383
ENSG00000213281	1.28646	0.0225126	0.93383
ENSG00000144744	-1.14328	0.025772	0.93383
ENSG00000070770	0.968989	0.0199219	0.93383
ENSG00000119682	-1.15497	0.0268988	0.93383
ENSG00000137757	-1.7508	0.0261082	0.93383
ENSG00000129562	1.02957	0.0253631	0.93383
ENSG00000222009	-1.65284	0.0238722	0.93383
ENSG00000181631	-2.81808	0.017627	0.93383
ENSG00000138641	-0.853	0.0285508	0.93383
ENSG00000054967	-1.47818	0.0276375	0.93383
ENSG00000155744	-1.29333	0.0280222	0.93383
ENSG00000066697	1.08759	0.0208995	0.93383
ENSG00000205268	-1.05458	0.0301265	0.93383
ENSG00000187775	-1.95354	0.0246346	0.93383
ENSG00000169180	-1.51084	0.013997	0.93383
ENSG00000172059	1.13439	0.0132919	0.93383
ENSG00000102172	0.941525	0.0287749	0.93383
ENSG00000100121	-1.91227	0.0235962	0.93383
ENSG00000132359	-1.33142	0.017588	0.93383
ENSG00000160213	1.41651	0.0194527	0.93383
ENSG00000129292	-1.23607	0.025298	0.93383
ENSG00000182541	-1.83076	0.0135775	0.93383
ENSG00000173757	-1.36075	0.0275828	0.93383
ENSG00000140563	-2.02574	0.0242464	0.93383
ENSG00000092529	-1.21861	0.0155997	0.93383
ENSG00000186523	-0.990036	0.0297107	0.93383
ENSG00000204131	-1.61854	0.0139727	0.93383
ENSG00000197872	-1.36661	0.0276101	0.93383
ENSG00000203812	-5.83065	0.0142537	0.93383
ENSG00000119138	1.54004	0.0160749	0.93383
ENSG00000135083	-1.74945	0.00992534	0.93383
ENSG00000091527	0.968969	0.0285506	0.93383
ENSG00000101940	1.12937	0.0288495	0.93383
ENSG00000170004	-1.09388	0.032854	0.93383
ENSG00000139289	1.1922	0.0262149	0.93383
ENSG00000079805	-1.12191	0.0207248	0.93383
ENSG00000135074	-1.45155	0.0229785	0.93383
ENSG00000149177	-1.12813	0.0245331	0.93383
ENSG00000136158	2.10086	0.00253193	0.93383
ENSG00000256235	1.51961	0.0237793	0.93383
ENSG00000110080	-1.69339	0.0327963	0.93383
ENSG00000104804	-2.10462	0.030953	0.93383
ENSG00000168071	-1.09086	0.0342177	0.93383
ENSG00000048342	-1.7965	0.026372	0.93383
ENSG00000160883	-0.889641	0.0323283	0.93383
ENSG00000217930	-1.05994	0.0333459	0.93383
ENSG00000079277	-1.52802	0.0234334	0.93383
ENSG00000173638	-1.7773	0.0332756	0.93383
ENSG00000188906	-1.9655	0.0308463	0.93383
ENSG00000140848	0.903943	0.0282092	0.93383
ENSG00000140678	-1.94275	0.0112756	0.93383
ENSG00000112799	-1.80597	0.0114388	0.93383
ENSG00000148187	1.19674	0.0163763	0.93383
ENSG00000106245	0.970642	0.0331588	0.93383
ENSG00000167874	-1.67801	0.0340104	0.93383
ENSG00000100336	-1.21691	0.0307729	0.93383
ENSG00000128815	-0.84339	0.0294148	0.93383
ENSG00000198183	5.71112	0.000632018	0.93383
ENSG00000105711	-1.61812	0.0347659	0.93383
ENSG00000127084	-1.75467	0.0334585	0.93383
ENSG00000159063	-1.07174	0.0310175	0.93383
ENSG00000161791	-1.16293	0.0361141	0.93383
ENSG00000176834	-1.12319	0.0233098	0.93383
ENSG00000124145	1.21164	0.0342385	0.93383
ENSG00000072952	-1.19692	0.0300708	0.93383
ENSG00000148841	-1.41366	0.0327156	0.93383
ENSG00000078487	-1.51678	0.0361043	0.93383
ENSG00000179583	-1.24414	0.0341991	0.93383
ENSG00000251192	-1.19159	0.025416	0.93383
ENSG00000111775	1.08304	0.0320058	0.93383
ENSG00000091436	-0.967457	0.0374144	0.93383
ENSG00000214456	-1.30389	0.037251	0.93383
ENSG00000164199	-1.04499	0.0381705	0.93383
ENSG00000182871	-2.43578	0.0220406	0.93383
ENSG00000131969	-1.00363	0.0351747	0.93383
ENSG00000170323	-5.41416	0.00505077	0.93383
ENSG00000068024	-1.12689	0.0362487	0.93383
ENSG00000154997	-1.89939	0.0203352	0.93383
ENSG00000204427	-1.01285	0.0389738	0.93383
ENSG00000054965	-1.30267	0.0367833	0.93383
ENSG00000173559	-1.38794	0.0199442	0.93383
ENSG00000109854	1.27639	0.032402	0.93383
ENSG00000197471	-1.07356	0.0283002	0.93383
ENSG00000072818	-0.815288	0.0398171	0.93383
ENSG00000166869	-1.32282	0.0319773	0.93383
ENSG00000143507	1.06907	0.0353325	0.93383
ENSG00000068383	-1.60324	0.0398063	0.93383
ENSG00000117298	-1.68105	0.0258003	0.93383
ENSG00000125743	0.930182	0.0365647	0.93383
ENSG00000077238	-1.54054	0.023943	0.93383
ENSG00000162836	-1.6808	0.0211037	0.93383
ENSG00000160712	-1.08973	0.0330008	0.93383
ENSG00000187608	2.1955	0.036756	0.93383
ENSG00000197013	-1.71783	0.0395887	0.93383
ENSG00000166595	1.07957	0.0385488	0.93383
ENSG00000113916	-2.05444	0.0178204	0.93383
ENSG00000119632	1.37922	0.0265269	0.93383
ENSG00000187479	1.40102	0.0284923	0.93383
ENSG00000223865	-1.14538	0.0429159	0.93383
ENSG00000112053	-1.57006	0.0221537	0.93383
ENSG00000127540	0.976784	0.0405917	0.93383
ENSG00000116337	-1.55427	0.0431475	0.93383
ENSG00000187193	1.95715	0.0338614	0.93383
ENSG00000127507	-1.53182	0.0309589	0.93383
ENSG00000112195	-1.57668	0.0400336	0.93383
ENSG00000165283	1.14837	0.0261461	0.93383
ENSG00000122565	0.843749	0.0414904	0.93383
ENSG00000100100	-1.32205	0.0434087	0.93383
ENSG00000205307	-1.19843	0.0320766	0.93383
ENSG00000163683	0.945539	0.0415829	0.93383
ENSG00000203710	-2.01133	0.0386809	0.93383
ENSG00000154217	-1.02572	0.0375916	0.93383
ENSG00000110047	-1.31042	0.0229267	0.93383
ENSG00000163512	0.995318	0.0419239	0.93383
ENSG00000180628	0.989757	0.0326996	0.93383
ENSG00000136888	0.899659	0.0422038	0.93383
ENSG00000155876	0.975355	0.0369909	0.93383
ENSG00000174738	0.889481	0.031051	0.93383
ENSG00000186635	-1.43014	0.0242736	0.93383
ENSG00000120137	0.910119	0.0308694	0.93383
ENSG00000183044	-0.929655	0.0417926	0.93383
ENSG00000076662	-1.70836	0.0444699	0.93383
ENSG00000170525	-1.74221	0.0186349	0.93383
ENSG00000160796	-1.42412	0.038095	0.93383
ENSG00000171552	0.954336	0.0447444	0.93383
ENSG00000111490	-1.38754	0.0373398	0.93383
ENSG00000010278	1.33622	0.041262	0.93383
ENSG00000134480	-1.3567	0.040033	0.93383
ENSG00000133398	1.12034	0.0325072	0.93383
ENSG00000167202	-0.853612	0.0465739	0.93383
ENSG00000170909	-0.846684	0.0473741	0.93383
ENSG00000168275	1.63811	0.022354	0.93383
ENSG00000147872	1.45628	0.0305671	0.93383
ENSG00000136068	0.994534	0.0378289	0.93383
ENSG00000229314	-2.48106	0.0454736	0.93383
ENSG00000180871	-3.0597	0.0402275	0.93383
ENSG00000260596	-2.46317	0.0369701	0.93383
ENSG00000133943	-0.935674	0.0488829	0.93383
ENSG00000112078	-0.984993	0.046769	0.93383
ENSG00000085733	2.18229	0.0135544	0.93383
ENSG00000128383	-2.09481	0.0345171	0.93383
ENSG00000086730	-1.11924	0.0450167	0.93383
ENSG00000139636	-1.31481	0.0465149	0.93383
ENSG00000213347	-1.88266	0.0411249	0.93383
ENSG00000167985	1.15412	0.042804	0.93383
ENSG00000167524	-1.22375	0.04488	0.93383
ENSG00000013588	2.05961	0.0200115	0.93383
ENSG00000257335	-2.3416	0.0397832	0.93383
ENSG00000165312	1.04864	0.048423	0.93383
ENSG00000168404	-1.19843	0.0491624	0.93383
ENSG00000173535	-1.76857	0.043367	0.93383
ENSG00000163464	-3.1697	0.0445101	0.93383
ENSG00000126432	1.11388	0.0485191	0.93383
ENSG00000174611	-2.02238	0.0411253	0.93383
ENSG00000183291	0.95026	0.0446031	0.93383
ENSG00000067167	0.90512	0.0484607	0.93383
ENSG00000185339	1.11369	0.0350976	0.93383
ENSG00000165071	-2.61769	0.0408933	0.93383
ENSG00000116478	0.810305	0.0482209	0.93383
ENSG00000125995	1.3083	0.043983	0.93383
ENSG00000127946	-1.32001	0.0494951	0.93383
ENSG00000162852	1.01304	0.0413538	0.93383
ENSG00000152558	0.816041	0.0446171	0.93383
ENSG00000120162	-1.2331	0.0186456	0.93383
ENSG00000105968	0.80555	0.0492342	0.93383
ENSG00000164574	-0.868261	0.0388301	0.93383
ENSG00000089127	1.42052	0.0382633	0.93383
ENSG00000257743	-2.46595	0.0171891	0.93383
ENSG00000204084	-1.0124	0.0450966	0.93383
ENSG00000141497	-1.00944	0.043168	0.93383
ENSG00000139737	-1.20224	0.0238507	0.93383
ENSG00000181016	-1.67545	0.0494161	0.93383
ENSG00000144711	-1.23206	0.0439142	0.93383
ENSG00000137876	-1.44322	0.0487602	0.93383
ENSG00000164023	1.03833	0.051508	0.93383
ENSG00000185338	1.17034	0.0425184	0.93383
ENSG00000141968	-1.28957	0.0433079	0.93383
ENSG00000143878	1.12548	0.0434679	0.93383
ENSG00000112695	1.03525	0.0503207	0.93383
ENSG00000203697	-1.91956	0.0373095	0.93383
ENSG00000104859	-0.880979	0.0541218	0.93383
ENSG00000109919	0.871633	0.0466381	0.93383
ENSG00000128609	0.885064	0.0411665	0.93383
ENSG00000125741	-1.09937	0.0500524	0.93383
ENSG00000138738	-1.30616	0.0522327	0.93383
ENSG00000132510	-1.28054	0.0319994	0.93383
ENSG00000204767	-1.58277	0.0343792	0.93383
ENSG00000123700	-1.44199	0.0537142	0.93383
ENSG00000164951	1.36063	0.0339669	0.93383
ENSG00000180353	-1.22791	0.0368085	0.93383
ENSG00000081189	-1.49304	0.0490467	0.93383
ENSG00000089820	-1.16891	0.0555884	0.93383
ENSG00000125818	0.924509	0.05327	0.93383
ENSG00000115758	0.933941	0.0474721	0.93383
ENSG00000178764	-1.07665	0.0558233	0.93383
ENSG00000173457	-0.814113	0.0525649	0.93383
ENSG00000124772	-1.42513	0.0233496	0.93383
ENSG00000205710	-1.74675	0.0499174	0.93383
ENSG00000111554	1.21264	0.0337391	0.93383
ENSG00000014257	-1.0644	0.0338753	0.93383
ENSG00000170956	-1.88659	0.0518451	0.93383
ENSG00000133048	-2.19757	0.0527473	0.93383
ENSG00000009790	-1.37767	0.0555271	0.93383
ENSG00000204160	-1.75699	0.0468109	0.93383
ENSG00000167548	-0.79861	0.056673	0.93383
ENSG00000177663	-1.05372	0.055529	0.93383
ENSG00000167210	-2.40695	0.020806	0.93383
ENSG00000171345	2.10034	0.0488362	0.93383
ENSG00000106638	-0.982441	0.0491154	0.93383
ENSG00000131042	-1.18676	0.0519856	0.93383
ENSG00000206560	1.08131	0.0502311	0.93383
ENSG00000283787	-2.30669	0.0155965	0.93383
ENSG00000163959	-1.39798	0.0571986	0.93383
ENSG00000189164	-1.42971	0.0196123	0.93383
ENSG00000222047	-1.78003	0.0502439	0.93383
ENSG00000105976	1.7858	0.0398715	0.93383
ENSG00000244617	-1.92514	0.0203539	0.93383
ENSG00000161021	-0.89502	0.0576482	0.93383
ENSG00000014138	-1.88764	0.0275986	0.93383
ENSG00000149269	-1.34248	0.052531	0.93383
ENSG00000228474	1.01858	0.0518209	0.93383
ENSG00000197265	0.929431	0.0444689	0.93383
ENSG00000170035	1.13567	0.0442215	0.93383
ENSG00000117676	-0.927062	0.0480719	0.93383
ENSG00000185955	-2.12927	0.00731356	0.93383
ENSG00000169609	-1.19245	0.0559055	0.93383
ENSG00000150048	-1.94666	0.035885	0.93383
ENSG00000174373	-1.34067	0.0573844	0.93383
ENSG00000129993	-2.02027	0.0354443	0.93383
ENSG00000101849	-1.0474	0.0577749	0.93383
ENSG00000145819	-1.81937	0.0314621	0.93383
ENSG00000103313	-1.47759	0.0550903	0.93383
ENSG00000061676	1.98491	0.0076197	0.93383
ENSG00000140577	-0.905807	0.0588716	0.93383
ENSG00000168575	1.1622	0.0495028	0.93383
ENSG00000119917	1.32258	0.0522803	0.93383
ENSG00000104979	0.959417	0.0571945	0.93383
ENSG00000136250	-1.73829	0.0555429	0.93383
ENSG00000115607	-2.62786	0.0517622	0.93383
ENSG00000196150	-1.50002	0.0477774	0.93383
ENSG00000151498	0.954096	0.0322083	0.93383
ENSG00000167106	2.08873	0.024085	0.93383
ENSG00000079156	-1.4788	0.0447824	0.93383
ENSG00000130208	-1.58656	0.05736	0.93383
ENSG00000185324	-0.911134	0.0604012	0.93383
ENSG00000186010	1.03992	0.0595815	0.93383
ENSG00000158050	-1.28427	0.0576027	0.93383
ENSG00000054267	-0.981946	0.0597783	0.93383
ENSG00000183401	-0.958622	0.0624167	0.93383
ENSG00000148429	1.07389	0.0314419	0.93383
ENSG00000131873	-1.31967	0.0594202	0.93383
ENSG00000155366	0.953238	0.0583028	0.93383
ENSG00000157551	-2.11005	0.0513702	0.93383
ENSG00000138035	0.883296	0.0426569	0.93383
ENSG00000089195	1.27986	0.0279493	0.93383
ENSG00000100034	-1.2453	0.0630743	0.93383
ENSG00000145428	-1.4359	0.0569549	0.93383
ENSG00000214756	-1.18905	0.0612516	0.93383
ENSG00000130052	-0.692179	0.0626341	0.93383
ENSG00000143933	0.933256	0.0471449	0.93383
ENSG00000140406	1.3387	0.0496294	0.93383
ENSG00000253729	-1.27402	0.0627668	0.93383
ENSG00000022556	-1.32909	0.0561837	0.93383
ENSG00000179950	0.826781	0.0579766	0.93383
ENSG00000128606	-2.72271	0.0194781	0.93383
ENSG00000171608	-1.11211	0.0621842	0.93383
ENSG00000147526	-0.79507	0.0593353	0.93383
ENSG00000153922	-1.34652	0.0575949	0.93383
ENSG00000034510	1.27038	0.0318538	0.93383
ENSG00000140044	1.17713	0.0618813	0.93383
ENSG00000142227	1.02518	0.0405683	0.93383
ENSG00000106266	0.901347	0.0615321	0.93383
ENSG00000127311	-1.26377	0.0600784	0.93383
ENSG00000196754	2.18603	0.0374151	0.93383
ENSG00000183762	-1.03269	0.0647455	0.93383
ENSG00000038427	-1.3232	0.0600005	0.93383
ENSG00000110713	-1.10732	0.0493021	0.93383
ENSG00000099308	-1.29268	0.0634721	0.93383
ENSG00000122986	-1.02981	0.0449296	0.93383
ENSG00000148175	1.00015	0.0582816	0.93383
ENSG00000163297	-1.18537	0.0584413	0.93383
ENSG00000174231	-0.880576	0.0637344	0.93383
ENSG00000142405	-1.16598	0.0599495	0.93383
ENSG00000055163	-1.56887	0.055866	0.93383
ENSG00000162924	-0.954815	0.0584106	0.93383
ENSG00000242372	0.965774	0.0606232	0.93383
ENSG00000169228	-1.00343	0.0659305	0.93383
ENSG00000165949	1.31569	0.0586381	0.93383
ENSG00000120889	-1.0281	0.0600898	0.93383
ENSG00000161905	2.4375	0.012701	0.93383
ENSG00000168918	-1.16815	0.0648921	0.93383
ENSG00000273559	-1.0157	0.066451	0.93383
ENSG00000160613	-1.11517	0.0665278	0.93383
ENSG00000182885	-2.69127	0.0481517	0.93383
ENSG00000240849	0.895722	0.0544957	0.93383
ENSG00000172239	1.17499	0.0422175	0.93383
ENSG00000124469	-1.78088	0.0142619	0.93383
ENSG00000204165	-3.85481	0.0244011	0.93383
ENSG00000014216	0.682638	0.0668515	0.93383
ENSG00000124523	1.13096	0.0580424	0.93383
ENSG00000144802	-1.33784	0.0363138	0.93383
ENSG00000133835	1.07349	0.0616851	0.93383
ENSG00000112561	-0.893936	0.0688305	0.93383
ENSG00000171208	1.16391	0.0307071	0.93383
ENSG00000117425	-1.44012	0.0651355	0.93383
ENSG00000008323	-1.08711	0.0664261	0.93383
ENSG00000100365	-1.37668	0.0622897	0.93383
ENSG00000100330	-1.1886	0.0586875	0.93383
ENSG00000117450	0.883369	0.0553921	0.93383
ENSG00000139182	-1.14784	0.0505041	0.93383
ENSG00000197016	-1.48405	0.0679714	0.93383
ENSG00000234511	-2.17149	0.0640725	0.93383
ENSG00000103196	-1.1263	0.0689546	0.93383
ENSG00000153201	-1.11621	0.0657928	0.93383
ENSG00000103035	0.778148	0.066831	0.93383
ENSG00000133101	3.03632	0.00413044	0.93383
ENSG00000180979	-0.966045	0.055334	0.93383
ENSG00000140030	-1.5867	0.0634739	0.93383
ENSG00000129749	-1.87578	0.0226934	0.93383
ENSG00000146904	-1.27672	0.057079	0.93383
ENSG00000159314	-0.874029	0.0671655	0.93383
ENSG00000033627	-1.11024	0.0657668	0.93383
ENSG00000143257	-1.67505	0.0578847	0.93383
ENSG00000072786	-1.41683	0.0489726	0.93383
ENSG00000121579	0.819998	0.065674	0.93383
ENSG00000146425	1.05503	0.065249	0.93383
ENSG00000003402	-1.27144	0.0347649	0.93383
ENSG00000163421	-3.93211	0.0591742	0.93383
ENSG00000152270	-1.03782	0.0645526	0.93383
ENSG00000108828	0.996476	0.0689013	0.93383
ENSG00000163162	-1.26514	0.0421757	0.93383
ENSG00000113108	-0.995757	0.068598	0.93383
ENSG00000166986	-1.05396	0.0658216	0.93383
ENSG00000112983	-0.884679	0.0699537	0.93383
ENSG00000105397	-0.826377	0.0646314	0.93383
ENSG00000197747	1.20469	0.0462508	0.93383
ENSG00000147164	0.835656	0.062718	0.93383
ENSG00000100345	-0.878813	0.0439524	0.93383
ENSG00000188396	-1.04888	0.0714548	0.93383
ENSG00000055609	-0.857986	0.0691219	0.93383
ENSG00000135930	0.742105	0.0711314	0.93383
ENSG00000177556	0.841409	0.0703246	0.93383
ENSG00000187134	2.2816	0.0494862	0.93383
ENSG00000160991	0.847949	0.0698297	0.93383
ENSG00000173848	1.19146	0.0570822	0.93383
ENSG00000145741	0.857936	0.0648192	0.93383
ENSG00000143815	-0.814437	0.0686321	0.93383
ENSG00000179630	0.857035	0.0543108	0.93383
ENSG00000133805	-1.16486	0.0552621	0.93383
ENSG00000110429	1.427	0.0379844	0.93383
ENSG00000177301	-3.97397	0.000496093	0.93383
ENSG00000159459	-1.28186	0.0670264	0.93383
ENSG00000137965	1.34622	0.058413	0.93383
ENSG00000073756	-1.86766	0.0506987	0.93383
ENSG00000185219	-0.950383	0.0501107	0.93383
ENSG00000148834	1.17428	0.055143	0.93383
ENSG00000277224	-1.62576	0.0279535	0.93383
ENSG00000177606	1.09089	0.0613151	0.93383
ENSG00000175387	0.785861	0.0699964	0.93383
ENSG00000158445	-1.49529	0.0532001	0.93383
ENSG00000184292	1.95109	0.0547634	0.93383
ENSG00000173327	-0.967728	0.0714624	0.93383
ENSG00000138646	1.24431	0.0523774	0.93383
ENSG00000169902	1.01541	0.0695083	0.93383
ENSG00000166266	0.904298	0.049596	0.93383
ENSG00000204388	-1.71521	0.0491715	0.93383
ENSG00000204389	-1.50107	0.0413444	0.93383
ENSG00000134326	2.21147	0.0396264	0.93383
ENSG00000134250	-1.01534	0.0620243	0.93383
ENSG00000018280	-1.38672	0.0398177	0.93383
ENSG00000129055	0.992158	0.0654132	0.93383
ENSG00000108829	0.739252	0.0696315	0.93383
ENSG00000134308	0.850881	0.0703812	0.93383
ENSG00000100266	-0.947665	0.0617232	0.93383
ENSG00000067057	1.00308	0.0688751	0.93383
ENSG00000106615	0.725413	0.0690256	0.93383
ENSG00000167676	-1.66633	0.0459629	0.93383
ENSG00000100029	0.903056	0.0589142	0.93383
ENSG00000119812	1.96022	0.0175863	0.93383
ENSG00000147437	-2.1233	0.0263346	0.93383
ENSG00000132781	-0.901	0.0504146	0.93383
ENSG00000102898	0.872576	0.0690989	0.93383
ENSG00000100055	-1.53108	0.0542359	0.93383
ENSG00000023892	-0.925566	0.0660161	0.93383
ENSG00000159307	-1.90643	0.0163667	0.93383
ENSG00000120910	1.026	0.0523357	0.93383
ENSG00000141664	0.914744	0.0750848	0.93383
ENSG00000073584	0.730914	0.0651817	0.93383
ENSG00000142347	-1.31062	0.0511039	0.93383
ENSG00000137501	1.35086	0.0660753	0.93383
ENSG00000156587	1.04783	0.0733546	0.93383
ENSG00000172551	1.51479	0.0549484	0.93383
ENSG00000141682	1.27629	0.0747133	0.93383
ENSG00000167468	0.904823	0.0629922	0.93383
ENSG00000140443	-0.863966	0.0761898	0.93383
ENSG00000111331	1.3728	0.0647556	0.93383
ENSG00000158882	-1.53244	0.0752924	0.93383
ENSG00000198356	0.897678	0.069266	0.93383
ENSG00000088986	1.27154	0.0699846	0.93383
ENSG00000103995	-0.963587	0.0675906	0.93383
ENSG00000166840	-2.38647	0.0344619	0.93383
ENSG00000171049	-1.21591	0.0540166	0.93383
ENSG00000112335	0.893025	0.070409	0.93383
ENSG00000085491	0.955906	0.0642304	0.93383
ENSG00000143162	1.04074	0.0660041	0.93383
ENSG00000139132	-1.46627	0.0685647	0.93383
ENSG00000112033	-0.753231	0.077182	0.93383
ENSG00000125384	1.17465	0.0757315	0.93383
ENSG00000130513	0.976228	0.0754094	0.93383
ENSG00000198734	-1.2132	0.0618443	0.93383
ENSG00000102554	1.20318	0.0730732	0.93383
ENSG00000125868	1.1727	0.0733223	0.93383
ENSG00000133246	-1.38117	0.0781655	0.93383
ENSG00000197956	1.34286	0.0415755	0.93383
ENSG00000105388	1.62541	0.043629	0.93383
ENSG00000105339	-1.49047	0.051066	0.93383
ENSG00000263874	-1.50091	0.0304716	0.93383
ENSG00000126767	0.766287	0.0614835	0.93383
ENSG00000211445	-1.65018	0.0622632	0.93383
ENSG00000089505	-2.06629	0.0497273	0.93383
ENSG00000147099	-1.00973	0.0790262	0.93383
ENSG00000152213	-1.4126	0.0764468	0.93383
ENSG00000059377	-1.14395	0.0637695	0.93383
ENSG00000186625	0.734341	0.0505496	0.93383
ENSG00000105639	-1.22866	0.0764809	0.93383
ENSG00000149488	-1.46735	0.0674913	0.93383
ENSG00000167775	-1.30129	0.0356359	0.93383
ENSG00000141837	-1.02962	0.0761283	0.93383
ENSG00000124172	0.916827	0.0740934	0.93383
ENSG00000197548	-1.65407	0.0479285	0.93383
ENSG00000073737	1.45599	0.0596262	0.93383
ENSG00000077150	-1.1198	0.0589875	0.93383
ENSG00000165288	-0.922822	0.0788732	0.93383
ENSG00000134815	-0.981006	0.0817052	0.93383
ENSG00000170027	0.71421	0.0789621	0.93383
ENSG00000177830	-0.907353	0.0805227	0.93383
ENSG00000134851	-1.07165	0.0640502	0.93383
ENSG00000100368	-1.5764	0.0676565	0.93383
ENSG00000196975	0.741294	0.0773573	0.93383
ENSG00000285082	-1.06789	0.0790867	0.93383
ENSG00000123405	-2.27969	0.0724882	0.93383
ENSG00000167772	2.3906	0.0127543	0.93383
ENSG00000164604	-1.03778	0.054818	0.93383
ENSG00000271303	1.25875	0.0770078	0.93383
ENSG00000198837	-0.966455	0.0793312	0.93383
ENSG00000108700	2.97391	0.0197027	0.93383
ENSG00000241399	-1.09189	0.0619786	0.93383
ENSG00000101782	0.662791	0.0797871	0.93383
ENSG00000081237	-1.86315	0.0451615	0.93383
ENSG00000132196	-0.945389	0.0790251	0.93383
ENSG00000109390	1.1076	0.0592743	0.93383
ENSG00000121316	-0.893184	0.0795833	0.93383
ENSG00000177879	0.835528	0.078181	0.93383
ENSG00000144401	-0.827514	0.0810767	0.93383
ENSG00000004468	1.36743	0.0454349	0.93383
ENSG00000108107	0.94276	0.0637727	0.93383
ENSG00000187912	-2.45778	0.0256581	0.93383
ENSG00000180138	-3.20511	0.0217289	0.93383
ENSG00000003756	-1.00491	0.0718659	0.93383
ENSG00000205155	0.997105	0.0807747	0.93383
ENSG00000132405	-0.935731	0.0768634	0.93383
ENSG00000138621	-1.69469	0.0725077	0.93383
ENSG00000160961	-0.93505	0.083552	0.93383
ENSG00000197345	0.937442	0.0647732	0.93383
ENSG00000126759	-0.81043	0.0823473	0.93383
ENSG00000183617	0.869216	0.0622482	0.93383
ENSG00000184708	-0.910957	0.0769245	0.93383
ENSG00000148341	0.910043	0.0610635	0.93383
ENSG00000185651	0.781374	0.0697813	0.93383
ENSG00000105383	0.855309	0.0643669	0.93383
ENSG00000175826	0.869813	0.0819942	0.93383
ENSG00000110046	-1.24051	0.0804229	0.93383
ENSG00000167978	-0.980048	0.064294	0.93383
ENSG00000042286	1.14241	0.0325094	0.93383
ENSG00000125991	0.717186	0.083834	0.93383
ENSG00000188725	1.09979	0.0677786	0.93383
ENSG00000260861	-2.32075	0.0312935	0.93383
ENSG00000128512	-1.27529	0.0657539	0.93383
ENSG00000242574	-1.08003	0.0769599	0.93383
ENSG00000148288	-0.743068	0.082166	0.93383
ENSG00000151413	-0.81271	0.0838167	0.93383
ENSG00000187837	1.00896	0.0795849	0.93383
ENSG00000101474	-0.755237	0.0835358	0.93383
ENSG00000140416	0.880115	0.0672527	0.93383
ENSG00000073060	-1.13249	0.0543592	0.93383
ENSG00000243678	0.88243	0.0836193	0.93383
ENSG00000136040	-1.63268	0.058801	0.93383
ENSG00000109906	1.83575	0.0433064	0.93383
ENSG00000174123	-1.85559	0.0585187	0.93383
ENSG00000143486	-1.05565	0.0861218	0.93383
ENSG00000112245	0.823585	0.082936	0.93383
ENSG00000140332	-1.09976	0.0765771	0.93383
ENSG00000151366	1.16556	0.0751826	0.93383
ENSG00000132623	-1.34532	0.0331962	0.93383
ENSG00000054983	-1.12985	0.0780568	0.93383
ENSG00000163463	0.640159	0.0835467	0.93383
ENSG00000073331	-1.25017	0.0788721	0.93383
ENSG00000135218	-1.23274	0.0833917	0.93383
ENSG00000108509	-0.755371	0.0883463	0.93383
ENSG00000111912	1.32972	0.079628	0.93383
ENSG00000181029	-0.797401	0.0862769	0.93383
ENSG00000059804	-1.17213	0.0528314	0.93383
ENSG00000178860	1.55356	0.0665412	0.93383
ENSG00000183172	1.0574	0.0636902	0.93383
ENSG00000149782	-0.972722	0.0549696	0.93383
ENSG00000076108	-0.779119	0.0861064	0.93383
ENSG00000183011	-1.09768	0.0883994	0.93383
ENSG00000089009	0.922358	0.0759132	0.93383
ENSG00000135636	-1.38221	0.0719692	0.93383
ENSG00000180251	-1.47455	0.0445826	0.93383
ENSG00000187688	-0.789672	0.0878779	0.93383
ENSG00000065413	-1.31154	0.0852989	0.93383
ENSG00000167522	-0.91059	0.0785237	0.93383
ENSG00000143164	0.68597	0.0801281	0.93383
ENSG00000176358	-1.0487	0.0881803	0.93383
ENSG00000165795	0.716894	0.0765358	0.93383
ENSG00000138670	0.874362	0.0767019	0.93383
ENSG00000170545	0.98862	0.0488776	0.93383
ENSG00000008517	1.13887	0.0762475	0.93383
ENSG00000055070	0.700195	0.0884764	0.93383
ENSG00000137841	-0.751506	0.0900068	0.93383
ENSG00000105609	-1.12751	0.0400537	0.93383
ENSG00000125505	-1.08112	0.0689107	0.93383
ENSG00000109472	-2.69851	0.00951042	0.93383
ENSG00000105640	0.972087	0.0699838	0.93383
ENSG00000005483	-0.973459	0.0756884	0.93383
ENSG00000121210	-0.888607	0.0893303	0.93383
ENSG00000166275	1.24123	0.0540235	0.93383
ENSG00000106635	0.720901	0.0893242	0.93383
ENSG00000285446	-4.72605	0.00172328	0.93383
ENSG00000062582	0.991859	0.0759024	0.93383
ENSG00000104413	2.23406	0.0136272	0.93383
ENSG00000197321	-0.951664	0.0717236	0.93383
ENSG00000086544	0.942204	0.0786358	0.93383
ENSG00000188917	-0.903689	0.0676932	0.93383
ENSG00000118113	1.76451	0.0435731	0.93383
ENSG00000101443	1.67935	0.0869485	0.93383
ENSG00000240972	0.967126	0.0860933	0.93383
ENSG00000100139	0.660767	0.0775036	0.93383
ENSG00000249437	-1.70169	0.0741009	0.93383
ENSG00000213445	-0.975072	0.0878822	0.93383
ENSG00000064490	0.915684	0.0778544	0.93383
ENSG00000104731	0.898452	0.0602716	0.93383
ENSG00000134028	1.6742	0.0498106	0.93383
ENSG00000067048	-0.995864	0.0816664	0.93383
ENSG00000140545	2.35098	0.0448796	0.93383
ENSG00000162711	-0.893625	0.0871023	0.93383
ENSG00000159496	-1.4091	0.0918305	0.93383
ENSG00000147454	-1.28744	0.0633626	0.93383
ENSG00000198625	-1.05655	0.0894057	0.93383
ENSG00000142552	-1.10107	0.0754701	0.93383
ENSG00000197943	-1.08063	0.0587538	0.93383
ENSG00000141551	-0.960291	0.0680349	0.93383
ENSG00000176340	1.00116	0.0845408	0.93383
ENSG00000140749	-1.3546	0.0784056	0.93383
ENSG00000126709	1.29789	0.0878038	0.93383
ENSG00000054611	-0.680353	0.0933075	0.93383
ENSG00000075142	0.975992	0.0902044	0.93383
ENSG00000198586	0.860016	0.0913861	0.93383
ENSG00000180891	1.05878	0.0633112	0.93383
ENSG00000005339	-1.20259	0.0749042	0.93383
ENSG00000197647	-1.22347	0.0941353	0.93383
ENSG00000161798	2.54297	0.0196569	0.93383
ENSG00000066084	-0.821132	0.0949705	0.93383
ENSG00000138678	-0.776236	0.0828308	0.93383
ENSG00000090382	-1.06798	0.0686314	0.93383
ENSG00000074803	-3.57533	0.0172501	0.93383
ENSG00000171777	-1.62178	0.0951167	0.93383
ENSG00000197937	-1.67555	0.0895283	0.93383
ENSG00000107362	1.01584	0.0546877	0.93383
ENSG00000177963	0.800886	0.088204	0.93383
ENSG00000162896	1.46715	0.085692	0.93383
ENSG00000064932	-0.949044	0.0785748	0.93383
ENSG00000128829	-1.02448	0.095988	0.93383
ENSG00000106665	-0.90177	0.0801702	0.93383
ENSG00000087116	2.70525	0.0351357	0.93383
ENSG00000203880	-1.66794	0.0875625	0.93383
ENSG00000172014	3.46803	0.00514396	0.93383
ENSG00000135723	-0.882924	0.0975169	0.93383
ENSG00000136942	0.882923	0.0797316	0.93383
ENSG00000135862	1.74984	0.0357581	0.93383
ENSG00000106153	0.829389	0.0911356	0.93383
ENSG00000006047	-2.14074	0.0327196	0.93383
ENSG00000103769	0.727361	0.0889325	0.93383
ENSG00000128594	1.21103	0.0946117	0.93383
ENSG00000008130	-1.32579	0.0749797	0.93383
ENSG00000198833	0.773844	0.093888	0.93383
ENSG00000167770	0.586113	0.0960976	0.93383
ENSG00000143294	0.617124	0.0939186	0.93383
ENSG00000100483	-0.851231	0.0699208	0.93383
ENSG00000110063	-1.02042	0.0681362	0.93383
ENSG00000035664	-0.996497	0.070724	0.93383
ENSG00000103485	-1.09107	0.0764458	0.93383
ENSG00000075884	-1.75046	0.0835548	0.93383
ENSG00000162433	0.797734	0.0950473	0.93383
ENSG00000164056	1.0909	0.0562689	0.93383
ENSG00000012779	-1.23695	0.0759744	0.93383
ENSG00000077232	0.942543	0.0829061	0.93383
ENSG00000100744	0.976548	0.066287	0.93383
ENSG00000188315	-0.895959	0.096245	0.93383
ENSG00000214193	-1.16862	0.0995338	0.93383
ENSG00000197753	-1.27058	0.0946392	0.93383
ENSG00000198792	-0.664083	0.100484	0.93383
ENSG00000129657	-1.01733	0.0744131	0.93383
ENSG00000181143	2.42042	0.04036	0.93383
ENSG00000273213	-0.874582	0.0973763	0.93383
ENSG00000169018	0.813907	0.0807736	0.93383
ENSG00000137752	-1.54393	0.0849181	0.93383
ENSG00000145817	0.902951	0.0765718	0.93383
ENSG00000116299	-1.31361	0.0597238	0.93383
ENSG00000078618	-0.828874	0.0880215	0.93383
ENSG00000100024	-1.68559	0.0997618	0.93383
ENSG00000092295	-1.83863	0.0350509	0.93383
ENSG00000126267	0.786953	0.0950262	0.93383
ENSG00000070269	-0.683632	0.0983738	0.93383
ENSG00000136449	-0.737884	0.0948987	0.93383
ENSG00000135596	-0.753732	0.098116	0.93383
ENSG00000140990	1.02473	0.0869462	0.93383
ENSG00000167208	-1.16205	0.099507	0.93383
ENSG00000124103	-2.183	0.053803	0.93383
ENSG00000144048	0.738562	0.082307	0.93383
ENSG00000187764	-0.93783	0.0948922	0.93383
ENSG00000130255	0.8975	0.0980743	0.93383
ENSG00000169567	0.828644	0.0993322	0.93383
ENSG00000186132	0.84327	0.0709324	0.93383
ENSG00000196611	2.30051	0.052478	0.93383
ENSG00000089159	-0.840355	0.0893518	0.93383
ENSG00000114650	-0.730266	0.103141	0.93383
ENSG00000133812	-0.84879	0.0962395	0.93383
ENSG00000110628	-0.845634	0.103078	0.93383
ENSG00000146453	-1.34845	0.0536864	0.93383
ENSG00000167705	-0.809998	0.0892815	0.93383
ENSG00000056558	-0.929348	0.0987007	0.93383
ENSG00000213593	0.652932	0.0998028	0.93383
ENSG00000269713	-1.95226	0.0889634	0.93383
ENSG00000125733	-0.859572	0.103715	0.93383
ENSG00000173653	0.894238	0.0724008	0.93383
ENSG00000119922	1.08956	0.0954055	0.93383
ENSG00000113558	0.878197	0.0889551	0.93383
ENSG00000186073	-1.28134	0.0824491	0.93383
ENSG00000269711	1.47912	0.0683697	0.93383
ENSG00000111261	-1.0423	0.0895279	0.93383
ENSG00000165502	1.04798	0.0942721	0.93383
ENSG00000167363	-1.45583	0.061801	0.93383
ENSG00000198521	-1.178	0.0997307	0.93383
ENSG00000161016	0.888528	0.0837794	0.93383
ENSG00000139970	-1.32174	0.0243432	0.93383
ENSG00000176105	1.40824	0.041298	0.93383
ENSG00000111412	1.08167	0.0833394	0.93383
ENSG00000184381	-0.887179	0.10465	0.93383
ENSG00000067141	2.00829	0.0121964	0.93383
ENSG00000119508	-1.05992	0.104602	0.93383
ENSG00000106948	-0.953776	0.0970306	0.93383
ENSG00000160856	-1.54751	0.0892643	0.93383
ENSG00000275023	-1.36179	0.0884899	0.93383
ENSG00000171928	0.786482	0.0887212	0.93383
ENSG00000168610	-0.967941	0.0781935	0.93383
ENSG00000101152	-0.62667	0.104877	0.93383
ENSG00000214655	-0.837432	0.098942	0.93383
ENSG00000177576	0.985269	0.102256	0.93383
ENSG00000008405	1.01729	0.0767384	0.93383
ENSG00000140319	1.07299	0.0975994	0.93383
ENSG00000006534	0.874641	0.100515	0.93383
ENSG00000183723	1.71158	0.0350437	0.93383
ENSG00000198879	-0.968544	0.0907686	0.93383
ENSG00000107829	0.737201	0.081766	0.93383
ENSG00000269404	-1.32333	0.0351121	0.93383
ENSG00000105143	-0.966693	0.0728835	0.93383
ENSG00000084676	-0.770449	0.104701	0.93383
ENSG00000105371	-1.20451	0.0803709	0.93383
ENSG00000131389	-1.29422	0.0752763	0.93383
ENSG00000170049	-1.89603	0.0218184	0.93383
ENSG00000169896	-1.15438	0.0896565	0.93383
ENSG00000051620	0.80173	0.0927028	0.93383
ENSG00000184634	-1.26681	0.105571	0.93383
ENSG00000142444	-0.867215	0.0772288	0.93383
ENSG00000237441	-0.695493	0.105883	0.93383
ENSG00000163534	-1.49822	0.0637985	0.93383
ENSG00000163803	-1.72609	0.105667	0.93383
ENSG00000213714	-2.94949	0.0225455	0.93383
ENSG00000086232	0.698157	0.0965029	0.93383
ENSG00000182957	-0.71154	0.105245	0.93383
ENSG00000119535	-2.52149	0.0633598	0.93383
ENSG00000140479	1.56227	0.0567349	0.93383
ENSG00000186063	0.707602	0.0904442	0.93383
ENSG00000072682	-0.836898	0.107762	0.93383
ENSG00000248329	-0.962026	0.0710143	0.93383
ENSG00000145113	1.81206	0.0855465	0.93383
ENSG00000170852	-0.76147	0.103309	0.93383
ENSG00000076928	-0.877951	0.0997822	0.93383
ENSG00000123358	-1.00423	0.105483	0.93383
ENSG00000153046	0.828472	0.0927569	0.93383
ENSG00000108846	-0.810016	0.102161	0.93383
ENSG00000160932	1.14804	0.104916	0.93383
ENSG00000103978	0.713306	0.10433	0.93383
ENSG00000138623	-1.34763	0.0409153	0.93383
ENSG00000151208	1.60945	0.0267917	0.93383
ENSG00000177106	1.84184	0.0434949	0.93383
ENSG00000124091	-1.74604	0.0701904	0.93383
ENSG00000011523	-1.21888	0.107166	0.93383
ENSG00000154783	-1.22844	0.0448906	0.93383
ENSG00000147459	-1.06745	0.0892393	0.93383
ENSG00000095380	0.583202	0.107011	0.93383
ENSG00000270629	-1.28811	0.0983565	0.93383
ENSG00000135441	1.08123	0.100445	0.93383
ENSG00000142534	1.05498	0.0771329	0.93383
ENSG00000154237	-0.848272	0.108487	0.93383
ENSG00000153485	0.975357	0.100412	0.93383
ENSG00000180644	1.31499	0.0447196	0.93383
ENSG00000144681	-1.94084	0.0406575	0.93383
ENSG00000159069	0.635509	0.103371	0.93383
ENSG00000092820	0.878929	0.100527	0.93383
ENSG00000184508	-1.31346	0.039506	0.93383
ENSG00000138381	0.981176	0.0669021	0.93383
ENSG00000183148	2.74761	0.0135641	0.93383
ENSG00000124688	1.02225	0.086135	0.93383
ENSG00000113749	-1.25389	0.107205	0.93383
ENSG00000073712	1.89492	0.042478	0.93383
ENSG00000166295	0.669502	0.105264	0.93383
ENSG00000186431	-1.22392	0.0877921	0.93383
ENSG00000170759	0.612533	0.106332	0.93383
ENSG00000159842	-0.714409	0.0940271	0.93383
ENSG00000185800	-0.928036	0.0856744	0.93383
ENSG00000244482	-1.30911	0.10335	0.93383
ENSG00000109103	-1.17424	0.110016	0.93383
ENSG00000109654	1.35411	0.0726835	0.93383
ENSG00000115750	0.918909	0.0848716	0.93383
ENSG00000126247	0.734113	0.10025	0.93383
ENSG00000075240	1.11361	0.0841537	0.93383
ENSG00000162747	-2.37235	0.0973646	0.93383
ENSG00000150459	0.71133	0.107375	0.93383
ENSG00000198093	-1.0566	0.0995889	0.93383
ENSG00000174501	1.73152	0.0903588	0.93383
ENSG00000175348	0.746304	0.0964514	0.93383
ENSG00000129250	0.840795	0.0931465	0.93383
ENSG00000103495	0.765133	0.107688	0.93383
ENSG00000166484	0.799807	0.0803766	0.93383
ENSG00000104972	-1.05663	0.111031	0.93383
ENSG00000165181	-1.51566	0.0944172	0.93383
ENSG00000136514	2.2405	0.0134732	0.93383
ENSG00000153395	-1.52893	0.0833965	0.93383
ENSG00000138642	1.52837	0.0618901	0.93383
ENSG00000015133	1.03397	0.0953581	0.93383
ENSG00000129422	1.54874	0.071025	0.93383
ENSG00000163161	0.665852	0.0893945	0.93383
ENSG00000221821	1.8409	0.0206286	0.93383
ENSG00000121446	-1.88012	0.0306913	0.93383
ENSG00000149571	-1.48747	0.0306052	0.93383
ENSG00000155158	-1.31625	0.0643955	0.93383
ENSG00000110721	0.849904	0.107652	0.93383
ENSG00000151914	-1.07389	0.102775	0.93383
ENSG00000158161	-0.786357	0.11048	0.93383
ENSG00000165775	0.599912	0.105102	0.93383
ENSG00000188404	-2.36043	0.103176	0.93383
ENSG00000141527	-1.03959	0.099801	0.93383
ENSG00000184979	2.2666	0.0265847	0.93383
ENSG00000125877	1.00801	0.0747195	0.93383
ENSG00000159082	-0.745802	0.107544	0.93383
ENSG00000284393	-4.23787	0.0016429	0.93383
ENSG00000134215	-0.851143	0.110952	0.93383
ENSG00000244045	0.827604	0.103444	0.93383
ENSG00000100632	0.982307	0.105998	0.93383
ENSG00000108984	-0.941014	0.1032	0.93383
ENSG00000186088	-1.05954	0.104866	0.93383
ENSG00000182670	0.872398	0.102464	0.93383
ENSG00000203950	1.61107	0.0491361	0.93383
ENSG00000129636	0.708146	0.106768	0.93383
ENSG00000174796	-0.796594	0.112483	0.93383
ENSG00000198832	1.85379	0.029394	0.93383
ENSG00000182378	-0.868695	0.0930864	0.93383
ENSG00000134533	-1.57411	0.0595414	0.93383
ENSG00000163435	1.9824	0.0957271	0.93383
ENSG00000159640	-1.16452	0.0593573	0.93383
ENSG00000123268	0.65207	0.10916	0.93383
ENSG00000118181	1.11262	0.0898635	0.93383
ENSG00000117322	-2.46626	0.0312173	0.93383
ENSG00000148488	-1.42221	0.0484201	0.93383
ENSG00000099725	-0.980084	0.0916779	0.93383
ENSG00000174944	-3.30847	0.0112686	0.93383
ENSG00000148985	-1.03604	0.110448	0.93383
ENSG00000181467	1.07206	0.100524	0.93383
ENSG00000227877	-1.30131	0.100251	0.93383
ENSG00000175066	-0.945474	0.112016	0.93383
ENSG00000114744	0.871259	0.0817558	0.93383
ENSG00000138735	-1.01305	0.102228	0.93383
ENSG00000096063	-1.157	0.10761	0.93383
ENSG00000176393	0.880905	0.111855	0.93383
ENSG00000103245	-0.827273	0.0907793	0.93383
ENSG00000139083	-0.745864	0.113307	0.93383
ENSG00000113384	0.879462	0.111884	0.93383
ENSG00000141526	-0.923656	0.0917075	0.93383
ENSG00000196549	-1.2579	0.113306	0.93383
ENSG00000189430	-2.25563	0.085442	0.93383
ENSG00000108055	0.970658	0.0744825	0.93383
ENSG00000140598	1.20435	0.0720193	0.93383
ENSG00000103657	-0.723315	0.116049	0.93383
ENSG00000204469	-0.595331	0.114545	0.93383
ENSG00000162813	-0.999376	0.0557805	0.93383
ENSG00000083457	-0.843066	0.103001	0.93383
ENSG00000122678	-0.719431	0.111494	0.93383
ENSG00000188676	-1.83778	0.0201139	0.93383
ENSG00000283486	1.58601	0.0303134	0.93383
ENSG00000120875	0.947034	0.0925895	0.93383
ENSG00000104852	-0.630982	0.117455	0.93383
ENSG00000107262	0.814685	0.115203	0.93383
ENSG00000248483	-1.55007	0.0663293	0.93383
ENSG00000163481	1.17459	0.0631914	0.93383
ENSG00000137076	-0.774812	0.0927398	0.93383
ENSG00000166974	0.715942	0.109502	0.93383
ENSG00000130338	1.15543	0.103496	0.93383
ENSG00000112062	-0.965492	0.106723	0.93383
ENSG00000033327	-1.01358	0.107005	0.93383
ENSG00000116285	1.6407	0.0686571	0.93383
ENSG00000198860	-0.957989	0.115405	0.93383
ENSG00000153006	-0.920349	0.105866	0.93383
ENSG00000140932	-2.7056	0.108787	0.93383
ENSG00000113851	-0.935173	0.116373	0.93383
ENSG00000197958	0.917305	0.0973526	0.93383
ENSG00000165841	-1.13853	0.0603721	0.93383
ENSG00000115598	-1.55813	0.0915141	0.93383
ENSG00000183747	-1.83684	0.111506	0.93383
ENSG00000170946	-0.794832	0.0778785	0.93383
ENSG00000113532	-1.16061	0.114936	0.93383
ENSG00000235568	-1.3175	0.118023	0.93383
ENSG00000171735	0.570494	0.115127	0.93383
ENSG00000187492	1.89788	0.0548028	0.93383
ENSG00000154839	-1.19731	0.0958805	0.93383
ENSG00000106803	0.822904	0.114027	0.93383
ENSG00000055332	0.761233	0.113445	0.93383
ENSG00000129467	-1.05382	0.0892115	0.93383
ENSG00000004142	0.781926	0.0920845	0.93383
ENSG00000167815	0.830042	0.101118	0.93383
ENSG00000160223	-1.0404	0.103495	0.93383
ENSG00000168028	0.859028	0.110426	0.93383
ENSG00000167419	-2.0238	0.0723264	0.93383
ENSG00000189143	1.87194	0.0914292	0.93383
ENSG00000160741	-0.974922	0.110526	0.93383
ENSG00000198604	-1.00276	0.106644	0.93383
ENSG00000104093	-1.23089	0.0990393	0.93383
ENSG00000019144	-0.951566	0.0942311	0.93383
ENSG00000185883	0.831383	0.0913328	0.93383
ENSG00000101695	-1.17953	0.0794388	0.93383
ENSG00000255221	-2.57277	0.0871019	0.93383
ENSG00000171346	1.97641	0.0266114	0.93383
ENSG00000070018	2.09071	0.0116771	0.93383
ENSG00000128011	-1.56006	0.0554726	0.93383
ENSG00000158406	0.779011	0.116453	0.93383
ENSG00000120899	-1.38661	0.0968158	0.93383
ENSG00000171621	1.20864	0.0726359	0.93383
ENSG00000167657	0.678567	0.105893	0.93383
ENSG00000132334	-1.04421	0.0997444	0.93383
ENSG00000133574	-1.3408	0.0924045	0.93383
ENSG00000013583	0.874295	0.108137	0.93383
ENSG00000116852	-0.839513	0.0989678	0.93383
ENSG00000129514	2.80548	0.0321542	0.93383
ENSG00000140199	-1.22911	0.106219	0.93383
ENSG00000116584	-0.909882	0.102241	0.93383
ENSG00000184588	-1.54657	0.0984587	0.93383
ENSG00000249915	0.578821	0.119513	0.93383
ENSG00000134470	1.29806	0.0775783	0.93383
ENSG00000120709	-0.816453	0.120081	0.93383
ENSG00000196670	0.913644	0.074028	0.93383
ENSG00000135002	0.969156	0.0812946	0.93383
ENSG00000119655	0.869097	0.100651	0.93383
ENSG00000172985	1.70422	0.0205566	0.93383
ENSG00000136273	0.58912	0.112028	0.93383
ENSG00000173786	0.660312	0.111328	0.93383
ENSG00000145244	-1.66286	0.0415842	0.93383
ENSG00000128524	1.14658	0.107793	0.93383
ENSG00000139631	-1.13381	0.122122	0.93383
ENSG00000100764	0.693033	0.117728	0.93383
ENSG00000162144	0.674356	0.120856	0.93383
ENSG00000070182	-1.73138	0.0186067	0.93383
ENSG00000094755	-0.94985	0.121698	0.93383
ENSG00000157593	-0.776541	0.120492	0.93383
ENSG00000100138	0.650775	0.120248	0.93383
ENSG00000163660	-1.19135	0.0886717	0.93383
ENSG00000176155	-0.590293	0.121897	0.93383
ENSG00000172954	-0.935814	0.122112	0.93383
ENSG00000059915	-1.29487	0.106459	0.93383
ENSG00000196083	-1.11798	0.0991295	0.93383
ENSG00000125462	-1.4198	0.0897227	0.93383
ENSG00000283580	3.79236	0.0024422	0.93383
ENSG00000105357	1.55344	0.0624464	0.93383
ENSG00000022567	-0.799352	0.120333	0.93383
ENSG00000189334	2.0839	0.0468307	0.93383
ENSG00000141505	-1.43704	0.064664	0.93383
ENSG00000079432	-0.616418	0.124201	0.93383
ENSG00000099364	1.02032	0.0708936	0.93383
ENSG00000175556	0.692619	0.117622	0.93383
ENSG00000027075	-0.998021	0.103846	0.93383
ENSG00000116459	0.917697	0.119306	0.93383
ENSG00000100097	0.749299	0.0976336	0.93383
ENSG00000178607	-0.958407	0.114981	0.93383
ENSG00000068831	-1.23559	0.12042	0.93383
ENSG00000117632	-0.886936	0.107294	0.93383
ENSG00000204020	-2.97338	0.116997	0.93383
ENSG00000175643	-1.98544	0.106348	0.93383
ENSG00000133142	0.945335	0.0732724	0.93383
ENSG00000132341	0.797204	0.120501	0.93383
ENSG00000142494	-1.39956	0.0656559	0.93383
ENSG00000157933	-1.13355	0.120994	0.93383
ENSG00000087266	-0.925916	0.103818	0.93383
ENSG00000157778	0.751878	0.0839998	0.93383
ENSG00000171863	0.915983	0.110992	0.93383
ENSG00000132294	0.620956	0.123489	0.93383
ENSG00000177084	-0.698871	0.106426	0.93383
ENSG00000166741	1.89329	0.0518701	0.93383
ENSG00000174238	-0.855452	0.105508	0.93383
ENSG00000166446	0.813	0.0905191	0.93383
ENSG00000158109	0.774542	0.115866	0.93383
ENSG00000164935	-1.32188	0.0597213	0.93383
ENSG00000184254	2.29081	0.0496387	0.93383
ENSG00000134077	0.761375	0.114775	0.93383
ENSG00000099985	-1.55641	0.106795	0.93383
ENSG00000118785	1.40046	0.104398	0.93383
ENSG00000048140	1.0925	0.0564167	0.93383
ENSG00000188229	0.767578	0.119637	0.93383
ENSG00000149100	0.973273	0.118625	0.93383
ENSG00000091831	-1.82377	0.0180365	0.93383
ENSG00000121410	-0.872694	0.0932367	0.93383
ENSG00000127511	-0.597309	0.117108	0.93383
ENSG00000166579	-1.07391	0.110479	0.93383
ENSG00000285942	-0.87981	0.122897	0.93383
ENSG00000155465	-1.0743	0.12006	0.93383
ENSG00000104537	-1.76755	0.0473319	0.93383
ENSG00000169764	0.692647	0.119824	0.93383
ENSG00000133858	-0.962124	0.118861	0.93383
ENSG00000154305	-0.688808	0.125798	0.93383
ENSG00000168209	-0.830182	0.120676	0.93383
ENSG00000198682	1.13463	0.121316	0.93383
ENSG00000111728	-1.04861	0.121966	0.93383
ENSG00000124120	-0.900628	0.125356	0.93383
ENSG00000184988	-1.01451	0.124446	0.93383
ENSG00000143374	-1.06052	0.118043	0.93383
ENSG00000049759	0.900809	0.123064	0.93383
ENSG00000115268	0.845385	0.109068	0.93383
ENSG00000205045	-1.0776	0.121905	0.93383
ENSG00000141380	0.654151	0.124034	0.93383
ENSG00000099917	-0.70268	0.122591	0.93383
ENSG00000198814	-1.83999	0.0788117	0.93383
ENSG00000130706	0.637452	0.126946	0.93383
ENSG00000169991	1.28937	0.0654242	0.93383
ENSG00000105372	0.894909	0.109926	0.93383
ENSG00000176871	0.851852	0.124043	0.93383
ENSG00000249709	-0.654113	0.114522	0.93383
ENSG00000110492	1.20038	0.0685807	0.93383
ENSG00000105376	-1.60471	0.0529211	0.93383
ENSG00000099331	-0.913031	0.110384	0.93383
ENSG00000164144	-0.902896	0.124618	0.93383
ENSG00000243696	-1.91398	0.0252336	0.93383
ENSG00000188938	0.669965	0.124026	0.93383
ENSG00000185088	0.774591	0.125619	0.93383
ENSG00000152763	1.44191	0.0994656	0.93383
ENSG00000243509	1.90606	0.0331334	0.93383
ENSG00000160714	0.727213	0.126739	0.93383
ENSG00000164683	1.34773	0.0852145	0.93383
ENSG00000086288	-2.75893	0.0456521	0.93383
ENSG00000105193	0.861124	0.104005	0.93383
ENSG00000171236	-0.934655	0.12477	0.93383
ENSG00000183486	-1.14757	0.116794	0.93383
ENSG00000117868	0.712945	0.128454	0.93383
ENSG00000140368	-0.701096	0.127989	0.93383
ENSG00000100453	1.39608	0.081374	0.93383
ENSG00000176101	0.993405	0.105514	0.93383
ENSG00000172932	-0.65631	0.129597	0.93383
ENSG00000271503	0.742821	0.121397	0.93383
ENSG00000112378	1.95072	0.0562624	0.93383
ENSG00000168056	-0.815	0.111467	0.93383
ENSG00000074410	1.4878	0.110053	0.93383
ENSG00000085265	-1.11123	0.0980981	0.93383
ENSG00000168769	-1.19644	0.121641	0.93383
ENSG00000133026	-1.1439	0.127623	0.93383
ENSG00000075275	1.63079	0.0580847	0.93383
ENSG00000229117	1.09813	0.0872178	0.93383
ENSG00000084110	-1.40927	0.128222	0.93383
ENSG00000169439	1.05196	0.126798	0.93383
ENSG00000160948	0.616725	0.129692	0.93383
ENSG00000104687	0.710485	0.127192	0.93383
ENSG00000040933	-0.798118	0.125694	0.93383
ENSG00000167526	0.86413	0.104625	0.93383
ENSG00000143344	1.09627	0.112166	0.93383
ENSG00000228253	1.64243	0.05492	0.93383
ENSG00000130167	-3.77585	0.0301092	0.93383
ENSG00000111335	1.10584	0.121785	0.93383
ENSG00000151726	-1.29506	0.0792829	0.93383
ENSG00000114446	1.14852	0.11593	0.93383
ENSG00000094631	-0.615472	0.130693	0.93383
ENSG00000071246	-1.3039	0.0651132	0.93383
ENSG00000005075	0.748451	0.120594	0.93383
ENSG00000133657	-1.27431	0.0937803	0.93383
ENSG00000157578	1.35597	0.0619503	0.93383
ENSG00000131871	0.829771	0.11996	0.93383
ENSG00000154310	0.796295	0.11231	0.93383
ENSG00000172530	-0.855962	0.123092	0.93383
ENSG00000173166	0.880488	0.107615	0.93383
ENSG00000167703	-0.887574	0.110188	0.93383
ENSG00000121691	-0.815449	0.126256	0.93383
ENSG00000102755	0.717438	0.130668	0.93383
ENSG00000132763	-0.831799	0.0982861	0.93383
ENSG00000114638	1.29562	0.0700371	0.93383
ENSG00000169469	2.18784	0.0584631	0.93383
ENSG00000166441	0.752595	0.121342	0.93383
ENSG00000182782	-1.64748	0.116983	0.93383
ENSG00000179632	0.650161	0.125371	0.93383
ENSG00000275052	0.643019	0.128637	0.93383
ENSG00000185973	-0.862668	0.119917	0.93383
ENSG00000131788	0.762898	0.102223	0.93383
ENSG00000005302	-0.649816	0.131384	0.93383
ENSG00000110931	-1.10454	0.120781	0.93383
ENSG00000088727	1.54655	0.0748723	0.93383
ENSG00000136810	1.58331	0.10296	0.93383
ENSG00000170043	0.756605	0.130943	0.93383
ENSG00000112514	0.810046	0.121287	0.93383
ENSG00000271425	-1.07878	0.13317	0.93383
ENSG00000105483	-0.807442	0.123946	0.93383
ENSG00000141503	-0.607783	0.132966	0.93383
ENSG00000180879	0.807799	0.131226	0.93383
ENSG00000285231	-3.20589	0.0154149	0.93383
ENSG00000198556	-1.0133	0.120499	0.93383
ENSG00000184897	0.95146	0.12508	0.93383
ENSG00000070526	0.980653	0.116385	0.93383
ENSG00000130768	-1.88396	0.0374565	0.93383
ENSG00000178988	0.83343	0.0952205	0.93383
ENSG00000166847	0.745723	0.120529	0.93383
ENSG00000266714	-0.847132	0.134549	0.93383
ENSG00000131469	0.819156	0.116184	0.93383
ENSG00000106400	0.742033	0.131949	0.93383
ENSG00000181444	-1.61184	0.116797	0.93383
ENSG00000127663	-0.679395	0.134841	0.93383
ENSG00000225190	-0.72494	0.119006	0.93383
ENSG00000184984	-1.23793	0.0714543	0.93383
ENSG00000106701	0.820405	0.111794	0.93383
ENSG00000130449	-0.643638	0.134564	0.93383
ENSG00000067182	-0.840252	0.114182	0.93383
ENSG00000068796	0.831827	0.109001	0.93383
ENSG00000055950	0.797446	0.0987697	0.93383
ENSG00000185187	1.28178	0.0785399	0.93383
ENSG00000269237	-2.68551	0.0631099	0.93383
ENSG00000156711	-0.913756	0.127676	0.93383
ENSG00000186393	-2.66656	0.0434103	0.93383
ENSG00000206047	-2.53061	0.123284	0.93383
ENSG00000179046	-0.949355	0.101945	0.93383
ENSG00000071994	0.840126	0.106685	0.93383
ENSG00000198417	2.51425	0.0777524	0.93383
ENSG00000130731	0.962359	0.0912318	0.93383
ENSG00000135362	-1.12816	0.117035	0.93383
ENSG00000122679	-2.80749	0.0598791	0.93383
ENSG00000173852	-1.04154	0.118786	0.93383
ENSG00000130595	-1.43193	0.0991139	0.93383
ENSG00000196141	0.881458	0.128256	0.93383
ENSG00000070010	0.579504	0.133045	0.93383
ENSG00000222011	-0.81315	0.134325	0.93383
ENSG00000126091	-0.958183	0.127478	0.93383
ENSG00000128918	-1.99979	0.110969	0.93383
ENSG00000060982	0.562042	0.131376	0.93383
ENSG00000189079	-0.766156	0.130331	0.93383
ENSG00000113140	-1.17177	0.0833148	0.93383
ENSG00000130703	-0.618208	0.134504	0.93383
ENSG00000105404	0.668117	0.131565	0.93383
ENSG00000226742	0.76183	0.0995506	0.93383
ENSG00000205937	0.553741	0.135829	0.93383
ENSG00000103707	-0.964202	0.090646	0.93383
ENSG00000279170	-1.0482	0.134009	0.93383
ENSG00000102572	0.719885	0.134498	0.93383
ENSG00000176946	0.936403	0.0975435	0.93383
ENSG00000136153	1.49676	0.121946	0.93383
ENSG00000178449	1.09414	0.119194	0.93383
ENSG00000145247	1.60951	0.0567187	0.93383
ENSG00000137962	-0.835728	0.128842	0.93383
ENSG00000074582	1.09062	0.0723205	0.93383
ENSG00000024048	-0.505757	0.135324	0.93383
ENSG00000105875	-1.12084	0.135545	0.93383
ENSG00000010803	0.82099	0.0898439	0.93383
ENSG00000182809	1.64068	0.0786205	0.93383
ENSG00000085117	-1.03429	0.105559	0.93383
ENSG00000204856	-1.29505	0.0897753	0.93383
ENSG00000028137	-1.11584	0.107493	0.93383
ENSG00000174130	-0.890665	0.132214	0.93383
ENSG00000147044	-0.735554	0.129148	0.93383
ENSG00000183077	-0.862514	0.112906	0.93383
ENSG00000198258	0.744914	0.13046	0.93383
ENSG00000117616	-0.642671	0.124614	0.93383
ENSG00000115241	0.705066	0.123859	0.93383
ENSG00000075415	0.538066	0.131027	0.93383
ENSG00000161955	-0.857554	0.13198	0.93383
ENSG00000196352	-0.909171	0.0921835	0.93383
ENSG00000113161	-0.677075	0.136472	0.93383
ENSG00000089351	-1.28285	0.102945	0.93383
ENSG00000065675	-1.90672	0.0508466	0.93383
ENSG00000197140	-1.2431	0.135194	0.93383
ENSG00000131653	0.661539	0.126544	0.93383
ENSG00000023839	-1.38377	0.111345	0.93383
ENSG00000075218	-1.24146	0.0665192	0.93383
ENSG00000184270	-1.12133	0.121479	0.93383
ENSG00000186910	-2.19787	0.0254911	0.93383
ENSG00000118965	1.49879	0.0392492	0.93383
ENSG00000134440	0.695008	0.135246	0.93383
ENSG00000163947	0.656166	0.120392	0.93383
ENSG00000126215	-1.09575	0.109575	0.93383
ENSG00000167601	-1.14217	0.0879716	0.93383
ENSG00000175356	-1.42998	0.109243	0.93383
ENSG00000130414	0.584269	0.134659	0.93383
ENSG00000147419	0.790687	0.0909682	0.93383
ENSG00000140254	3.26431	0.0151275	0.93383
ENSG00000204406	-0.772007	0.139977	0.93383
ENSG00000117472	1.58302	0.132434	0.93383
ENSG00000147649	0.842223	0.136319	0.93383
ENSG00000078140	0.762682	0.136234	0.93383
ENSG00000272398	1.70816	0.13098	0.93383
ENSG00000106588	0.838041	0.130452	0.93383
ENSG00000198612	0.868992	0.109834	0.93383
ENSG00000063245	0.74302	0.134932	0.93383
ENSG00000136448	0.559859	0.138266	0.93383
ENSG00000108298	0.829308	0.114051	0.93383
ENSG00000166105	-0.899225	0.11785	0.93383
ENSG00000137976	-2.91253	0.0115132	0.93383
ENSG00000012660	-0.885715	0.136359	0.93383
ENSG00000104974	-0.921013	0.123756	0.93383
ENSG00000133961	-0.986698	0.113805	0.93383
ENSG00000153292	1.21089	0.118838	0.93383
ENSG00000158717	-1.02808	0.141334	0.93383
ENSG00000213923	0.642974	0.13239	0.93383
ENSG00000198223	-1.1058	0.117263	0.93383
ENSG00000286219	-1.10671	0.137062	0.93383
ENSG00000281106	-1.75832	0.0441048	0.93383
ENSG00000179388	-1.31577	0.131271	0.93383
ENSG00000114113	3.00467	0.0120498	0.93383
ENSG00000012232	-0.645787	0.141885	0.93383
ENSG00000125740	-1.15856	0.126107	0.93383
ENSG00000069399	-1.04136	0.11751	0.93383
ENSG00000173391	-1.5443	0.127372	0.93383
ENSG00000232629	-1.82653	0.0564316	0.93383
ENSG00000122861	-1.25678	0.123968	0.93383
ENSG00000100767	-1.11637	0.12261	0.93383
ENSG00000136111	-1.58249	0.0425022	0.93383
ENSG00000114268	-0.841744	0.133846	0.93383
ENSG00000166401	0.65905	0.14125	0.93383
ENSG00000070759	-0.87594	0.104884	0.93383
ENSG00000070961	-0.9533	0.115378	0.93383
ENSG00000147443	-0.863343	0.13376	0.93383
ENSG00000134571	-1.59844	0.0899398	0.93383
ENSG00000177535	-1.43183	0.0736392	0.93383
ENSG00000241468	0.761436	0.136494	0.93383
ENSG00000149357	0.862702	0.137561	0.93383
ENSG00000278615	1.09085	0.111735	0.93383
ENSG00000127564	-2.14741	0.0245993	0.93383
ENSG00000176204	-0.974588	0.112899	0.93383
ENSG00000187116	-1.12645	0.132804	0.93383
ENSG00000023330	-0.728549	0.144006	0.93383
ENSG00000163625	-0.943982	0.118728	0.93383
ENSG00000171219	-1.21381	0.121361	0.93383
ENSG00000182712	2.0001	0.0375511	0.93383
ENSG00000273111	-2.34903	0.0162621	0.93383
ENSG00000198668	0.779434	0.124404	0.93383
ENSG00000179010	0.659975	0.14206	0.93383
ENSG00000142541	0.765233	0.120121	0.93383
ENSG00000079385	-1.22563	0.143417	0.93383
ENSG00000008018	0.665918	0.140509	0.93383
ENSG00000160299	0.847023	0.0971744	0.93383
ENSG00000089639	-0.798415	0.138993	0.93383
ENSG00000125968	2.26868	0.0369076	0.93383
ENSG00000107771	0.698529	0.137384	0.93383
ENSG00000110218	1.07721	0.0895988	0.93383
ENSG00000146674	2.84132	0.0574512	0.93383
ENSG00000111678	1.66752	0.119248	0.93383
ENSG00000173660	0.938413	0.141968	0.93383
ENSG00000122733	-1.95249	0.0280712	0.93383
ENSG00000276231	-1.55426	0.0717605	0.93383
ENSG00000169692	0.689931	0.131935	0.93383
ENSG00000232810	-0.787572	0.137108	0.93383
ENSG00000168137	-0.875067	0.134429	0.93383
ENSG00000189068	-2.81884	0.023124	0.93383
ENSG00000068650	-0.921861	0.140926	0.93383
ENSG00000197081	-0.964108	0.127894	0.93383
ENSG00000183955	-0.549087	0.145873	0.93383
ENSG00000261371	-0.700808	0.143108	0.93383
ENSG00000184014	-1.26492	0.105788	0.93383
ENSG00000058272	-0.775043	0.135826	0.93383
ENSG00000143443	-1.34924	0.113372	0.93383
ENSG00000130821	1.08283	0.110235	0.93383
ENSG00000174485	-0.972354	0.144457	0.93383
ENSG00000105656	-0.826162	0.143639	0.93383
ENSG00000130813	0.787297	0.125754	0.93383
ENSG00000125910	-1.04358	0.135871	0.93383
ENSG00000136802	1.00691	0.082802	0.93383
ENSG00000124126	-1.0154	0.126312	0.93383
ENSG00000132792	0.719667	0.140354	0.93383
ENSG00000124406	-1.00213	0.0866893	0.93383
ENSG00000148604	-1.4136	0.099768	0.93383
ENSG00000171204	0.697346	0.135129	0.93383
ENSG00000053747	1.78756	0.0456677	0.93383
ENSG00000152443	-0.984983	0.143017	0.93383
ENSG00000157890	-1.44202	0.105647	0.93383
ENSG00000275221	-4.29497	0.00593188	0.93383
ENSG00000161681	-0.831777	0.139629	0.93383
ENSG00000145592	0.965133	0.129213	0.93383
ENSG00000159882	-1.40868	0.125637	0.93383
ENSG00000128159	-0.860378	0.136647	0.93383
ENSG00000119912	0.612169	0.142528	0.93383
ENSG00000184221	-1.73209	0.102294	0.93383
ENSG00000147676	1.90394	0.0903027	0.93383
ENSG00000198156	-3.35633	0.00333393	0.93383
ENSG00000171314	0.745475	0.143788	0.93383
ENSG00000213988	-1.07478	0.0675519	0.93383
ENSG00000050344	-1.14854	0.143177	0.93383
ENSG00000155506	0.577904	0.146319	0.93383
ENSG00000152700	-0.633749	0.147182	0.93383
ENSG00000007237	-0.810637	0.141873	0.93383
ENSG00000165633	-1.44849	0.0430172	0.93383
ENSG00000197142	-1.1635	0.134873	0.93383
ENSG00000213977	1.00648	0.119527	0.93383
ENSG00000125337	-1.78336	0.0556828	0.93383
ENSG00000162944	-1.5911	0.0579193	0.93383
ENSG00000173210	2.30805	0.0665422	0.93383
ENSG00000134812	-1.94243	0.0857818	0.93383
ENSG00000214367	-0.962972	0.10353	0.93383
ENSG00000172262	-0.553857	0.146738	0.93383
ENSG00000108582	-0.917257	0.118361	0.93383
ENSG00000103047	-0.597628	0.128934	0.93383
ENSG00000249662	-3.98692	0.0121042	0.93383
ENSG00000176903	1.02935	0.105693	0.93383
ENSG00000137055	0.668342	0.136328	0.93383
ENSG00000115904	0.756343	0.132886	0.93383
ENSG00000180901	0.720998	0.104242	0.93383
ENSG00000146066	0.679732	0.145529	0.93383
ENSG00000169908	2.84381	0.083983	0.93383
ENSG00000134830	-0.692034	0.146928	0.93383
ENSG00000143862	0.788892	0.143777	0.93383
ENSG00000071205	-0.72609	0.127961	0.93383
ENSG00000257704	-0.723601	0.123763	0.93383
ENSG00000198853	0.736938	0.102102	0.93383
ENSG00000110171	1.09119	0.0842713	0.93383
ENSG00000089063	0.622595	0.147175	0.93383
ENSG00000164035	-1.39575	0.128838	0.93383
ENSG00000130775	-0.841559	0.1329	0.93383
ENSG00000119636	1.81868	0.0933271	0.93383
ENSG00000131370	-0.815719	0.13498	0.93383
ENSG00000197971	-0.828043	0.129645	0.93383
ENSG00000135679	0.595935	0.133285	0.93383
ENSG00000103479	-0.561613	0.147021	0.93383
ENSG00000185236	0.671138	0.147707	0.93383
ENSG00000221926	1.34454	0.11822	0.93383
ENSG00000133243	-0.555666	0.140078	0.93383
ENSG00000170837	-1.26083	0.0999897	0.93383
ENSG00000228049	-1.37614	0.104688	0.93383
ENSG00000230989	0.92488	0.146391	0.93383
ENSG00000135439	-0.895989	0.132465	0.93383
ENSG00000071051	0.58199	0.13532	0.93383
ENSG00000122035	-1.56895	0.0420986	0.93383
ENSG00000169495	-0.935812	0.126016	0.93383
ENSG00000270170	1.32525	0.0686709	0.93383
ENSG00000143303	-0.558952	0.147604	0.93383
ENSG00000134955	-0.699657	0.137438	0.93383
ENSG00000125551	-1.69667	0.0635186	0.93383
ENSG00000181778	-2.80545	0.0222373	0.93383
ENSG00000155229	0.594923	0.128066	0.93383
ENSG00000120318	-0.864722	0.147768	0.93383
ENSG00000227471	-1.13927	0.138658	0.93383
ENSG00000141002	-0.818377	0.137928	0.93383
ENSG00000137699	2.02756	0.103856	0.93383
ENSG00000147133	-0.568507	0.149375	0.93383
ENSG00000088826	1.26957	0.103797	0.93383
ENSG00000150656	-1.36961	0.117681	0.93383
ENSG00000138326	0.928634	0.124682	0.93383
ENSG00000139684	0.846068	0.138777	0.93383
ENSG00000141424	0.745107	0.11926	0.93383
ENSG00000186376	-0.98493	0.147019	0.93383
ENSG00000158545	-0.655046	0.151453	0.93383
ENSG00000161888	-1.08558	0.140306	0.93383
ENSG00000022267	-1.59506	0.0660816	0.93383
ENSG00000154832	0.696137	0.136525	0.93383
ENSG00000134717	0.529836	0.147889	0.93383
ENSG00000145384	-1.19651	0.104768	0.93383
ENSG00000104774	-0.686619	0.146592	0.93383
ENSG00000104321	1.63517	0.069796	0.93383
ENSG00000125144	2.83267	0.0889228	0.93383
ENSG00000185215	-0.94285	0.112899	0.93383
ENSG00000047644	-0.638446	0.142564	0.93383
ENSG00000164933	0.931649	0.101308	0.93383
ENSG00000068400	-0.63105	0.151727	0.93383
ENSG00000130545	3.00873	0.0286138	0.93383
ENSG00000074800	0.681769	0.123013	0.93383
ENSG00000141279	-0.691425	0.136321	0.93383
ENSG00000133302	-1.08634	0.144603	0.93383
ENSG00000130827	-0.958532	0.128229	0.93383
ENSG00000204577	-1.0414	0.128738	0.93383
ENSG00000164535	-0.851926	0.148095	0.93383
ENSG00000185220	-1.01868	0.137873	0.93383
ENSG00000143228	2.10022	0.0209015	0.93383
ENSG00000187187	-1.1479	0.115442	0.93383
ENSG00000133773	0.85415	0.128985	0.93383
ENSG00000272333	-0.631782	0.146849	0.93383
ENSG00000128422	1.48706	0.131154	0.93383
ENSG00000143384	-0.80573	0.109813	0.93383
ENSG00000130561	-1.09014	0.0731392	0.93383
ENSG00000150316	0.81657	0.13905	0.93383
ENSG00000111640	0.850921	0.103655	0.93383
ENSG00000168026	-1.46594	0.151535	0.93383
ENSG00000090554	-0.745196	0.108037	0.93383
ENSG00000179085	0.950353	0.119255	0.93383
ENSG00000104517	-0.720465	0.151417	0.93383
ENSG00000156886	-1.7013	0.117245	0.93383
ENSG00000043462	-1.35061	0.0981014	0.93383
ENSG00000122203	0.640936	0.134954	0.93383
ENSG00000158560	-1.66199	0.0791125	0.93383
ENSG00000021355	-0.866991	0.125737	0.93383
ENSG00000183644	1.7596	0.0997853	0.93383
ENSG00000185291	0.764226	0.151698	0.93383
ENSG00000189266	0.650918	0.149596	0.93383
ENSG00000196411	-0.924903	0.0990782	0.93383
ENSG00000159217	-1.79881	0.071721	0.93383
ENSG00000178971	-0.885538	0.153464	0.93383
ENSG00000214013	0.721687	0.12295	0.93383
ENSG00000007202	-0.523376	0.15372	0.93383
ENSG00000138660	0.652988	0.14245	0.93383
ENSG00000278129	-0.865307	0.0756332	0.93383
ENSG00000164674	-0.635815	0.151747	0.93383
ENSG00000153822	-0.948028	0.0936896	0.93383
ENSG00000102096	-1.01424	0.145491	0.93383
ENSG00000186222	1.38749	0.0554591	0.93383
ENSG00000155966	-1.72963	0.146495	0.93383
ENSG00000179344	-1.09153	0.14584	0.93383
ENSG00000105289	1.71964	0.0754399	0.93383
ENSG00000087274	-0.554388	0.148415	0.93383
ENSG00000169139	0.679744	0.142363	0.93383
ENSG00000057757	0.582213	0.136701	0.93383
ENSG00000170439	1.82859	0.11991	0.93383
ENSG00000144043	0.762441	0.120714	0.93383
ENSG00000152128	-1.86197	0.0241928	0.93383
ENSG00000141232	0.650397	0.150176	0.93383
ENSG00000108688	1.37943	0.141433	0.93383
ENSG00000133393	0.79635	0.12472	0.93383
ENSG00000157353	-0.763466	0.140891	0.93383
ENSG00000221983	0.784362	0.131716	0.93383
ENSG00000160321	-1.46459	0.0737352	0.93383
ENSG00000204859	-0.684372	0.154176	0.93383
ENSG00000178567	-0.797092	0.125021	0.93383
ENSG00000134853	-1.65517	0.0588147	0.93383
ENSG00000013441	-0.790588	0.140588	0.93383
ENSG00000172531	0.737651	0.151851	0.93383
ENSG00000132254	0.57495	0.131599	0.93383
ENSG00000107949	1.03273	0.119899	0.93383
ENSG00000129103	-0.619454	0.153255	0.93383
ENSG00000214787	-0.933021	0.0954978	0.93383
ENSG00000158987	-0.772344	0.15411	0.93383
ENSG00000172301	1.0795	0.118604	0.93383
ENSG00000143771	0.686219	0.149007	0.93383
ENSG00000164466	-0.65205	0.137989	0.93383
ENSG00000179021	0.738833	0.129944	0.93383
ENSG00000106366	1.30201	0.124321	0.93383
ENSG00000241973	-0.692171	0.152242	0.93383
ENSG00000158856	2.51056	0.0418865	0.93383
ENSG00000138780	-1.11514	0.0724365	0.93383
ENSG00000108771	1.02641	0.118399	0.93383
ENSG00000120820	-1.59324	0.0670702	0.93383
ENSG00000109381	-0.840397	0.149491	0.93383
ENSG00000089818	-0.982706	0.153316	0.93383
ENSG00000156232	-0.582835	0.153814	0.93383
ENSG00000136159	0.83629	0.0851021	0.93383
ENSG00000104324	-0.87455	0.146006	0.93383
ENSG00000078687	-0.77175	0.124484	0.93383
ENSG00000005001	2.01322	0.0837167	0.93383
ENSG00000072803	-0.560479	0.155549	0.93383
ENSG00000099797	-0.910261	0.155761	0.93383
ENSG00000246705	0.744339	0.130848	0.93383
ENSG00000124260	-1.35561	0.0635969	0.93383
ENSG00000090339	-0.812462	0.128235	0.93383
ENSG00000197756	1.05729	0.131245	0.93383
ENSG00000171316	-0.526899	0.156628	0.93383
ENSG00000154640	0.781975	0.15144	0.93383
ENSG00000155115	0.83289	0.148184	0.93383
ENSG00000075426	-0.824873	0.135316	0.93383
ENSG00000188886	-1.6131	0.137278	0.93383
ENSG00000140839	-2.19274	0.0356528	0.93383
ENSG00000185127	0.895205	0.118071	0.93383
ENSG00000124508	-1.02036	0.149858	0.93383
ENSG00000147896	-2.24251	0.12579	0.93383
ENSG00000104450	0.955875	0.125931	0.93383
ENSG00000173120	-0.588922	0.151813	0.93383
ENSG00000072274	-1.15648	0.143906	0.93383
ENSG00000163328	-1.00752	0.129365	0.93383
ENSG00000226792	-1.51971	0.0814191	0.93383
ENSG00000110719	-0.754452	0.136711	0.93383
ENSG00000197629	-0.895163	0.146878	0.93383
ENSG00000165863	-1.22458	0.0915792	0.93383
ENSG00000148516	-0.984124	0.158136	0.93383
ENSG00000198373	-0.76005	0.145983	0.93383
ENSG00000160588	-0.910637	0.147211	0.93383
ENSG00000145012	-0.724764	0.149446	0.93383
ENSG00000221944	-1.24119	0.153985	0.93383
ENSG00000111859	-1.29541	0.133771	0.93383
ENSG00000197857	-0.68866	0.154106	0.93383
ENSG00000114251	2.15505	0.029357	0.93383
ENSG00000174776	1.41935	0.115107	0.93383
ENSG00000147408	-1.45493	0.155021	0.93383
ENSG00000167105	-1.6441	0.0876675	0.93383
ENSG00000227345	0.642775	0.136816	0.93383
ENSG00000157764	-0.87148	0.155515	0.93383
ENSG00000186471	2.74138	0.0483567	0.93383
ENSG00000285130	-1.01237	0.137439	0.93383
ENSG00000141556	-0.837611	0.157459	0.93383
ENSG00000161677	1.10875	0.118846	0.93383
ENSG00000196116	0.632455	0.145573	0.93383
ENSG00000151240	1.90359	0.0178018	0.93383
ENSG00000140264	0.763083	0.134131	0.93383
ENSG00000111596	-0.602584	0.155354	0.93383
ENSG00000133193	0.590442	0.138422	0.93383
ENSG00000007174	1.67574	0.103396	0.93383
ENSG00000178338	-1.20791	0.150766	0.93383
ENSG00000146426	-0.666355	0.153139	0.93383
ENSG00000152463	1.34189	0.141167	0.93383
ENSG00000254999	0.670173	0.157242	0.93383
ENSG00000149806	0.83292	0.132889	0.93383
ENSG00000138668	0.526278	0.155923	0.93383
ENSG00000168246	1.17786	0.147528	0.93383
ENSG00000121039	1.24549	0.112682	0.93383
ENSG00000100225	0.605698	0.155152	0.93383
ENSG00000100504	-0.86758	0.153093	0.93383
ENSG00000236383	-0.803947	0.15966	0.93383
ENSG00000149212	-0.925223	0.104964	0.93383
ENSG00000182774	1.02524	0.142768	0.93383
ENSG00000108826	0.906166	0.122587	0.93383
ENSG00000182180	0.497012	0.153729	0.93383
ENSG00000007062	2.06442	0.0872407	0.93383
ENSG00000084734	-2.06384	0.0529784	0.93383
ENSG00000152778	1.11175	0.123859	0.93383
ENSG00000134056	1.00161	0.0989858	0.93383
ENSG00000102921	-1.10372	0.137899	0.93383
ENSG00000168280	-2.32393	0.0131507	0.93383
ENSG00000129654	2.09161	0.0852581	0.93383
ENSG00000140464	0.76942	0.155753	0.93383
ENSG00000134013	-1.64505	0.0683111	0.93383
ENSG00000198087	0.909821	0.116965	0.93383
ENSG00000122591	0.743409	0.145139	0.93383
ENSG00000162591	-1.81536	0.0437606	0.93383
ENSG00000152332	0.60742	0.147115	0.93383
ENSG00000197928	-0.727508	0.140001	0.93383
ENSG00000092010	0.737335	0.15623	0.93383
ENSG00000133106	1.29437	0.142797	0.93383
ENSG00000189377	1.71637	0.121041	0.93383
ENSG00000163453	1.52635	0.123778	0.93383
ENSG00000106479	-0.934321	0.102365	0.93383
ENSG00000165997	-0.814301	0.161648	0.93383
ENSG00000172568	-2.22695	0.057919	0.93383
ENSG00000174099	-0.846576	0.137974	0.93383
ENSG00000100982	0.737945	0.158702	0.93383
ENSG00000180479	-1.04564	0.148712	0.93383
ENSG00000116679	-1.37293	0.11594	0.93383
ENSG00000168090	0.740305	0.141703	0.93383
ENSG00000164294	1.81891	0.0408299	0.93383
ENSG00000137154	0.979018	0.142577	0.93383
ENSG00000178307	0.733085	0.128005	0.93383
ENSG00000204839	-1.15089	0.119665	0.93383
ENSG00000260230	-1.22689	0.10175	0.93383
ENSG00000112293	-1.3463	0.127864	0.93383
ENSG00000177425	0.804107	0.137125	0.93383
ENSG00000164587	0.808698	0.145921	0.93383
ENSG00000113312	0.647477	0.159451	0.93383
ENSG00000163635	-0.701534	0.163196	0.93383
ENSG00000255804	-1.07098	0.0792535	0.93383
ENSG00000075303	0.882176	0.159416	0.93383
ENSG00000066855	-1.05053	0.161224	0.93383
ENSG00000111729	-1.68572	0.15865	0.93383
ENSG00000174886	0.595087	0.157952	0.93383
ENSG00000188266	-0.827729	0.143117	0.93383
ENSG00000198040	1.01181	0.115736	0.93383
ENSG00000138801	0.635732	0.161439	0.93383
ENSG00000155962	-0.742164	0.150383	0.93383
ENSG00000103489	-0.889716	0.10615	0.93383
ENSG00000256060	1.42001	0.0722509	0.93383
ENSG00000239961	-2.25821	0.0681765	0.93383
ENSG00000198840	1.59794	0.0879835	0.93383
ENSG00000102057	-1.50298	0.0440613	0.93383
ENSG00000127922	-0.952025	0.163516	0.93383
ENSG00000266094	-1.03121	0.154115	0.93383
ENSG00000175582	0.632785	0.163109	0.93383
ENSG00000142583	-0.839984	0.134217	0.93383
ENSG00000165029	-0.880386	0.157211	0.93383
ENSG00000041357	0.782366	0.159893	0.93383
ENSG00000102524	-0.870817	0.163496	0.93383
ENSG00000116017	-0.893692	0.165319	0.93383
ENSG00000161217	-0.829786	0.160836	0.93383
ENSG00000134258	2.16004	0.0306513	0.93383
ENSG00000172765	-0.702068	0.160877	0.93383
ENSG00000136243	-0.658943	0.159418	0.93383
ENSG00000116991	-0.748691	0.162963	0.93383
ENSG00000181163	0.542371	0.14652	0.93383
ENSG00000087460	0.768994	0.141604	0.93383
ENSG00000151490	-1.11898	0.095192	0.93383
ENSG00000120784	-0.817056	0.138114	0.93383
ENSG00000135535	0.598638	0.152664	0.93383
ENSG00000139131	-0.770439	0.110616	0.93383
ENSG00000096968	-0.601844	0.16443	0.93383
ENSG00000099849	1.8441	0.0487759	0.93383
ENSG00000148735	1.97683	0.106155	0.93383
ENSG00000096093	-1.10576	0.156944	0.93383
ENSG00000162946	-0.72613	0.152124	0.93383
ENSG00000166987	-0.844908	0.1588	0.93383
ENSG00000198216	-1.71021	0.103306	0.93383
ENSG00000149292	1.26448	0.115322	0.93383
ENSG00000173575	-1.32567	0.13127	0.93383
ENSG00000214491	-1.24054	0.0999449	0.93383
ENSG00000171867	0.612984	0.1613	0.93383
ENSG00000185278	-0.640355	0.132161	0.93383
ENSG00000143106	0.610419	0.158245	0.93383
ENSG00000242485	0.712073	0.163096	0.93383
ENSG00000171861	-0.864245	0.0936203	0.93383
ENSG00000168653	0.961366	0.159384	0.93383
ENSG00000184730	-0.760774	0.166749	0.93383
ENSG00000255423	-1.13768	0.135891	0.93383
ENSG00000100075	0.799208	0.119569	0.93383
ENSG00000164062	0.654887	0.150657	0.93383
ENSG00000168282	0.745571	0.13764	0.93383
ENSG00000025796	-0.702626	0.165871	0.93383
ENSG00000180354	0.722318	0.124702	0.93383
ENSG00000197272	-0.824637	0.13259	0.93383
ENSG00000105677	0.716881	0.150034	0.93383
ENSG00000076864	-1.12504	0.106916	0.93383
ENSG00000086598	0.509042	0.164608	0.93383
ENSG00000171612	0.718445	0.104356	0.93383
ENSG00000137547	0.594906	0.136156	0.93383
ENSG00000100281	-0.622597	0.164094	0.93383
ENSG00000142188	-0.651993	0.167612	0.93383
ENSG00000106299	1.15412	0.101062	0.93383
ENSG00000170006	-1.32471	0.158285	0.93383
ENSG00000179918	0.709559	0.165403	0.93383
ENSG00000178038	1.72882	0.0612	0.93383
ENSG00000196338	-1.30752	0.0721213	0.93383
ENSG00000139687	-0.522756	0.166398	0.93383
ENSG00000168517	-0.808647	0.139871	0.93383
ENSG00000056736	-2.03181	0.0503797	0.93383
ENSG00000115009	1.19676	0.130048	0.93383
ENSG00000163513	-0.593519	0.16659	0.93383
ENSG00000141298	-0.945883	0.15814	0.93383
ENSG00000099956	-0.676584	0.16911	0.93383
ENSG00000241685	0.682321	0.166908	0.93383
ENSG00000136869	-1.21497	0.156499	0.93383
ENSG00000175550	0.754167	0.160257	0.93383
ENSG00000160584	-1.06144	0.15803	0.93383
ENSG00000185811	-0.722756	0.167376	0.93383
ENSG00000110092	1.62905	0.111985	0.93383
ENSG00000182973	-0.696485	0.168665	0.93383
ENSG00000125651	0.860616	0.153086	0.93383
ENSG00000172339	-1.00039	0.126427	0.93383
ENSG00000170832	-1.0112	0.156989	0.93383
ENSG00000206053	1.08783	0.140882	0.93383
ENSG00000054598	2.31089	0.0367496	0.93383
ENSG00000169813	0.600653	0.159263	0.93383
ENSG00000117528	0.89942	0.131309	0.93383
ENSG00000127954	-0.872198	0.16294	0.93383
ENSG00000178149	0.764095	0.138545	0.93383
ENSG00000102908	-0.55675	0.167544	0.93383
ENSG00000108433	0.556264	0.155902	0.93383
ENSG00000196917	-1.0658	0.0921902	0.93383
ENSG00000248144	2.49495	0.0448611	0.93383
ENSG00000166527	-1.3527	0.163084	0.93383
ENSG00000179195	0.874172	0.147927	0.93383
ENSG00000183049	-0.874462	0.169713	0.93383
ENSG00000119899	0.707692	0.14695	0.93383
ENSG00000108176	2.45849	0.0298573	0.93383
ENSG00000049089	1.13661	0.128517	0.93383
ENSG00000039068	1.23944	0.145569	0.93383
ENSG00000163219	-1.12789	0.165948	0.93383
ENSG00000016391	-1.36267	0.0410014	0.93383
ENSG00000050748	0.592509	0.14843	0.93383
ENSG00000083168	-0.760952	0.165612	0.93383
ENSG00000135299	-1.2047	0.168158	0.93383
ENSG00000165629	0.644258	0.167933	0.93383
ENSG00000185033	-0.482727	0.170542	0.93383
ENSG00000260325	-2.21231	0.0514132	0.93383
ENSG00000167716	0.769695	0.160165	0.93383
ENSG00000105185	0.647644	0.157042	0.93383
ENSG00000134463	0.83878	0.105956	0.93383
ENSG00000166170	0.695276	0.133	0.93383
ENSG00000013810	-1.07621	0.166562	0.93383
ENSG00000188641	-0.624543	0.165024	0.93383
ENSG00000172345	-1.04357	0.0991559	0.93383
ENSG00000001084	0.747181	0.169091	0.93383
ENSG00000100304	0.888795	0.122273	0.93383
ENSG00000196565	-1.72104	0.0533666	0.93383
ENSG00000164105	0.935958	0.138474	0.93383
ENSG00000007923	-0.592667	0.147989	0.93383
ENSG00000164576	0.779025	0.152546	0.93383
ENSG00000128683	2.72629	0.0139832	0.93383
ENSG00000181019	1.0145	0.161025	0.93383
ENSG00000255393	-1.48673	0.115399	0.93383
ENSG00000102753	0.787816	0.148567	0.93383
ENSG00000133392	-0.722416	0.157814	0.93383
ENSG00000160188	1.64764	0.126311	0.93383
ENSG00000167671	0.793242	0.167582	0.93383
ENSG00000164379	2.68271	0.0130734	0.93383
ENSG00000183091	-1.5217	0.104185	0.93383
ENSG00000119185	0.694463	0.15452	0.93383
ENSG00000267385	-1.89607	0.132394	0.93383
ENSG00000170421	0.672829	0.169432	0.93383
ENSG00000151693	1.64762	0.0723104	0.93383
ENSG00000107742	-0.914017	0.113412	0.93383
ENSG00000164818	1.24117	0.106015	0.93383
ENSG00000182512	-0.980372	0.158827	0.93383
ENSG00000141506	-0.91617	0.14373	0.93383
ENSG00000184489	-1.53347	0.150707	0.93383
ENSG00000083099	0.602752	0.160754	0.93383
ENSG00000197045	0.710787	0.165546	0.93383
ENSG00000124486	-0.848388	0.166898	0.93383
ENSG00000282804	-2.2549	0.05687	0.93383
ENSG00000188522	1.09172	0.0824097	0.93383
ENSG00000142627	1.8835	0.0853912	0.93383
ENSG00000181744	0.707396	0.149225	0.93383
ENSG00000008988	0.961989	0.150731	0.93383
ENSG00000065548	0.858084	0.165927	0.93383
ENSG00000131981	0.757714	0.137889	0.93383
ENSG00000170382	-1.67889	0.05812	0.93383
ENSG00000138207	-2.75512	0.0657034	0.93383
ENSG00000250151	-1.02441	0.15643	0.93383
ENSG00000113302	-1.19102	0.0826827	0.93383
ENSG00000172828	-1.10784	0.0977021	0.93383
ENSG00000049541	-0.8374	0.147809	0.93383
ENSG00000110324	-0.885499	0.16265	0.93383
ENSG00000101544	-0.918271	0.173614	0.93383
ENSG00000143502	2.59609	0.018584	0.93383
ENSG00000076351	-0.631635	0.135485	0.93383
ENSG00000130254	-0.551244	0.172104	0.93383
ENSG00000204421	-1.774	0.0671308	0.93383
ENSG00000101773	0.84182	0.156193	0.93383
ENSG00000196263	-0.843021	0.16721	0.93383
ENSG00000186074	-0.703117	0.16624	0.93383
ENSG00000008283	1.02118	0.143707	0.93383
ENSG00000214114	0.63298	0.169601	0.93383
ENSG00000107223	0.66666	0.172781	0.93383
ENSG00000162241	-0.941367	0.164075	0.93383
ENSG00000197249	-1.12018	0.115094	0.93383
ENSG00000196628	-0.677995	0.174172	0.93383
ENSG00000163319	0.79321	0.160395	0.93383
ENSG00000106367	1.43951	0.124458	0.93383
ENSG00000018189	-0.787803	0.170683	0.93383
ENSG00000156860	-0.840244	0.162013	0.93383
ENSG00000198198	-0.850331	0.168405	0.93383
ENSG00000161203	0.636424	0.17098	0.93383
ENSG00000198677	0.541566	0.162505	0.93383
ENSG00000169359	0.577294	0.144679	0.93383
ENSG00000097033	0.851894	0.163092	0.93383
ENSG00000141741	0.74444	0.166964	0.93383
ENSG00000081870	0.848263	0.15595	0.93383
ENSG00000143418	0.622357	0.171562	0.93383
ENSG00000175792	0.841032	0.13927	0.93383
ENSG00000087088	0.687197	0.173168	0.93383
ENSG00000163017	-1.556	0.0746044	0.93383
ENSG00000243449	1.39886	0.0680668	0.93383
ENSG00000188643	1.57416	0.100117	0.93383
ENSG00000077380	0.543497	0.170249	0.93383
ENSG00000123329	-1.34494	0.166175	0.93383
ENSG00000135899	-0.904866	0.169572	0.93383
ENSG00000188738	-0.902019	0.173543	0.93383
ENSG00000124788	-0.860419	0.16007	0.93383
ENSG00000089356	1.25103	0.153305	0.93383
ENSG00000151012	0.970541	0.169013	0.93383
ENSG00000256812	-2.256	0.0408642	0.93383
ENSG00000198062	-2.02499	0.0615142	0.93383
ENSG00000182050	-1.52363	0.0405106	0.93383
ENSG00000126214	-0.596747	0.169761	0.93383
ENSG00000198791	0.701096	0.164521	0.93383
ENSG00000213689	1.69331	0.133478	0.93383
ENSG00000187980	-1.95681	0.0359832	0.93383
ENSG00000163682	0.928527	0.155455	0.93383
ENSG00000184611	-2.35219	0.0889821	0.93383
ENSG00000115159	0.567479	0.173985	0.93383
ENSG00000170381	-1.65331	0.129643	0.93383
ENSG00000260691	1.22399	0.125107	0.93383
ENSG00000109686	2.24841	0.0849955	0.93383
ENSG00000027697	-0.616265	0.157569	0.93383
ENSG00000077454	-0.590901	0.172332	0.93383
ENSG00000134668	-1.1199	0.110875	0.93383
ENSG00000108468	-0.628282	0.166123	0.93383
ENSG00000198888	1.58077	0.0939497	0.93383
ENSG00000204104	1.33805	0.104177	0.93383
ENSG00000181885	1.53923	0.127181	0.93383
ENSG00000080007	-1.03447	0.144298	0.93383
ENSG00000171307	0.806744	0.133154	0.93383
ENSG00000129235	0.919695	0.167206	0.93383
ENSG00000082293	-1.34649	0.0831197	0.93383
ENSG00000182718	0.859475	0.145569	0.93383
ENSG00000270299	-3.95034	0.030799	0.93383
ENSG00000009844	0.715215	0.153921	0.93383
ENSG00000178741	0.616666	0.174768	0.93383
ENSG00000141219	1.19946	0.089955	0.93383
ENSG00000164008	-1.06304	0.0869361	0.93383
ENSG00000171150	0.756458	0.113646	0.93383
ENSG00000117594	-1.37932	0.108654	0.93383
ENSG00000177700	0.913691	0.163225	0.93383
ENSG00000256294	-0.778154	0.157481	0.93383
ENSG00000198830	0.691959	0.166617	0.93383
ENSG00000137818	0.649444	0.165448	0.93383
ENSG00000167080	-1.31349	0.17415	0.93383
ENSG00000169291	-1.81635	0.0836379	0.93383
ENSG00000154548	-1.27401	0.168909	0.93383
ENSG00000122390	-0.562507	0.174542	0.93383
ENSG00000269755	-1.2129	0.139358	0.93383
ENSG00000149273	0.768591	0.161601	0.93383
ENSG00000198342	-1.51591	0.168341	0.93383
ENSG00000106034	-1.13216	0.0990697	0.93383
ENSG00000168477	-1.36918	0.0605815	0.93383
ENSG00000262664	0.800166	0.146597	0.93383
ENSG00000006634	1.51305	0.160196	0.93383
ENSG00000183023	-0.928615	0.177214	0.93383
ENSG00000161914	1.39946	0.0550874	0.93383
ENSG00000071991	-1.47044	0.126856	0.93383
ENSG00000136936	1.27995	0.102055	0.93383
ENSG00000184276	-3.80469	0.0172963	0.93383
ENSG00000184922	-0.906354	0.152094	0.93383
ENSG00000169891	-1.0538	0.176708	0.93383
ENSG00000180953	-1.07964	0.176098	0.93383
ENSG00000114316	-0.693776	0.170239	0.93383
ENSG00000186184	0.539532	0.177127	0.93383
ENSG00000029153	1.06559	0.161904	0.93383
ENSG00000083845	0.706181	0.170914	0.93383
ENSG00000088053	-1.43215	0.138305	0.93383
ENSG00000113368	-1.57729	0.165912	0.93383
ENSG00000136531	-1.60122	0.172878	0.93383
ENSG00000197360	-2.70791	0.0661562	0.93383
ENSG00000146530	3.36313	0.0161581	0.93383
ENSG00000173801	1.31798	0.149316	0.93383
ENSG00000232112	0.830168	0.170872	0.93383
ENSG00000182534	0.789384	0.166908	0.93383
ENSG00000241794	2.04218	0.131272	0.93383
ENSG00000270099	-3.53854	0.0937312	0.93383
ENSG00000125691	0.854922	0.155956	0.93383
ENSG00000167588	-1.81468	0.0690372	0.93383
ENSG00000134531	0.830321	0.174497	0.93383
ENSG00000151748	0.59018	0.174185	0.93383
ENSG00000174448	-1.69562	0.0484497	0.93383
ENSG00000038219	-0.772574	0.177288	0.93383
ENSG00000175793	1.41189	0.129358	0.93383
ENSG00000106028	0.672834	0.177955	0.93383
ENSG00000130707	2.13749	0.126551	0.93383
ENSG00000087303	-1.49031	0.10443	0.93383
ENSG00000101596	-1.06042	0.156077	0.93383
ENSG00000134419	0.884056	0.159592	0.93383
ENSG00000131323	-1.03441	0.162644	0.93383
ENSG00000169403	-0.903136	0.167088	0.93383
ENSG00000196154	0.923469	0.153724	0.93383
ENSG00000278023	2.46877	0.0644003	0.93383
ENSG00000167549	-1.62307	0.0818657	0.93383
ENSG00000141524	-0.696294	0.180136	0.93383
ENSG00000073008	0.963054	0.14184	0.93383
ENSG00000178732	-2.01068	0.0335037	0.93383
ENSG00000109320	-1.07469	0.156061	0.93383
ENSG00000141480	-1.01624	0.147228	0.93383
ENSG00000023041	-0.500301	0.179137	0.93383
ENSG00000187642	1.94252	0.0310856	0.93383
ENSG00000116717	0.954388	0.176246	0.93383
ENSG00000123213	0.870443	0.177736	0.93383
ENSG00000169313	-3.3121	0.0120865	0.93383
ENSG00000087191	0.576156	0.177757	0.93383
ENSG00000071054	-1.05005	0.159602	0.93383
ENSG00000167634	-3.64425	0.0373207	0.93383
ENSG00000168297	-0.611498	0.180119	0.93383
ENSG00000115942	-0.797067	0.176769	0.93383
ENSG00000135316	0.690926	0.172113	0.93383
ENSG00000102962	-1.0608	0.109903	0.93383
ENSG00000108405	-1.23266	0.176401	0.93383
ENSG00000198899	1.41602	0.0965918	0.93383
ENSG00000091651	-0.918568	0.181639	0.93383
ENSG00000141376	-0.514133	0.180298	0.93383
ENSG00000022277	-0.672728	0.174753	0.93383
ENSG00000160472	3.10899	0.072662	0.93383
ENSG00000114867	0.456138	0.180218	0.93383
ENSG00000115993	0.662995	0.160927	0.93383
ENSG00000137033	-1.4189	0.147409	0.93383
ENSG00000172967	-2.49924	0.0239423	0.93383
ENSG00000103154	-1.44683	0.130613	0.93383
ENSG00000112667	1.08879	0.121139	0.93383
ENSG00000088854	-0.876912	0.141069	0.93383
ENSG00000147852	1.56988	0.068954	0.93383
ENSG00000115514	1.03668	0.154084	0.93383
ENSG00000183891	-0.720613	0.169413	0.93383
ENSG00000176532	2.3938	0.0691753	0.93383
ENSG00000155729	-0.623068	0.179474	0.93383
ENSG00000170270	1.15808	0.141175	0.93383
ENSG00000100243	0.49841	0.181823	0.93383
ENSG00000120992	0.529665	0.179689	0.93383
ENSG00000186081	1.48427	0.110686	0.93383
ENSG00000114391	0.838057	0.169151	0.93383
ENSG00000165322	1.03755	0.15207	0.93383
ENSG00000173545	0.800299	0.167063	0.93383
ENSG00000213398	-0.679592	0.141074	0.93383
ENSG00000140521	-0.616369	0.183561	0.93383
ENSG00000139890	-0.889874	0.121412	0.93383
ENSG00000175166	0.58543	0.181943	0.93383
ENSG00000124116	-1.28349	0.142739	0.93383
ENSG00000010704	-1.21261	0.0972224	0.93383
ENSG00000075673	1.91808	0.0476368	0.93383
ENSG00000127951	-0.832545	0.176618	0.93383
ENSG00000146072	1.05041	0.153257	0.93383
ENSG00000172071	0.693056	0.168674	0.93383
ENSG00000157985	2.06746	0.0630144	0.93383
ENSG00000108561	0.800638	0.171141	0.93383
ENSG00000160633	-0.63435	0.181584	0.93383
ENSG00000197903	0.88621	0.180233	0.93383
ENSG00000140382	0.806356	0.131248	0.93383
ENSG00000164112	-1.87719	0.0715657	0.93383
ENSG00000196867	0.967212	0.111918	0.93383
ENSG00000143226	-0.825873	0.143341	0.93383
ENSG00000107831	-1.39505	0.0603888	0.93383
ENSG00000100983	-0.492801	0.179966	0.93383
ENSG00000196139	1.14867	0.170867	0.93383
ENSG00000165474	0.786821	0.16503	0.93383
ENSG00000157765	1.02162	0.169846	0.93383
ENSG00000136379	0.692417	0.159184	0.93383
ENSG00000119760	0.59464	0.152893	0.93383
ENSG00000072864	-0.526843	0.184006	0.93383
ENSG00000159674	1.11647	0.133273	0.93383
ENSG00000203663	-1.05295	0.104737	0.93383
ENSG00000084207	0.842191	0.176556	0.93383
ENSG00000105808	-0.710945	0.176497	0.93383
ENSG00000172782	-1.22663	0.120102	0.93383
ENSG00000070610	-0.537261	0.185713	0.93383
ENSG00000164976	-0.790592	0.160439	0.93383
ENSG00000164266	1.10276	0.18274	0.93383
ENSG00000116698	-0.775849	0.177581	0.93383
ENSG00000172031	-1.61062	0.0616295	0.93383
ENSG00000121058	0.834814	0.119826	0.93383
ENSG00000164050	1.38403	0.127318	0.93383
ENSG00000165272	1.15481	0.170347	0.93383
ENSG00000288258	1.52518	0.0816303	0.93383
ENSG00000126458	0.985441	0.13573	0.93383
ENSG00000105520	-0.96734	0.182509	0.93383
ENSG00000106025	2.66648	0.0206264	0.93383
ENSG00000107551	-0.697157	0.177882	0.93383
ENSG00000175322	-0.910299	0.162409	0.93383
ENSG00000073910	-0.770457	0.177887	0.93383
ENSG00000135211	0.743988	0.170283	0.93383
ENSG00000135404	0.741398	0.15098	0.93383
ENSG00000113657	1.17051	0.100111	0.93383
ENSG00000270757	2.49104	0.0521898	0.93383
ENSG00000152503	0.832115	0.155907	0.93383
ENSG00000143669	-1.00018	0.177795	0.93383
ENSG00000286075	0.936111	0.115259	0.93383
ENSG00000161040	-0.847323	0.184422	0.93383
ENSG00000115884	1.63489	0.0815847	0.93383
ENSG00000178150	-1.20054	0.115135	0.93383
ENSG00000254415	-2.48737	0.178563	0.93383
ENSG00000284024	0.92955	0.122295	0.93383
ENSG00000177324	-1.95572	0.0879003	0.93383
ENSG00000167483	-0.922285	0.140897	0.93383
ENSG00000166313	1.18827	0.0966861	0.93383
ENSG00000173221	0.691711	0.1747	0.93383
ENSG00000109171	0.586366	0.183977	0.93383
ENSG00000198836	0.524278	0.182905	0.93383
ENSG00000072110	-0.562362	0.168557	0.93383
ENSG00000064393	0.445425	0.184287	0.93383
ENSG00000107021	0.885645	0.123712	0.93383
ENSG00000130702	0.96267	0.151377	0.93383
ENSG00000160219	-1.06991	0.186257	0.93383
ENSG00000170340	0.727049	0.175306	0.93383
ENSG00000177954	0.927095	0.158012	0.93383
ENSG00000145919	0.842046	0.148321	0.93383
ENSG00000196724	-1.15041	0.104268	0.93383
ENSG00000166747	-0.652565	0.181881	0.93383
ENSG00000100263	0.74731	0.149736	0.93383
ENSG00000203814	-1.02679	0.184159	0.93383
ENSG00000065361	-0.700658	0.187497	0.93383
ENSG00000198715	0.832168	0.184194	0.93383
ENSG00000104808	-2.09222	0.0516668	0.93383
ENSG00000138109	-1.30596	0.11634	0.93383
ENSG00000166908	0.758262	0.168015	0.93383
ENSG00000141179	0.80837	0.17125	0.93383
ENSG00000161911	-2.01539	0.0910017	0.93383
ENSG00000175564	-1.79417	0.0616135	0.93383
ENSG00000124237	1.81071	0.16229	0.93383
ENSG00000149182	0.488977	0.184901	0.93383
ENSG00000183508	0.961815	0.1318	0.93383
ENSG00000133321	1.06754	0.150645	0.93383
[truncated: 13,841 more rows]

## Sheet: S2C-Mouse-SP vs. control
gene_id	logFC	pvalue	fdr
Saa3	7.8842	3.33256e-12	5.94629e-08
Cyp1a1	-5.10308	9.59392e-10	8.55921e-06
Ly6i	5.16457	3.03075e-09	1.80259e-05
Serpina3f	4.21937	1.33168e-08	5.94029e-05
Cxcl9	5.75781	3.2985e-08	0.00011771
Gm12185	2.5154	5.03862e-08	0.000142676
Il1rn	5.93674	5.9621e-08	0.000142676
Ifit1	3.79687	6.70993e-08	0.000142676
Tgtp1	4.60546	7.19659e-08	0.000142676
Clec4e	5.21488	1.03296e-07	0.000167555
Gbp11	3.78129	8.21816e-08	0.000146637
Slfn4	7.2526	1.43163e-07	0.000203967
Tnfrsf23	2.57693	1.68164e-07	0.000203967
Serpina3m	4.09426	1.71468e-07	0.000203967
Chl1	2.66838	2.01706e-07	0.00022494
Apol6	3.36762	1.68632e-07	0.000203967
Clec3b	-3.28092	2.38878e-07	0.000250723
Pdcd1lg2	2.35575	4.00335e-07	0.000377144
Gm4841	4.50963	4.19513e-07	0.000377144
Lyz1	-2.90571	4.22736e-07	0.000377144
Gbp10	3.80359	7.80837e-07	0.000663451
Noxo1	1.69668	9.21522e-07	0.000714901
Batf2	3.23715	9.09734e-07	0.000714901
Orm1	5.04932	1.00459e-06	0.000746868
Mefv	4.17452	1.22562e-06	0.000847977
Gbp8	2.22416	1.28316e-06	0.000847977
Stmn1	-2.26908	1.28057e-06	0.000847977
Scube2	-3.71569	1.41185e-06	0.000899699
Oas1b	2.43027	1.57129e-06	0.000966778
Trpm2	1.99603	1.67782e-06	0.000966781
Ifi204	4.96509	1.67966e-06	0.000966781
Mreg	3.03489	1.79149e-06	0.000998926
Zbp1	3.79519	1.9816e-06	0.00102356
Cxcl5	4.60305	1.96152e-06	0.00102356
Pxmp4	-1.75708	2.12403e-06	0.00105275
Npnt	-2.65319	2.00777e-06	0.00102356
Oas3	4.01737	2.27555e-06	0.00109737
Gm4951	3.37413	2.4108e-06	0.00110297
Esm1	-2.17672	2.39006e-06	0.00110297
Ifit1bl2	2.13413	2.5774e-06	0.00114878
Lcn2	4.39742	2.6397e-06	0.00114878
Oas1g	4.23091	3.02372e-06	0.0012547
Tnfrsf9	3.1278	3.1614e-06	0.00128202
Pilrb2	2.52055	3.24063e-06	0.00128495
Pla1a	3.55373	3.33412e-06	0.00129328
Ifi205	4.14467	3.60485e-06	0.00136854
Rhov	2.96683	2.91961e-06	0.00124035
Clec5a	3.12338	4.06768e-06	0.00148122
Sycp2	1.89602	4.26005e-06	0.00150316
Angptl2	-1.85145	4.29643e-06	0.00150316
Sectm1b	3.47346	3.87765e-06	0.00144143
Sort1	-2.39405	4.66231e-06	0.0015998
Irf7	4.0794	4.95689e-06	0.00166879
Hey1	-2.5018	5.11106e-06	0.00168883
Aoah	3.3068	5.24826e-06	0.00170263
Cpm	-2.11302	5.47856e-06	0.00171498
H2-Q10	2.05516	5.42292e-06	0.00171498
F830016B08Rik	3.29527	6.11134e-06	0.0017967
Aplnr	-2.69364	6.14241e-06	0.0017967
Orm2	3.06838	5.92695e-06	0.00179245
Ccl3	6.47261	5.58853e-06	0.00171925
Gprin3	-1.90804	6.29916e-06	0.00181284
F10	3.89618	6.93524e-06	0.00190072
Clec4d	4.13618	7.00264e-06	0.00190072
Isg15	4.70739	7.03064e-06	0.00190072
Mme	-1.92653	6.926e-06	0.00190072
Ivd	-1.75873	7.3903e-06	0.00196814
Timp1	4.45264	7.72622e-06	0.00202734
Fcgr4	3.50403	8.15831e-06	0.0021028
B430306N03Rik	3.88396	8.41513e-06	0.0021028
Gm5431	2.7133	8.48521e-06	0.0021028
Trim30b	3.58349	8.8843e-06	0.0021369
Phf11a	3.78496	8.4491e-06	0.0021028
Cxcr2	3.17832	8.98209e-06	0.0021369
Slc7a11	4.33638	8.97876e-06	0.0021369
Gpr141	2.94362	9.16214e-06	0.00215105
Tril	-2.70473	9.51572e-06	0.00217944
Serpina3i	2.1652	9.6797e-06	0.00217944
Hk3	3.32181	9.71538e-06	0.00217944
Tcf21	-2.14977	9.77165e-06	0.00217944
Trem1	3.16034	1.00957e-05	0.00222392
Sema3e	-1.85822	1.03006e-05	0.00224139
Piwil2	2.15935	1.05922e-05	0.00227706
Slfn1	3.64065	1.15898e-05	0.00245589
Serpina3g	2.74955	1.16993e-05	0.00245589
Retnlg	4.08114	1.18694e-05	0.00246263
Sfta2	-2.15236	1.23357e-05	0.00252995
Pcolce2	-2.77749	1.27768e-05	0.00259064
Mmp8	4.01706	1.33146e-05	0.00266934
Lurap1l	-1.42561	1.35603e-05	0.00268841
Mx1	4.73703	1.39611e-05	0.00273745
Cd300lf	3.90322	1.42535e-05	0.00274103
C7	-2.63643	1.42866e-05	0.00274103
Ankrd50	-1.51977	1.46997e-05	0.00276521
Fcgr1	3.98369	1.4824e-05	0.00276521
Alpl	1.70019	1.57462e-05	0.00286694
Gpihbp1	-2.11506	1.71713e-05	0.00306388
Prg4	1.97436	1.71115e-05	0.00306388
Hc	-3.44396	1.79412e-05	0.00316956
Tnfrsf8	2.87372	1.51365e-05	0.00278433
Myzap	-1.93555	1.86918e-05	0.00325447
H2-T10	1.76623	1.87867e-05	0.00325447
Nfkbid	2.43154	1.97726e-05	0.00331965
Ppp1r14c	-2.08363	1.98392e-05	0.00331965
Oasl1	5.03115	1.98849e-05	0.00331965
Ang	-2.28747	1.99071e-05	0.00331965
Mid1ip1	-1.66451	2.02147e-05	0.00333973
Angpt1	-1.80462	2.04975e-05	0.00335538
Il1r2	5.11104	2.07326e-05	0.00336302
Hs2st1	-2.21355	2.25789e-05	0.00362796
Slc26a4	1.84133	2.27726e-05	0.00362796
Ptprm	-1.80336	2.36699e-05	0.00372761
Kcne2	-2.7635	2.40248e-05	0.00372761
Slc2a6	1.98372	2.38576e-05	0.00372761
Stra6l	2.08117	2.51419e-05	0.0038673
Trem3	3.752	1.48776e-05	0.00276521
Ms4a6d	3.70604	2.59549e-05	0.00395824
Fap	2.00587	2.62403e-05	0.00396785
Dll4	-1.57904	2.68675e-05	0.00402854
Faim2	-2.56769	2.75398e-05	0.0040611
Il1a	3.97053	2.81146e-05	0.00408663
Btbd3	-1.72312	2.85827e-05	0.00411291
Cxcl1	5.68566	2.71676e-05	0.0040396
Ppp1r3c	-2.97358	2.90805e-05	0.00415107
Cdh23	1.80856	2.8171e-05	0.00408663
Cadm1	-2.18386	3.06012e-05	0.00432203
Hspa1b	1.99748	3.07627e-05	0.00432203
Tspan2	-2.29578	3.13842e-05	0.00434566
Rsad2	4.84889	3.14179e-05	0.00434566
Apol9b	2.75272	3.17325e-05	0.0043554
Cped1	-2.08964	3.24144e-05	0.00438159
Ido1	3.24243	3.2374e-05	0.00438159
Ltbp3	-1.54423	3.28959e-05	0.00441325
Adh1	-2.71718	3.39586e-05	0.00452181
Pllp	-2.12116	3.47782e-05	0.00459665
Slfn9	2.52944	3.5165e-05	0.0046136
Zfp704	-1.87956	3.69713e-05	0.00474589
Aif1	1.92317	3.6874e-05	0.00474589
Gpr35	2.24194	3.68784e-05	0.00474589
Colq	-2.54356	3.8204e-05	0.00484564
Oas1a	3.42314	3.82915e-05	0.00484564
Tnip3	2.82134	3.88141e-05	0.00486445
Dhrs9	2.41414	3.9258e-05	0.00486445
Ifit3b	3.53636	3.92285e-05	0.00486445
Tnfrsf26	2.42289	4.00994e-05	0.00490064
Inhba	2.65772	4.06854e-05	0.00493843
Bckdha	-1.01001	3.98569e-05	0.00490064
Gdf15	2.91407	4.35708e-05	0.00518289
Stmn2	-2.70305	4.33472e-05	0.00518289
Mab21l3	2.64518	4.33197e-05	0.00518289
Thbs3	-2.13205	4.40207e-05	0.00520174
Fkbp9	-1.49149	4.48335e-05	0.00526292
Scimp	2.69779	4.58771e-05	0.00529414
Clstn1	-1.88877	4.60163e-05	0.00529414
Ackr4	-2.32328	4.60171e-05	0.00529414
Ptafr	3.43175	4.62863e-05	0.00529414
Ltbp4	-2.5049	4.6891e-05	0.00532273
Lama3	-2.08101	4.75585e-05	0.00533702
Tcp11l2	-1.52143	4.71328e-05	0.00532273
Snx21	-1.9442	4.82872e-05	0.00535148
Slc28a2	3.1304	4.80843e-05	0.00535148
Sema3g	-1.83902	4.95382e-05	0.00544993
Ccl2	5.7703	4.97864e-05	0.00544993
Mylk	-2.04312	5.03274e-05	0.00547556
Reck	-1.68349	5.10403e-05	0.00548622
Bmp4	-1.49116	5.09961e-05	0.00548622
Hrh2	2.79087	5.26832e-05	0.0056289
Tgm1	1.66388	5.34039e-05	0.00567194
Tspan12	-1.62501	5.53841e-05	0.00584744
Sgpp2	-1.85842	5.57212e-05	0.00584843
Cidec	-1.98767	5.80153e-05	0.00592116
Mettl7a1	-3.41745	5.87536e-05	0.00592116
Myo1b	-1.81678	5.90689e-05	0.00592116
Aldh6a1	-1.66437	5.83153e-05	0.00592116
Etv5	-1.85159	5.89378e-05	0.00592116
C6	-1.35482	5.74033e-05	0.00592116
Tmem163	-1.38427	5.69394e-05	0.00592116
Wdr45	-1.55058	5.83532e-05	0.00592116
Adrb3	-2.68287	6.04426e-05	0.00599154
Soat2	2.31649	6.19504e-05	0.00610707
Pcdhac2	-2.40457	6.27613e-05	0.00610736
Pstpip2	1.8035	6.03129e-05	0.00599154
Mamdc2	-3.4415	6.31437e-05	0.00610736
Ereg	3.22756	6.32188e-05	0.00610736
Sh2b2	2.17051	6.33224e-05	0.00610736
Fzd7	-1.48542	6.66426e-05	0.00635884
Myh10	-1.99085	7.30205e-05	0.0067508
Kit	-1.97335	7.28736e-05	0.0067508
Parp11	1.57819	6.94109e-05	0.00658776
Reps2	-2.12784	7.2694e-05	0.0067508
Pknox2	-1.37486	7.00992e-05	0.00661788
Pigr	2.32002	7.26298e-05	0.0067508
Gbp6	2.96434	7.58577e-05	0.00687071
Nipa1	-1.33041	7.46542e-05	0.00679984
Fhl1	-2.94057	7.83246e-05	0.00698027
Irx2	-1.19411	7.45743e-05	0.00679984
Zfp395	-1.44549	7.46942e-05	0.00679984
Mfap2	-1.8864	7.63591e-05	0.00688119
Tmem204	-2.04156	7.86322e-05	0.00698027
Nlrp1a	1.63924	7.97027e-05	0.00700559
Mmp25	2.52102	7.90525e-05	0.00698284
Slc16a6	1.10182	7.72239e-05	0.00692415
C1qtnf7	-2.33242	8.17539e-05	0.00709908
Plekhg4	2.2457	8.35876e-05	0.00716496
Efcc1	-2.2746	8.15742e-05	0.00709908
Egr2	1.47265	8.19599e-05	0.00709908
Thra	-1.56228	8.37032e-05	0.00716496
Ces1d	-2.37568	8.76756e-05	0.00727626
Cd209a	-2.7427	8.64053e-05	0.00721802
Wfdc1	-2.40239	8.65693e-05	0.00721802
Dhx58	2.5717	8.41604e-05	0.00716496
Nlrp3	3.09756	8.43267e-05	0.00716496
Aim2	1.46858	8.50862e-05	0.00719523
Clec14a	-2.40505	9.0715e-05	0.00739099
Gpr171	1.88711	8.83535e-05	0.00728969
Aspn	-2.09565	8.90631e-05	0.00728969
Creb5	1.32015	8.64388e-05	0.00721802
Ifit3	3.40244	8.9009e-05	0.00728969
Ptprb	-2.80334	9.51886e-05	0.00761637
Slc7a10	-2.19923	9.41719e-05	0.00757438
Ppa1	2.12061	9.42394e-05	0.00757438
Fzd8	-1.26896	9.26099e-05	0.00751108
Tlr6	2.25965	9.69384e-05	0.00768743
Osm	3.14492	0.000100818	0.00788443
Pdzd2	-2.40908	0.00010089	0.00788443
Glp1r	-2.62468	9.86365e-05	0.00778748
Adamts8	-1.83484	9.64968e-05	0.00768658
Ubd	4.98808	6.48687e-05	0.00622286
Gsta3	-1.90418	0.00010119	0.00788443
Cxcl13	2.51083	0.000103816	0.00797303
Rab20	2.94042	0.000106514	0.00808734
Rbpjl	-1.87943	0.000101948	0.00790897
S100g	-2.1752	0.000105465	0.0080419
Zfp456	1.21342	0.000104115	0.00797303
Ccl4	5.60157	0.000110258	0.00825259
Sftpc	-3.63176	0.000108498	0.0082031
Smarca2	-2.05375	0.000111346	0.00825259
Slc16a9	-1.89793	0.000109897	0.00825259
Fut2	1.79446	0.000111465	0.00825259
Aox3	-2.0648	0.000112304	0.00828034
Pon1	-2.25534	0.000110589	0.00825259
Gap43	-2.1626	0.000113317	0.0083206
Hpx	3.02082	0.000117989	0.00840091
Lilra6	2.30547	0.000117264	0.00840091
Ggcx	-1.21077	0.000115638	0.00840091
Ttc28	-1.71653	0.000117841	0.00840091
Spon2	-2.1181	0.000116788	0.00840091
Sdcbp2	1.99556	0.000123211	0.00840091
Cd80	2.9504	0.000121239	0.00840091
Apol9a	3.88818	0.000102738	0.00793577
Rgs1	2.80623	0.000120376	0.00840091
Mamstr	1.64601	0.000116619	0.00840091
AU021092	-1.63442	0.000120708	0.00840091
Gtf2i	-1.65221	0.000125287	0.00840091
Npr2	-1.49387	0.000121974	0.00840091
Plxdc2	-2.31336	0.000126676	0.00843387
Msr1	3.12286	0.000122212	0.00840091
Mfap5	-1.52295	0.000122989	0.00840091
Pdk2	-1.84238	0.000120466	0.00840091
Slc38a5	-2.40825	0.000121946	0.00840091
Plod2	-1.4381	0.000125076	0.00840091
Fam124b	-1.99398	0.000125457	0.00840091
Agmo	-1.63093	0.00012571	0.00840091
Il21r	1.42414	0.000124809	0.00840091
Hsh2d	2.11149	0.000132548	0.00866319
Sp110	1.24751	0.000123059	0.00840091
Med12l	1.28087	0.000119501	0.00840091
Runx3	1.45291	0.000122608	0.00840091
AA467197	6.50889	0.00012949	0.008582
Mx2	3.34061	0.000130344	0.008582
Fmo5	-1.89656	0.000129893	0.008582
Ccl7	6.30675	0.000133869	0.00868593
Orm3	3.04687	0.000138639	0.00889834
Prex2	-2.36224	0.000140399	0.0089415
Bid	1.56999	0.00013182	0.00864728
Kcnk3	-2.45029	0.000133629	0.00868593
Mturn	-2.69467	0.000135848	0.00878239
Crebl2	-1.41608	0.000137473	0.00885535
Hspa1a	1.80352	0.000140203	0.0089415
Cxcl10	8.6132	0.000123524	0.00840091
Ank3	-1.24822	0.000145272	0.00907084
Klhl23	-2.05921	0.000140815	0.0089415
Bcl2a1a	2.06974	0.000149112	0.0092031
Hcar2	4.14806	0.000145394	0.00907084
Higd1b	-2.01792	0.000149577	0.0092031
Acer2	-2.28533	0.000150906	0.00925299
Apbb1	-1.27369	0.000143513	0.00904842
Lrrc25	3.1059	0.000147957	0.00916664
Slamf8	1.98174	0.000152819	0.00933819
Clec11a	-1.73926	0.000147643	0.00916664
Ear1	-2.11923	0.000157099	0.00943424
Timeless	1.1925	0.000144793	0.00907084
Tnf	4.55765	0.000163326	0.00958627
Ankrd63	-2.6868	0.000154616	0.0093519
Rftn2	-1.53692	0.000154427	0.0093519
Gas1	-1.96712	0.000154445	0.0093519
Atp2a3	-2.03839	0.000165526	0.00968354
Pla2g1b	-2.54674	0.000160308	0.0095665
Nod2	1.83396	0.000156903	0.00943424
Fgf1	-2.18365	0.000169279	0.00978905
Ccdc8	-1.8141	0.000171489	0.00987059
Gm8369	1.44831	0.000169524	0.00978905
Fst	2.32297	0.000161964	0.00958627
Cmtm8	-1.5985	0.00016281	0.00958627
Rhoh	1.41466	0.00016192	0.00958627
Sec14l2	-1.3896	0.000162874	0.00958627
Mmp15	-1.58192	0.000169303	0.00978905
Tarm1	5.13553	0.000157563	0.00943424
9930111J21Rik2	2.08211	0.000176995	0.0100258
Slc7a8	1.94563	0.000166676	0.00971893
Scd2	-2.62064	0.000185298	0.0103201
Oas2	2.79417	0.000175709	0.0100258
Foxn3	-1.40058	0.000176511	0.0100258
Cdkn2c	-1.62516	0.000175924	0.0100258
BC147527	2.55402	0.000187981	0.0103259
Ptch1	-1.25597	0.000179476	0.0101342
Rdm1	-1.67402	0.000183037	0.010238
St6galnac2	-1.71062	0.000176544	0.0100258
Slc11a1	3.08361	0.000180423	0.0101452
Cox6b2	-2.51094	0.000189637	0.0103477
Socs1	2.80476	0.00018624	0.0103201
Col4a5	-1.35467	0.000187981	0.0103259
Mpv17l	-1.45967	0.000180808	0.0101452
Col4a3	-1.85739	0.000197134	0.0105235
Milr1	1.72703	0.000188081	0.0103259
Efnb2	-2.05306	0.000198853	0.0105507
Sema3c	-2.38489	0.000205259	0.0107155
Edn3	-2.49404	0.000193167	0.0104762
Spred3	1.42942	0.000190917	0.0103858
Snn	-1.44596	0.000195706	0.0105235
Il23a	2.61692	0.000185928	0.0103201
Lrat	-3.55971	0.000205715	0.0107155
Vmac	-1.33975	0.000197576	0.0105235
Lrp8	1.65923	0.000189085	0.0103477
Adamts4	2.94156	0.000197372	0.0105235
Fam174b	-1.67293	0.000205986	0.0107155
Specc1l	-1.51579	0.000210665	0.0108234
Pcdh12	-1.89572	0.000199271	0.0105507
Plcxd2	1.63508	0.000194362	0.0105091
Ifit1bl1	3.01843	0.000201142	0.0106183
Fbln5	-1.91809	0.00020471	0.0107155
Tma16	1.74488	0.000211985	0.0108234
Cd274	3.54994	0.000205888	0.0107155
Id4	-2.03349	0.000213098	0.0108328
Lamb1	-1.36417	0.000211867	0.0108234
Ablim1	-1.50487	0.000213978	0.0108466
Twsg1	-2.15348	0.000215932	0.0109147
Arhgef28	-1.42306	0.000209014	0.01081
Gjb4	3.34767	0.000142539	0.00901886
Art4	-2.18645	0.000208959	0.01081
Mfap4	-2.77638	0.000222698	0.0110143
A530032D15Rik	1.64688	0.000196012	0.0105235
Cxcl11	4.2609	0.000223264	0.0110143
Mrc2	-2.33718	0.000217564	0.0109416
Mmp28	-1.6504	0.0002098	0.0108193
Lgi3	-3.47711	0.000225092	0.0110642
Axin2	-1.60824	0.000212306	0.0108234
Rgs16	3.13697	0.000229063	0.0111672
Calcoco1	-1.42778	0.000217691	0.0109416
Abi3bp	-1.63566	0.000223259	0.0110143
Igfbp2	-1.86067	0.000219952	0.0109933
Tppp	-2.38286	0.000218453	0.0109491
Cd177	3.0753	0.00022346	0.0110143
Apoe	-1.98215	0.000231741	0.0112669
Il18bp	2.87826	0.000227095	0.011132
Pmp22	-2.14193	0.000239246	0.0115375
Slc16a3	1.90714	0.000222555	0.0110143
Npy1r	-2.37567	0.000244272	0.0116539
Abca8a	-2.55371	0.00024139	0.0116095
Gzmb	1.95881	0.000243029	0.0116257
Gm21188	2.76461	0.000242125	0.0116135
Sp140	1.33275	0.000228301	0.0111605
Foxo4	-1.32064	0.000235986	0.0114421
Enpep	-1.86205	0.000247367	0.0116981
Gatm	1.51593	0.000237294	0.0114744
Cxcl2	7.62278	0.00024548	0.0116803
Fbln1	-2.15527	0.000247822	0.0116981
Synm	-1.92441	0.000251822	0.0118244
1700020L24Rik	-1.84846	0.00026124	0.011958
Ecm2	-1.92106	0.000247554	0.0116981
Aldh2	-2.00197	0.000267057	0.0120942
Ablim3	-1.52326	0.000256434	0.0118979
Il1b	3.71575	0.000255174	0.0118979
Slfn3	1.8774	0.000256497	0.0118979
Tmem140	2.10902	0.000269834	0.0121258
Hmga2	2.78501	0.000270954	0.0121258
Soga1	-1.83528	0.000272031	0.0121346
Gpt	-1.64287	0.000256722	0.0118979
Ahcyl2	-1.47336	0.00026666	0.0120942
Smox	2.04873	0.000250703	0.0118029
Ch25h	3.20596	0.000265942	0.0120942
Gid4	-1.37003	0.000264449	0.0120679
Emilin2	1.73088	0.000254601	0.0118979
Cyp2d22	-1.39016	0.000261371	0.011958
Fzd2	-1.70766	0.000259848	0.011958
Cyp2f2	-3.00996	0.000286568	0.0124713
Mt2	3.65793	0.000270047	0.0121258
Tmem100	-2.61444	0.000284153	0.0124574
Nrn1	-2.13734	0.000281433	0.0124297
Rin1	1.08816	0.000260318	0.011958
Tnfrsf19	-1.694	0.000271154	0.0121258
S100a9	3.83481	0.000278226	0.0123492
Nuak1	-1.74935	0.000269243	0.0121258
Nav2	-1.24644	0.000285636	0.0124611
Pla2g7	3.11871	0.000281396	0.0124297
Stard13	-1.66756	0.000288634	0.0125002
Itga8	-3.05681	0.000297839	0.0126294
Cyth3	-1.66202	0.000292508	0.0126092
Ago1	-1.28432	0.000288167	0.0125002
Gas6	-2.1936	0.00029624	0.0126294
Aard	-3.4715	0.000309666	0.0126294
Cmtm4	-1.38369	0.000294071	0.0126294
Hoxa5	-1.43101	0.000285608	0.0124611
Lifr	-1.6805	0.000310142	0.0126294
Tspan17	-1.16568	0.000283151	0.012444
Tie1	-1.6438	0.000302915	0.0126294
Fgfr2	-1.45793	0.000305305	0.0126294
Mgll	-1.27264	0.000296353	0.0126294
Slc22a3	-2.1073	0.000308228	0.0126294
Cd160	1.88546	0.000319208	0.012828
Igtp	2.77784	0.000306708	0.0126294
Snx20	2.12281	0.000292564	0.0126092
Ednrb	-1.58857	0.000304572	0.0126294
Cdc42ep1	-1.69515	0.000304827	0.0126294
Nfe2	1.49356	0.000307155	0.0126294
Tacc2	-1.13488	0.000302877	0.0126294
Tppp3	-1.97755	0.000311544	0.0126338
Rnf144a	-1.98322	0.000316617	0.0127526
Adarb1	-1.38786	0.000306706	0.0126294
Ifng	3.52248	0.000258478	0.0119483
Phactr1	-1.32752	0.000304553	0.0126294
Galnt18	-1.42039	0.000301874	0.0126294
Prelp	-2.35952	0.00032196	0.0129095
Il17rd	-1.4738	0.000302701	0.0126294
Stard8	-1.67529	0.000310728	0.0126294
Dnah17	1.32297	0.000276504	0.0123034
Lmod1	-1.50377	0.000302547	0.0126294
Cox4i2	-1.71695	0.000309415	0.0126294
Atp6v0d2	-1.75578	0.000303995	0.0126294
Agtr1a	-1.25707	0.000310142	0.0126294
Ltbp2	-1.58204	0.000315837	0.01275
Rassf3	-1.88988	0.000328614	0.0131468
Bmp6	-1.33446	0.000312558	0.0126462
Pgm2l1	-1.08705	0.000309453	0.0126294
Tspan13	-1.94079	0.000331385	0.0132123
Dpysl2	-2.40519	0.000344125	0.0134085
Klhdc8b	-1.4019	0.000310252	0.0126294
Ccl20	4.7592	0.000282871	0.012444
Lamb2	-1.56082	0.000343883	0.0134085
Nr2f2	-1.45481	0.000344924	0.0134085
Rasgrf2	-1.78011	0.000331733	0.0132123
Jmjd8	-1.37258	0.000342328	0.0134085
Setd7	-1.22178	0.000342218	0.0134085
Itga1	-1.62425	0.000357392	0.0136963
Pdlim3	-1.96926	0.000344324	0.0134085
Zscan26	-1.54306	0.000346057	0.0134232
Plscr4	-1.64568	0.000341242	0.0134085
Padi4	2.26393	0.000358404	0.0136963
Upp1	2.30047	0.000340251	0.0134085
Pram1	1.89375	0.000336022	0.0133533
Pltp	-2.16697	0.000363607	0.0138039
Arl15	-1.59729	0.000351595	0.0135943
Gm7030	1.99565	0.000381182	0.0141697
Sema3b	-1.30317	0.000340315	0.0134085
Tbc1d16	-1.28764	0.000338926	0.0134085
Lst1	2.00356	0.000372377	0.0139587
Arg2	2.29276	0.000351991	0.0135943
Mcf2l	-1.42717	0.000360287	0.0137363
Il12rb1	1.74608	0.000371919	0.0139587
Gbp5	3.84713	0.000370573	0.0139587
Ccr1	2.96633	0.000370307	0.0139587
Igsf10	-1.65655	0.000356718	0.0136963
Htr7	2.24544	0.000395185	0.0143384
Sec14l4	-1.59709	0.000362493	0.0137909
Arrb1	-1.84235	0.000390292	0.0142849
Scn7a	-2.7061	0.000395366	0.0143384
Samd12	-2.07857	0.00038029	0.014166
Cracr2b	-1.30665	0.000358468	0.0136963
Fmo1	-2.49542	0.000388597	0.0142849
Tmem50b	-1.4654	0.000378563	0.0141608
Arrdc3	-2.09262	0.000389323	0.0142849
Fgd3	1.61561	0.000356418	0.0136963
Hspg2	-1.67125	0.0004036	0.0144226
Ston1	-1.63373	0.000379964	0.014166
Tinag	-2.12494	0.000396234	0.0143408
Fcrls	-3.0242	0.000413046	0.0145116
Vipr2	-2.01065	0.000370911	0.0139587
Matn4	-1.48579	0.000368195	0.0139484
Ppp1r1b	-2.07068	0.000408599	0.0145116
Fasn	-2.29388	0.00041962	0.0145951
Asprv1	4.78225	0.000420993	0.0146144
Apod	2.34731	0.000392137	0.0142966
Phf11b	2.94142	0.000390688	0.0142849
Pcmtd2	-1.56762	0.000392611	0.0142966
Ms4a4c	3.54918	0.000401604	0.0144226
Meox2	-1.85124	0.000388755	0.0142849
Cyp27a1	-1.6411	0.000382211	0.0141784
Zadh2	-1.33432	0.000386508	0.0142849
Mcoln2	2.29822	0.000402235	0.0144226
Mgl2	-2.31978	0.000414536	0.0145116
Mmp9	2.57428	0.000388203	0.0142849
Glt8d2	-1.74729	0.000409438	0.0145116
Popdc3	-1.27836	0.00040004	0.0144226
Fads1	-1.50882	0.000411116	0.0145116
Nos2	4.21312	0.000400255	0.0144226
Frmd6	-1.29736	0.000409945	0.0145116
Nlrp12	1.40043	0.000417217	0.0145514
Ppp1r9a	-1.31226	0.000413955	0.0145116
Adra1a	-2.75592	0.000404154	0.0144226
Dpep1	-1.60725	0.000413607	0.0145116
Arg1	3.87088	0.000417549	0.0145514
Phf11c	2.01759	0.000414779	0.0145116
Car13	2.35399	0.000410205	0.0145116
Tspan9	-1.51293	0.000434777	0.0149187
Cdh13	-1.30772	0.000402539	0.0144226
Col4a4	-1.72448	0.000436976	0.0149654
Gm614	2.17923	0.000462583	0.0154354
Wwc1	-1.58069	0.000439393	0.0149906
Olfm2	-1.82477	0.000453341	0.0152846
Tspan15	-1.32517	0.000426542	0.0147782
Prps2	-1.40252	0.000432357	0.0148929
Pglyrp1	2.22926	0.000443073	0.0150873
Abca3	-1.91064	0.000472199	0.0156259
Cers4	-1.18186	0.000429069	0.0148307
Cbx5	-1.56665	0.000467582	0.0155654
Pamr1	-1.56117	0.000429719	0.0148307
Glb1l2	-1.9691	0.000434684	0.0149187
Vnn3	1.52185	0.000451629	0.0152846
Ms4a7	1.31158	0.000455719	0.0152846
Syne2	-1.45445	0.000498489	0.0160853
Marcksl1	2.93218	0.00045562	0.0152846
Gla	1.91649	0.000457379	0.0153115
Pkd1	-1.78403	0.000499619	0.0160853
Pgr	-1.89101	0.000453902	0.0152846
Gpr132	1.36519	0.000452176	0.0152846
Abcb1b	1.55054	0.000438519	0.0149895
Tnfsf9	1.71828	0.000501924	0.0161076
Plagl1	-1.24386	0.000454061	0.0152846
Ehd3	-1.21121	0.000451154	0.0152846
Clec1a	-2.06171	0.000487883	0.0159146
Tbc1d30	-1.22345	0.000462811	0.0154354
Gria1	-3.09331	0.000468961	0.0155822
Hebp1	-1.88353	0.000509694	0.0162683
Basp1	1.98299	0.000472903	0.0156259
Slc22a23	-1.16135	0.000475463	0.0156525
Naip6	1.47166	0.000498188	0.0160853
Sh3pxd2a	-1.39015	0.000512492	0.0162758
Spry1	-1.6529	0.000476568	0.01566
Ckb	-1.54572	0.000470068	0.01559
Tnrc6b	-1.3077	0.000508931	0.0162683
Cdh11	-1.80225	0.000492592	0.0160097
Aldh3a1	-1.46342	0.000479553	0.0157292
Fam20a	-1.38234	0.000475234	0.0156525
Ltb4r1	1.74794	0.000497996	0.0160853
Mettl1	1.72041	0.000533324	0.0166385
Gsn	-3.08568	0.000541941	0.0167588
Xaf1	2.47677	0.000500328	0.0160853
Htra1	-1.0858	0.000481286	0.015757
Lrrc26	-2.05572	0.000531045	0.0166385
Tecpr1	-1.20177	0.000499036	0.0160853
Fads2	-1.56725	0.000487178	0.0159146
Ffar2	1.49202	0.000540709	0.0167498
Olfml2a	-2.14088	0.000513551	0.0162758
Atp1b2	-1.59374	0.00049002	0.0159552
Oasl2	2.7352	0.000516493	0.01634
Steap4	2.16506	0.000518343	0.0163696
Ifitm6	3.91759	0.000566072	0.0172069
Thrsp	-2.29632	0.000569378	0.0172123
Sirpb1b	2.14749	0.000543762	0.0167861
Cdc42bpg	-1.5495	0.000556683	0.0170751
Kctd19	2.5966	0.000575131	0.0173041
Ctdspl	-1.74262	0.000549825	0.0169439
Slfn8	2.97803	0.00053432	0.0166385
Trim62	-1.1123	0.000512933	0.0162758
Apobr	1.67517	0.000505185	0.0161832
Tfcp2l1	-1.10215	0.0005343	0.0166385
Entpd3	1.47088	0.000526289	0.0165911
Pilrb1	2.62712	0.000589168	0.0175209
Rab6b	-1.44584	0.000535427	0.0166439
Dyrk1b	-1.19513	0.000510578	0.0162683
Neo1	-1.3053	0.000554087	0.0170458
Zcchc3	-1.21481	0.000532512	0.0166385
Hpcal4	-2.49194	0.00056813	0.0172123
Gstt3	-1.00216	0.000531175	0.0166385
Syt12	2.05575	0.000604681	0.0178336
Fgfr4	-2.38045	0.000529187	0.0166385
Pde5a	-2.1603	0.000586941	0.0175207
Gstm1	-2.1984	0.00058118	0.0174286
Tex15	-1.5516	0.000539588	0.0167441
BC028528	-1.5851	0.000591266	0.017554
Pitpnc1	-1.30994	0.000576059	0.0173041
Efnb1	-1.45342	0.000562099	0.0171445
Krt79	-3.23742	0.00062586	0.0180699
Pitpnm3	-1.74668	0.000557909	0.0170751
Rasl10b	1.99297	0.000588861	0.0175209
Deptor	-1.435	0.0005872	0.0175207
Mfsd7a	2.34611	0.000569926	0.0172123
Elfn1	-1.82244	0.000565622	0.0172069
P3h2	-1.58236	0.000557765	0.0170751
Ldlrad4	-1.02033	0.000570111	0.0172123
Zbtb20	-1.40439	0.000600824	0.017775
Ndufa4l2	-1.77811	0.000606113	0.0178463
Trcg1	2.03155	0.000660166	0.0186677
Gpr31b	2.78201	0.000616257	0.0178795
Cbx6	-1.68117	0.000610559	0.0178754
Fam171a1	-1.3688	0.000601699	0.017775
Clec9a	-2.10199	0.000608584	0.0178754
Batf	1.83241	0.00063702	0.0182153
Ttc39c	1.80469	0.000584308	0.017493
Tceal1	-1.83043	0.00066875	0.0188025
Rbms3	-1.34058	0.000629481	0.0181346
Cyp4f18	2.20707	0.000599096	0.0177569
Sele	2.86966	0.00061577	0.0178795
Gm5150	2.21856	0.000640198	0.0182186
Gpr65	1.34259	0.000613989	0.0178795
Macf1	-2.1582	0.000688679	0.0190236
Tmeff2	-1.60824	0.000611628	0.0178754
Col12a1	-1.11408	0.000622976	0.0180158
Gm6377	2.59863	0.000636697	0.0182153
Arntl	-0.952192	0.000609899	0.0178754
C1qtnf2	-2.17681	0.000677613	0.0189806
Arxes2	-2.49737	0.000704479	0.0192838
Fcgrt	-1.39477	0.000615502	0.0178795
Tnk2	-1.06619	0.00061211	0.0178754
Metrnl	1.84158	0.000630131	0.0181346
Ncf4	1.91165	0.000631731	0.0181513
Bcl2a1b	1.92482	0.000659417	0.0186677
Gpr176	1.60649	0.000709119	0.0193468
Plekhh3	-1.36997	0.000622936	0.0180158
Fam53b	-1.32603	0.000665773	0.0187965
Btbd16	1.77589	0.000722937	0.0195445
Ppp1r14a	-1.9431	0.0006917	0.0190463
Gm15056	6.01316	0.000575235	0.0173041
Klhl13	-1.63424	0.000639759	0.0182186
Ctsf	-1.75443	0.000648091	0.0184138
Rtkn2	-3.32607	0.000712493	0.0193796
Prickle1	-1.68782	0.000683025	0.0190116
Phactr2	-1.76645	0.000717158	0.0194768
Mrgpra2b	4.75596	0.000561635	0.0171445
Foxf2	-1.63209	0.000653901	0.0185494
Mapt	-1.78072	0.000687267	0.0190236
Cd69	2.39324	0.000667984	0.0188025
P2ry13	1.99883	0.00067588	0.0189618
Ccdc88b	2.1452	0.000633547	0.0181743
Slc5a12	-2.73222	0.000684048	0.0190116
Dapk1	-1.29503	0.000704649	0.0192838
Rerg	-1.46457	0.000669145	0.0188025
Trp53bp2	-1.35918	0.000686303	0.0190236
Ogn	-3.34118	0.000743027	0.0199666
Plekhd1	-1.40087	0.000639923	0.0182186
Egfl6	-1.84949	0.000688742	0.0190236
Tm4sf19	3.10045	0.000733942	0.0197821
Ctxn1	-1.40085	0.000703004	0.0192838
Ppm1j	1.62897	0.000751897	0.0201443
Elf5	-1.21133	0.000679347	0.0189993
Coch	1.63613	0.00076672	0.0203884
Fhdc1	-1.20508	0.000681578	0.0190116
Vav1	1.77688	0.000682937	0.0190116
Slc1a3	-1.44659	0.000690832	0.0190463
Wfdc17	3.95286	0.000795124	0.0208652
Ptgfr	-2.00615	0.000707175	0.0193233
Aldh1a1	-2.36083	0.0007784	0.0206068
Mvb12b	-1.11128	0.000702341	0.0192838
Ahr	-1.67636	0.000764515	0.0203601
Psd3	-1.12677	0.000757152	0.0202459
Wdr6	-1.25007	0.000718943	0.0194956
Slc25a23	-1.48182	0.000721539	0.0195363
Lrrc63	1.66741	0.000838159	0.0216117
Pstpip1	1.53837	0.000711995	0.0193796
Limch1	-2.78098	0.000837462	0.0216117
Ak3	-1.67817	0.000776514	0.0205874
Creb3l2	-1.06971	0.00074795	0.0200687
Wscd1	-1.72515	0.000727311	0.019633
Zbtb14	-1.0624	0.000737009	0.0198348
Pcdh18	-1.45474	0.00075796	0.0202459
Gpr84	4.08681	0.000857416	0.0219182
Wnt3a	-2.25063	0.000815359	0.0212193
Atp1b4	1.7767	0.000877345	0.0222049
Exph5	-1.62441	0.000794159	0.0208652
Aqp9	1.59694	0.000858862	0.0219237
Trim6	1.40151	0.0007918	0.0208652
2610028H24Rik	-1.26044	0.00075995	0.0202687
Snrk	-1.50019	0.000806103	0.0210899
Ccpg1	-1.26903	0.000796346	0.0208652
Mtss1	-1.28687	0.000792847	0.0208652
Chrdl1	-2.41617	0.000774543	0.0205657
Arsk	-1.09662	0.000784364	0.0207339
Crebrf	-1.62048	0.000854346	0.0219024
Sgcd	-1.74092	0.000843674	0.0217112
Gulp1	-1.57478	0.000819641	0.021257
Fam13a	-1.31871	0.000809127	0.0211071
Lims2	-1.38669	0.000807822	0.0211039
Ikbke	2.48183	0.000795728	0.0208652
Cav2	-2.35967	0.000895894	0.0224515
Bcl2a1d	1.81288	0.000864875	0.0219829
Npr3	-2.12553	0.00086417	0.0219829
Casp4	2.72682	0.000856918	0.0219182
Fkbp4	-1.146	0.000818989	0.021257
Ckm	-2.43754	0.000944476	0.0230853
Apol10b	1.88491	0.000844451	0.0217112
Lrp6	-1.33368	0.000895563	0.0224515
Slc44a3	-1.03579	0.000815806	0.0212193
Mthfd2	1.4273	0.000838015	0.0216117
Adamts17	-2.38625	0.000829744	0.0214878
Has1	1.99202	0.000898101	0.0224752
Cd300lg	-2.404	0.000864421	0.0219829
Ttll7	-1.01625	0.00087909	0.0222176
Gstm2	-1.59263	0.000892134	0.0224515
Igfbp6	-1.6692	0.000893078	0.0224515
Plekhn1	1.60638	0.000854201	0.0219024
Gata6	-1.14518	0.000866953	0.0220043
Lbh	-2.31675	0.000951688	0.0231981
Bean1	1.75738	0.00093319	0.0230399
Ifi44	2.54831	0.000905169	0.0225887
Antxr1	-1.549	0.000948589	0.0231541
Csf2rb2	1.9398	0.000868345	0.0220084
Cnst	-1.047	0.000890774	0.0224515
Postn	-1.53923	0.00094264	0.0230721
Gucy1a2	-1.80598	0.000936382	0.0230564
Sirpb1a	2.07205	0.00102484	0.0243766
Misp	1.30709	0.000902715	0.022559
Ceacam16	2.15442	0.00103416	0.0244729
Efemp1	-1.87374	0.000938203	0.0230564
Sdc2	-1.79025	0.000929779	0.0230098
Tcaf1	-1.05571	0.000894499	0.0224515
Acvrl1	-1.89062	0.00102228	0.0243641
Ptprf	-1.47222	0.00102833	0.0243766
Irs1	-2.08513	0.000940358	0.0230564
Rtp3	-1.66513	0.000922137	0.0229153
Cdc42bpa	-1.42916	0.000998444	0.0240422
Siglece	2.31823	0.000940707	0.0230564
Ackr1	3.19232	0.00106764	0.0249344
Rbp1	-1.54055	0.000921736	0.0229153
Tbx5	-1.41261	0.000924677	0.0229153
Prss22	2.45812	0.00102873	0.0243766
Rnase4	-2.58076	0.00102778	0.0243766
Smpdl3b	1.89614	0.000996822	0.0240355
Myh14	-1.99631	0.00105296	0.0247536
Smad9	-2.03556	0.000909033	0.0226535
Sema6a	-1.44808	0.000994908	0.0240219
S1pr4	-1.11718	0.000923599	0.0229153
Klhl24	-1.89549	0.00102274	0.0243641
Prkca	-1.20574	0.000957144	0.0232992
Ptgfrn	-1.66661	0.00104118	0.0245448
Fpr2	3.08156	0.000975422	0.0237118
Map4k2	-1.49758	0.000999951	0.024046
Colec12	-1.68533	0.00101182	0.0242123
Ndrg2	-1.19706	0.000978376	0.023719
Pilra	2.01081	0.000990573	0.0239803
Myh11	-1.24682	0.00103997	0.0245448
Ids	-1.85137	0.00106708	0.0249344
Cpq	-1.29194	0.000978079	0.023719
Ube2c	-1.91025	0.00107716	0.0250912
Sh2d1b1	-1.61536	0.00108399	0.0252172
Dmbt1	1.34629	0.000939396	0.0230564
Dock9	-1.46126	0.00111484	0.0257823
Cngb3	1.9703	0.00112706	0.025982
Nox4	-1.50642	0.00105847	0.0248505
Mgam	1.44554	0.000933578	0.0230399
Cutal	-1.42503	0.00106402	0.0249152
Mmp11	-1.37471	0.000991843	0.0239803
Patz1	-1.03928	0.00101124	0.0242123
Lair1	1.88451	0.0010184	0.0243257
Efna1	-1.47218	0.0010619	0.0248981
Asb4	2.16276	0.00122854	0.0277758
Plekha4	1.36597	0.00101111	0.0242123
Slc13a2	1.75569	0.00126187	0.0282859
Snx25	-1.33133	0.00111018	0.0257258
Plk3	2.0247	0.00104133	0.0245448
Jmy	-1.10114	0.00111695	0.0257823
Acss3	-1.37492	0.00107262	0.0250179
Il2ra	1.5347	0.00110915	0.0257258
Map2k6	-1.78104	0.00116324	0.026644
Ccl12	5.45121	0.00127223	0.0284466
Gas2l3	1.26953	0.00104587	0.0246194
Dlc1	-1.62495	0.00124748	0.0280336
Acvr2b	-1.46924	0.00114147	0.0262465
Idh2	-1.08842	0.00113761	0.0261913
Sh2d5	1.83662	0.00130862	0.0289339
Prrc2b	-1.46569	0.00128086	0.0285679
Crlf1	-1.5217	0.00116924	0.0266787
Nfib	-1.89002	0.00130367	0.0289321
Astn2	-1.50546	0.00110693	0.0257175
Adgrb1	1.7755	0.00115895	0.0266142
Was	1.20436	0.00111666	0.0257823
Cyp7b1	1.73723	0.00117967	0.0268824
Tef	-1.51267	0.00119898	0.0272527
Clca3a1	1.36888	0.00116529	0.0266568
Cd59a	-1.24723	0.00116904	0.0266787
Gtf3c1	-0.893686	0.00124545	0.0280234
Pdpr	-0.868219	0.00116203	0.026644
Nwd2	1.48286	0.00136188	0.0296709
Emid1	-1.95809	0.00122977	0.0277758
Oaz2	-1.41633	0.00123874	0.027943
Itgb2l	1.48848	0.00118345	0.0269341
Prss8	-1.20294	0.00121423	0.0275642
Mxra8	-1.80874	0.00127771	0.0285335
Nfia	-1.41278	0.00130349	0.0289321
Nckap5	-1.69591	0.00130756	0.0289339
Vwf	-1.99893	0.00139884	0.0300938
Rdh12	2.69427	0.00142845	0.0304944
Il15ra	2.12783	0.00125378	0.0281399
Smurf2	-1.47537	0.00135401	0.0296709
Adgrg6	-1.33087	0.00131576	0.0290225
Cdkn1b	-1.53146	0.00130038	0.0289309
Ephb3	-1.11852	0.00122963	0.0277758
Ndnf	-2.0571	0.00135617	0.0296709
Prickle2	-1.25154	0.00135707	0.0296709
Tjp1	-1.74835	0.00143819	0.030586
Krt83	2.50916	0.00135913	0.0296709
Ccdc152	-1.40908	0.0013054	0.0289339
Snx22	-1.30516	0.00132044	0.0290873
Tspan18	-2.25881	0.00136357	0.0296709
Slc52a3	-0.895338	0.00124413	0.0280234
S100a14	1.50779	0.00137142	0.0297095
Tubb3	2.17819	0.00154677	0.0316377
Mid2	-1.24122	0.00135266	0.0296709
Slc37a2	1.01631	0.001222	0.0277054
Il12a	1.42832	0.00144132	0.0306161
Hspbap1	1.18673	0.00126937	0.0284184
Slco1a5	1.39535	0.00131588	0.0290225
Fcrlb	3.78316	0.00157075	0.0316778
Phf24	-1.45205	0.00129096	0.0287572
Ndn	-1.2122	0.00138665	0.0299177
Nebl	-1.8997	0.00144478	0.030653
Cxcl3	4.81813	0.00159507	0.0319068
Elovl5	-1.74234	0.00145104	0.0306893
Bcl9l	-1.17331	0.00138129	0.0298382
Zfp652	-1.21897	0.001372	0.0297095
Tbx2	-2.03911	0.00143682	0.030586
Cd81	-1.75981	0.00145165	0.0306893
Paqr7	-1.18925	0.00134089	0.0295012
Cldn2	1.92875	0.00156964	0.0316778
Mtch1	-1.31354	0.001413	0.030303
Ocln	-1.22184	0.00137924	0.0298301
She	-1.34427	0.00141607	0.0303245
Cfb	2.66136	0.00145678	0.030725
Klrk1	1.41412	0.00136347	0.0296709
Adamtsl2	-2.27662	0.00140531	0.0301745
Klra17	2.91328	0.00160988	0.0319894
Scd1	-2.85297	0.00163912	0.0323528
Adora2a	1.3145	0.00135981	0.0296709
Ivns1abp	-1.43857	0.00147223	0.0308683
Hs3st1	-1.26521	0.00136959	0.0297095
Nrarp	-1.35111	0.00137186	0.0297095
Cat	-1.8566	0.00149697	0.0311393
Car3	-2.53401	0.00147803	0.0309174
Dpp4	-1.32665	0.00147017	0.0308683
Ly6c2	3.2708	0.00147199	0.0308683
Vtn	-1.7182	0.00152886	0.031537
Ckmt2	-1.58387	0.00149737	0.0311393
Zfhx3	-1.22637	0.00154814	0.0316377
Calml4	-1.37587	0.00145646	0.030725
Sox9	1.45699	0.00160491	0.0319602
Fndc9	1.26951	0.0015923	0.0319068
Sox18	-1.9478	0.00146837	0.0308683
Btbd19	1.30887	0.00139987	0.0300938
Bmp3	-1.77075	0.00142876	0.0304944
Lrrc17	-2.40969	0.00170011	0.0330596
Cyp39a1	-1.06383	0.00139743	0.0300938
Sypl	-1.34023	0.0015127	0.031385
Iigp1	2.68236	0.00153198	0.0315648
Zdhhc14	-1.60243	0.0014174	0.0303245
Sipa1l3	-1.07583	0.00152049	0.0314734
Myo6	-1.34226	0.00153647	0.0315843
Far2	1.27007	0.00150788	0.0313215
Arap2	-1.23777	0.00155788	0.0316377
Abca8b	-1.38542	0.00144938	0.0306893
Fgf11	-1.50922	0.00155076	0.0316377
Pgm5	-1.60348	0.00148564	0.0310038
Timp2	-2.11661	0.00166172	0.032603
Rtn4rl1	-1.52499	0.0014804	0.0309306
Cbx7	-1.26467	0.00147534	0.0308972
Pxdc1	-1.48752	0.00153421	0.0315744
Camp	3.62277	0.00154133	0.0316377
Serpine2	-1.20988	0.00152029	0.0314734
Igsf6	1.99665	0.00154966	0.0316377
Prok2	3.02708	0.00181232	0.0344563
Tgtp2	2.41299	0.00164731	0.0324068
Zdhhc3	-1.1769	0.00157722	0.0316919
Tox3	-1.35394	0.00148861	0.0310294
Krtap3-2	4.47803	0.00101229	0.0242123
Itgb5	-1.37626	0.00155887	0.0316377
Dhrs3	-1.4068	0.00156389	0.0316377
Thnsl2	-1.27764	0.00159354	0.0319068
Cklf	1.15458	0.00161175	0.0319894
Ccdc85a	-1.52353	0.00156169	0.0316377
Tex12	3.68269	0.00157458	0.0316778
Ano1	-1.29924	0.00157909	0.0316937
Dpt	-1.74458	0.00161899	0.0320261
Abhd14b	-1.29999	0.00155987	0.0316377
Dyrk2	-1.05642	0.00152435	0.0314832
Plcg1	-1.24577	0.00164339	0.0324012
Aplp2	-1.89002	0.00176537	0.0339736
Scgb3a2	-2.76522	0.00176539	0.0339736
Nfkbie	1.95544	0.00155511	0.0316377
Atp8b4	1.81888	0.00155988	0.0316377
Marveld1	-1.47219	0.0016464	0.0324068
Ctla4	1.83415	0.00189771	0.035257
Abca13	1.76861	0.00143601	0.030586
Agap1	-1.31713	0.00169188	0.0329567
Cpa3	-2.53039	0.0018525	0.0347936
Egflam	-1.72022	0.00161171	0.0319894
Rere	-1.12242	0.00171308	0.0332244
Slitrk6	-1.71264	0.00177362	0.0339922
Chst3	-1.76999	0.00157338	0.0316778
Smad6	-1.91183	0.00171873	0.0332618
Dstyk	-0.970222	0.00161505	0.0320183
Irgm1	2.53637	0.00168838	0.0329243
Sgsh	-1.22418	0.00157475	0.0316778
Inmt	-3.65851	0.00185639	0.0347936
Trp53i13	-0.880154	0.00160416	0.0319602
Pik3r1	-1.29553	0.00176463	0.0339736
Colgalt2	-1.67588	0.00156241	0.0316377
Tpra1	-1.08341	0.00159932	0.0319559
Kcna2	-2.11109	0.00160142	0.0319602
Pxdn	-1.29995	0.00175225	0.0338737
Slit3	-1.23027	0.00171124	0.0332244
Pde2a	1.09366	0.00152449	0.0314832
Ptpro	1.02669	0.00147102	0.0308683
Plce1	-1.32995	0.0016721	0.0327141
Scn3a	-2.26568	0.00166006	0.032603
Adgra2	-1.1537	0.00166277	0.032603
Loxl4	1.02714	0.00156388	0.0316377
Kank4	-2.27546	0.00163404	0.0322881
Mcc	-1.48885	0.0017988	0.034364
Plekha6	-1.33069	0.00167581	0.0327508
Gm14403	-1.26998	0.00167023	0.0327135
Azgp1	-2.19946	0.00205274	0.0370712
Atf3	1.69435	0.00161679	0.0320183
Cav1	-2.84601	0.00196224	0.0360452
Mmgt1	-1.19949	0.00170088	0.0330596
Crim1	-1.57162	0.00188335	0.0351959
Tmcc3	-1.58722	0.00181908	0.0344563
Aph1b	-0.878942	0.001683	0.0328552
Slamf1	1.82458	0.00190087	0.035257
Nipal3	-1.77642	0.00176884	0.0339736
Rora	-1.16083	0.00181382	0.0344563
Sspn	-1.55724	0.00171576	0.0332403
Abl1	-0.963485	0.00179333	0.0342962
Crip2	-2.09133	0.00190399	0.0352782
Nrp1	-2.25754	0.00198808	0.0363456
Pgf	1.96043	0.00188828	0.0351959
Siglecf	-2.18014	0.00185461	0.0347936
Slpi	2.82378	0.00181875	0.0344563
Adrb1	-1.63196	0.00177168	0.0339915
Map1lc3a	-1.25097	0.00181646	0.0344563
Lrp5	-1.23621	0.00186936	0.035
2310022B05Rik	-1.33387	0.00180127	0.0343744
Sun1	-1.00878	0.00182719	0.0345366
Ctps	1.64205	0.00176741	0.0339736
Sox7	-1.28757	0.00184181	0.0347761
B4galt4	-0.925295	0.00180986	0.0344563
Fhl3	1.26109	0.00182457	0.0345237
Nhlrc2	-1.1879	0.00188588	0.0351959
Cd300a	1.41489	0.00175668	0.0339225
Zc3h12d	1.28679	0.00177667	0.034014
Stk4	-1.38029	0.00197292	0.0361425
Mlkl	2.21695	0.00185088	0.0347936
Bace1	-1.00461	0.00184793	0.0347936
Bach2	-1.27943	0.00180846	0.0344563
Slc39a14	2.2474	0.00185044	0.0347936
Jup	-1.79845	0.00209061	0.0375657
Wwtr1	-1.44753	0.00205224	0.0370712
Gbp2	2.7289	0.00195886	0.036033
Pcolce	-1.32654	0.00188969	0.0351959
Snhg4	2.05345	0.00229844	0.0398165
Il27	3.13634	0.00227798	0.0396866
H1f0	-1.33011	0.00193343	0.0357495
Ccnb1	-2.5689	0.00223753	0.0392202
Tldc2	2.19896	0.00234749	0.0402365
Fzd6	-1.1287	0.00190047	0.035257
Gjb6	-1.22181	0.00208372	0.0374796
Sned1	-1.04271	0.00188598	0.0351959
Pdss1	1.35673	0.00197222	0.0361425
Kcnmb2	-1.10797	0.00199325	0.0364027
Zfp872	1.98659	0.0020274	0.0368485
Maob	-1.01161	0.00189302	0.0352213
H2-Ob	-1.37035	0.00195311	0.0359642
Myl9	-1.61883	0.00205478	0.0370712
Hpgd	-2.68462	0.00225776	0.0394953
Hopx	-1.79529	0.00216668	0.0383166
Ushbp1	-1.59198	0.00194648	0.0358791
Sh3bp4	-0.972282	0.00193618	0.0357632
Ifit2	2.76225	0.00202289	0.0368311
Il20rb	1.36092	0.0021289	0.038024
Cbr2	-3.03369	0.00233906	0.0401307
Kcnab1	1.17172	0.00204219	0.0370312
Plekhh2	-1.1394	0.00199572	0.0364106
Mtus1	-1.38531	0.00217843	0.0384089
Tsc2	-1.28236	0.00210531	0.0377317
Sult6b1	1.56727	0.00231935	0.0400234
Celsr3	1.32698	0.00184828	0.0347936
Radil	-1.23926	0.00194074	0.0358103
Micall2	0.807513	0.00192071	0.035551
Fxyd1	-1.71518	0.00212232	0.0379445
Slamf6	1.41824	0.00207532	0.0373663
Pde3a	-1.51351	0.00214047	0.038176
Tmc5	1.39713	0.00202798	0.0368485
Fbxl20	-1.15624	0.00210748	0.0377317
Adgre5	-2.01921	0.00233841	0.0401307
Dusp2	3.1411	0.00224988	0.039396
Glo1	-1.49265	0.00210603	0.0377317
S100a8	4.61788	0.00227982	0.0396866
Cdh16	-2.21009	0.00216891	0.0383166
Natd1	-1.03003	0.00203028	0.0368528
Mov10	1.166	0.00196357	0.0360452
Setdb2	1.3729	0.0020529	0.0370712
St8sia2	-1.45397	0.00201785	0.0367768
Zfyve21	-1.39623	0.00210831	0.0377317
Plcxd3	-2.11853	0.00251141	0.0417624
Sparcl1	-2.12679	0.00238539	0.0406519
Gadd45g	1.59941	0.0020739	0.0373663
Bcam	-1.93024	0.00236058	0.0403447
Sox13	-1.30634	0.00217146	0.0383238
Tmtc1	-1.77051	0.0022892	0.039708
Fmo2	-2.49052	0.00250137	0.0416732
Lypd2	-1.63971	0.00223254	0.0392079
Il6	5.74607	0.0026589	0.043169
Rap1gap2	0.958494	0.00197751	0.0361895
Tnxb	-2.06816	0.00231402	0.0400087
Gfra2	-1.19394	0.00205387	0.0370712
Rnaseh2c	-1.15492	0.00228728	0.039708
Mcoln3	-2.4693	0.00263576	0.0429054
Hmox1	2.67336	0.002151	0.0382009
Rgmb	-0.992954	0.00215993	0.0383098
Slc29a1	-0.965991	0.00215165	0.0382009
Mfsd6	-0.987529	0.00221735	0.0389795
Phex	-1.9706	0.00214169	0.038176
Uchl4	1.66906	0.00244496	0.0412615
Kbtbd3	-1.24878	0.0022884	0.039708
Tmem220	-0.937412	0.00227133	0.0396549
Kitl	-1.94505	0.00248498	0.0415918
Msrb3	-1.25351	0.00227951	0.0396866
Acly	-1.25813	0.00237079	0.0404804
Gabra3	-1.32221	0.00214853	0.0382009
Atp2b4	-0.920764	0.00223764	0.0392202
Bche	-1.52233	0.0021668	0.0383166
Chad	-1.65165	0.00220507	0.0388402
Ppp1r16b	-1.6184	0.00244745	0.0412615
Ldb1	-0.9967	0.00221348	0.0389498
Parva	-1.56473	0.00245963	0.041364
C1galt1	-1.22459	0.00232442	0.0400721
Ccdc141	-1.27289	0.00228995	0.039708
Itk	0.935183	0.00216477	0.0383166
Add3	-1.39091	0.00244891	0.0412615
Pygo1	-1.68373	0.00257674	0.0423188
Gpc3	-1.61082	0.00237561	0.0405239
Gstt1	-1.53384	0.00231807	0.0400234
Fasl	2.18307	0.0028352	0.0452492
Mal2	-1.88769	0.00256593	0.0422288
Cox6a2	-1.46137	0.00246223	0.0413687
Zkscan14	-1.26149	0.00245702	0.0413591
Plac8	2.47858	0.0024127	0.0409608
Il3ra	0.927634	0.00214886	0.0382009
Hadh	-1.21156	0.0023346	0.0401307
Cst8	-2.58447	0.00290884	0.0459181
Fgf10	-1.08633	0.00227108	0.0396549
Rasd1	1.6571	0.00242896	0.0411384
Arhgef17	-1.03914	0.0025147	0.0417782
Arhgef37	1.21161	0.0023084	0.0399502
Tmprss2	-1.26236	0.00233058	0.0401008
Lmtk2	-1.26263	0.00252641	0.0418948
Cytl1	-1.89827	0.00255511	0.0421682
Pfkfb2	-1.02829	0.00247439	0.041456
Gbp3	2.26544	0.00243584	0.0411969
Magi3	-1.45664	0.00256692	0.0422288
Cxcl15	-2.41906	0.002809	0.0449112
Arhgap21	-1.20382	0.00255708	0.0421682
Itgam	2.38291	0.00243008	0.0411384
Paip2	-1.44639	0.00253343	0.0419721
Tlr9	2.10012	0.00235484	0.0403181
Taok2	-1.10684	0.00256786	0.0422288
Palld	-0.982436	0.00254037	0.0420481
Etv1	-1.40944	0.00232755	0.0400873
Best1	1.31712	0.00235677	0.0403181
Arhgef26	-1.16879	0.00254678	0.0420803
Snai2	-1.52114	0.00249888	0.0416732
Zbtb4	-1.59804	0.00266484	0.0432262
Ada	1.05952	0.00249488	0.0416732
Rtp4	2.30813	0.00259985	0.0425588
Daam1	-1.09401	0.00264287	0.0429479
Adam8	2.1844	0.0024728	0.041456
Tmem200a	-1.69748	0.00263786	0.0429054
Megf6	-1.50495	0.00254703	0.0420803
Adk	-0.996382	0.0025074	0.0417347
P3h3	-0.975781	0.00239408	0.040761
Sh3tc2	-1.43041	0.00241081	0.0409608
Treml2	1.73237	0.00244158	0.0412549
Cpa6	2.64229	0.00315751	0.0479893
Gm17359	2.45676	0.00315417	0.0479795
Lacc1	1.69042	0.00246994	0.041456
Afap1l1	-1.49196	0.00273604	0.0441404
Cdkl5	-1.18601	0.00248716	0.0415918
Htra3	-1.93863	0.00249998	0.0416732
Zfp362	-1.00081	0.0024224	0.0410865
Ndst1	-1.81625	0.00292726	0.0459711
Igf2bp2	0.893417	0.00240251	0.0408655
Aqp1	-2.04033	0.00289125	0.0458498
C1qtnf3	-1.91862	0.00307401	0.0471217
Pam	-1.72688	0.00289751	0.0458498
Utrn	-1.49886	0.00304708	0.0468295
Cyp4b1	-2.24637	0.00292613	0.0459711
Kdr	-1.76678	0.00292767	0.0459711
Mapre2	-0.989895	0.00263374	0.0429054
Sod3	-1.94597	0.00284741	0.0453595
Cebpe	2.82846	0.0030691	0.0470869
Acoxl	-2.06451	0.00258328	0.0423653
Adamts10	-1.7619	0.00277012	0.0445674
Sesn1	-1.13704	0.00261218	0.0426294
Cd300ld	1.42893	0.00267093	0.0432856
Lrrn3	-1.1601	0.00257807	0.0423188
Hdac7	-1.27999	0.00289854	0.0458498
Wwc2	-1.07795	0.00279049	0.0447682
Sh3bp2	1.61947	0.00260754	0.0426294
Ppp1r16a	-1.0413	0.00261041	0.0426294
Bpgm	-0.996528	0.00269908	0.0435834
Dnal4	-0.979447	0.00269282	0.0435217
Dennd6b	0.82928	0.00252101	0.0418441
Steap3	-1.19564	0.00261372	0.0426294
Mylk4	-1.4789	0.00267993	0.043392
Apoa2	2.7484	0.00330478	0.0491803
Sec14l3	-2.63807	0.00326609	0.0488081
Serpinf1	-1.19427	0.00269047	0.0435217
Adh7	-1.6559	0.00280725	0.0449112
Wwp1	-1.54702	0.00303584	0.0467012
Stfa2l1	5.36212	0.00340159	0.0501521
Syt8	2.37037	0.0034663	0.0508171
Ube2h	-1.2943	0.00289651	0.0458498
Usp18	2.37393	0.00279253	0.0447682
Kcns3	-1.71169	0.00297476	0.0463164
Rbl2	-1.09656	0.00282006	0.0450477
Grb14	-1.14337	0.00276123	0.0444663
Acaca	-0.891256	0.00301461	0.046652
Cpne2	1.30574	0.00273942	0.0441549
Mat2a	-1.82274	0.0030359	0.0467012
Ulk2	-1.08779	0.00296936	0.0463164
Foxp1	-1.38622	0.00316653	0.0480445
Atp1a2	-2.19981	0.00300389	0.0465517
Heyl	-1.2168	0.00280078	0.0448603
Lepr	-1.29293	0.00300552	0.0465517
Slc10a1	1.72446	0.00349928	0.0510384
Ets1	-1.65877	0.00322816	0.0486077
Add1	-1.56528	0.003103	0.0473625
Lpcat1	-1.45066	0.00308119	0.0471861
Col6a3	-1.74305	0.00320988	0.048455
Rrp12	0.779092	0.00259613	0.0425369
Robo2	-1.51539	0.00284975	0.0453595
Myo5b	-1.11275	0.00302003	0.0466953
Tgfb3	-1.49141	0.00289441	0.0458498
Cspg4	-1.11317	0.00278849	0.0447682
Grem2	-1.43265	0.0029611	0.0462925
Gnpat	-1.06102	0.00296284	0.0462925
Trp53inp2	-1.32926	0.00316391	0.0480445
Selp	3.05989	0.00293197	0.0459711
Suv39h2	1.3035	0.00292973	0.0459711
Arid1b	-0.95745	0.00310057	0.0473625
Myo5c	-1.13493	0.00311515	0.0474669
Gata2	-1.2251	0.00303406	0.0467012
Pcnx	-1.19024	0.00327625	0.0488922
Atp1a3	0.977551	0.0027725	0.0445674
Cd36	-2.20998	0.00347152	0.0508171
Eid3	2.24508	0.00347834	0.0508467
Alas2	-1.12207	0.0030025	0.0465517
Grb7	-0.996587	0.00284192	0.0453158
Kctd12b	-1.35167	0.00290975	0.0459181
Pkib	0.854698	0.00286708	0.0455542
Gna12	-1.08128	0.0029917	0.0464991
Ypel2	-1.09319	0.00292094	0.0459711
Mgp	-2.49003	0.0034102	0.0501634
Spic	2.78645	0.00384574	0.0536558
Maoa	-1.07737	0.00300318	0.0465517
Hspa12b	-1.06213	0.00303138	0.0467012
Mfap3l	-1.0658	0.00297126	0.0463164
Ptprd	-1.54248	0.00317211	0.0480883
Rec114	1.145	0.00318288	0.0481546
Tm7sf3	-0.962267	0.00296284	0.0462925
Ralbp1	-1.00837	0.00322155	0.048549
Rai2	-1.14386	0.00302362	0.0467012
Blk	-1.50324	0.00328347	0.0489449
Tmcc2	-1.41165	0.00318376	0.0481546
Aanat	1.59919	0.00383847	0.0536349
Zfp12	-0.841519	0.00291648	0.0459706
Flt3l	-0.952555	0.00297407	0.0463164
Cenpj	0.860708	0.00286444	0.0455528
Egln3	1.17496	0.00336567	0.0498785
Csf2	1.22604	0.00339052	0.0501521
Tek	-2.00458	0.00348123	0.0508467
Smim1	-0.862869	0.00298811	0.0464838
Zfp219	-0.961891	0.00295661	0.0462925
Rbpms	-1.25713	0.00323932	0.0486882
Mmp2	-1.39367	0.00321963	0.048549
Pof1b	-1.1112	0.00308999	0.0472449
C130074G19Rik	-1.13822	0.00311326	0.0474669
Heatr9	1.52861	0.00374213	0.0530175
Ehd4	-1.9454	0.0035642	0.0516692
Serinc5	-1.28966	0.00325676	0.0487651
Arhgef12	-1.78973	0.0037588	0.0531445
Svep1	-1.30839	0.00340121	0.0501521
A530064D06Rik	2.93846	0.00391361	0.0540066
Gdf10	-2.20639	0.00351843	0.0511649
Slc24a4	-1.57338	0.00306592	0.0470784
Tmem44	-1.50737	0.0030835	0.0471861
Psd	0.872845	0.00291057	0.0459181
Smim10l1	-1.38588	0.00333515	0.0495372
Nlrc5	2.00227	0.00318728	0.0481546
Thbd	-2.30098	0.00372524	0.0529637
Lgals2	-1.45031	0.00404553	0.0551026
Dkk3	-1.23111	0.00325775	0.0487651
Gja5	-1.60826	0.00324553	0.0487048
Rab3a	-1.05609	0.00318502	0.0481546
C5ar1	1.90785	0.00325105	0.0487466
Osbpl5	-0.988907	0.00329415	0.049063
Nup210l	1.2264	0.00303611	0.0467012
Ccser2	-1.26229	0.00358393	0.0518218
Rassf8	-1.17957	0.0032326	0.0486335
Sh3d19	-1.20718	0.00344276	0.050559
Lrp4	-1.56215	0.00363051	0.0520823
Pskh1	-1.03948	0.0032417	0.0486882
Olfm4	2.46895	0.00413785	0.0558485
Tspan7	-2.25564	0.00376606	0.0531926
Tfdp2	-1.36898	0.0034823	0.0508467
Alcam	-1.73798	0.00388715	0.0538979
Fga	1.85461	0.00405704	0.0552172
Lif	1.31357	0.00312555	0.0475847
Tom1l2	-1.02954	0.00347173	0.0508171
Wls	-1.59721	0.00360855	0.0519672
Sytl3	1.11755	0.00347018	0.0508171
Slco4a1	1.14771	0.00362723	0.0520823
Adap1	1.13349	0.0032772	0.0488922
Exosc7	-1.04681	0.00339436	0.0501521
Cyp1b1	1.3323	0.00352415	0.0512064
Cryab	-1.52499	0.00361915	0.0520497
Vpreb3	-1.42296	0.00374685	0.0530175
Tnfrsf14	1.18665	0.00340662	0.0501521
Csad	-1.05064	0.00326482	0.0488081
Fat1	-1.22527	0.00383707	0.0536349
Dock6	-1.2927	0.00376817	0.0531926
Casp1	1.77264	0.00350897	0.0511106
Amotl2	-1.4269	0.0038004	0.0534325
Hacd3	-0.906221	0.0035155	0.0511641
Bod1l	-0.894011	0.00367516	0.0525448
Mxd1	2.19058	0.00350115	0.0510384
Aspg	1.27163	0.00392266	0.054057
Pde8b	-1.28112	0.00340413	0.0501521
Lhfpl2	1.33257	0.00344035	0.050559
Mmp13	1.7304	0.00412489	0.0558424
Chst2	-1.26859	0.00332481	0.0494371
Plekhg5	-1.06802	0.00333709	0.0495372
Raver2	-1.05152	0.00339574	0.0501521
Bmyc	-1.81071	0.00399939	0.054641
Slc6a12	2.06879	0.0039629	0.0543506
Ttc3	-1.02876	0.00371764	0.05294
Rtn2	-1.5927	0.00368534	0.0525599
Uchl3	1.45841	0.00362012	0.0520497
Cnot6l	-1.18659	0.00381455	0.0535087
Atoh8	-1.57061	0.00354474	0.0514636
Bnc2	-0.863768	0.00336127	0.0498546
Zdhhc2	-1.65787	0.00386496	0.0537997
Samsn1	2.41409	0.00377258	0.0531927
Apof	2.10178	0.00465645	0.0603377
Arhgap44	-0.943286	0.00359698	0.0519264
Kcnn3	-1.50067	0.00339186	0.0501521
Cnn1	-1.41393	0.00373769	0.0530175
Myo1e	-0.816518	0.00368303	0.0525599
Mtcl1	-1.39564	0.00372295	0.0529637
Ephb4	-1.31901	0.00385494	0.0537373
Pdlim2	-0.989661	0.00368321	0.0525599
Slfn2	2.43529	0.00374635	0.0530175
Tnfaip2	1.85923	0.00357048	0.0516692
Mettl24	-1.63225	0.00383061	0.0536349
Tatdn1	1.07198	0.00366994	0.0525123
Shh	-1.84482	0.00387454	0.0538489
Insr	-1.06774	0.00389698	0.0539021
Pigh	-1.06114	0.00395087	0.054269
Fah	-1.13028	0.003688	0.0525599
Stim1	-0.868999	0.00364759	0.0522763
Nbl1	-1.56271	0.00389373	0.053899
Dync1li2	-1.21675	0.00392332	0.054057
Irx3	-1.30003	0.00356777	0.0516692
Pkp2	-0.785162	0.00356831	0.0516692
Abca5	-1.31604	0.00390626	0.0539469
Ppp1r13b	-0.922659	0.00380313	0.0534325
Zfp266	-1.3669	0.00393923	0.0541508
Tsc22d1	-1.41916	0.00404027	0.055073
Ppbp	-1.3303	0.00389183	0.053899
Zfp365	-1.03409	0.00363113	0.0520823
Sall2	-1.06571	0.00365273	0.0523079
Grb10	-0.984064	0.00383344	0.0536349
Cybrd1	-1.1157	0.00360417	0.051946
Rnf26	-0.86249	0.0037415	0.0530175
Unc93a	2.06613	0.0048866	0.0621465
Arhgef3	-1.22417	0.00407839	0.0554233
Sgce	-1.05585	0.00380828	0.0534628
Pabpc1l	1.2402	0.00469474	0.0606138
Tmem63b	-1.122	0.00390386	0.0539469
Tmem8b	-1.08624	0.00360397	0.051946
Zfp871	-1.29507	0.00423755	0.0567647
Vnn1	1.07809	0.0039695	0.0543992
Atp7b	-1.14545	0.00386545	0.0537997
Glcci1	-0.871461	0.00388761	0.0538979
Klf15	-1.35579	0.00377861	0.0532136
Trib2	-1.0946	0.00396159	0.0543506
Hepacam2	-2.09906	0.00465545	0.0603377
Tgif1	1.35316	0.0039268	0.0540631
Ipcef1	0.869375	0.00359175	0.0518927
Il10	3.80812	0.00495104	0.0626979
Secisbp2l	-1.38011	0.00445993	0.0590784
D430019H16Rik	-1.22361	0.00377414	0.0531927
Tlr1	1.6177	0.00393227	0.0540968
Csrp3	-1.7774	0.00442005	0.058812
Defb40	4.11679	0.00378716	0.053292
Ggact	-0.944808	0.00413505	0.0558485
Ahdc1	-0.916134	0.00387502	0.0538489
Sfxn5	0.770108	0.00373383	0.0530175
Cobl	-1.02251	0.00401736	0.0548445
Arl5a	-1.3199	0.0043086	0.0574576
Arsb	-0.766983	0.00388112	0.0538917
Acss1	-1.1428	0.00398078	0.0545119
Tmem245	-1.11404	0.00429097	0.0573082
Scn3b	-1.17915	0.00409087	0.0554661
Pon3	-1.24473	0.00423036	0.056711
Dpysl3	-0.908294	0.0041725	0.0561886
Rspo3	1.49245	0.00443781	0.0589166
Rtkn	-1.03186	0.00384609	0.0536558
Ppp1r3b	1.27813	0.00399128	0.054572
Rcn2	-1.03481	0.00414431	0.0558934
Dixdc1	-1.15637	0.00403933	0.055073
Slc51a	1.95441	0.00545841	0.0660678
Fibin	-1.48997	0.0042203	0.0567039
Syde2	-1.08618	0.00398697	0.0545548
Cox8b	-2.1377	0.00551068	0.0665112
Trim12c	1.20935	0.00408558	0.0554661
Zfp101	-1.04246	0.00413279	0.0558485
Pp2d1	1.08973	0.00495578	0.0627134
Megf11	0.807982	0.00383858	0.0536349
Il18rap	1.94559	0.00420807	0.0566249
Scrn1	-1.0612	0.00409004	0.0554661
Enpp2	-1.20909	0.00422759	0.056711
Scnn1g	-1.33948	0.00441809	0.058812
Lama2	-1.48703	0.00447972	0.0591752
Cobll1	-1.02335	0.00424792	0.0568609
Procr	2.608	0.00468453	0.0605257
Slamf7	2.1516	0.00422928	0.056711
Sigirr	-0.828925	0.004065	0.0552834
Adgrl4	-1.90642	0.00472168	0.0606544
Gpr15	2.37487	0.00567831	0.0677713
Rmnd5a	-1.2287	0.0045788	0.059842
Eps8l2	-1.01187	0.00421652	0.0566959
Oas1h	2.92205	0.00570448	0.0679224
Sap30	1.2186	0.00452916	0.0596403
Amz1	-1.34214	0.00456708	0.0597875
Dsp	-1.11056	0.00453707	0.0596403
Oxct1	-1.15303	0.00442863	0.0588528
Habp4	-0.892645	0.00416973	0.0561886
Sorbs3	-1.32741	0.0045961	0.0599037
Mfsd2a	-1.51945	0.00459471	0.0599037
Mxd4	-1.41278	0.00442971	0.0588528
Psmb8	1.9368	0.00455429	0.0597849
Mlc1	-0.862565	0.00425764	0.0569057
Calcrl	-2.53591	0.00534742	0.0652905
Pcdh17	-1.14883	0.0044781	0.0591752
Lilra5	-1.57053	0.00498435	0.0628717
Hlf	-1.42042	0.00413525	0.0558485
Izumo4	-1.09954	0.00455775	0.0597849
Ccl8	1.84138	0.00531346	0.0650707
Wnt2	-1.04302	0.00430337	0.0574308
Prdm6	-1.26347	0.0042524	0.0568783
Omd	-1.96375	0.00503218	0.0631873
Pcyox1	-1.15441	0.00453592	0.0596403
Hoxb5	-1.0167	0.00445205	0.0590178
Mbtps1	-1.11975	0.00467639	0.0604644
Fto	-1.07938	0.00449459	0.0592296
Epsti1	1.83057	0.0044484	0.0590132
Snap47	-0.993205	0.00448051	0.0591752
Slc22a4	1.80964	0.00578622	0.068646
Ephx1	-1.34142	0.00467414	0.0604644
Prr12	-0.937811	0.00453912	0.0596403
Sln	-1.64711	0.00501131	0.063014
Plcb4	-1.1584	0.0047126	0.060625
Nnt	-0.88781	0.00447829	0.0591752
Ankrd22	2.60978	0.00611709	0.0711687
Tspan8	-1.42519	0.0046235	0.0600061
Ccdc25	1.10283	0.00449413	0.0592296
Dennd5a	-1.34864	0.0051338	0.0637497
Fgd5	-1.09157	0.00477642	0.0611814
Ldlrad3	-0.868249	0.00439361	0.0585475
Dab2ip	-1.16672	0.00492345	0.0624523
Actg2	-1.24961	0.00470828	0.060625
Tle1	-0.842652	0.00471225	0.060625
Nav3	1.0453	0.00411871	0.0558011
Vcan	2.31988	0.00460569	0.0599423
Ly96	1.25714	0.0051121	0.0636991
Nxpe4	-1.31568	0.00456289	0.0597849
Atp6v0e2	-0.988977	0.00467045	0.0604644
Ripk3	1.40873	0.0045708	0.0597924
Mical2	-1.21844	0.00510199	0.0636991
Dnase1l3	1.36654	0.00515696	0.0639586
Vgll4	-1.06978	0.00472016	0.0606544
Rnf19b	1.66384	0.00459166	0.0599037
Cbfa2t3	-1.40163	0.00498322	0.0628717
D2hgdh	-0.785879	0.00448745	0.059223
Gabarapl1	-1.34314	0.00489157	0.0621655
Fam210a	-0.851683	0.00476586	0.06109
Sh3bgrl	-2.04372	0.00542576	0.0658136
Cdt1	0.945508	0.00475409	0.0610268
Pir	-1.02583	0.00470386	0.060625
Olfml3	-1.30549	0.00486644	0.0620228
Mlec	-1.22817	0.00508194	0.0635439
Rab27b	-1.09384	0.00462413	0.0600061
Ogdh	-1.2587	0.00540251	0.0655761
Pcnt	-0.904317	0.00512686	0.0637481
Ccdc117	-0.889505	0.0048322	0.061775
Trim2	-0.841576	0.00484354	0.061775
Slco2b1	-1.31896	0.00460577	0.0599423
Pik3ca	-1.08158	0.00526217	0.064723
Zfp664	-1.09345	0.00502937	0.0631873
Prob1	-1.12024	0.0046146	0.0599696
Foxf1	-1.59786	0.00524222	0.0646867
St6galnac3	-1.16011	0.00469943	0.060625
Ccr9	1.00748	0.00499295	0.0628717
Gab1	-1.1464	0.00499271	0.0628717
Arl4d	-1.34849	0.00478003	0.0611838
Lrrk2	-1.23026	0.00551526	0.0665112
Adamtsl1	-0.887415	0.0045813	0.059842
Sh3rf1	-0.925761	0.00487413	0.0620765
Ccng2	-1.06377	0.00483843	0.061775
Trmt10a	0.951822	0.0048864	0.0621465
Hr	-1.3377	0.00456352	0.0597849
Peli2	-0.935253	0.00484338	0.061775
Evi5	-0.943007	0.00513413	0.0637497
Zfp445	-1.04592	0.00511963	0.0637037
Egr3	0.959926	0.00499044	0.0628717
Sema4f	-0.992245	0.00460931	0.0599446
Cacna2d1	-0.983541	0.0049907	0.0628717
Fry	-0.88036	0.00516602	0.0639676
Mapk1ip1	-0.84867	0.0049833	0.0628717
Ifna4	3.96205	0.00523514	0.064644
Mecp2	-0.911416	0.00530326	0.0649904
Bok	-0.93322	0.00528588	0.0649112
Atxn1	-1.0517	0.0052658	0.064723
Hspa12a	-0.917378	0.00476514	0.06109
Egln1	-1.11278	0.0051122	0.0636991
Calhm2	-1.02328	0.00507076	0.0635113
Anapc5	-1.25956	0.00538611	0.0654216
Aldh1a7	-1.06075	0.00516171	0.0639586
Inpp5a	-0.933609	0.00511972	0.0637037
Dlx6	4.08067	0.00529179	0.0649147
Palmd	-1.08869	0.00492464	0.0624523
Dusp3	-1.3923	0.00554765	0.0667477
Muc1	-1.48334	0.00556628	0.0669266
Zfp383	-0.950308	0.00507151	0.0635113
Tns2	-1.51947	0.00573045	0.0681201
Insl6	2.48109	0.00685422	0.0757307
Slc1a4	-0.873615	0.00494233	0.0626321
Cd86	1.41675	0.00507247	0.0635113
Stxbp6	-1.38359	0.00507074	0.0635113
Yap1	-1.17694	0.00553107	0.066593
Pde1b	1.39281	0.00483997	0.061775
Fam162b	-1.55749	0.00623257	0.0718464
Abcd3	-1.18761	0.00545183	0.0660678
Aoc3	-1.37113	0.00511002	0.0636991
Phlpp1	-0.987138	0.00536963	0.0653549
Ubtd1	1.0517	0.00510106	0.0636991
Zfp740	-1.11876	0.00526693	0.064723
Nkx2-1	-1.48822	0.00561153	0.067199
Tnfaip6	1.36612	0.00649628	0.0735023
Akap11	-1.11274	0.00563983	0.0673571
B4galt6	0.857549	0.00490041	0.0622335
Ntn4	-1.27706	0.00533229	0.0652118
Tbx3	-1.31111	0.0057062	0.0679224
Pomgnt2	-1.19898	0.00537735	0.0654042
Best3	-1.31532	0.00568621	0.0678202
Pard6g	-0.817232	0.00526192	0.064723
Naip2	1.34433	0.00525816	0.064723
Lpin1	-1.36221	0.00529344	0.0649147
Tmem132c	-1.818	0.00507578	0.0635113
Slc15a2	-1.17319	0.00522025	0.0645288
Tagln	-1.10902	0.00551681	0.0665112
Cd33	1.92297	0.00551265	0.0665112
Ccr5	2.29886	0.00552799	0.066593
Aldh18a1	0.972105	0.00500576	0.0629886
Grcc10	-1.02733	0.00562384	0.0673012
Pparg	-0.983007	0.00515813	0.0639586
2200002D01Rik	1.15253	0.00600245	0.0704953
Calml3	-1.81983	0.00685876	0.0757307
Pik3r2	-0.861372	0.00524765	0.0647089
Lpxn	1.51518	0.00559538	0.0670957
AB124611	1.35223	0.00536126	0.0653549
Smo	-0.936765	0.00522219	0.0645288
Slc25a36	-1.32537	0.00577765	0.0686046
Lhfp	-1.22662	0.00563948	0.0673571
Rab3d	-0.89894	0.00546138	0.0660678
Ces1f	-1.79802	0.00625229	0.0719276
Vsnl1	-1.70486	0.00597781	0.0702648
Dck	1.39094	0.00546152	0.0660678
Ddah2	-0.849211	0.0053497	0.0652905
Sectm1a	2.54277	0.00764655	0.0809238
Pcdh1	-1.42565	0.00604426	0.0707198
Ceacam18	1.86857	0.007427	0.0794961
Mthfd1	-0.831026	0.00559247	0.0670957
Tmem106b	-1.41409	0.00610024	0.0711416
Mybphl	-1.60663	0.00648193	0.0734331
Psg22	1.95678	0.0077229	0.0814828
Clec4a3	1.45405	0.00569403	0.0678681
Sftpb	-2.35187	0.0071582	0.0776436
Ralgapb	-0.964807	0.00610869	0.0711687
Mustn1	-1.22121	0.00563013	0.0673314
Wasf3	-1.62299	0.00536769	0.0653549
Bcl7a	-1.12422	0.00538266	0.0654216
Il17a	4.10609	0.0067502	0.0750429
Osbpl6	-1.20279	0.00591374	0.06988
Pcgf2	-0.874885	0.00534374	0.0652905
Gata3	-1.24733	0.0053629	0.0653549
Catsper2	1.02366	0.00640914	0.0727933
Kank2	-1.63994	0.00617502	0.0715925
Ptpn13	-0.858032	0.00602408	0.0706227
Mapk11	0.788009	0.00532338	0.0651475
Spg20	-0.779393	0.00550323	0.0665112
Fanca	0.816969	0.00518503	0.0641585
Ubr1	-0.968893	0.00616152	0.0714825
Nmi	1.4648	0.00596852	0.070225
Ppp3ca	-1.25012	0.00636084	0.0724291
Sord	-0.88872	0.00558076	0.0670556
Lsmem1	1.89213	0.00796235	0.0828893
Dpp8	-1.36412	0.00631604	0.0721917
Pnp2	2.37898	0.00788565	0.0824274
Erbb3	-0.887818	0.00577889	0.0686046
Isoc2b	-1.41232	0.00688605	0.0758456
Vezf1	-1.36169	0.00615123	0.0714811
Ptpn2	1.01189	0.00558598	0.0670731
Adgrl1	-1.09439	0.00591949	0.0698869
Fut11	-0.847006	0.00579843	0.0687451
Trim30a	1.91443	0.00600926	0.0704953
Tmie	-1.37885	0.00657254	0.0740833
Sntb1	-0.852853	0.00560164	0.0671257
Arhgef15	-1.27255	0.00615339	0.0714811
Myo1d	-1.13129	0.00640806	0.0727933
Trim35	-1.1559	0.00608578	0.0710659
Ankrd44	-1.10096	0.00644123	0.0730647
B4gat1	-0.863368	0.00585637	0.0692939
Zc3h7b	-1.02086	0.00620461	0.0716562
Car8	-1.33328	0.00626254	0.0719535
Acox1	-1.15013	0.00615955	0.0714825
Scel	-1.21639	0.00592215	0.0698869
Isg20	1.82247	0.00609085	0.0710785
Yes1	-1.01657	0.00602814	0.0706238
Usp6nl	-0.884056	0.00595961	0.0701896
Abca1	-1.11053	0.0066869	0.0747778
Lyz2	-2.53175	0.00752219	0.0800826
Eif4b	-1.2444	0.00649421	0.0735023
Gucy2g	1.23788	0.0066906	0.0747778
Ociad2	-1.12396	0.00607223	0.070954
Arhgap29	-1.82283	0.0069155	0.075981
Rassf9	-1.48479	0.00611852	0.0711687
Zfp422	-0.695515	0.00581253	0.0688209
Zfx	-0.997098	0.00624144	0.0718491
2900026A02Rik	-1.01795	0.00620421	0.0716562
Gmppb	1.14757	0.00604318	0.0707198
Fam13c	-1.17211	0.00572156	0.0680598
Bst1	1.70893	0.00642872	0.0729693
Tmem64	-1.08224	0.00594246	0.0700802
Spock2	-1.61251	0.00696239	0.0762926
Ly9	0.88056	0.0058034	0.0687584
Atp8a1	-1.57783	0.00731235	0.0786492
Clec4a1	1.67828	0.00622798	0.0718464
Mvd	1.22296	0.00597048	0.070225
Kcnh4	1.39061	0.00635909	0.0724291
Clock	-1.12351	0.00671819	0.0748269
Nfatc3	-1.0057	0.00638425	0.072603
Il11	1.78316	0.00839472	0.0855926
Klf12	-1.19415	0.00590282	0.0697972
Lrrc10b	-1.11238	0.00618815	0.0716052
Wfdc21	2.51225	0.00657003	0.0740833
Ywhaq	-1.29668	0.00658395	0.0741627
Tmem47	-1.07924	0.00631306	0.0721917
Notch3	-1.30156	0.00652299	0.0736178
Olfml1	-1.50072	0.00618545	0.0716052
Tmem132d	-1.30007	0.00606688	0.0709379
Vegfa	-1.80577	0.00744221	0.0795634
Dph2	0.889105	0.00659621	0.0741627
Trex1	2.14885	0.00638109	0.072603
Cds2	-1.30222	0.00705088	0.0768533
Zfp763	-1.07764	0.00631044	0.0721917
Negr1	-1.85271	0.00627154	0.0719535
Tle2	-1.06749	0.00594811	0.0701005
2510002D24Rik	-1.04732	0.00660167	0.0741773
Msl3l2	-0.855962	0.00611794	0.0711687
Top2b	-1.14531	0.00687251	0.0758279
Nicn1	-0.903803	0.0063057	0.0721917
Kat6b	-0.826624	0.00627471	0.0719535
Lpcat2	1.56051	0.00623843	0.0718491
Spns2	-0.941128	0.00635566	0.0724291
Treh	1.84715	0.00881653	0.0886273
Lin7c	-1.19207	0.00669702	0.0747778
Nlrc3	0.853039	0.0060078	0.0704953
Flt1	-1.30347	0.00710488	0.0773002
Mpst	-1.03743	0.0062712	0.0719535
Socs3	2.28015	0.00633906	0.0723395
Mitd1	1.48043	0.00652084	0.0736178
Rgs11	-0.970012	0.00627201	0.0719535
Pcdhgc3	-1.28719	0.00670201	0.0747867
Acr	1.46691	0.00841785	0.0857304
Thrb	-1.01804	0.00618421	0.0716052
Helz	-0.754726	0.0065113	0.0735789
Nbr1	-0.97295	0.00689466	0.0758456
Mbnl1	-1.61398	0.00765356	0.0809499
Daam2	-0.884588	0.00620019	0.0716562
Hcls1	1.77751	0.0063408	0.0723395
Dmpk	-1.36724	0.00631976	0.0721917
Cd14	2.54336	0.00668517	0.0747778
Acta2	-1.43918	0.00702724	0.0768533
Hmcn1	-1.54845	0.00757999	0.0805537
Cox7a2l	-1.1679	0.00685633	0.0757307
Arhgef38	-1.20145	0.00658869	0.0741627
Wnt10b	-1.97276	0.00800736	0.0832607
Fgfbp1	-1.06985	0.00697565	0.0763599
Mfge8	-1.3878	0.00692483	0.07599
Kazald1	-1.41384	0.00773591	0.0814828
Gch1	1.32665	0.00646921	0.0733355
Ppm1b	-0.856457	0.00669675	0.0747778
Klf9	-1.39409	0.00711582	0.0773721
Myl12b	-1.79705	0.00733427	0.0787397
Xylt1	1.05774	0.00623315	0.0718464
Taar7d	3.37292	0.00815549	0.0839206
Rarg	-0.855776	0.00663214	0.0743792
Usb1	1.33186	0.00661495	0.0742331
Herc6	1.92573	0.00689371	0.0758456
Hmg20a	-0.985484	0.0066675	0.0746818
Slc24a1	1.2228	0.00660765	0.0741978
Acot1	-0.947131	0.00671509	0.0748269
Mb	-1.75639	0.00713184	0.0774519
Sox4	-1.15671	0.00659537	0.0741627
Ppm1k	-0.815297	0.00674751	0.0750429
Akap8l	-0.877413	0.00672514	0.0748575
Eml1	-0.870021	0.00677019	0.0752171
Dusp5	1.67385	0.00670837	0.0748109
Oxr1	-1.07711	0.0071376	0.0774673
Rasgrp4	1.03612	0.00631856	0.0721917
Irak3	1.91533	0.00678798	0.0752753
Dgkb	-1.70071	0.00731102	0.0786492
Magi1	-1.15783	0.00682669	0.0756106
A3galt2	1.36728	0.00861875	0.08713
Ptpn14	-0.83931	0.00727443	0.0784446
Cmklr1	-1.62031	0.00740736	0.0793334
H2-Q5	1.38967	0.00707543	0.0770268
Irx5	-0.845303	0.00650751	0.0735789
Il17f	2.84191	0.00939084	0.0921676
Pdgfd	-1.16232	0.00691239	0.075981
Hepacam	-1.37989	0.00730257	0.0786492
Lcp2	1.54191	0.00687606	0.0758279
Tgfbr3	-1.57089	0.00767776	0.0810617
D3Ertd751e	-1.19765	0.00679327	0.0752872
Ddx60	1.94075	0.00704723	0.0768533
Npas2	-1.00004	0.00666124	0.0746586
Mpp7	-0.898768	0.00684148	0.0756804
Zmynd11	-1.22237	0.00757176	0.0805142
Epas1	-2.29758	0.00912688	0.090523
Ggct	1.23289	0.00825269	0.0843855
Hoxa2	-1.31303	0.00761439	0.080823
Arhgap5	-1.59949	0.00779517	0.0819618
Man1a	-0.960501	0.00703487	0.0768533
Rab11fip3	-0.912269	0.00683293	0.0756327
Napsa	-1.5399	0.00763888	0.0809238
Cys1	-1.2973	0.00677887	0.075221
Trmt61a	1.27006	0.00766819	0.0810086
Dpep2	1.1202	0.00689087	0.0758456
Zfp366	-0.93763	0.00695357	0.0762585
Tlr2	2.1953	0.00740028	0.0793052
Rorc	-0.880062	0.00692	0.0759837
Kantr	-0.829133	0.00677431	0.0752171
Map3k5	-0.828907	0.0072615	0.0784446
Tshz1	-0.768979	0.00704319	0.0768533
Ankrd40	-1.36185	0.00761951	0.0808293
Card10	-0.951946	0.00712375	0.0774112
Htr2b	1.17815	0.00727407	0.0784446
Dip2c	-0.756366	0.00736379	0.0790091
Cx3cr1	-1.51425	0.00704612	0.0768533
D630039A03Rik	-0.910341	0.0070744	0.0770268
Zfyve1	-0.85221	0.00704817	0.0768533
Tnfaip3	2.33974	0.00725673	0.0784446
Nrep	-1.05262	0.0072668	0.0784446
Sertad2	-0.981139	0.00736851	0.0790122
Tlr5	-1.14073	0.00748404	0.0798189
Mblac2	-1.28938	0.00723517	0.0783356
Dio2	2.10596	0.00721113	0.0781228
Has2	1.32769	0.00879895	0.0885724
Otud7b	-1.04004	0.00793819	0.0827343
Cd2	-0.997471	0.00765945	0.0809642
Sh3rf2	-1.12288	0.00696523	0.0762926
Aspa	-1.33292	0.00782535	0.0820636
Pcm1	-1.22487	0.00819823	0.0841381
Pycard	1.20661	0.00752852	0.0801022
Atf7	-0.952166	0.00792924	0.0826893
P2rx6	-1.30604	0.00781299	0.0820043
Trim69	1.65278	0.0104346	0.098929
Klra2	1.81988	0.00773458	0.0814828
Hhip	-1.80403	0.00764383	0.0809238
Celf2	-1.06941	0.00810079	0.0838413
Btbd2	-1.03486	0.0071671	0.077693
Stard4	-0.993395	0.00732644	0.0787397
Foxo1	-1.03801	0.00774804	0.0815624
Rasal2	-1.12488	0.0079957	0.0831879
Fam117b	-1.21116	0.00791488	0.0826139
Rspo1	-1.32151	0.00789871	0.0825156
Pi16	-0.919186	0.00731262	0.0786492
Mex3b	-1.36338	0.00747404	0.0798081
Rmdn2	-0.990194	0.00727179	0.0784446
Rgs12	-1.11758	0.00788364	0.0824274
Adi1	-1.02746	0.00749631	0.0798547
Mospd2	-1.06347	0.00787476	0.0824102
Sox11	-1.45128	0.00748848	0.0798189
Arhgap9	0.971673	0.00727601	0.0784446
Mmgt2	-0.899825	0.00791738	0.0826139
Srpx	-1.42945	0.00762796	0.0808709
Arhgef11	-0.839757	0.00785545	0.0822565
Uhmk1	-0.966573	0.00777691	0.081818
Des	-1.23776	0.00804096	0.0834641
I830077J02Rik	1.88901	0.00886411	0.0890052
Nlk	-0.794152	0.00760794	0.0808026
Manba	-0.703015	0.00746213	0.0797286
Slc25a51	-1.20045	0.00820185	0.0841381
Tns3	-1.41396	0.00915227	0.0905834
Pip5k1b	-0.818233	0.00743627	0.0795476
Tmem200b	-1.22184	0.00781043	0.0820043
Lilrb4a	2.6867	0.00848933	0.0861633
Shcbp1l	1.41991	0.0101084	0.0965547
Rap2a	-1.15986	0.00814684	0.08388
Loxl2	-0.828397	0.00781164	0.0820043
Hap1	1.35752	0.00733262	0.0787397
Notum	-1.8377	0.00960719	0.0933224
Entpd2	-1.00696	0.00819242	0.0841381
Smad7	-1.19468	0.00844729	0.0859321
Scarf2	-1.60351	0.008173	0.0840524
Kifc2	-1.25429	0.0081265	0.0838721
Grpr	2.181	0.0116073	0.105292
Dynlt3	-1.42642	0.00870997	0.0879524
Nbeal1	-1.26462	0.00948781	0.0926099
Fgf23	2.43395	0.0114698	0.104469
Ptpru	-1.16582	0.00785546	0.0822565
9930012K11Rik	-1.13937	0.0081376	0.0838721
Gpm6a	-1.27811	0.0080225	0.083321
Paqr4	-0.96435	0.00782785	0.0820636
Vmn1r12	-2.88472	0.011198	0.103365
Kif13b	-0.722904	0.00823936	0.0843123
Rnf43	-0.971881	0.00748556	0.0798189
Trim30d	1.92482	0.00832897	0.0849708
Itpr1	-0.962716	0.00905009	0.0900116
Cldn18	-1.90624	0.0097137	0.0939922
A630023A22Rik	2.80175	0.011528	0.104906
Zfp248	-1.04908	0.0082408	0.0843123
Kctd4	1.15502	0.0085601	0.0867829
Myo9a	-1.06451	0.00889567	0.0890715
Sptssa	-1.22761	0.00847435	0.0860602
Thap3	-1.15105	0.00841657	0.0857304
Gpr153	-0.923379	0.00773487	0.0814828
Zfp608	-0.997195	0.00846363	0.0860003
Rrm2b	-0.940105	0.00820491	0.0841381
Coro2b	-1.04032	0.00811694	0.0838721
Kcnj3	-1.46445	0.00844585	0.0859321
Aldh3a2	-1.11818	0.00854848	0.0867144
Mylip	-0.916253	0.00813411	0.0838721
Ngp	5.7159	0.0110606	0.102575
Lin28a	1.6476	0.0109467	0.102012
Clip1	-1.10829	0.00915327	0.0905834
Kidins220	-1.06716	0.00902664	0.0898447
Camsap2	-0.854995	0.00890778	0.0891428
Robo1	-1.22834	0.0079432	0.0827382
Kctd14	-0.950797	0.00919557	0.0908005
H2-Aa	-1.36717	0.00914858	0.0905834
Slc6a20a	1.02827	0.00956191	0.0930787
Zkscan8	-0.840978	0.00830645	0.084838
Ankrd29	-0.789606	0.00802049	0.083321
Tnfaip1	-1.14917	0.00888855	0.0890715
Akr7a5	-1.35807	0.00932958	0.0918189
Fosl1	2.36028	0.0123064	0.108812
Pafah2	-0.747261	0.00808855	0.0838119
Xpc	-0.911333	0.00814064	0.0838721
Svip	-1.15198	0.00832008	0.0849286
Pex6	-0.922646	0.00814137	0.0838721
Arap3	-1.19392	0.00948781	0.0926099
Lrp2	-1.17966	0.00945029	0.0924064
Atp6v1c2	-1.07784	0.00823445	0.0843123
Sass6	0.728397	0.00806907	0.0836586
Maml2	-1.0212	0.0085862	0.0869487
Mlycd	-0.781611	0.00809733	0.0838413
Ifi47	2.17274	0.00913459	0.0905492
Aldh5a1	-1.23546	0.0082029	0.0841381
Tmem221	-1.13735	0.00880303	0.0885724
Ubald1	-0.923457	0.00826295	0.084442
Eps8l1	-0.808774	0.00810564	0.0838429
Cyp2e1	-1.81083	0.00936345	0.0919798
Man2a2	-0.836028	0.00882964	0.0887091
Tagap	1.59568	0.00878655	0.0885511
Klhl5	-1.48616	0.0096131	0.0933224
C3ar1	1.65792	0.00857327	0.0868671
St8sia4	-1.19049	0.00900001	0.0898447
Casd1	-0.844044	0.00874322	0.0882367
Ttc38	-0.915611	0.00823085	0.0843123
Chd3	-0.944463	0.00942925	0.0923414
Tns1	-1.78285	0.0115488	0.104975
Prkd3	-1.06666	0.00941969	0.0922985
Extl3	-0.992914	0.00915898	0.0905896
Fam210b	-0.992044	0.0085985	0.0870238
Ylpm1	-0.761409	0.00902064	0.0898447
Arid1a	-1.08832	0.00979614	0.0945515
Kank3	-1.69673	0.00952043	0.0927761
Pappa	1.31499	0.00805866	0.0835992
Ube2e3	-0.984219	0.00889384	0.0890715
Klhl9	-1.30398	0.00958307	0.0932338
Ankrd1	1.39723	0.00912104	0.0905154
Ripply3	-1.15549	0.00880611	0.0885724
Net1	-1.00305	0.00940701	0.0922249
Abtb2	1.16488	0.00812606	0.0838721
Ccdc86	1.38463	0.00874801	0.0882367
Tapbpl	1.15997	0.00888634	0.0890715
Sptan1	-1.54813	0.0112624	0.103585
Cemip	1.0785	0.00846123	0.0860003
Csf3r	1.92503	0.00920836	0.0908765
Bspry	-0.982158	0.00893177	0.0893327
Actl7a	1.85647	0.0135208	0.114937
Malt1	1.64655	0.00908731	0.0902811
Gpbp1l1	-1.10661	0.00953022	0.0928208
Kif13a	-0.921812	0.00966128	0.0935864
Ppm1l	-1.03093	0.00861848	0.08713
Sft2d2	-1.14452	0.00989257	0.0950529
Emp2	-1.83214	0.0114159	0.104138
Adcy5	-1.35229	0.00863956	0.0872909
Mapk3	-1.27455	0.00982038	0.0945629
Fem1b	-0.885959	0.0095992	0.0933224
Fbxo8	-0.782645	0.00917459	0.0906937
Decr2	-0.937035	0.00902828	0.0898447
Ace3	-1.69082	0.0106227	0.0999165
Myl7	-1.5401	0.00979962	0.0945515
Gpd1l	-0.873356	0.00911541	0.0905099
Ly86	0.973656	0.00935675	0.0919798
Tcea3	-1.1042	0.0094566	0.0924064
Sptbn1	-2.01288	0.0122313	0.108363
Arhgap23	-0.788614	0.00951179	0.0927426
Npr1	-1.26854	0.00996585	0.0956025
Fgr	1.73302	0.0093472	0.0919416
Pank3	-1.2072	0.010266	0.097845
Vcl	-1.42638	0.0107838	0.100952
Slc10a5	-1.40591	0.010357	0.0984025
Cplx2	-0.870568	0.00878911	0.0885511
Slc6a19	1.49434	0.0126522	0.110285
Cln3	0.98289	0.00893719	0.0893369
Ager	-1.89588	0.0115803	0.105154
Snx33	-0.981154	0.00918612	0.0907574
Alpk1	1.20752	0.00902082	0.0898447
Pla2g4c	1.60753	0.0122139	0.108363
Cyp27b1	2.24649	0.0136452	0.115444
Hnf1b	-0.912786	0.00901402	0.0898447
Mettl21c	1.80398	0.0132099	0.113263
Zfp882	-1.13667	0.00924595	0.0911467
Agap3	-0.72561	0.00925232	0.0911591
Hes1	-1.09498	0.00966119	0.0935864
Gramd2	-1.05741	0.0094548	0.0924064
Rnase11	-2.56561	0.0141103	0.118147
Rabgap1l	-1.14871	0.0105765	0.0996916
Ppfia1	-0.934022	0.00980435	0.0945515
Aifm2	0.723554	0.00908332	0.0902811
Rtn4r	2.46598	0.0142706	0.118986
Phf2	-0.780825	0.00984042	0.0947048
Myoz2	-1.72869	0.0107061	0.100383
Phpt1	-1.22731	0.010563	0.0996294
Ctnnd1	-1.4244	0.0116001	0.10528
Dnaja4	-0.92921	0.00961024	0.0933224
Relb	1.16209	0.00902155	0.0898447
Tubb1	-0.904632	0.00961933	0.0933321
Lrtm2	-0.975208	0.00922005	0.0909416
Nck2	-0.719611	0.00939949	0.0922018
Slc25a18	1.0677	0.0100273	0.0960371
Rgs3	-0.895179	0.00964204	0.0935016
Fam120c	-0.968202	0.00931356	0.0917119
Prkce	-0.810396	0.00993218	0.0953307
Snx13	-1.17875	0.010687	0.10031
Dhfr	1.01015	0.00936655	0.0919798
Esr2	-1.55823	0.0107692	0.100869
Tpcn1	-0.93886	0.00976017	0.0943907
Cib2	-1.48901	0.0124236	0.109303
Asap3	0.662709	0.00897476	0.0896622
Heg1	-1.72534	0.0117378	0.106116
Dok2	1.25643	0.00987312	0.0949171
Plvap	-1.61067	0.0109095	0.101885
Steap1	1.68655	0.0122179	0.108363
Rgma	-1.23297	0.00950759	0.0927426
Adgrl3	-1.14686	0.0105643	0.0996294
Adamts3	0.829997	0.00888392	0.0890715
Anp32a	-1.04959	0.0103496	0.0984025
Tmeff1	-1.18617	0.00969824	0.0938935
Rrp15	0.935122	0.0104502	0.099024
Bnip3l	-1.54264	0.0109119	0.101885
Mrgpra2a	2.9785	0.0147671	0.121536
Cab39	-1.46947	0.0108271	0.101251
Nrbp2	-1.39525	0.0103003	0.0980724
Cebpa	-1.41802	0.0100791	0.0963269
Zbtb38	-0.918579	0.00998546	0.0956877
Rnf150	-0.998143	0.0100528	0.0961309
Dnal1	-0.766165	0.0098086	0.0945515
Gamt	-1.58182	0.012951	0.111851
Nipal2	-0.794224	0.0097758	0.0944906
Acaa2	-0.897831	0.0101751	0.0970875
Cnot6	-1.2683	0.0110737	0.102643
Abca6	-1.5211	0.00944208	0.0924064
2610008E11Rik	-0.948702	0.0100503	0.0961309
Zfp74	-0.769886	0.00990496	0.0951207
Tlr13	2.11368	0.0107142	0.100406
Bgn	-1.80646	0.0122685	0.108579
Rbfox2	-0.672626	0.0104932	0.0992212
Acadm	-0.862896	0.00997746	0.0956625
Bst2	1.69093	0.0105636	0.0996294
Rnf167	-0.928961	0.0102016	0.0972882
Tmod1	-1.14317	0.00981961	0.0945629
Rin2	-1.24413	0.0112431	0.103575
Spdl1	1.15374	0.0123986	0.109281
Casz1	-0.871783	0.011018	0.102286
Fnbp1l	-1.32047	0.0112555	0.103575
Pira2	3.18617	0.0134063	0.114344
Atl3	-1.28577	0.0116804	0.105847
Rusc2	-1.27222	0.0110957	0.102793
Cox18	1.01443	0.011533	0.104906
Fam222a	-1.50277	0.0109813	0.102148
Klf5	-0.853941	0.0098567	0.0948102
Kif1b	-1.00525	0.0120632	0.107675
Lsm14b	-0.737866	0.0100533	0.0961309
Bend7	-0.784687	0.0101145	0.096561
Scrg1	1.98886	0.0156047	0.126217
Dtna	-0.87553	0.0107014	0.100383
Zfp106	-0.99783	0.0118606	0.106492
Cmpk2	2.16107	0.010514	0.0993646
9830107B12Rik	1.5258	0.0143429	0.11931
Susd4	-1.34021	0.0113656	0.103999
Prep	-0.809951	0.010483	0.0991769
Fbxo32	-0.810078	0.0103745	0.0985168
Ptx3	4.20001	0.0113165	0.103815
Myrf	-0.838779	0.0103858	0.0985523
Pdgfrb	-1.13843	0.0114427	0.104329
Prkci	-1.15599	0.0113387	0.103912
Diras2	-1.08595	0.0104568	0.099033
Ubqln1	-1.04015	0.0112511	0.103575
Ash1l	-1.198	0.0121031	0.107816
Gng11	-1.34173	0.0112688	0.103591
Myo10	-0.948406	0.0119883	0.107114
Ldb2	-1.08905	0.0110094	0.102268
Btbd6	-0.798397	0.0103893	0.0985523
Eif4a2	-1.84265	0.0122088	0.108363
Hspa4l	-0.83461	0.0109309	0.102008
Ace	-1.99966	0.0132126	0.113263
Tfb2m	-0.740974	0.0106081	0.0999122
Peak1	-1.14418	0.0123669	0.109131
Polr2h	0.85631	0.012087	0.107726
Rev3l	-0.807849	0.0114496	0.104339
Lat2	1.05893	0.0105429	0.0995858
Pgrmc1	-1.59518	0.0118404	0.106492
Capns2	2.1736	0.0162349	0.129416
Pcx	-0.844411	0.0106167	0.0999122
Alg13	0.817043	0.0097994	0.0945515
Kdsr	-0.853804	0.0109859	0.102148
Surf1	-0.820263	0.0106444	0.099998
Trabd2b	-1.07379	0.0102709	0.097845
Pias1	-0.973469	0.0112549	0.103575
Igf2	-1.26483	0.0106482	0.099998
Maged1	-1.18845	0.0114073	0.104138
Pbxip1	-0.900445	0.0112242	0.103501
Atp2c1	-0.889073	0.0117609	0.106116
Fktn	-0.780864	0.0106133	0.0999122
Cst3	-1.69423	0.0122736	0.108579
Smc4	-0.814805	0.0110486	0.102517
Lamp3	-1.91323	0.0131799	0.113263
Prrt4	-1.73839	0.0108221	0.101251
Sult1d1	-1.49277	0.0118709	0.106492
Tmem109	-1.28934	0.0114087	0.104138
Tm9sf3	-1.22837	0.0124817	0.109303
Yipf4	-0.954065	0.0112755	0.103598
Gabpa	-0.906559	0.0111441	0.103087
Erbb2	-0.795467	0.0108513	0.101425
Slc9a6	-0.878469	0.010978	0.102148
Pja2	-1.26396	0.0119359	0.106807
Pcp4l1	-1.10037	0.0111793	0.103253
Tap1	1.79152	0.0111389	0.103087
Zhx3	-0.934091	0.0113241	0.103832
Lamb3	-0.72858	0.010946	0.102012
Fndc4	1.14554	0.0113584	0.103986
Syt15	-1.33175	0.0104622	0.099033
Rnf145	-0.788331	0.0115354	0.104906
Gripap1	0.703142	0.0103517	0.0984025
Plxna1	-1.19542	0.0132115	0.113263
Nxph3	-1.47536	0.0137702	0.116217
Mat2b	-0.902505	0.011397	0.104138
Plau	1.03767	0.0106366	0.099994
Cdk14	-1.15483	0.0119158	0.106787
Fbxw8	-0.909841	0.0114108	0.104138
Ttl	-1.01049	0.0109542	0.102012
Psg17	1.5155	0.0164863	0.130753
Tmpo	-0.957405	0.0120797	0.107715
Pid1	-1.16423	0.0116946	0.105922
Tnfsf15	0.825714	0.0113017	0.10378
Ggt1	1.13795	0.0124716	0.109303
[truncated: 15,844 more rows]

## Sheet: S2D-Mouse-Steroids+abx vs. abx
gene_id	logFC	pvalue	fdr
Cd209b	-3.75576	5.95191e-07	0.01062
Ccdc159	-2.12738	3.70805e-06	0.019662
Cd79a	-2.46304	4.13686e-06	0.019662
Has2	-2.16215	6.7097e-06	0.019662
Sult1a1	1.97866	7.65338e-06	0.019662
Cers3	-1.84278	1.2322e-05	0.0257247
Lcn10	-3.82004	7.71361e-06	0.019662
Mrgprb3	-4.3647	5.63145e-06	0.019662
Uqcc3	1.80661	1.58528e-05	0.0267233
Ppp1r14d	-2.68014	1.29755e-05	0.0257247
Spag4	-3.00506	1.64746e-05	0.0267233
Wdr89	-2.40197	2.27047e-05	0.0315211
Zmat4	-3.06737	2.44581e-05	0.0315211
Esco2	-2.59829	2.95242e-05	0.0315211
Slc35f3	-2.80076	2.92277e-05	0.0315211
Stk32c	-2.29838	3.36143e-05	0.0315272
Meiob	-3.13804	3.00319e-05	0.0315211
Serpinb9c	-3.27566	2.84154e-05	0.0315211
Rad54b	-2.66689	3.7904e-05	0.0315272
Snap91	-2.35867	4.08045e-05	0.0315272
Pla2g1b	-2.23389	3.90899e-05	0.0315272
Trappc1	1.28364	4.24061e-05	0.0315272
Gfral	-2.97215	3.79086e-05	0.0315272
Dusp23	1.74295	5.52263e-05	0.036787
Opn1sw	-2.14896	5.84697e-05	0.036787
Asic3	-1.83484	6.06205e-05	0.036787
Eepd1	1.17535	5.95069e-05	0.036787
Ankrd7	-3.38211	3.83179e-05	0.0315272
Brsk1	-1.59015	6.62186e-05	0.036787
Mtfr2	-1.74302	6.87034e-05	0.036787
Brinp1	-1.81969	6.96435e-05	0.036787
Mcm10	-1.36611	6.8597e-05	0.036787
Clpp	1.12773	7.0098e-05	0.036787
Plod1	0.953198	8.42031e-05	0.0429268
Trpv5	-3.05644	8.70103e-05	0.0431257
Elovl4	-1.89493	9.96136e-05	0.0433514
Zdhhc25	-3.73129	4.74326e-05	0.0338536
Vit	-1.74871	0.000108872	0.0462526
Cyp2c29	-2.93386	9.7271e-05	0.0433514
Uts2r	-3.02587	9.63954e-05	0.0433514
Prss39	-3.13484	9.1897e-05	0.0431505
Cenpu	-1.7849	0.000129899	0.0539022
Bco2	-1.69248	0.000142885	0.0566557
Atp8b5	-2.19297	0.000148658	0.0576632
BC029722	1.44785	0.000154653	0.0584121
H2-Ob	-1.57604	0.000157916	0.0584121
Cenpn	-1.58336	0.000167733	0.0584121
Prickle4	-2.83271	0.00013513	0.0547984
Gm10375	-3.48912	9.12891e-05	0.0431505
Opcml	-1.91954	0.000171564	0.0584121
Lpo	-2.92253	0.000173505	0.0584121
Disc1	-1.34382	0.000166477	0.0584121
Ggt6	-1.78079	0.000181846	0.0600866
H2-M2	-1.84529	0.000193601	0.0616492
Tktl1	-2.13816	0.000195404	0.0616492
Tbata	-2.1094	0.000200395	0.0616492
Acp5	1.17221	0.000209857	0.0624079
Pnldc1	-2.09364	0.000246585	0.0682925
Serpinb1b	-2.41118	0.000229956	0.066179
Trpv3	-2.31187	0.000250678	0.0682925
Cenpk	-2.28816	0.000258109	0.0683256
Ugt2b37	-3.29795	0.000205761	0.062227
Zfp879	-2.29289	0.00026039	0.0683256
Nlrp10	-1.73804	0.000283383	0.0720298
A4galt	0.980737	0.000248918	0.0682925
Afmid	-1.28152	0.000272367	0.0704326
Cacng4	-3.50642	0.000197542	0.0616492
Nuf2	-1.70886	0.000286617	0.0720298
Frem3	-2.10497	0.000295148	0.0721416
Rad9b	-1.59252	0.000292948	0.0721416
6030498E09Rik	-3.61142	0.00021868	0.0639657
Ugt2a1	-3.61486	0.000173312	0.0584121
Ska1	-2.55337	0.000307669	0.0731966
Actl7a	-2.24227	0.000252609	0.0682925
Syt2	-2.10252	0.000329244	0.0769306
Rad51c	-1.98966	0.000344293	0.0777623
Ogdhl	-1.96735	0.000340644	0.0777623
Htra1	0.918211	0.000301571	0.0727153
Cdh8	-2.91939	0.000351758	0.0782801
Stac	-2.32481	0.00035536	0.0782801
Srrd	1.36772	0.000364312	0.0783183
Cd247	-1.04344	0.000331988	0.0769306
Ccnb3	-2.52488	0.000393008	0.07922
Nxf2	-2.00872	0.000395431	0.07922
Serpina5	-2.58488	0.000372174	0.0790559
Ccdc183	-2.28364	0.000399657	0.07922
Adipoq	-2.24173	0.000398986	0.07922
Fmo3	1.39596	0.000362565	0.0783183
Apba2	-2.14356	0.000411728	0.0798528
Myadml2	-3.12676	0.000404025	0.07922
Dpy19l1	0.83579	0.000388832	0.07922
Itgb8	-0.957687	0.000420012	0.0805837
Cd4	-1.48626	0.000444252	0.0843275
Rspo2	-2.3718	0.000495869	0.0893716
Satb2	-1.8314	0.000459098	0.0846319
Gusb	1.00094	0.000450818	0.0846319
Ddx43	-2.2807	0.000541182	0.091531
Tsga8	-3.34785	0.000380601	0.07922
Hmgcl	1.13831	0.000460085	0.0846319
Ube2u	-2.06428	0.000555832	0.091531
Calcoco2	-2.59537	0.000529498	0.091531
Trim75	-2.75582	0.000550921	0.091531
Eif4ebp1	1.36346	0.000523929	0.091531
Art5	-2.41867	0.000575272	0.091531
Adat2	-1.25621	0.000609069	0.091531
Clca1	-1.74455	0.000545911	0.091531
Hsd17b14	-1.75352	0.000640261	0.0918711
Kap	-3.55996	0.000471283	0.0858071
Vmn2r77	-2.75799	0.000565969	0.091531
Igfl3	-3.62141	0.000515038	0.091531
Gpr141	1.70832	0.000574764	0.091531
Pax5	-2.16871	0.000653596	0.0918711
Themis	-1.29698	0.000602694	0.091531
Taf8	0.679461	0.000552866	0.091531
Ciao1	0.732464	0.00056099	0.091531
Klrb1f	-1.61432	0.000681078	0.0942052
Mbd4	-0.881525	0.000591843	0.091531
Tmem200a	-1.67827	0.000641565	0.0918711
Cma2	-3.70262	0.000604229	0.091531
Gm14139	-3.03817	0.000599632	0.091531
Pmaip1	1.23975	0.000600411	0.091531
Gm5862	-3.25288	0.000607255	0.091531
Rasal1	-2.12374	0.000702592	0.0956973
C8a	-2.10406	0.000732021	0.0967515
Rab27a	0.849767	0.000610446	0.091531
Mkrn2os	-2.038	0.000752421	0.0968431
Gm12169	-2.63105	0.000654449	0.0918711
Stk33	1.10309	0.000659054	0.0918711
Ano2	-2.03831	0.000727975	0.0967515
Vmn2r15	-2.75632	0.000688814	0.0945424
Gnb3	-2.54822	0.000751881	0.0968431
Tbc1d10c	-1.00591	0.000650816	0.0918711
Krt33a	-2.90959	0.00075924	0.0968431
1110032F04Rik	-2.36067	0.000808889	0.0996618
Ankar	-3.01522	0.000818943	0.0996618
Gm6614	-2.3219	0.000809873	0.0996618
Crybb3	-2.38272	0.000823558	0.0996618
Abcb4	-1.70474	0.000774508	0.0973207
Avil	-1.49288	0.000753265	0.0968431
Frg1	0.858956	0.000713571	0.0960429
Pard6a	1.70266	0.000872077	0.0998947
1810009J06Rik	-3.04958	0.0006372	0.0918711
Usp13	-1.40184	0.000715894	0.0960429
Pcdhb9	-1.6855	0.000847281	0.0998947
Hbb-bh2	-2.97729	0.000637496	0.0918711
Bend6	-1.82026	0.000901364	0.0998947
Insc	-2.41625	0.000907549	0.0999593
Kcnk1	1.058	0.000760926	0.0968431
Pnpla3	-1.75865	0.000850172	0.0998947
Gm5622	-2.65408	0.00088748	0.0998947
Vmn1r48	-3.30738	0.000645593	0.0918711
Pak6	0.914423	0.000765279	0.0968431
Tcl1b3	-2.95911	0.000876305	0.0998947
Zfp454	-2.55578	0.00100046	0.104124
Prl6a1	-2.9727	0.000818485	0.0996618
Pus7l	-1.21584	0.000893857	0.0998947
Tmprss5	-2.18885	0.00102195	0.104797
Ndrg2	0.941966	0.000826652	0.0996618
En1	-2.62737	0.00100022	0.104124
Smc1b	-2.01444	0.00102893	0.10491
Tdrd5	-1.78636	0.000957812	0.103413
Itgbl1	1.3633	0.000933105	0.101667
Fgf15	-2.90957	0.000962087	0.103413
Prss30	-2.05345	0.00100706	0.104124
Upp2	-1.82886	0.000995384	0.104124
Prss38	-3.15717	0.000934446	0.101667
Dnase2a	0.882216	0.000875171	0.0998947
Dkk1	-2.83822	0.00100955	0.104124
Bbs4	0.926506	0.000901137	0.0998947
Plin4	1.11882	0.000889267	0.0998947
Vmn1r209	-2.91639	0.000874066	0.0998947
Ttc41	-1.13922	0.000895375	0.0998947
Lce1a2	-3.80419	0.000856795	0.0998947
Dsg3	-2.25549	0.00111101	0.10884
Crym	-1.7783	0.00113309	0.10884
Fam163a	-2.21368	0.00112773	0.10884
Il20	-2.98178	0.00104948	0.106397
Tbx15	-1.79772	0.00115069	0.109796
Ptchd1	-1.61792	0.00107373	0.108241
Cyp2w1	-2.91746	0.00116382	0.110458
Cyp4f37	-2.06138	0.00121627	0.11174
Bard1	-1.18416	0.000992751	0.104124
BC035044	-1.20217	0.00119544	0.11174
Lgi4	-1.5459	0.00112169	0.10884
Sim1	-2.30353	0.00124342	0.11174
Lrfn2	-2.99057	0.00122582	0.11174
Esp16	-2.89993	0.00113458	0.10884
Cyp2c68	-3.01569	0.00123006	0.11174
Kcnmb3	-3.45409	0.000998268	0.104124
Ncan	-2.23721	0.00121534	0.11174
Wdr20	0.885653	0.00112458	0.10884
Gm17026	-2.62864	0.00113441	0.10884
Celf3	-0.940131	0.00108703	0.10884
Rps6ka6	-1.47782	0.00119044	0.11174
Ccna1	-2.11108	0.0013923	0.114594
Sp5	-1.34283	0.00124885	0.11174
Kcnn3	-1.42714	0.00109354	0.10884
Shisa3	-1.85653	0.00133717	0.114575
Rims4	-2.64376	0.00135489	0.114575
Rex2	-2.2238	0.00125713	0.11174
Pcdhb10	-1.3562	0.00135206	0.114575
Rgr	-2.40566	0.00141807	0.114594
Srp54a	1.26158	0.00132969	0.114575
Rhox2g	-2.77568	0.00126885	0.11174
Tlx1	-2.88848	0.00134573	0.114575
Mroh9	-2.18943	0.00145687	0.115127
Prok1	-3.25926	0.00128738	0.112052
Thap11	0.823876	0.00121149	0.11174
Sox15	-2.0566	0.00141934	0.114594
Ccdc148	-1.28458	0.00136141	0.114583
Mmp1b	-2.19473	0.0014711	0.115127
Cpa1	-2.13138	0.00150316	0.115607
Gm10377	-2.62752	0.00139011	0.114594
Bco1	-2.52317	0.00152513	0.116295
Ceacam3	-3.13287	0.00143343	0.114594
Klre1	-1.66149	0.00151154	0.115753
Ckap2l	-1.06496	0.0012752	0.11174
Ndc80	-1.44752	0.0013996	0.114594
Nt5c	0.975194	0.00127753	0.11174
Spta1	-1.84269	0.00124713	0.11174
Saa4	-2.11543	0.00156418	0.11672
Vmn1r235	-3.01496	0.00129516	0.112182
Crhbp	-2.60792	0.00157659	0.11672
Cdkn2d	1.13602	0.001401	0.114594
Slc16a13	-0.921791	0.00121432	0.11174
Helt	-2.80121	0.00154251	0.11672
Tmem74	-2.33897	0.00160215	0.11672
Wnt9b	-1.65514	0.00158485	0.11672
Tigd4	-2.01517	0.00164798	0.11672
Chmp6	-0.826725	0.0012758	0.11174
Etd	-2.74895	0.00142924	0.114594
Pfn4	-1.95583	0.0016504	0.11672
Awat2	-2.14224	0.00169636	0.11672
Zfp940	-1.37548	0.00163131	0.11672
Rnase10	-2.91216	0.00155792	0.11672
Rbbp8nl	-1.55402	0.00169644	0.11672
Ccl24	-1.99452	0.00175484	0.118054
Fam181a	-2.64706	0.00168762	0.11672
B4galnt4	-1.85479	0.00169722	0.11672
Mthfs	1.03931	0.00155405	0.11672
Hand1	-2.53017	0.00177365	0.118054
Nfe2l3	0.718809	0.00143861	0.114594
Tchhl1	-2.21328	0.00178591	0.118054
Slc4a10	-2.05677	0.00162815	0.11672
Tlr7	1.51292	0.00146417	0.115127
Gpx8	1.26325	0.00162538	0.11672
Vmn1r25	-2.59767	0.00139904	0.114594
Colec10	-2.11286	0.00182988	0.118054
Vmn1r225	-2.73228	0.00142738	0.114594
Btbd3	0.952235	0.00148799	0.115435
Ebf3	-1.86349	0.0016749	0.11672
Bpifa5	-2.65877	0.00183285	0.118054
Defb9	-3.00013	0.00141603	0.114594
Fbxo16	-1.59951	0.00180555	0.118054
Cenpp	-1.54547	0.00186271	0.118054
Hephl1	-1.86997	0.00182417	0.118054
Pard6g	0.761581	0.0014966	0.115601
Dpf3	-1.61601	0.00172212	0.116836
Ska3	-1.47032	0.00179037	0.118054
Rfx6	-2.39518	0.00188892	0.118054
Glp2r	-1.35585	0.00170079	0.11672
Znrf4	-2.79533	0.00184623	0.118054
Bank1	-1.50317	0.00159106	0.11672
Ccdc144b	-2.78781	0.00191571	0.118054
Tas2r121	-2.85801	0.0014851	0.115435
Dcaf4	-1.02232	0.00160114	0.11672
Slc22a3	-1.45037	0.00167002	0.11672
Cst9	-2.33532	0.00188516	0.118054
Gm572	-2.0984	0.00198404	0.118291
Mep1a	-1.86901	0.00199139	0.118291
Rnf217	0.844441	0.00146976	0.115127
Rnf17	-1.70111	0.00171758	0.116836
Gm10220	-2.71323	0.00198617	0.118291
Car5a	-2.8731	0.00183314	0.118054
Anxa13	-2.48156	0.00191554	0.118054
Tectb	-2.05844	0.00200262	0.118291
Ttc9b	-2.34691	0.0020362	0.118291
Fstl5	-2.12137	0.00200621	0.118291
Gdf9	-2.33453	0.00202957	0.118291
Hapln1	-1.34668	0.00189359	0.118054
Cox14	1.1587	0.00166995	0.11672
Tmigd1	-2.50117	0.00201871	0.118291
Cacna2d2	-2.01421	0.00171493	0.116836
Ptx4	-2.31525	0.00194828	0.118291
Adam39	-2.48416	0.00203101	0.118291
Pik3c2g	-1.80578	0.0017976	0.118054
Svopl	-1.7545	0.00199901	0.118291
Myom3	-1.45308	0.00158897	0.11672
Oosp2	-3.05548	0.00180774	0.118054
Clca3b	-1.71566	0.00201317	0.118291
Slco5a1	-1.10525	0.00161687	0.11672
Megf10	-1.73188	0.0017844	0.118054
Klf15	1.22414	0.00168235	0.11672
Fchsd1	-0.724895	0.00162007	0.11672
Cndp1	-2.34812	0.00215009	0.118742
Nr5a2	-1.08368	0.0019662	0.118291
Vmn1r88	-2.63519	0.00190222	0.118054
Mslnl	-1.43925	0.00208716	0.118291
Erich5	-2.09374	0.00216054	0.118742
Try10	-2.89652	0.00199232	0.118291
Sla2	-1.32969	0.00209689	0.118291
Zfp92	-1.75275	0.00210066	0.118291
Gemin7	1.17285	0.00190145	0.118054
Myo1a	-2.0019	0.00216499	0.118742
Rho	-1.97843	0.00228439	0.122306
Sis	-2.41575	0.00207982	0.118291
Tcaf3	-2.10109	0.00229483	0.122306
Zfp688	1.06118	0.00206042	0.118291
Gng8	-1.66285	0.00229628	0.122306
Pnma5	-1.95033	0.00230665	0.122492
Skint5	-2.14612	0.00220661	0.119673
Clca3a1	1.04528	0.0018202	0.118054
Ninj2	-2.27994	0.00235065	0.122647
Lsmem1	-1.69569	0.00238138	0.123162
Pyroxd2	-1.44526	0.00212145	0.118291
Mmp8	2.02784	0.00185181	0.118054
Vmn1r51	-2.39841	0.00232788	0.122647
Gckr	-1.54231	0.00237112	0.122988
Lmod2	-1.48698	0.00216946	0.118742
Sytl4	-0.877184	0.00179228	0.118054
Dpys	-2.14114	0.00249822	0.126636
Vmn1r196	-2.95107	0.00208352	0.118291
Hsdl2	0.800515	0.00191872	0.118054
Myh15	-2.17983	0.00211241	0.118291
Trim7	-1.40906	0.00233028	0.122647
Map3k15	-0.930534	0.00188694	0.118054
AU018091	-1.61374	0.00247421	0.125776
Pla2g4e	-1.92946	0.00234514	0.122647
Bpifb4	-2.57669	0.00256523	0.126791
Vmn2r103	-3.46777	0.00244648	0.125125
Vmn1r119	-2.8205	0.00207197	0.118291
Pmpcb	0.822787	0.00196011	0.118291
Mlana	-2.41688	0.00253169	0.126702
H2-M10.5	-2.09171	0.00254313	0.126702
Ksr2	-1.71961	0.00211864	0.118291
Lmod3	-1.8308	0.00259303	0.127458
Pabpc1l	-1.06063	0.00244738	0.125125
Trim58	-2.24992	0.00265391	0.127954
Cisd3	1.29877	0.00240383	0.123964
Best2	-2.27287	0.00266033	0.127954
Rbm45	0.822435	0.0020743	0.118291
Cenpi	-1.28355	0.00213347	0.11859
Brip1	-1.05681	0.00195946	0.118291
Imp3	0.918533	0.00206454	0.118291
Ppfia4	-1.27193	0.0018886	0.118054
Mogat2	-2.25271	0.00267573	0.127954
Serpina6	-2.63926	0.00268379	0.127954
Vrk3	1.14028	0.00210691	0.118291
Slc16a5	-1.6025	0.00268223	0.127954
Kcnj14	-2.41116	0.00271352	0.127954
Scn4b	-1.6814	0.00246757	0.125776
Serpina10	-1.63843	0.00270146	0.127954
Naglu	0.893353	0.00204326	0.118291
Hgd	-1.9397	0.00273827	0.127954
Aimp1	1.05415	0.00220357	0.119673
Lrrn2	-1.43366	0.00254917	0.126702
Asxl3	-1.50342	0.00219004	0.119501
Ush1g	-2.20921	0.00281537	0.130142
Scgb2b2	-2.78678	0.00268889	0.127954
Cela3b	-2.2078	0.00284583	0.130238
Defb42	-2.66748	0.00270666	0.127954
Zc3h12b	-1.18586	0.00241184	0.124019
Pbld1	-2.06543	0.00292478	0.131453
Txnl4b	0.778097	0.00229094	0.122306
Opn3	-1.13481	0.00253214	0.126702
Col28a1	-1.43096	0.00235767	0.122647
Clca3a2	-2.13418	0.00293312	0.131496
Mterf2	0.863937	0.00256048	0.126791
Myo16	-1.65288	0.00229516	0.122306
Gm128	1.73382	0.00299477	0.131629
Vmn2r25	-2.32334	0.00300172	0.131629
1700031F05Rik	-2.08316	0.00303195	0.131949
Ncaph	-1.04057	0.00225243	0.121788
Ankrd33	-2.49544	0.0029555	0.131595
4930407I10Rik	-2.50416	0.00290316	0.131453
Cd300e	-1.76421	0.00300246	0.131629
Grik2	-1.57899	0.00253826	0.126702
Vmn1r75	-2.52424	0.00284182	0.130238
Cubn	-1.54076	0.00215838	0.118742
Klhl14	-2.07025	0.00305151	0.132156
Phax	0.778417	0.00234277	0.122647
Hspb2	1.63803	0.00314863	0.135376
Col26a1	-1.87427	0.00302339	0.131898
Myh8	-1.8163	0.00271057	0.127954
Eya4	-1.42935	0.00301378	0.131801
Tmem25	-1.41254	0.00298367	0.131629
Tsks	-1.91967	0.00309258	0.133287
Arl14epl	-2.47092	0.00323898	0.136619
Wdr64	-1.96361	0.00295355	0.131595
E330021D16Rik	-2.1259	0.00318024	0.136079
Srpk3	-1.07044	0.00276372	0.128755
Celf5	-2.01743	0.0029226	0.131453
Fcgbp	-1.13333	0.00235626	0.122647
Vwde	-1.9585	0.0032839	0.136619
Psg20	-2.33761	0.00328881	0.136619
Ano7	-1.86794	0.00292095	0.131453
Cyp2j5	-2.44417	0.00331231	0.136619
Glra3	-2.95293	0.00321101	0.136414
Slc9b1	-1.6278	0.00319986	0.136414
Pln	0.919857	0.00263292	0.127954
Aanat	-1.29436	0.00323782	0.136619
Batf3	-1.83412	0.0033797	0.138312
Mov10l1	-1.98159	0.00298991	0.131629
Nicn1	0.846463	0.00262699	0.127954
Tmem53	1.51889	0.0032999	0.136619
Perp	0.767411	0.00254923	0.126702
Gcm1	-2.22315	0.00346012	0.138473
Hagh	0.938159	0.00272493	0.127954
Ppargc1b	-1.14351	0.00267079	0.127954
Tas2r137	-2.46648	0.00330271	0.136619
Actl11	-1.90111	0.0035636	0.139748
Bcl11a	-1.228	0.00258506	0.127418
Kcnu1	-2.41138	0.00341313	0.138473
Prl8a8	-2.64004	0.00320861	0.136414
Sdr9c7	-2.01226	0.00359624	0.140411
Hsd17b10	1.10157	0.00285394	0.130238
Ftcd	-1.90111	0.00361223	0.140433
Frem2	-1.44016	0.00250628	0.126684
F9	-1.9672	0.00367158	0.140619
Nudc	0.793052	0.00269311	0.127954
Gm14124	-2.01504	0.00372726	0.140619
Tnfrsf25	-1.19527	0.00329657	0.136619
F13a1	1.27781	0.00270104	0.127954
Cyp2c69	-3.08532	0.00341654	0.138473
Gm884	-1.88009	0.00351049	0.138886
Col9a2	-1.87742	0.00346872	0.138473
Lce1e	-2.60651	0.0036408	0.140613
Tufm	0.919866	0.00280417	0.130142
Patl2	-1.90955	0.00364871	0.140613
Cfi	-1.48859	0.00343947	0.138473
Tcp10c	-2.06529	0.00333671	0.136913
Rp9	0.666484	0.00285335	0.130238
Tgm5	-2.35407	0.00381784	0.142359
Fem1a	0.769304	0.00273936	0.127954
Mxd3	-1.72347	0.00372766	0.140619
Pih1d2	1.30118	0.00333783	0.136913
Slc24a2	-1.65711	0.00290932	0.131453
Btn1a1	-2.05155	0.0038012	0.142312
Pcdhb3	-1.32219	0.00354769	0.139748
Shmt2	0.806321	0.00281228	0.130142
Vmn2r113	-2.88056	0.00362042	0.140433
Gmpr	-0.987952	0.00309082	0.133287
Dctd	-1.58299	0.00366207	0.140619
Nlrc4	-1.04113	0.00288944	0.131453
Htr1f	-2.45205	0.00382166	0.142359
Depdc1a	-2.01966	0.00358789	0.140392
Fbxo42	0.669783	0.00272863	0.127954
Catsperg2	-1.85734	0.00361296	0.140433
Prr22	-1.99155	0.00401046	0.144464
Tmem86b	-0.889333	0.00325647	0.136619
Prkcg	-0.962501	0.00295744	0.131595
Prg2	-2.38007	0.00395153	0.144464
Sccpdh	0.84019	0.00304494	0.132156
Lcmt1	0.997153	0.00328608	0.136619
Zfp142	0.653905	0.00283035	0.130238
Nags	-2.05261	0.00413688	0.144884
Htr1a	-2.32971	0.00409806	0.144884
Il22	-2.39267	0.00400404	0.144464
Foxp3	-1.07431	0.00340998	0.138473
Pld5	-1.60961	0.00380445	0.142312
H2-M10.4	-2.5583	0.00401013	0.144464
Gm10509	1.09355	0.00384596	0.142965
Adgrf1	-1.93451	0.00415135	0.144956
Ddx25	-2.37054	0.00414118	0.144884
P2ry4	-2.20246	0.00421972	0.147056
Bpifc	-2.63134	0.00408338	0.144884
Dach2	-1.826	0.00375049	0.141182
Pkp1	-2.26745	0.00407557	0.144884
Pld3	0.70162	0.00299542	0.131629
Gja8	-1.85689	0.00404011	0.144464
Slc9a3	-2.03034	0.00432441	0.148298
Rdh12	1.93931	0.00399213	0.144464
Gdpd1	0.720852	0.00316184	0.135617
Dcx	-2.13481	0.00394863	0.144464
Gabrg3	-2.15792	0.00443958	0.149014
Nlrp4c	-2.006	0.00433848	0.148298
Adam21	-1.41611	0.00442871	0.149014
Il3	-2.49029	0.00437139	0.148852
Nxnl1	-2.04728	0.00448018	0.149904
Pax4	-2.62632	0.00451362	0.149904
Ctf2	-2.52162	0.00435835	0.148692
Hyal5	-2.06418	0.00454462	0.150444
Kifap3	0.794811	0.00325827	0.136619
Unc5d	-1.58598	0.00346901	0.138473
Mup14	-2.79615	0.00386536	0.143388
Trpc5os	-1.77225	0.00459323	0.151297
Tldc2	-1.66642	0.0045199	0.149904
Znhit1	1.05474	0.00369121	0.140619
Cdpf1	1.11628	0.00408755	0.144884
Cnpy2	0.852969	0.00350725	0.138886
Magea6	-3.28803	0.00424034	0.147199
Dnajc9	0.643078	0.00344788	0.138473
1810065E05Rik	-2.79294	0.00468639	0.152251
Ccdc63	-1.64532	0.00470229	0.152251
Mpped2	-1.33675	0.00397705	0.144464
Rtp1	-2.40257	0.00477661	0.153534
Col9a1	-1.91475	0.00403429	0.144464
Slc1a1	0.659695	0.00328263	0.136619
Akr1d1	-2.49178	0.00481948	0.153561
BC031181	1.04642	0.00346685	0.138473
Retn	-1.55356	0.00464533	0.152251
Gabrd	-2.04538	0.00483675	0.153562
Adam1b	-1.11478	0.00410512	0.144884
Hpse2	-1.68418	0.00430187	0.148298
C1rb	-2.45911	0.00487545	0.153756
Ephb1	-2.00368	0.00396313	0.144464
Ccdc32	-0.874878	0.00367886	0.140619
Reg3b	-2.78198	0.0046879	0.152251
Slc34a3	-2.51929	0.00490525	0.153756
Serpina1f	-2.01662	0.00479844	0.153534
Capn8	-1.63523	0.00433243	0.148298
Zscan29	0.552715	0.00331535	0.136619
Egf	-1.29888	0.00397201	0.144464
Nxf3	-2.14334	0.00470529	0.152251
Fabp1	-2.59556	0.00492361	0.153756
Cr2	-1.03721	0.00349279	0.138813
Slc10a5	-1.37042	0.0041381	0.144884
Cyp2a12	-2.10012	0.00498302	0.154316
Rnf151	-2.29025	0.00500243	0.154316
Psmb3	1.06113	0.00355801	0.139748
Pmvk	0.976696	0.00349308	0.138813
Lad1	-1.08524	0.00399363	0.144464
Pkdrej	-1.61402	0.00439064	0.149014
Gpr87	2.25657	0.00497007	0.154316
Isca1	1.03223	0.00364612	0.140613
Flcn	0.751428	0.00342331	0.138473
Lsamp	-2.05757	0.00491491	0.153756
Nefh	-1.65247	0.00480142	0.153534
Nipsnap3a	-2.61711	0.0050075	0.154316
Rcor2	-1.5456	0.00483644	0.153562
Ddx51	1.08544	0.00371667	0.140619
Glrx3	1.52654	0.00509024	0.155789
Map6	-0.662864	0.00342756	0.138473
Gm5591	-2.01105	0.00484748	0.15363
Mc3r	-2.51726	0.00511579	0.156036
Sapcd1	-2.05997	0.00512873	0.156164
Lmf2	0.705388	0.00355056	0.139748
Dppa4	-2.08816	0.00521577	0.15711
B3galnt2	0.986459	0.00369018	0.140619
Mrgpra4	-2.6215	0.00502582	0.154613
Zbtb8os	0.928443	0.00413439	0.144884
Glrp1	-2.0186	0.00531834	0.157816
Glipr1l1	-2.32317	0.00530184	0.157816
Cdca2	-1.4773	0.00423749	0.147199
Nkpd1	-1.99016	0.00519373	0.15711
Setmar	1.49125	0.0051978	0.15711
St7	0.838902	0.00371579	0.140619
Gpa33	-1.86063	0.00536874	0.157816
Slc26a2	1.03131	0.0039062	0.144464
Polr2g	0.961798	0.00402639	0.144464
Rnft2	-1.0962	0.00458556	0.151297
Brca1	-0.846345	0.00371988	0.140619
4921536K21Rik	-1.32647	0.00536026	0.157816
Nop10	0.849288	0.00413195	0.144884
Lman1l	-1.68658	0.00525962	0.157727
Pla2g4d	-2.10897	0.00524305	0.157495
Trpc5	-1.59598	0.0049076	0.153756
Htr1d	-1.9937	0.00543474	0.15871
Tex33	-2.3345	0.00560432	0.161027
Zcchc8	0.835941	0.00395119	0.144464
Lrrc26	1.45987	0.00492903	0.153756
Slc7a9	-2.64454	0.00559136	0.160914
Klk1b16	-2.39354	0.00564545	0.161531
Acot12	-2.22079	0.00553986	0.160129
Lilra5	-1.26944	0.00471011	0.152251
Cntf	2.19848	0.00532232	0.157816
Cd83	-0.758051	0.00401659	0.144464
Traf5	-0.689534	0.00392933	0.144464
Glis3	0.634814	0.00376838	0.141556
Lpcat3	0.87205	0.00393771	0.144464
4930572O03Rik	-2.14891	0.00566713	0.161531
Prl3d1	-2.5457	0.00535181	0.157816
Vmn2r93	-2.97051	0.00579247	0.163536
B3galt5	-1.73416	0.00563353	0.161531
Plin1	-1.16009	0.00468173	0.152251
Auh	0.854936	0.00428982	0.148298
Pabpc4l	-1.61961	0.00531558	0.157816
Ankrd34c	-2.60041	0.00590103	0.165116
Anapc13	1.14828	0.00450423	0.149904
Gnrhr	-2.40066	0.00595803	0.165613
Vmn2r13	-2.21958	0.00598028	0.165613
Poc1a	-1.04649	0.00478539	0.153534
Amh	-1.65984	0.00595594	0.165613
Spag5	-1.23155	0.00465953	0.152251
Snapin	0.829517	0.00443163	0.149014
Cacng3	-2.4973	0.00609955	0.16718
Mfsd12	0.75182	0.00409227	0.144884
Nox4	0.99402	0.00448808	0.149904
A530016L24Rik	-1.75992	0.00581143	0.163813
Cd8b1	-1.09389	0.00541057	0.15871
Il17rb	-1.07231	0.00495476	0.154289
Mmp24	-1.31125	0.00543035	0.15871
Krt5	-2.17318	0.00588005	0.165116
Il4	-2.37191	0.00615503	0.167808
Ermap	-1.55718	0.00520795	0.15711
Dusp21	-2.72962	0.0058928	0.165116
Smok2a	-2.29434	0.00597087	0.165613
Psg18	-2.65077	0.00623326	0.168515
Stra6	-1.07532	0.00510585	0.156
Cartpt	-2.17372	0.00617288	0.167839
Cntnap5b	-2.21524	0.00549382	0.159566
Tceal5	-1.92999	0.00630529	0.16897
E030025P04Rik	-2.02479	0.00631331	0.16897
Gpr152	-1.76307	0.00618004	0.167839
Ccdc7a	-2.23674	0.00631639	0.16897
Olfml2b	0.746522	0.00444294	0.149014
Sprr2f	-2.45853	0.00609572	0.16718
Cldn34c1	1.8492	0.00632868	0.169046
Zpbp	-1.25774	0.00555376	0.160129
Flrt2	0.779172	0.00433571	0.148298
Psg23	-2.6738	0.0063753	0.16953
Hrk	-1.66666	0.00590394	0.165116
Slc26a8	-1.93129	0.00536841	0.157816
Thsd7b	-1.56819	0.0048984	0.153756
Mdh1b	-1.20928	0.00535188	0.157816
Ppic	0.858697	0.00440324	0.149014
Bub3	0.761304	0.00442147	0.149014
Glmp	0.93613	0.00440237	0.149014
Skint10	-2.57716	0.00652182	0.170512
Gm5458	-2.19444	0.00650992	0.170512
Acsl6	-1.49387	0.00565915	0.161531
Zfp410	0.601667	0.00431624	0.148298
Wdr91	0.602583	0.00427123	0.147984
Pnliprp2	-1.82849	0.00647047	0.170512
Slc5a4a	-2.13617	0.00657283	0.17088
Cox6b2	1.47588	0.00619929	0.168106
Vwa7	-1.22091	0.00498081	0.154316
Esr1	-0.968618	0.00449961	0.149904
Taar7d	-2.88973	0.00571545	0.162132
Acrv1	-2.39351	0.00660803	0.17088
Rhcg	-1.31992	0.00624937	0.16855
Vmn1r42	-2.6515	0.00652126	0.170512
Cacng2	-2.09808	0.00665949	0.171525
Sv2a	-1.27463	0.00555509	0.160129
Vmn2r68	-2.4864	0.00685761	0.17295
Tnfrsf21	0.81621	0.00459581	0.151297
Dcc	-1.88154	0.00514883	0.156243
Pdcl2	-2.03568	0.00686292	0.17295
Tex37	-2.42825	0.00663217	0.171256
S100a13	0.903858	0.00481594	0.153561
Tpp1	1.03523	0.0049109	0.153756
1700019A02Rik	-2.06233	0.0069785	0.17295
Dkk2	-1.13947	0.00601961	0.166009
Cyp11b2	-2.10661	0.00699517	0.17295
Arl11	1.08382	0.00543255	0.15871
Lime1	-0.75736	0.00468538	0.152251
Krt12	-2.00541	0.00696393	0.17295
Atp8a2	-1.36759	0.00532978	0.157816
Guca2b	-2.41339	0.0067825	0.17295
Kera	-2.30798	0.00704537	0.17295
Serpina12	-1.67727	0.00670403	0.171822
Ikzf3	-0.728602	0.00477832	0.153534
Foxe3	-2.68304	0.00706486	0.172978
4930503E14Rik	-2.57401	0.00695483	0.17295
Hdgfl1	-2.07505	0.00718035	0.174311
Stat4	-0.758456	0.00489358	0.153756
Esp6	-2.50137	0.00659349	0.17088
Klk1b4	-2.01768	0.00726355	0.175303
Myef2	-0.702322	0.00465828	0.152251
Psg26	-2.58218	0.0072703	0.175303
Tmem145	-1.95814	0.00651897	0.170512
Cmya5	-0.996595	0.00477634	0.153534
Pcdhb1	-2.05303	0.00736629	0.175953
Nlrp4a	-1.75979	0.00708855	0.173025
Xkr7	-2.3653	0.007326	0.175464
F8	-1.05783	0.00504341	0.154621
Rhox3h	-2.37378	0.00732616	0.175464
Hs3st5	-2.3961	0.00744728	0.176236
Pklr	-1.55166	0.00666489	0.171525
Hsf2bp	-1.17959	0.00704674	0.17295
Tnr	-1.49691	0.00565048	0.161531
Rps27	2.03432	0.00755523	0.177285
Cnnm2	0.843778	0.00513957	0.156227
Ddx28	1.07454	0.00547501	0.159365
Atat1	0.677688	0.00500724	0.154316
Wnk3	-1.09818	0.00527105	0.157804
Trp53inp1	1.19549	0.00554121	0.160129
Phyhd1	0.73957	0.00504288	0.154621
Adam18	-2.24014	0.00734311	0.175634
Hyal1	0.988841	0.00546153	0.159232
Apcs	-2.91977	0.00746687	0.176465
Mrpl44	0.999777	0.00573193	0.162341
Myoc	-1.81036	0.00784876	0.178857
Ccdc150	-0.950305	0.00568711	0.161688
Dhx40	0.794603	0.00522146	0.15711
Hbq1a	-2.63261	0.00766575	0.177406
Vmn1r50	-2.52302	0.00762276	0.177398
Bcl2l15	2.96813	0.00778963	0.177929
Pacsin1	-1.14714	0.00609499	0.16718
Prss3	-2.26045	0.00776473	0.177623
Rgs7	-1.8911	0.007004	0.17295
Creg2	-1.28166	0.00689527	0.17295
Ankrd36	-1.9679	0.006699	0.171822
Pcsk9	-1.37284	0.00667142	0.171525
Klk1	-1.94655	0.00800045	0.18047
Brinp2	-1.83122	0.00751161	0.177054
Klri2	-1.10369	0.00621344	0.168234
C9	-1.93116	0.00809373	0.180538
Tgm3	-1.41756	0.00725306	0.175303
Vmn1r221	-2.46147	0.00769557	0.177406
Jmjd8	0.936729	0.00647741	0.170512
Speer4e	-1.80697	0.00761411	0.177398
Krt78	-1.92045	0.00750816	0.177054
Tmem45a2	-2.1344	0.0081408	0.180945
2810459M11Rik	-1.95498	0.00771961	0.177541
Ssbp2	0.72836	0.00549979	0.159566
Dll3	-2.45257	0.00815334	0.180945
Car14	-1.12971	0.00626289	0.16855
Clec4b1	-1.927	0.00834645	0.18345
Npc1l1	-1.63881	0.00693241	0.17295
Colq	-1.44762	0.00659849	0.17088
Fam161b	-0.740485	0.00575889	0.162846
Vax1	-2.77197	0.00843445	0.184205
Cyp24a1	-1.84824	0.00827982	0.182843
Kcng4	-2.14009	0.00837502	0.18345
Agfg2	0.658302	0.0052857	0.157816
Gpr21	0.861813	0.00635707	0.16953
Rnf112	-1.73704	0.0076874	0.177406
A1cf	-1.55853	0.00774911	0.177623
Ppy	-2.97314	0.00835863	0.18345
Gm10471	-2.22373	0.0084005	0.183689
Dhtkd1	-1.44847	0.00687685	0.17295
Gm14151	-2.15543	0.00858554	0.185791
Slamf8	-1.1418	0.00677288	0.17295
2210016F16Rik	0.708255	0.00569074	0.161688
Add2	-2.01974	0.00685168	0.17295
Asb18	-2.32185	0.00869156	0.186175
Gm906	-2.31413	0.00874635	0.187039
Htr4	-1.30836	0.00798193	0.18028
Fam216b	1.0634	0.00645608	0.170512
Hoxd12	-1.92318	0.00862726	0.185949
Rbm44	-1.81097	0.00836276	0.18345
Pex11g	1.0741	0.00693839	0.17295
Adam33	-1.01907	0.00598668	0.165613
Vmn2r10	-1.85391	0.008173	0.181126
Vmn2r66	-2.15832	0.00883188	0.187145
Trmt10c	0.8534	0.00615007	0.167808
Fgg	1.32926	0.006804	0.17295
Kpna7	-2.18419	0.00855693	0.185744
Krtap19-1	-2.65245	0.0081818	0.181126
Dnase2b	-1.82842	0.00866669	0.186117
Mbd3l2	-2.26106	0.00889023	0.187145
Cd6	-0.896794	0.00643034	0.170485
Serpinb11	-2.34112	0.00885084	0.187145
Dyrk3	1.01687	0.00731217	0.175464
Gm17019	-2.03739	0.00779804	0.177929
Prl2c1	-2.12226	0.00877463	0.187145
Ibsp	-2.02488	0.0088871	0.187145
Siglech	-1.28453	0.00731694	0.175464
Trib3	-0.935276	0.00656943	0.17088
Gm597	-2.59093	0.0089918	0.187145
Tlr12	-1.26225	0.0077642	0.177623
H2-M10.1	-2.56444	0.00904474	0.187145
Klk6	-2.19596	0.00903261	0.187145
Parm1	0.875752	0.00631565	0.16897
Tbx19	-2.29293	0.00906364	0.187179
Fbn2	-1.72488	0.00582192	0.163849
Rab34	0.802601	0.0059539	0.165613
Pex7	0.633858	0.00604266	0.166388
Heatr9	-1.18002	0.00793791	0.179741
Sycp2	-0.854335	0.00626078	0.16855
Cela1	-1.65528	0.00896617	0.187145
Klk13	-0.993392	0.00755266	0.177285
Tub	-1.72101	0.00757034	0.177285
Sult4a1	-1.92956	0.00909924	0.18748
Otoa	-1.74325	0.00787265	0.179173
Rhox12	-2.47294	0.00914071	0.188035
Gm10272	-2.85122	0.00884566	0.187145
Lrtm1	-1.75567	0.00806693	0.180538
Timm10	1.45501	0.00848396	0.18506
Tex19.1	-2.21866	0.00948236	0.189152
P4ha3	-0.904928	0.00719547	0.174441
Tmem154	0.966547	0.00645273	0.170512
Clec4a1	1.31715	0.00640493	0.170064
Atg4b	0.68402	0.0060023	0.165788
Amz2	0.567912	0.00610972	0.167202
Gkn1	-2.32024	0.00952294	0.189152
Mstn	-2.09583	0.00958924	0.18948
Crhr1	-1.52609	0.00891508	0.187145
Gpr33	-1.74896	0.0095408	0.189152
Sgsm3	0.626345	0.00597116	0.165613
Top1mt	-0.767053	0.00658899	0.17088
Nrip3	-1.11652	0.00739409	0.176208
Oc90	-1.4946	0.00881521	0.187145
Ung	-1.36873	0.00805957	0.180538
Krtap10-10	-2.47227	0.00977414	0.191287
Mrpl20	1.09482	0.0068315	0.17295
CK137956	-2.02409	0.00951894	0.189152
Dnajc30	0.763592	0.00701898	0.17295
Capn10	-0.681695	0.00637051	0.16953
Gtpbp6	-0.868104	0.00694407	0.17295
Slitrk2	-1.54742	0.00823857	0.182157
Btf3l4	0.968522	0.00679751	0.17295
Vdr	-0.757395	0.00616006	0.167808
Aurkc	-2.2562	0.00976227	0.191287
Zfp28	-0.898298	0.00696243	0.17295
Zdhhc23	-0.966361	0.00867509	0.186117
Il9	-2.9165	0.00958354	0.18948
Tas2r125	-2.98834	0.00898873	0.187145
Spinkl	-2.79936	0.00974837	0.191287
Smim9	-2.81496	0.00914726	0.188035
Grid2ip	-2.0131	0.00809453	0.180538
Nts	-1.60707	0.00991492	0.19234
Sorcs3	-1.86754	0.00802958	0.180489
Mettl11b	-2.78502	0.010067	0.193353
Ndufv3	0.664601	0.00658538	0.17088
Ccdc42	-2.1191	0.00957415	0.18948
Grin2b	-1.80207	0.00763558	0.177398
Rnf183	-1.95048	0.0101854	0.193402
6030468B19Rik	-2.24988	0.010172	0.193402
Clec2g	-1.26764	0.00907845	0.187268
Pold4	1.49226	0.0100018	0.19313
Xkr6	-1.68833	0.00937185	0.188259
Usp21	0.612419	0.00650532	0.170512
Tctn2	0.690369	0.0065269	0.170512
Mybph	-1.20698	0.00984726	0.191633
Tcam1	-2.04101	0.0100541	0.193353
Ces2h	-2.52069	0.010256	0.193402
Lrrc7	-1.72697	0.0086291	0.185949
Syna	-1.55044	0.0093341	0.188259
Oprk1	-1.86903	0.00983923	0.191633
Mmel1	-1.52375	0.00851676	0.185323
Pglyrp4	-1.63225	0.0101101	0.193402
Wdr86	-1.08264	0.0093689	0.188259
Serpinc1	-1.4845	0.00934492	0.188259
Slc8a3	-1.51232	0.00803487	0.180489
Baiap2l2	-1.78417	0.00928039	0.188259
Defb39	-2.71786	0.00992801	0.19234
Gm13275	-2.21669	0.010235	0.193402
Sorcs1	-1.65277	0.00775577	0.177623
Adprm	0.786854	0.00739673	0.176208
Zscan4d	-2.08719	0.0106419	0.197589
Vmn1r176	-2.38471	0.0101818	0.193402
Grxcr1	-1.72077	0.0106818	0.197756
Slc14a2	-1.34974	0.00757108	0.177285
Enpp6	-1.31932	0.00902647	0.187145
Mgat5b	-1.68203	0.00896359	0.187145
Myh1	-1.77007	0.00793242	0.179741
Pkd2l2	-0.857632	0.00713428	0.173666
Ttc12	0.895613	0.00701617	0.17295
Dppa1	-2.11336	0.0105264	0.197069
Anapc4	0.711533	0.00684234	0.17295
9530003J23Rik	-2.16177	0.0108765	0.199071
A830018L16Rik	-0.937241	0.00689409	0.17295
Agmat	-1.62579	0.0107393	0.198317
Rgsl1	-1.46111	0.00897824	0.187145
Strada	-0.714054	0.00671186	0.171822
Fam32a	0.818066	0.00694952	0.17295
Zfp566	-1.14956	0.0093446	0.188259
Gchfr	-2.06869	0.0109412	0.199663
Fem1c	0.850211	0.00707162	0.172978
Tshr	-1.37878	0.00889659	0.187145
Bnip3	0.884796	0.00713415	0.173666
Zkscan2	-1.5555	0.00905151	0.187145
Fndc3c1	-1.47918	0.00899141	0.187145
Olr1	-1.06423	0.00683709	0.17295
Vmn1r128	-2.51126	0.0107998	0.198866
Scara5	0.755456	0.00707695	0.172978
Abca12	-1.88633	0.00767505	0.177406
Tcp11x2	-2.42214	0.0111826	0.201379
Prss40	-2.49751	0.0113208	0.203012
Abcg2	0.700922	0.00725922	0.175303
Sirt1	0.598393	0.0070103	0.17295
Dok7	-1.76182	0.0103244	0.194118
Gm21671	-2.04677	0.0113487	0.203309
Smtnl2	1.10509	0.00714936	0.173796
Efna3	-1.54946	0.0100778	0.193354
Arhgap9	0.772673	0.00690876	0.17295
Spaca1	-2.31083	0.0113954	0.203736
Bloc1s1	0.956812	0.00804176	0.180489
Abtb1	0.696906	0.00702815	0.17295
Pzp	-1.35233	0.00849603	0.185097
Mrps24	0.845258	0.00764768	0.177406
Cpt2	0.914399	0.00772134	0.177541
Rcvrn	-1.95255	0.0115703	0.205602
Slc26a3	-1.59495	0.00970298	0.191093
Nr1h4	-1.46977	0.0109545	0.199663
Cdhr1	-1.56958	0.00938582	0.188259
Dmp1	-2.0108	0.0111568	0.201379
Zfx	0.746036	0.00761829	0.177398
Fgd4	0.855049	0.00728796	0.175464
Nyap2	-1.95461	0.0110643	0.201093
Csn1s1	-1.9654	0.0115234	0.205202
Rprml	1.87314	0.0115633	0.205602
Becn2	-1.9942	0.0117004	0.206535
Blk	-1.13912	0.00888614	0.187145
Psd2	-1.38505	0.00867844	0.186117
Tas2r123	-2.3574	0.0112061	0.201379
Mpo	-1.57531	0.010955	0.199663
Dhrs7	0.812038	0.00742629	0.176231
Vmn2r108	-2.37146	0.0119616	0.208419
Acsbg2	-2.2458	0.0111618	0.201379
C1qa	1.05463	0.00814124	0.180945
Piwil1	-1.56562	0.0099418	0.192399
Oas1f	-2.39025	0.0120914	0.209463
Adcy1	-1.4849	0.00743773	0.176236
Ctsj	-2.00037	0.0120685	0.20927
Vps26a	0.853724	0.00762668	0.177398
Cnot10	0.544619	0.00742331	0.176231
Tusc1	0.980461	0.00924055	0.188259
Trim60	-2.19722	0.0114225	0.204015
Pam16	0.657946	0.00795482	0.179896
Vmn1r201	-2.15335	0.0121885	0.210125
Ces1a	-2.14585	0.0119856	0.208419
Cyp8b1	-1.04052	0.0102608	0.193402
Suclg2	0.741171	0.00763024	0.177398
Timm9	1.01032	0.0092334	0.188259
Rhox4g	-2.41926	0.0123477	0.210368
Mgat4c	-1.99048	0.0111913	0.201379
Gm14496	-2.67273	0.0123559	0.210368
Sbpl	-2.55468	0.0123817	0.210406
Sv2b	-1.47234	0.0102108	0.193402
Chfr	0.714005	0.00742733	0.176231
Klk1b1	-2.4592	0.0124553	0.210878
Hesx1	-2.03909	0.0124834	0.210878
Ccdc69	-1.19754	0.0102424	0.193402
Gtsf1	-2.35454	0.0125094	0.210878
Slc5a9	-1.30422	0.00984653	0.191633
Vmn1r169	-2.63838	0.0116128	0.205602
Optc	-1.7024	0.0117659	0.207238
Prdx6b	-1.83197	0.0123427	0.210368
Vmn2r124	-2.43692	0.0125667	0.211092
Cckar	1.05485	0.00834933	0.18345
Slfn14	-1.96592	0.0120479	0.209115
Lgi1	-2.01694	0.0116264	0.205602
Kcnh1	-0.958509	0.00753889	0.177285
Med18	1.07871	0.00995756	0.192495
Ccr4	-1.4311	0.0106691	0.197756
Nrep	0.82006	0.0080778	0.180538
Elp6	-0.973278	0.0102386	0.193402
Clec18a	-2.27723	0.0124825	0.210878
Cntn5	-1.82021	0.0107478	0.198317
Tlr8	1.03238	0.00875287	0.187039
Scgb2b19	-2.66706	0.0126665	0.211655
Hao2	-2.28449	0.0126901	0.211815
Cdc25a	-0.654518	0.0076906	0.177406
Atp5h	0.923051	0.00802684	0.180489
Slc17a3	-1.93241	0.0112072	0.201379
Uap1l1	0.72147	0.00790291	0.179633
Efcab12	-0.893069	0.00969397	0.191093
Slc17a8	-1.63552	0.0111929	0.201379
Arl4d	0.968864	0.0079219	0.179741
Tmem42	0.990291	0.010638	0.197589
D930020B18Rik	-1.27783	0.0102266	0.193402
Phox2b	-1.57798	0.0121709	0.210125
Rnf224	-1.98099	0.0132686	0.217977
Cyp2c55	-2.41049	0.0133829	0.217977
Ttk	-1.70158	0.0104	0.195335
Maged1	0.933163	0.00837929	0.18345
Sesn1	0.758389	0.00814888	0.180945
Idi2	-1.8445	0.0135248	0.219786
Igsf21	-1.48697	0.0123175	0.210368
Wdyhv1	0.701282	0.00860076	0.185791
Mcpt2	-2.39876	0.0135676	0.219786
Cts6	-1.92186	0.0132794	0.217977
Hfm1	-1.58458	0.0106841	0.197756
Dsc1	-1.89603	0.0125995	0.211092
Cbx6	0.95718	0.00884076	0.187145
Vmn1r188	-2.05199	0.0136159	0.219786
Ccdc18	-1.20328	0.00930393	0.188259
Rnf2	0.683423	0.00854499	0.18571
Nxpe4	-1.01448	0.0088095	0.187145
Zcchc12	-1.62894	0.0133816	0.217977
Vmn1r210	-2.07495	0.013357	0.217977
Il17b	-2.44682	0.0137032	0.219786
Mcm8	-0.941743	0.00929957	0.188259
Csn1s2a	-2.52257	0.013762	0.220032
Vmn2r115	-2.1977	0.0128097	0.213014
Klhdc7b	-2.2218	0.0139259	0.22142
Chrna10	-1.19677	0.0123051	0.210368
Pnma3	-2.16212	0.0138106	0.220414
Pla2g3	-1.54175	0.012588	0.211092
Wdr55	0.895542	0.00975225	0.191287
Atp5k	0.897577	0.00935508	0.188259
Slx	-2.66599	0.0137318	0.219943
Dusp9	-1.44398	0.01226	0.210368
Psg25	-1.72296	0.0135976	0.219786
Cdcp2	-1.72639	0.0139481	0.22142
1700010I14Rik	-1.00071	0.0115991	0.205602
Qrfpr	-2.7208	0.0141048	0.222129
Card14	-1.43619	0.0114749	0.204542
Tmbim7	-2.55551	0.0140289	0.221973
Wnt5b	-1.18572	0.0108871	0.199071
Bckdha	0.482384	0.00859831	0.185791
Scgb3a1	1.54079	0.010012	0.19313
Cox8a	0.931468	0.00922964	0.188259
Rhou	0.933058	0.00859156	0.185791
Dpp7	0.74036	0.00901736	0.187145
Gucy2e	-1.91057	0.0105537	0.197069
Mamstr	-0.842253	0.00836845	0.18345
Casp6	0.998733	0.00938081	0.188259
Evx1	-1.91962	0.0135626	0.219786
4833439L19Rik	0.694101	0.00890061	0.187145
Vwc2	-1.33344	0.0117025	0.206535
Kcne3	-1.28234	0.0121304	0.209935
Mmp12	-0.955326	0.00928101	0.188259
Pex13	0.789486	0.00896997	0.187145
Hsdl1	0.614456	0.00863936	0.185949
Cyp4a10	-2.16723	0.0137773	0.220079
Dnajc22	-1.83814	0.014336	0.223815
Grcc10	0.75888	0.00947376	0.189152
Mrpl36	0.972538	0.00953693	0.189152
Xcr1	-1.09245	0.0105586	0.197069
Med29	0.673723	0.00952553	0.189152
Triml2	-2.04101	0.0142166	0.22271
Faxc	-1.14888	0.0090082	0.187145
Fabp9	-2.10994	0.0146403	0.225203
Krt2	-1.71474	0.0130503	0.215608
Rdh1	-1.65451	0.0126189	0.211218
Lep	-1.69108	0.0137097	0.219786
Minpp1	0.717054	0.00903316	0.187145
Xlr5a	-2.23745	0.0147679	0.22599
Pla2g4f	-1.08183	0.010058	0.193353
Klhdc2	0.780047	0.00916475	0.188178
Tmem88b	-1.33625	0.0119751	0.208419
Vmn1r29	-2.51312	0.0146278	0.225203
Scml2	-1.65184	0.0119823	0.208419
Pgr15l	-1.62139	0.013078	0.215618
Chat	-2.13728	0.0137609	0.220032
Pglyrp1	1.2345	0.00977717	0.191287
Vnn1	0.763724	0.00967081	0.190881
Spast	0.645123	0.00899975	0.187145
Nms	-2.29054	0.0152102	0.230387
Dpy19l2	-1.77594	0.0127199	0.212113
Podnl1	-1.08824	0.0119724	0.208419
Josd2	0.717915	0.00977308	0.191287
Zfand4	0.744967	0.00953554	0.189152
5730522E02Rik	-2.20246	0.0150333	0.229185
L3mbtl4	-1.77595	0.0119961	0.208419
Pla2g2d	-1.37214	0.0133558	0.217977
Stx1a	-0.954134	0.010782	0.198744
Ears2	-0.781204	0.00930941	0.188259
Ptdss2	0.586255	0.00933061	0.188259
Gm5934	-2.45143	0.01562	0.234567
Nfasc	-1.37601	0.00938165	0.188259
Ugt3a1	-2.43618	0.0157254	0.2346
Ccdc38	-1.43327	0.0135655	0.219786
Ube2g1	0.736455	0.00937766	0.188259
Scn1a	-1.80445	0.0122725	0.210368
Mmp19	1.25997	0.00939025	0.188259
Gngt1	-2.4442	0.0160086	0.2346
Gm648	-2.19806	0.0159468	0.2346
Fam124b	-1.13659	0.0111529	0.201379
Rab31	0.813825	0.00948594	0.189152
Mrps23	0.645096	0.00985147	0.191633
Krtap21-1	-1.94193	0.0160459	0.2346
Ptprq	-1.24634	0.0106195	0.197585
Alx4	-1.16812	0.0123207	0.210368
Slc12a5	-1.1405	0.0098593	0.191633
Taar8c	-2.61702	0.0156699	0.2346
Wdr27	-0.866024	0.010609	0.197585
Hsf2	0.824098	0.0101869	0.193402
Spx	-1.5519	0.0154986	0.233172
Gm17660	-1.6518	0.0159221	0.2346
Drc1	1.143	0.0118489	0.207675
Psmb1	1.1915	0.0105379	0.197069
Emc10	0.65705	0.00951604	0.189152
Rhox2f	-2.13871	0.0163937	0.236793
Dyrk4	-1.54728	0.0143194	0.223815
Pgp	0.85105	0.00984326	0.191633
Mok	0.936818	0.0110673	0.201093
Slc17a4	-2.04946	0.0159109	0.2346
Naa10	0.716632	0.0108145	0.198917
Pcsk2	-1.70188	0.0135298	0.219786
Cox5b	0.94663	0.0102754	0.193402
Rhox3c	-2.41905	0.0164848	0.237591
Fads6	-1.29294	0.0146452	0.225203
Lmntd2	-1.12367	0.0140924	0.222129
Nubp2	0.697327	0.0100419	0.193353
Sgcz	-2.14742	0.0153328	0.231849
Cacna1b	-1.11925	0.00931891	0.188259
Spink6	-2.15233	0.0167492	0.238791
Tcn2	1.06592	0.0105754	0.197176
Tmem150c	-1.26833	0.0122297	0.210368
Josd1	0.681937	0.0100919	0.193402
Fh1	0.596783	0.0102443	0.193402
Sycp1	-1.57497	0.0135821	0.219786
Get4	0.899587	0.0102749	0.193402
Il1rapl2	-1.99308	0.0158324	0.2346
Sdr16c5	-2.29176	0.0168852	0.239303
Vmn2r3	-2.01193	0.0169512	0.239654
Spata31	-2.07973	0.0160995	0.2346
Ranbp9	0.892701	0.0102476	0.193402
Sh3bgrl3	1.23235	0.0102645	0.193402
Cuzd1	-1.90799	0.0170231	0.239654
Gm10142	-2.82658	0.0165761	0.238243
H2-Eb2	1.19988	0.014501	0.224796
Otop1	-1.70929	0.0161298	0.23475
C1qb	0.933049	0.0107098	0.198027
Nkx2-3	-1.82717	0.0170577	0.239654
Dkkl1	-1.72023	0.0170386	0.239654
Lgr5	-1.31833	0.0125397	0.211082
Nlrp9a	-1.83838	0.0168684	0.239303
A1bg	-2.10663	0.0176548	0.241318
Stkld1	-1.27928	0.0140528	0.222089
Nudt4	0.936875	0.010889	0.199071
Ms4a3	-1.92496	0.0172217	0.240256
Tmem60	0.800994	0.011994	0.208419
Trpm1	-1.53197	0.012355	0.210368
Cyp4f40	-2.00886	0.0171919	0.240216
Usp26	-1.9801	0.016861	0.239303
Sf3b6	1.12958	0.0118578	0.207675
Kcnh7	-1.71047	0.0157793	0.2346
Palm3	-1.17896	0.0140774	0.222089
Lpar4	-0.978657	0.0121773	0.210125
Fut8	0.619319	0.0105308	0.197069
Tmem62	0.633751	0.010836	0.198917
Car6	-1.69327	0.0173391	0.240798
Nsg1	0.677806	0.0111857	0.201379
Fibin	1.00348	0.0108338	0.198917
S100a7a	-1.73116	0.0176465	0.241318
Trim43b	-1.71904	0.0167544	0.238791
Tmem132d	-1.01775	0.0113126	0.203012
Clec2e	-1.30928	0.0170144	0.239654
Jakmip3	-1.50407	0.0133501	0.217977
Eppin	-1.97977	0.0179967	0.24271
Mthfd1l	-0.833154	0.00992038	0.19234
Neu2	-1.4602	0.0166309	0.238541
Rgs6	-1.15054	0.0110418	0.20104
Lta4h	0.558741	0.0108768	0.199071
Tex14	-1.17635	0.0123305	0.210368
Erc2	-1.17809	0.0111644	0.201379
Elane	-2.15624	0.0188181	0.245901
Cyp26a1	-1.76357	0.0173401	0.240798
Slc9c1	-1.69675	0.0145192	0.224884
Galr1	-1.82914	0.0183384	0.243849
Abca14	-1.44218	0.0133828	0.217977
Mcemp1	1.21478	0.0118911	0.208013
Nyx	-1.32216	0.0147257	0.22573
Syt6	-1.02308	0.0136917	0.219786
Prss37	-1.96911	0.0179585	0.24271
Lrit2	-1.98778	0.0181163	0.243009
Vmn1r79	-2.05277	0.0192075	0.24832
Cd27	-0.962214	0.0133892	0.217977
4921517D22Rik	-1.70937	0.018445	0.244332
Lhx8	-1.83976	0.0173129	0.240798
Gstt4	-1.94487	0.0191656	0.24832
Pgbd5	-1.57736	0.0163946	0.236793
Egr3	-0.728282	0.0123779	0.210406
Fgfbp1	0.827473	0.012865	0.213536
Gjc3	-1.92676	0.0177074	0.241555
Cd226	-0.869185	0.0126687	0.211655
Hnf4g	-1.74126	0.0182377	0.243286
Aadat	-1.91972	0.0181273	0.243009
Vmn1r236	-2.42334	0.0194338	0.250185
Tex13a	-2.16194	0.0192793	0.248735
Adprhl1	-1.40291	0.016325	0.236793
Als2	0.518077	0.0104137	0.195385
Dcpp3	-2.35072	0.0194731	0.250331
Slc30a10	-1.89724	0.0179338	0.24271
Prkag3	-0.860708	0.0117771	0.207238
Grm7	-1.85724	0.0175334	0.241047
Foxr1	-1.75667	0.0188309	0.245901
Mgst3	1.04849	0.0124953	0.210878
Sugt1	0.761795	0.0116266	0.205602
Timd4	-0.99041	0.0157988	0.2346
Maf1	0.61727	0.0114579	0.204443
Ptpn5	-1.38187	0.0141903	0.222493
Kcna4	-1.68311	0.0171153	0.240085
Gad2	-1.45676	0.014666	0.225203
Casr	-1.70501	0.0176411	0.241318
Topaz1	-1.50524	0.0144176	0.224094
Cylc1	-2.01849	0.0184229	0.24422
Akr1c12	-1.39568	0.0182047	0.243276
Bglap	-2.60941	0.0194556	0.250286
Kynu	-1.1642	0.0127894	0.212874
Gpr19	-0.878131	0.0133549	0.217977
Hal	-1.28958	0.016756	0.238791
Inhbe	-2.09393	0.0196933	0.251085
Hoxb1	-2.3793	0.0200933	0.253913
Nosip	0.883054	0.0118037	0.207297
Gm4847	-1.75373	0.0180171	0.24271
Bbs9	0.876296	0.0118601	0.207675
Psg17	-1.17937	0.0182148	0.243276
Slc25a47	-0.870852	0.0153539	0.231973
Aadacl3	-1.6676	0.018653	0.244904
Gm1110	-1.76679	0.0174957	0.241047
H2-DMb2	-0.958266	0.0141659	0.222493
Mrps36	1.18434	0.0160722	0.2346
Pou2f3	-1.55392	0.0164029	0.236793
Cd320	0.851206	0.0137037	0.219786
1700102P08Rik	-1.40524	0.0175366	0.241047
Htr5a	-1.70356	0.0181769	0.243276
Tal2	-1.6846	0.0203975	0.254765
Rprm	-1.38471	0.0163601	0.236793
Alox5	-0.660023	0.0113816	0.203692
Ergic3	0.899982	0.0117949	0.207297
Kcnk13	0.857094	0.0133493	0.217977
Itgb3bp	-1.19327	0.0143291	0.223815
Zfp352	-2.02097	0.020432	0.254765
Vmn1r66	-2.37354	0.020604	0.255652
Siva1	0.860708	0.0125806	0.211092
Rbp7	-1.69674	0.0202788	0.254168
Alox12b	-1.58656	0.0178287	0.242219
Galntl6	-1.12383	0.0156308	0.234567
Krtap8-1	-2.51862	0.0206465	0.255652
Carlr	-2.10465	0.020447	0.254774
Hgsnat	0.935904	0.0117547	0.207238
Caskin1	-1.13534	0.0124207	0.210868
Eci2	0.725157	0.0121817	0.210125
Abcc3	0.591158	0.011619	0.205602
Dqx1	-0.762356	0.0122855	0.210368
Fcgr4	1.36765	0.0125132	0.210878
Nphp4	-0.79781	0.0111982	0.201379
Camk2n2	-1.04128	0.0167326	0.238791
Lce1g	-1.97064	0.0206394	0.255652
Fbxw13	-1.79896	0.020177	0.254071
Chek1	-0.824763	0.0140327	0.221973
Gm5114	-1.81193	0.019026	0.24709
Blnk	-0.923405	0.0130736	0.215618
Tcerg1l	-1.65252	0.0176271	0.241318
Gper1	-1.05301	0.0174485	0.241047
Krtap4-2	-2.66743	0.021252	0.257958
Pou3f2	-2.09059	0.0182434	0.243286
Scgn	-2.63882	0.0208939	0.257408
Palb2	-0.813955	0.0139375	0.22142
Mixl1	-2.14634	0.0209037	0.257408
Vmn2r62	-2.24948	0.0211148	0.257835
Rab9b	-1.78885	0.0192217	0.24832
Rln3	-2.15478	0.0215523	0.258962
Klk1b8	-2.16461	0.0215303	0.258962
Jchain	1.37119	0.0174227	0.241047
Gsc	-2.10982	0.0212256	0.257958
Sprr2b	-2.45122	0.0216721	0.259353
Hoxc13	-2.18088	0.020779	0.256581
Fzd9	-1.45209	0.0207693	0.256581
Abcg3	-0.709782	0.0125837	0.211092
Dpm3	0.890932	0.0139934	0.221842
Enam	-1.45945	0.0169968	0.239654
Prlhr	-2.09622	0.0213451	0.258035
Kbtbd6	-1.55251	0.019704	0.251085
Nsun3	-0.791916	0.0136775	0.219786
Phkg1	-1.43734	0.0182975	0.243773
Zfp954	0.865513	0.0147107	0.225694
Zfp69	-1.01284	0.0141895	0.222493
Topors	0.690016	0.0122022	0.210159
Cnr1	-1.00191	0.0150885	0.229322
Nrbf2	0.898613	0.0144733	0.224563
Gm8765	-1.99891	0.0211901	0.257958
Slc22a29	-1.97628	0.0208927	0.257408
Ranbp17	-1.18245	0.0140714	0.222089
Pde1c	-1.35257	0.0125158	0.210878
Sh2d7	-1.51582	0.0198635	0.25198
Cyp19a1	-2.10284	0.0205757	0.255652
Ceacam13	-2.39413	0.022281	0.262225
Lamb1	0.658486	0.0136637	0.219786
Txlnb	-0.976206	0.0130872	0.215618
Rxfp2	-1.74349	0.0176096	0.241318
Gins1	-1.18158	0.0183985	0.244078
Fam3b	1.86989	0.0218412	0.260678
Timm50	0.678929	0.0132738	0.217977
Mcpt1	-1.6968	0.0220593	0.261987
Dusp15	-1.68283	0.0197741	0.251303
Serpinb6e	-2.37489	0.0223442	0.262294
Defb26	-2.09101	0.0226469	0.263421
Prepl	0.642467	0.0128323	0.21319
Ubtfl1	-2.03495	0.02213	0.261987
Mup20	-2.76507	0.0226089	0.263323
Lce6a	-2.09673	0.0227964	0.264057
Gm5169	-2.30347	0.0225897	0.263271
Camk1g	-1.50638	0.0185465	0.244657
Ttll13	-1.01512	0.0160994	0.2346
Ecel1	-1.58323	0.0167432	0.238791
Klk4	-1.84055	0.0224373	0.262475
Nde1	0.598063	0.012946	0.21448
Aifm1	0.623848	0.0124857	0.210878
Daw1	-0.838331	0.0150416	0.229185
Spata31d1c	-2.02014	0.0211947	0.257958
Otc	-1.30549	0.0192332	0.24832
Cilp2	-1.77215	0.0181339	0.243009
Cyp3a44	-1.86303	0.0209748	0.25775
Dlgap3	-1.46511	0.0161063	0.2346
Tprn	0.641984	0.0133576	0.217977
Olah	-1.8877	0.0228034	0.264057
Kbtbd11	0.587337	0.012778	0.212874
Mrap	1.41803	0.0210882	0.257835
Gm14322	-0.941749	0.0155876	0.234313
Negr1	-1.40806	0.0143922	0.224084
Cdx1	-1.88896	0.0222258	0.262112
Vmn2r76	-1.94179	0.0216326	0.259353
Tdrd6	-1.18821	0.0171504	0.240154
Cntnap4	-1.81939	0.0183494	0.243849
Miox	-1.86027	0.0224803	0.262511
Slc25a54	-1.96003	0.0234798	0.267635
Csmd3	-1.81712	0.0138379	0.220619
Fsd2	-1.19004	0.014761	0.22599
Rras	0.843278	0.0130025	0.215018
Smyd5	-0.575483	0.0130002	0.215018
Pax3	-2.03897	0.0209666	0.25775
Pqbp1	0.613601	0.0139451	0.22142
Fggy	-0.65318	0.0146639	0.225203
Slc22a16	-1.88797	0.0223866	0.262475
Hsf5	-1.57252	0.0185518	0.244657
Timp4	1.35512	0.0201487	0.254071
Vmn1r223	-1.97881	0.0240765	0.269438
Tnfrsf17	-1.79275	0.0238891	0.268634
Mroh4	-1.46206	0.01753	0.241047
Cntnap3	-1.64158	0.0185365	0.244657
Tnn	-1.04362	0.0138482	0.220619
Mmp1a	-2.40079	0.0232227	0.266653
Chsy3	-0.728505	0.014418	0.224094
Mrpl46	0.867689	0.0157233	0.2346
Gpr101	-1.70482	0.0195072	0.250588
Gm960	-1.44214	0.0185516	0.244657
Tlcd2	-0.945127	0.0175621	0.241047
Aldh8a1	-1.49862	0.0225763	0.263271
Cdh12	-1.93942	0.0216898	0.259391
Armc6	-0.845815	0.0164001	0.236793
Hint3	0.851391	0.0149131	0.227821
Slc6a12	1.34527	0.0160928	0.2346
Rhox2a	-2.29969	0.0236279	0.267851
Slc35g2	0.745245	0.014863	0.22725
Gm1993	-2.21292	0.0245461	0.26969
Irx6	-1.61331	0.0202265	0.254156
Slc17a9	-0.933444	0.0160088	0.2346
Baat	-2.06703	0.0246537	0.269908
Vmn2r83	-1.96877	0.0240731	0.269438
Cyp26c1	-1.58269	0.0225429	0.263069
Pcdhb22	-0.614579	0.0157452	0.2346
Gm10228	-2.27277	0.0247716	0.270376
Ajap1	-1.57359	0.0203343	0.254614
Spata22	-1.64761	0.0236732	0.267851
Krtap13-1	-2.3229	0.0248123	0.270376
BC051665	-2.07632	0.0246492	0.269908
Espnl	-1.26237	0.017866	0.242219
Prtg	-1.80874	0.0172837	0.240798
Vmn2r20	-1.86138	0.0248704	0.270376
Irs4	-1.4539	0.0205013	0.255117
Mup9	-2.52506	0.0249323	0.270376
Tatdn3	-0.585026	0.014389	0.224084
Tex36	-2.33947	0.0248993	0.270376
Rnft1	0.586487	0.013657	0.219786
Mro	-1.76364	0.0223065	0.262225
Tff3	-1.83618	0.0251139	0.271252
Lrrc55	-1.38059	0.0226354	0.263421
Prss43	-1.8474	0.0226814	0.263645
Fignl1	-0.90469	0.0180418	0.242775
Spock3	-1.32837	0.0211365	0.257835
1700024G13Rik	1.71211	0.0232236	0.266653
Tacr1	-0.798896	0.0164767	0.237591
Tnfsf9	0.912847	0.0176997	0.241555
Tbc1d19	0.659982	0.0139995	0.221842
Cabp5	-2.04362	0.0246511	0.269908
Nup210l	-0.817952	0.013607	0.219786
Cetn1	-2.53366	0.0255668	0.274317
Cyp2c38	-2.15192	0.0246719	0.269908
Frmpd4	-1.46016	0.0177242	0.241598
S100a1	1.04293	0.0151754	0.230056
Slc4a3	-0.624268	0.0129096	0.214076
Phyh	0.675984	0.0146338	0.225203
Batf	1.02859	0.0171912	0.240216
Hapln4	-1.99612	0.0238802	0.268634
Dgkk	-1.64281	0.017663	0.241318
Clrn2	-2.02471	0.0252364	0.271929
Pah	-1.59601	0.0229055	0.264704
Bdkrb2	0.838095	0.0185954	0.244904
Ugt1a7c	0.829326	0.016058	0.2346
Gap43	-1.09377	0.0177798	0.241987
Calb2	-1.67784	0.0244889	0.26969
Ston1	0.816619	0.0146455	0.225203
Keg1	-2.27563	0.025698	0.274423
Scgb2b27	-2.01534	0.0259128	0.2746
Sh2d4b	-1.3585	0.021092	0.257835
Kcnj1	-1.65444	0.0235505	0.26765
Prmt7	-0.528388	0.0141703	0.222493
6430571L13Rik	-1.40598	0.0221964	0.262111
Pigx	0.814782	0.015427	0.232486
G6pc2	-1.81474	0.0255862	0.27436
Egfl8	-0.87766	0.0203897	0.254765
Ptchd4	-1.31342	0.0197602	0.251303
Ank1	-1.15555	0.0136778	0.219786
Bola1	1.01386	0.0185417	0.244657
Hecw1	-1.35628	0.0166962	0.238791
Tas2r131	-1.95294	0.026663	0.27854
Edn2	-2.02827	0.0264283	0.277405
Gsta1	-2.12569	0.0267353	0.278742
Grip2	-1.01623	0.0166057	0.238372
Tpbpb	-1.92547	0.0261594	0.276186
Ogg1	0.635994	0.0153768	0.232123
Cyp4x1	-2.21006	0.0262845	0.27679
Dio1	-1.40611	0.0238627	0.268634
Timd2	-1.94717	0.0224332	0.262475
Hnmt	0.718406	0.0158523	0.2346
Sppl2c	-1.72869	0.024659	0.269908
1810010H24Rik	0.774752	0.0159442	0.2346
Otx1	-1.15316	0.0202173	0.254156
Fam8a1	0.661522	0.0146548	0.225203
Kpna6	0.701846	0.01463	0.225203
Cd19	-1.22382	0.0159187	0.2346
Tmc1	-1.67828	0.0199651	0.252725
Insl5	-1.94653	0.0268081	0.278776
Gbx1	-1.69397	0.0257613	0.274423
Lrrc24	-1.51879	0.0237775	0.268418
Tmem138	-0.746587	0.0160757	0.2346
Irx1	0.588386	0.0143373	0.223815
Enox1	-1.4432	0.0202759	0.254168
Ifnab	-2.14029	0.0271792	0.280647
Atp13a5	-1.53177	0.0195635	0.25095
Alox12	-0.757864	0.0154464	0.232583
Slc2a3	-0.677541	0.014128	0.222297
Sohlh2	-1.58485	0.0224625	0.262475
Eri1	0.591679	0.0144642	0.224563
Phex	-1.23614	0.0151352	0.229837
Tbpl1	0.649997	0.0150165	0.229185
Bhmt	-1.79219	0.0235341	0.267635
Tmem196	-1.70601	0.0232881	0.266799
Gm5935	-1.93517	0.0272807	0.280862
Slc38a4	0.759803	0.0150771	0.229322
5031410I06Rik	-2.34283	0.0274846	0.281003
Sugct	-1.11017	0.0198697	0.25198
Rhox11	-2.40798	0.0275584	0.281003
Fbxw19	-1.87961	0.0265299	0.277964
Nfu1	0.627745	0.0157076	0.2346
Akr1cl	-1.9126	0.0269958	0.279857
Nt5dc2	0.95033	0.0173415	0.240798
Icos	-0.77357	0.01787	0.242219
Sprr2g	-2.45655	0.0278319	0.281003
Tmco1	0.806597	0.0154212	0.232486
Efcab1	-0.960184	0.0171394	0.240154
Dusp27	-1.17564	0.019673	0.251085
Nit1	0.669341	0.0160167	0.2346
Chrm4	-1.41879	0.0258726	0.2746
Rgs9bp	-1.7523	0.0229794	0.265214
Gpr143	-1.55796	0.0263324	0.276871
Rnf169	0.978117	0.0145632	0.225203
Slc7a15	-1.04052	0.0195533	0.25095
Speer4c	-1.98851	0.0271766	0.280647
Aldh2	0.943608	0.0175322	0.241047
Gpr63	-1.15498	0.0212431	0.257958
Ube2dnl2	-1.86446	0.027992	0.281006
Pxt1	-1.80617	0.0277971	0.281003
Gsx1	-2.37143	0.0273496	0.281003
Rfx8	-1.75528	0.0232961	0.266799
Edaradd	-0.999475	0.0170456	0.239654
Klrb1a	-1.32876	0.0249151	0.270376
Cacna2d3	-1.52176	0.018827	0.245901
Muc13	-0.984152	0.0213063	0.258035
Cdc25c	-1.67843	0.0228485	0.264388
Cacna1i	-1.33298	0.0143748	0.224084
Kel	-1.54342	0.0233566	0.267148
Gyg	1.01686	0.0167351	0.238791
Vmn2r45	-2.16778	0.0282124	0.281383
Sirt2	0.651801	0.0150538	0.229185
Sprr2d	-1.95848	0.0280004	0.281006
Kcnj3	-1.10424	0.0168485	0.239303
Atcay	-1.46779	0.0215734	0.25904
Pip	-1.9552	0.0275834	0.281003
Cd200r3	-1.3783	0.0268105	0.278776
Slc25a30	0.685159	0.0158397	0.2346
Slc51a	-1.30691	0.0257302	0.274423
Atp12a	-1.49727	0.0206674	0.255734
Zfp39	0.915971	0.0174845	0.241047
Lrfn1	-1.1544	0.0208248	0.256969
Bmp10	-2.00027	0.0283944	0.28178
Tbck	0.494109	0.0151692	0.230056
Spp2	-1.96638	0.0265831	0.278081
Hspb7	0.684346	0.0156936	0.2346
Gabrr2	-1.59248	0.025614	0.274423
Xpa	0.612168	0.0166602	0.238769
Fam25c	-1.67653	0.0288272	0.283174
Rraga	0.736479	0.0160328	0.2346
Upb1	-1.48419	0.023908	0.268634
Slc26a10	-1.07503	0.0178232	0.242219
Pdc	-2.67787	0.0283094	0.28178
Capn9	-1.346	0.0241306	0.269438
4930568D16Rik	-2.17673	0.0284165	0.281843
Mrps12	0.777386	0.0178585	0.242219
Elfn2	-1.52085	0.0231947	0.266653
Dnd1	-1.29723	0.0253821	0.272827
Slc30a8	-2.58159	0.0280222	0.281006
Atp6v0d1	0.873709	0.0159886	0.2346
Fndc5	-1.138	0.0188529	0.245901
Acaa2	0.661147	0.0161623	0.235031
Allc	-1.73991	0.0268698	0.27904
Slc25a21	-1.4242	0.0244306	0.26969
Mrps34	0.756378	0.0168338	0.239303
Svs3a	-2.10701	0.0287776	0.283174
Samt3	-2.36181	0.0294287	0.284914
Kcnma1	-1.11646	0.0152437	0.230699
Psg16	-1.32168	0.026776	0.278742
Pla2g2a	-1.72054	0.0290858	0.283858
Slc30a1	0.741196	0.0158756	0.2346
Mup13	-2.32658	0.0296258	0.285324
Zfp618	-1.04611	0.0192217	0.24832
Kcnt2	-1.05676	0.0189323	0.246216
Chaf1a	-0.812143	0.0159284	0.2346
Syt1	-1.52096	0.0213322	0.258035
Cd7	-1.06688	0.023503	0.267635
Mroh8	-1.54734	0.0204218	0.254765
Acbd3	0.846794	0.0158451	0.2346
Eras	-1.97898	0.0298264	0.285968
Ovgp1	-1.02115	0.0198211	0.251721
Kcnc4	-1.45466	0.0223236	0.262225
Ugt2a2	-2.3324	0.0299522	0.285971
Drd3	-1.91093	0.029017	0.283735
Stk31	-1.76553	0.0237192	0.268202
Rhox2c	-2.0607	0.0299546	0.285971
Mns1	-0.830335	0.0188111	0.245901
Adam2	-1.8176	0.024942	0.270376
Krtap20-2	-1.99583	0.0299186	0.285971
Pde6c	-1.31753	0.0244766	0.26969
Frmpd1	-0.931394	0.0165834	0.238243
Scgb2b26	-2.66679	0.0302794	0.288147
Spata21	-1.12238	0.0215411	0.258962
Hsd3b1	-2.0074	0.0292883	0.284636
Fam166a	-1.50567	0.0271602	0.280647
Otx2	-1.5939	0.0252528	0.271929
Plg	-1.79603	0.024515	0.26969
Il5ra	-1.31716	0.0216658	0.259353
Etaa1	0.736085	0.0172199	0.240256
Npm3	0.721552	0.017389	0.241047
Pebp4	-2.19389	0.0299789	0.28605
Fam83e	-0.752091	0.0186357	0.244904
Nob1	0.581632	0.0170455	0.239654
Hoxd11	-1.62729	0.0246871	0.269909
Lta	-1.72359	0.0288524	0.283174
Ntrk3	-1.22375	0.0180802	0.243009
Hoga1	-0.771624	0.0196682	0.251085
Vmn1r58	-1.94833	0.0283316	0.28178
Susd5	-1.52084	0.024193	0.269522
Neurod2	-1.84059	0.0277542	0.281003
Ctsq	-2.67804	0.0310599	0.290385
Tfpi	0.569167	0.0165182	0.237881
Btla	-0.805305	0.0171606	0.240154
Vmn1r43	-2.27514	0.0302977	0.288167
Lmtk3	-1.35466	0.0191452	0.248262
Trim50	-1.55841	0.0277105	0.281003
Ppp2r2c	-1.27348	0.0188855	0.245966
Tor1b	0.685093	0.0160834	0.2346
Taf7l	-1.50135	0.0249757	0.270573
Chdh	-0.704206	0.0165347	0.237927
Myrfl	-1.56852	0.0234574	0.267615
Gpnmb	1.08442	0.0163662	0.236793
Gm20741	-1.99503	0.0314598	0.291063
Pttg1	0.789364	0.0169007	0.239333
Nkain3	-1.41163	0.0241985	0.269522
Pglyrp2	-0.778448	0.021659	0.259353
Prima1	-1.61581	0.0289196	0.283212
Pif1	-1.5719	0.0237835	0.268418
Npepl1	0.561247	0.0163701	0.236793
Sbspon	-1.09725	0.0220751	0.261987
Sumo2	0.69854	0.0175135	0.241047
Lipi	-1.84968	0.0293503	0.284806
Otogl	-1.50099	0.018001	0.24271
Cd63	1.18583	0.017091	0.239933
Styk1	-1.06709	0.0244945	0.26969
Chit1	-2.25849	0.0287899	0.283174
B4galnt3	-1.4178	0.0248219	0.270376
Thyn1	-1.12399	0.0262855	0.27679
Layn	0.802596	0.018509	0.244657
Ang2	-2.10435	0.0320809	0.293437
R3hcc1l	0.63454	0.0167687	0.238791
Vmn1r2	-1.94565	0.0321092	0.293437
Ip6k3	1.44828	0.0249905	0.270573
Dnajb3	1.29418	0.0264458	0.277409
Polrmt	-0.558885	0.0159114	0.2346
Xirp2	-0.972638	0.0160263	0.2346
Vmn2r52	-2.01409	0.0318289	0.292887
Rbm11	-1.76117	0.0292504	0.284578
Hoxd10	-1.80632	0.0307756	0.289015
Abca15	-1.66249	0.0210564	0.257835
Cdk4	0.664911	0.0169209	0.239429
Adgrf4	-1.46923	0.028727	0.283174
Tmem9b	1.01152	0.0175491	0.241047
Slc38a8	-1.71651	0.0276603	0.281003
Pnpla8	0.838302	0.0177428	0.241668
Spats2l	-0.613983	0.0160453	0.2346
Ankrd53	-1.50179	0.0296283	0.285324
Padi3	-1.32211	0.0251342	0.271306
Gtpbp1	0.731065	0.0168771	0.239303
Tas2r138	-2.2179	0.0327308	0.295937
Nepn	-2.59977	0.032879	0.29633
Klb	-1.5403	0.0296469	0.285324
Foxn4	-1.30034	0.0246408	0.269908
Klk15	-1.78678	0.0317304	0.292441
Gria2	-1.60266	0.0232872	0.266799
Vmn1r117	-1.89746	0.0330974	0.297004
Ptprcap	1.05983	0.0252158	0.271929
Rnase6	-0.99138	0.022297	0.262225
Slc12a1	-1.50913	0.0221565	0.261987
Vmn1r172	-2.16163	0.0333178	0.297683
Wfdc15a	-2.1624	0.0335701	0.297683
Car10	-1.48915	0.0259472	0.2746
Fam117b	0.812631	0.0183539	0.243849
Sf3b5	0.673395	0.0187017	0.245184
Kdm3a	0.612754	0.0173255	0.240798
Crx	-1.83007	0.0301111	0.287158
1700025C18Rik	-1.94049	0.0335196	0.297683
Aqp3	-0.908055	0.0228051	0.264057
Gja10	-1.81335	0.03322	0.297413
Sec31b	-0.979559	0.0179743	0.24271
Ccl28	-1.22304	0.0238964	0.268634
Ctso	0.642732	0.0178783	0.242219
Scgb1b20	-2.06926	0.0337784	0.298266
Muc2	-1.13785	0.0186958	0.245184
Fam184b	-1.08893	0.0250945	0.27121
Gstp1	1.20919	0.0190272	0.24709
Havcr1	-1.88049	0.0328662	0.29633
H60c	-1.0996	0.0263079	0.27679
Ext2	0.631018	0.0175059	0.241047
Cmah	-0.739894	0.0170283	0.239654
Lhx6	-1.03023	0.0196487	0.251085
Fgf4	-1.83411	0.0311732	0.290385
Map7d2	-1.52953	0.0226957	0.263645
Tas2r140	-2.01731	0.0342806	0.299398
Vmn1r178	-2.50448	0.0344794	0.299522
Mapk8ip2	-1.37749	0.0235724	0.267729
Esp38	-2.05378	0.0344035	0.299522
Ccdc172	-1.83941	0.0320642	0.293437
Stoml3	-1.75789	0.0335118	0.297683
Slc26a7	-1.453	0.0279344	0.281006
Igsf1	-1.25254	0.0211866	0.257958
Mpp3	-1.04928	0.0222121	0.262112
Zfp947	-0.903775	0.0221923	0.262111
Ndufa5	0.755932	0.0193726	0.249578
Taar8b	-1.89023	0.0344456	0.299522
Muc5ac	-0.783555	0.0163123	0.236793
Zbtb18	0.746566	0.0181409	0.243009
Pdk4	0.801072	0.0174765	0.241047
Dcpp1	-2.40697	0.0348367	0.300627
Scgb1b2	-1.99748	0.0347718	0.300597
Gng2	0.627702	0.0181024	0.243009
4930558K02Rik	-1.81161	0.0340636	0.298957
Aldh3b2	-1.40592	0.0291967	0.284441
Dnajc5b	-1.75609	0.0324292	0.294577
Dgat2l6	-1.92014	0.0323384	0.294395
1700034E13Rik	-2.26089	0.0348744	0.300627
Prss51	-2.09811	0.0346548	0.300201
Golm1	0.570396	0.0180233	0.24271
Gabrr3	-1.77045	0.0318708	0.292924
Rhox4d	-1.97099	0.0351864	0.301262
Itih1	-1.5989	0.022754	0.263979
Banf2	-1.9823	0.0350522	0.301088
Srsf4	0.516722	0.0186467	0.244904
1700016C15Rik	-1.58978	0.0339134	0.298778
Slc39a5	-1.63317	0.0317923	0.292709
Pou6f2	-1.56371	0.0277776	0.281003
Iqcg	0.892757	0.0201716	0.254071
Rragb	-0.903872	0.0231566	0.266653
Slc6a9	0.520111	0.0174545	0.241047
Eif2b2	0.636264	0.0188399	0.245901
Rassf4	0.61025	0.0182154	0.243276
Atp2b3	-1.44394	0.0221516	0.261987
Slc1a4	0.581019	0.0183851	0.244078
Hipk4	-1.21548	0.0287023	0.283174
Tas2r118	-2.38268	0.0361163	0.302907
Vsx1	-1.50065	0.0295651	0.285324
Fpr3	-1.89644	0.0357888	0.302811
Slc45a4	0.542695	0.0183073	0.243773
Vmn1r219	-1.88291	0.0360512	0.302854
Fam20a	-0.694687	0.0187827	0.245901
Armc10	0.601707	0.0191351	0.248262
Akr1c20	-1.73836	0.03501	0.300907
Clptm1l	0.767505	0.0188697	0.24594
Cnksr2	-0.828192	0.0186194	0.244904
Cntn3	-1.48714	0.0257155	0.274423
Trim34b	-1.86548	0.0339377	0.298778
Gulo	-1.75878	0.0305145	0.288247
Cdx4	-1.60035	0.035285	0.301543
Sult1c1	-1.80345	0.0344963	0.299522
Ndufs3	0.795286	0.0201503	0.254071
Sap30	0.839284	0.022462	0.262475
Clec2i	-0.716169	0.0227482	0.263979
Cym	-1.62809	0.0329322	0.29633
Gm3409	-2.38045	0.0374736	0.30743
Lefty2	-1.58793	0.0343636	0.299522
Rgs11	-0.688224	0.0200071	0.253003
Nr1h3	0.523405	0.0189107	0.246115
1700022I11Rik	-1.18188	0.0305321	0.288247
Vmn1r32	-1.94692	0.0346708	0.300201
Cox19	-0.651337	0.0214044	0.258402
Tbx22	-1.97415	0.0311659	0.290385
Psenen	0.989679	0.0192033	0.24832
Lsm2	0.907546	0.0224243	0.262475
Tekt5	-0.934497	0.0274887	0.281003
Slc5a7	-1.43075	0.028731	0.283174
Arhgap10	0.512895	0.0186154	0.244904
Actr6	0.813617	0.0223	0.262225
Catsperg1	-0.754456	0.0205753	0.255652
Cmtm5	-1.42089	0.0334311	0.297683
Lgals2	-0.803687	0.0270432	0.280054
Scg2	-1.17598	0.0335779	0.297683
Gadd45gip1	0.646015	0.0209334	0.257596
Msantd3	0.675725	0.0215048	0.258913
F5	-0.688108	0.0179657	0.24271
Prp2	-1.82968	0.0369453	0.305365
D130043K22Rik	-0.795598	0.0193589	0.249578
Fgf17	-1.8042	0.0349416	0.300627
Rgmb	0.582863	0.0197148	0.251085
Vmn2r81	-1.59196	0.0354504	0.301692
Qprt	1.4438	0.0353037	0.301543
Tmem218	0.915441	0.0261744	0.276186
Zfp473	-0.940586	0.028575	0.282407
Ctag2	-1.92517	0.0377957	0.308362
Car11	-1.36623	0.0294235	0.284914
Grm6	-1.61476	0.0284672	0.281876
Zfp456	0.578294	0.0213385	0.258035
Chrna7	-0.771536	0.0229493	0.265038
E230025N22Rik	-0.990358	0.0287956	0.283174
Ifne	-2.18293	0.0389176	0.310975
Smim12	0.813707	0.0218285	0.260678
Kcnj9	-1.36334	0.0274472	0.281003
Ppp2r5e	0.566767	0.0199387	0.252676
Whrn	-1.07999	0.0196554	0.251085
Capza3	-1.8832	0.0386682	0.310791
Aldh7a1	0.582745	0.0195952	0.251085
Cyp3a16	-1.87187	0.0362455	0.303201
Uncx	-1.79081	0.0343576	0.299522
Pde6a	-1.69153	0.0282046	0.281383
Fcrl6	1.66999	0.0375729	0.30743
Rbx1	0.687549	0.0202408	0.254157
Cdca3	-1.47509	0.0306266	0.28868
Ism1	0.674285	0.0197077	0.251085
Spink1	-2.27555	0.0393137	0.312044
Chrna5	-1.57052	0.0352778	0.301543
Mc2r	-1.59002	0.0360093	0.302811
Scn10a	-1.27448	0.0232741	0.266799
Slc4a9	-1.48711	0.0269753	0.279837
Gm11567	-2.00497	0.0398047	0.313905
Prl7a1	-2.18621	0.0378714	0.308698
Glt8d2	-0.925918	0.0238023	0.26846
Zpr1	0.89894	0.0204032	0.254765
Acsm5	-1.64789	0.0316198	0.291874
Sds	-1.5245	0.0337645	0.298266
Pomp	0.956032	0.0207343	0.256384
Slc28a1	-1.51746	0.0320134	0.293437
Lamtor4	0.736848	0.0213374	0.258035
Napa	0.710162	0.0197055	0.251085
Ap3b2	-1.48776	0.0267403	0.278742
Krtap5-1	-1.77464	0.0401711	0.314225
Speer4d	-1.431	0.0357697	0.302811
Zfp78	-0.944951	0.0242956	0.26969
Tnni1	-1.22803	0.0359839	0.302811
Cpn2	-1.3922	0.0307748	0.289015
Osgepl1	0.687345	0.0221472	0.261987
Cadps	-1.55283	0.0248748	0.270376
Dpep1	0.771208	0.0210871	0.257835
Hnf4a	-1.61731	0.0297634	0.285828
Atp13a4	-1.0195	0.0206415	0.255652
Jakmip2	-1.83479	0.0289841	0.283688
Asnsd1	0.623375	0.0211407	0.257835
Urah	1.22846	0.0301568	0.28744
Olfr908	-2.14911	0.040757	0.315774
Mrgpra1	-2.03688	0.0403672	0.314529
Cnr2	0.603866	0.0205031	0.255117
Gpr149	-1.90464	0.0351485	0.30126
Tfap2c	-1.77342	0.0318814	0.292924
Car9	-1.01446	0.0271345	0.280647
Olig1	-1.73299	0.0359902	0.302811
Kcna5	-1.37104	0.033084	0.297004
Dpysl4	-1.51713	0.0298116	0.285968
Meis3	-0.642004	0.0214922	0.258913
Itga11	-0.855269	0.019971	0.252725
Inhbc	-2.08057	0.0389892	0.311129
Ddc	-1.11151	0.0253052	0.272165
Onecut2	-1.6943	0.027288	0.280862
Tnnt3	-0.816319	0.0260845	0.275726
Ddn	-1.45372	0.0326035	0.295752
Nhp2	0.760153	0.0219674	0.26182
Lrrc38	-2.36846	0.0389387	0.311004
Gde1	1.02584	0.0210487	0.257835
Syt4	-1.57371	0.0337481	0.298266
Cysltr2	0.998595	0.0283416	0.28178
Vmn1r230	-1.97086	0.0408713	0.31611
1700029J07Rik	0.811225	0.0231806	0.266653
Cdk5r2	-1.62485	0.0339629	0.298817
Bex1	-1.67868	0.0366469	0.304702
Lrit3	-1.71413	0.0387785	0.310975
Iah1	0.608247	0.0213948	0.258402
Dpy19l4	0.573926	0.0206092	0.255652
Prc1	-0.83119	0.0212869	0.258035
Mc1r	-1.32481	0.0340175	0.298957
Gstcd	-0.550894	0.0202844	0.254168
Gm6408	-1.9125	0.0391832	0.311547
Adamts20	-0.949605	0.0197576	0.251303
Alpi	-1.52112	0.0369543	0.305365
Cacna1f	-1.23701	0.0219956	0.26182
Il11	-1.17173	0.0342269	0.299222
Rimbp2	-1.62849	0.028084	0.281006
Neil3	-1.32295	0.0296438	0.285324
Lonp2	0.491385	0.0204286	0.254765
Gpc5	-1.76447	0.0340361	0.298957
Cdh19	-1.2457	0.0310294	0.290385
4933409G03Rik	-1.35392	0.0360979	0.302907
Rnaseh2a	0.498951	0.0219622	0.26182
Dcun1d3	0.624993	0.0201366	0.254071
Bsx	-1.95686	0.0404605	0.314674
Ucn3	-2.00079	0.039946	0.314108
Gm9758	-1.37334	0.0314447	0.291063
Mybl2	-0.995006	0.0254233	0.273105
Sel1l2	-1.62359	0.0364948	0.304251
Tmem14a	-0.818195	0.0288179	0.283174
Adam26b	-2.06258	0.0402401	0.314225
Rhbdd2	0.629737	0.0201963	0.254134
Nox1	-1.31342	0.0326773	0.295937
Vmn2r84	-1.3456	0.0369683	0.305365
Hoxd1	-2.10559	0.0389079	0.310975
Cstf1	0.636611	0.0221116	0.261987
Vmn2r40	-2.07942	0.0435183	0.322559
Ndufaf2	-0.784067	0.028393	0.28178
Vmn2r65	-2.00038	0.0400669	0.31411
Ctns	0.548406	0.0215004	0.258913
Rnf181	0.976594	0.0223168	0.262225
Clcnka	-1.52258	0.0320297	0.293437
Defb47	-2.27999	0.0437493	0.323456
Sncg	-1.24232	0.0340984	0.298957
Slc36a3	-1.35578	0.0337833	0.298266
Smgc	-1.17076	0.0344598	0.299522
Tmem50a	0.709228	0.0217651	0.260117
Cyb561d2	0.809134	0.0255589	0.274317
Med9	0.538118	0.0221157	0.261987
Kir3dl2	-1.77571	0.0390826	0.311384
Sprr2i	-2.07191	0.0430504	0.321872
Mien1	0.916976	0.0231021	0.266355
Nuggc	-1.30731	0.0349437	0.300627
Ifnk	-1.12424	0.0346121	0.300201
Otor	-1.93761	0.0435118	0.322559
Ddx11	-0.716911	0.0211084	0.257835
Nlrp4e	-1.77778	0.0381412	0.309624
Gfy	-1.7842	0.0383942	0.31017
Tab1	-0.573905	0.0211341	0.257835
Cplx4	-1.61548	0.0409155	0.316178
Pbxip1	0.615346	0.0220723	0.261987
Fcgrt	0.701494	0.0216124	0.259334
Gal3st4	-0.906483	0.0317598	0.29256
Cst11	-1.6455	0.0420795	0.319352
Usp17le	-2.37225	0.042793	0.321091
Acer1	-1.48407	0.0385821	0.310694
Gm815	-1.86776	0.0449261	0.326236
Smarcal1	0.549259	0.0210447	0.257835
1700029H14Rik	-1.37842	0.0389068	0.310975
Aasdh	-0.585331	0.0212358	0.257958
Rims3	-1.60196	0.0399715	0.314108
Ube2d1	0.646075	0.0228997	0.264704
Snx32	0.944172	0.0273718	0.281003
Drd1	-1.68434	0.0396312	0.313243
Rpf1	0.57889	0.0224398	0.262475
Slitrk3	-1.16426	0.038319	0.31017
Ccl26	-1.97314	0.0453953	0.327665
Hnrnpa1	0.743813	0.0273324	0.281003
Dock3	-1.28444	0.0214935	0.258913
Vmn2r6	-2.14779	0.0430196	0.321872
Scp2d1	-2.19947	0.0460432	0.328562
Cdh18	-1.47123	0.0370147	0.305365
Gjb3	-0.837482	0.0307329	0.288923
Tgds	0.73612	0.0241918	0.269522
Hmces	0.606956	0.0235086	0.267635
Lingo2	-1.58928	0.0352262	0.301458
Med28	0.849081	0.0235319	0.267635
Tfb2m	0.54405	0.0236651	0.267851
Otop2	-1.62974	0.0385865	0.310694
Cox7b2	-1.75109	0.0442185	0.324453
Rnf222	-1.91832	0.0441851	0.324453
Cyp4a29	-1.72657	0.0392933	0.312044
Actrt3	-1.94562	0.0432911	0.322527
Ugt1a6a	0.829933	0.0260659	0.275693
Fxn	-1.05085	0.0283017	0.28178
Cfc1	-2.1215	0.044892	0.326236
Rps11	0.915221	0.0240422	0.269438
Hoxd13	-2.24363	0.0430135	0.321872
Trim38	-1.26795	0.0422248	0.319352
Rhpn1	-0.987542	0.0294548	0.285012
Gstm3	-1.63088	0.0390321	0.311332
Arhgef16	0.553275	0.0219892	0.26182
Tnp2	-1.79813	0.0465829	0.329841
Lix1	-1.15463	0.0329533	0.296364
Rpl3l	-1.21656	0.0359908	0.302811
Ano9	-0.861286	0.0256681	0.274423
Zfp623	0.67373	0.0248245	0.270376
Mpi	0.500234	0.0234477	0.267615
Map1lc3a	0.691357	0.0243125	0.26969
Gml	1.79857	0.0470212	0.330939
Aox4	-1.49087	0.0293547	0.284806
Zfp637	0.893246	0.0272945	0.280862
Mrpl27	0.778026	0.026426	0.277405
Erich6	-0.974434	0.0324396	0.294577
1700001P01Rik	-1.40941	0.0433395	0.322559
Trim66	-1.21465	0.0243376	0.26969
Hcn1	-1.01188	0.0249419	0.270376
Acads	0.796756	0.024597	0.269908
Tas2r134	-1.99643	0.0474024	0.331195
Gm525	-1.58967	0.045902	0.328268
Ip6k2	0.575799	0.0231818	0.266653
Ntng1	-1.61659	0.0339417	0.298778
Bmp15	-1.6001	0.0421521	0.319352
Ucp3	-0.887887	0.0310994	0.290385
Ift22	0.719185	0.0258253	0.2746
Pbsn	-2.05006	0.0469635	0.330939
Mesp2	-1.13732	0.0372165	0.306298
Aox3	0.850453	0.0253007	0.272165
Ccdc28b	1.01555	0.0311482	0.290385
Polq	-0.985272	0.0240193	0.269376
Gabra2	-1.71441	0.0402258	0.314225
Tspan3	0.841872	0.0243478	0.26969
Pdrg1	0.606795	0.0234441	0.267615
Dab1	-1.29543	0.0292417	0.284578
Neurod6	-1.72705	0.0440912	0.324453
Nrk	-1.34456	0.027872	0.281003
Vmn1r158	-2.47218	0.0477462	0.332161
Rnf115	0.6774	0.0234156	0.267615
3830403N18Rik	-1.80984	0.0455852	0.327814
Vps25	0.647686	0.023971	0.269172
Ntrk1	-1.26539	0.0331352	0.297101
Rmi1	0.555068	0.0243328	0.26969
Lao1	-1.62958	0.0424766	0.319389
Atpif1	0.581583	0.0241093	0.269438
Odf3l2	-2.16661	0.0472552	0.330939
Prcp	0.680992	0.0233171	0.266867
Atox1	0.899462	0.0261045	0.275774
Uba52	0.946394	0.0248401	0.270376
N4bp2l1	0.548425	0.0245383	0.26969
Nalcn	-1.25977	0.0243224	0.26969
Clec3a	-1.67387	0.0433249	0.322559
Orm3	1.2943	0.0342592	0.299357
Kcns1	-1.63267	0.0391	0.311384
Smr2	-2.00927	0.0472204	0.330939
Rxrg	-1.15603	0.0334659	0.297683
Rad21l	-1.62141	0.0432343	0.322369
Eda2r	-0.637314	0.0236649	0.267851
Loxhd1	-1.47897	0.0247028	0.269916
C2cd4d	-1.43825	0.041955	0.319352
Dsc3	-1.68636	0.0324093	0.294577
Ncam2	-1.20184	0.0298919	0.285971
Usp17lb	-1.69163	0.0446306	0.326026
Tbc1d21	-1.56886	0.0414245	0.317908
Snai3	-1.46958	0.0430381	0.321872
Ccdc178	-1.54581	0.0335838	0.297683
Gdap1	-1.80517	0.0413167	0.317491
Spink10	-1.93927	0.0472037	0.330939
Capn12	-1.00002	0.0321211	0.293437
Psmb5	0.961466	0.0245344	0.26969
Bcat1	-1.03768	0.0292045	0.284441
1700008O03Rik	-1.39534	0.0427763	0.321091
Tyms	-0.602327	0.0240073	0.269376
Zfp3	-0.903677	0.0304277	0.288247
Crmp1	-1.27815	0.0298421	0.285968
Zadh2	0.624863	0.0241189	0.269438
Aplnr	-1.0535	0.0280766	0.281006
Col13a1	-0.777969	0.0231081	0.266355
Cds1	0.54972	0.0236274	0.267851
Ins1	-1.7183	0.0472389	0.330939
Napsa	0.957958	0.0259217	0.2746
Grid1	-1.56261	0.0361874	0.302999
Clspn	-1.20968	0.0257077	0.274423
Serpinb13	-1.61639	0.0460536	0.328562
AU015836	-1.66703	0.044864	0.326236
Prr5l	-0.774299	0.0237698	0.268418
Gm9112	-2.31171	0.0513498	0.33881
Hoxb5	0.65373	0.0257439	0.274423
Spag6l	-1.41363	0.0423789	0.319352
Gm17455	-1.44185	0.0467095	0.330205
Omd	1.48625	0.0369839	0.305365
Hexa	0.589832	0.0236305	0.267851
Nmur1	-1.17975	0.0417146	0.318658
Ces2e	-1.16488	0.0335494	0.297683
Pold1	-0.544212	0.0220391	0.261987
Igfn1	-1.31846	0.026519	0.277964
Zfp758	0.678674	0.0259163	0.2746
Ntpcr	0.628824	0.0293642	0.284806
Krt28	-1.7145	0.0468186	0.330714
Tigd2	0.77089	0.0252468	0.271929
Ube2w	0.577784	0.0244536	0.26969
Tpi1	0.722565	0.0243329	0.26969
Adam29	-1.83834	0.0484548	0.333171
Kif11	-1.07029	0.0258313	0.2746
Zic1	-1.43247	0.0441577	0.324453
Lrpap1	0.600972	0.0245168	0.26969
4933403O08Rik	-1.78239	0.0480803	0.33239
Slc35c2	0.627159	0.024533	0.26969
Tert	-0.886266	0.0333354	0.297683
Dedd	0.52608	0.0241882	0.269522
Scgb2b12	-2.01867	0.0522991	0.34045
Aqp7	-1.47659	0.0384889	0.310329
Alg9	0.52596	0.0242244	0.269642
Cxcl17	1.21612	0.0281274	0.281006
Vmn1r14	-2.05759	0.0526444	0.341191
Sh3kbp1	0.618821	0.0238674	0.268634
Serpini2	-1.37689	0.0489009	0.334819
Pigl	-0.669474	0.026774	0.278742
Hoxb9	-1.37897	0.0439093	0.323616
Slc7a3	-1.11719	0.0360087	0.302811
Adcyap1	-1.50567	0.0452291	0.327127
Ifna6	-1.81246	0.0531265	0.341962
Esp31	-2.0034	0.0517185	0.339593
Psmd11	0.767726	0.0244881	0.26969
Smim8	0.702522	0.0280569	0.281006
Lrrc74b	0.997635	0.0282007	0.281383
Tfap2a	-1.40594	0.0366169	0.304702
Cks1brt	-1.74927	0.0470468	0.330939
Tmeff2	-0.853899	0.0280943	0.281006
Cntn2	-1.12652	0.0278446	0.281003
Krt25	-1.64856	0.0465039	0.329841
Gucy1b2	-1.21479	0.0391084	0.311384
Tacr2	-1.44401	0.0397627	0.313874
Ctnna3	-1.09886	0.0294184	0.284914
Vmn1r181	-2.24018	0.0538678	0.343764
Rpl36al	0.967218	0.0278751	0.281003
Mtnr1a	-1.85733	0.0497334	0.335879
Bmp7	-1.11276	0.0315036	0.291253
[truncated: 15,844 more rows]
