# Supplementary material for: Biological effects of corticosteroids on pneumococcal pneumonia in Mice—translational significance
Source: Crit Care. 2024 May 29;28:185. doi: 10.1186/s13054-024-04956-6 (PMC11134653; doi:10.1186/s13054-024-04956-6)
Supplement: Supplementary file 5 — Additional file 5. GSEA results. [file 13054_2024_4956_MOESM5_ESM.xlsx]

## Sheet: S2A-Human-SP vs. control
pathway	pval	padj	log2err	ES	NES	size	leadingEdge
REACTOME_ABC_FAMILY_PROTEINS_MEDIATED_TRANSPORT	0.00585106	0.0135475	0.252644	0.375559	1.5642	97	PSMA4,PSMC2,PSMA2,PSMA6,ABCC2,PSMB8,PEX3,EIF2S3,UBA52,PSMB4,PSMA1,ERLIN1,PSMD12,PSMD14,UBB,PSMA5,PSMA3,PSME1,UBC,EIF2S2,PSMD1,RPS27A,PSMD6,PSMC1,PSMC4,PSMB9,PSMB1,DERL2,RNF185
REACTOME_ABC_TRANSPORTER_DISORDERS	0.000367446	0.00106861	0.498493	0.453603	1.79778	74	PSMA4,PSMC2,PSMA2,LMBRD1,PSMA6,ABCC2,PSMB8,UBA52,PSMB4,PSMA1,ERLIN1,PSMD12,PSMD14,UBB,PSMA5,PSMA3,PSME1,UBC,PSMD1,RPS27A,PSMD6,PSMC1,PSMC4,PSMB9,PSMB1,DERL2,RNF185,ABCB11
REACTOME_ACTIVATED_PKN1_STIMULATES_TRANSCRIPTION_OF_AR_ANDROGEN_RECEPTOR_REGULATED_GENES_KLK2_AND_KLK3	1.21239e-15	1.65876e-14	1.01754	0.740186	2.81266	60	H4C6,H2BC17,H2AC14,H2BC3,H2AC4,H3C1,H2BC13,H3C12,H2BC11,H2BC5,H2AC8,H3C11,H2BC14,H4C4,H4C11,H4C3,H2BC7,H2BC10,H2BC4,H3C7,H4C9,H3-3A,H2BC6,H2BC12,H2BC8,H2AC6,H3C3,H4C13,H2BC21,H4C8,H2BC9,H3C2
REACTOME_ACTIVATION_OF_ANTERIOR_HOX_GENES_IN_HINDBRAIN_DEVELOPMENT_DURING_EARLY_EMBRYOGENESIS	2.45305e-15	2.83988e-14	1.00732	0.62453	2.6434	108	H4C6,H2BC17,H2AC14,H2BC3,H2AC4,H3C1,H2BC13,H3C12,H2BC11,H2BC5,H2AC8,H3C11,H2BC14,H4C4,H4C11,H4C3,H2BC7,H2BC10,POLR2K,H2BC4,H3C7,H4C9,H3-3A,H2BC6,H2BC12,H2BC8,H2AC6,H3C3,H4C13,H2BC21,H4C8,POLR2G,EED,H2BC9,POLR2B,H3C2,HOXA3,H2AC7
REACTOME_ACTIVATION_OF_ATR_IN_RESPONSE_TO_REPLICATION_STRESS	0.521263	0.605792	0.0230976	0.279499	0.955621	36	RFC3,ORC3,MCM6,RPA2,RFC4,RFC5,RAD1,RFC2,CDC6,ORC6,RPA1,HUS1,RPA3,ORC5,DBF4,ORC1,MCM5
REACTOME_ACTIVATION_OF_GENE_EXPRESSION_BY_SREBF_SREBP	0.0622222	0.11017	0.0774316	0.391137	1.38537	42	MTF1,GPAM,IDI1,SMARCD3,CHD9,TGS1,SC5D,NFYC,HMGCR,TBL1XR1,NFYB,NFYA,MED1,ELOVL6,GGPS1,CREBBP,CARM1,SQLE,SP1,TBL1X,HMGCS1
REACTOME_ACTIVATION_OF_NMDA_RECEPTORS_AND_POSTSYNAPTIC_EVENTS	0.908909	0.932926	0.0144605	0.19201	0.757978	73	GRIA1,NRAS,GRIN2A,CREB1,CAMK4,LIN7A,MAPK1,PRKACB,LIN7C,KRAS,TUBB3,PRKAG1,RPS6KA3,CALM1,PRKAR1B
REACTOME_ACTIVATION_OF_THE_MRNA_UPON_BINDING_OF_THE_CAP_BINDING_COMPLEX_AND_EIFS_AND_SUBSEQUENT_BINDING_TO_43S	2.32553e-10	1.573e-09	0.826657	0.651801	2.46751	59	RPS4Y1,RPS15A,RPS25,RPS13,RPS27,RPS26,RPS18,RPS3A,RPS21,RPS17,EIF3H,RPS12,EIF4A2,RPS29,RPS11,EIF2S3,RPS20,RPS10,RPS6,RPS23,EIF3E,RPS4X,RPS16,RPS8,EIF2S2,RPS24,RPS27A,RPS7,RPS5,EIF3L,EIF4H,FAU,EIF4EBP1,RPS14,EIF3M,EIF4A1,EIF4B,RPS27L,EIF3I,EIF3J
REACTOME_ACTIVATION_OF_THE_PRE_REPLICATIVE_COMPLEX	0.390262	0.48143	0.0278521	0.31024	1.0424	33	ORC3,GMNN,MCM6,RPA2,RPA4,PRIM1,CDC6,POLE3,ORC6,POLE2,RPA1,CDT1,RPA3,ORC5,DBF4,ORC1,MCM5
REACTOME_ADAPTIVE_IMMUNE_SYSTEM	5.48435e-13	4.4616e-12	0.921426	0.350061	1.82651	708	LY96,SIGLEC5,S100A8,KLRF1,NCR3LG1,TRAT1,CAPZA1,S100A9,B2M,PDCD1LG2,UBE2B,PSMA4,KLRC1,UBE2E1,FBXO30,ICOS,RAP1A,LAIR2,RCHY1,KIR2DL1,KIR2DL4,SEC61B,CD86,UFL1,TLR4,PSMC2,NRAS,CYBB,CD3D,SELL,CHUK,KIF15,PTEN,MRC1,PSMA2,PIK3AP1,SEC24A,FBXL5,FCGR1A,PJA2,SEC22B,AP1S2,SH2D1A,PTPN22,CD274,ACTR10,SLAMF7,FCGR1B,FBXL13,SEC61G,TAB2,RIPK2,PTPRC,PSMA6,CAPZA2,CD101,BTLA,SKP1,PSMB8,MYLIP,DCTN3,CD207,UBA52,UBE4A,SNA…
REACTOME_ADORA2B_MEDIATED_ANTI_INFLAMMATORY_CYTOKINES_PRODUCTION	0.211622	0.296961	0.0396624	0.292252	1.15252	72	IL6,GPR84,RAMP3,TAAR1,GNG10,GNG2,GNG5,CALCA,HTR7,CREB1,PTGDR,PRKACB,PTGER4,GNG3,GNG7,GNAI3
REACTOME_AGGREPHAGY	0.474313	0.568798	0.0247345	0.287367	0.987008	37	HSP90AA1,UBA52,UBE2V1,DYNLL1,UBB,UBC,RPS27A,TUBB3,DYNC1I1
REACTOME_AMINO_ACIDS_REGULATE_MTORC1	0.0124074	0.0269648	0.176324	0.430573	1.59371	53	ATP6V1C1,LAMTOR3,BMT2,ATP6V0E1,ATP6V1E1,LAMTOR5,ATP6V1A,RRAGC,ATP6V1D,FNIP1,FNIP2,ATP6V1B2,RRAGB,ATP6V1F,RRAGD,ATP6V0C,RHEB,ATP6V1H,SEC13,LAMTOR1,ATP6V0D1,MIOS,ATP6V1E2,CASTOR1,LAMTOR2
REACTOME_AMYLOID_FIBER_FORMATION	4.90122e-13	4.04183e-12	0.921426	0.615641	2.56414	97	H4C6,H2BC17,H2AC14,H2BC3,H2AC4,H3C1,H2BC13,H3C12,H2BC11,H2BC5,H2AC8,H3C11,H2BC14,H4C4,H4C11,H4C3,H2BC7,H2BC10,TTR,B2M,H2BC4,H3C7,H4C9,H3-3A,H2BC6,H2BC12,H2BC8,H2AC6,H3C3,H4C13,H2BC21,H4C8,H2BC9,LTF,H3C2,LYZ,UBA52,CALCA,H2AC7,H3C10,USP9X,UBB,UBC,H2AC20,RPS27A
REACTOME_ANCHORING_OF_THE_BASAL_BODY_TO_THE_PLASMA_MEMBRANE	0.983867	0.988795	0.0167178	-0.161631	-0.688309	96	NINL,CEP72,FBF1,CSNK1E,TCTN1,B9D1,NPHP4,CETN2,MKS1,ODF2,TUBB4A,DCTN1,HAUS5,CEP41,PLK1,RPGRIP1L,TCTN2,HAUS7,CEP164,PCNT,NPHP1,CCP110,MARK4,ALMS1,CEP250,CEP89,CEP78,TMEM67,DYNC1H1,PPP2R1A
REACTOME_ANTIGEN_PROCESSING_CROSS_PRESENTATION	3.13972e-11	2.22366e-10	0.851339	0.584456	2.44942	101	LY96,S100A8,S100A9,B2M,PSMA4,SEC61B,TLR4,PSMC2,CYBB,CHUK,MRC1,PSMA2,FCGR1A,SEC22B,FCGR1B,SEC61G,PSMA6,PSMB8,CD207,UBA52,SNAP23,TLR2,CTSS,VAMP3,PSMB4,PSMA1,BTK,PSMD12,PSMD14,UBB,PSMA5,TAP1,PSMA3,TLR6,PSME1,UBC,PSMD1,RPS27A,PSMD6,PSMC1,PSMC4,PSMB9,PSMB1,SEC61A2
REACTOME_ANTIGEN_PROCESSING_UBIQUITINATION_PROTEASOME_DEGRADATION	0.00177913	0.00450016	0.45506	0.30467	1.46984	290	UBE2B,PSMA4,UBE2E1,FBXO30,RCHY1,UFL1,PSMC2,PSMA2,FBXL5,PJA2,FBXL13,PSMA6,SKP1,PSMB8,MYLIP,UBA52,UBE4A,RNF6,ATG7,PSMB4,PSMA1,RNF130,LTN1,UBE2K,UBE2V1,KLHL9,ASB2,UBE2W,KBTBD8,SOCS1,UBE2C,CDC26,PSMD12,FBXO4,PSMD14,HERC5,RBX1,UBB,PSMA5,CUL1,PSMA3,KLHL5,PSME1,UBC,PSMD1,TRIM21,RLIM,RPS27A,PSMD6,PSMC1,UBE2H,UBE2J1,ASB8,PSMC4,UBE2A,PSMB9,PSMB1,FBXW2,UBE2D3,ANAPC13,KLHL2,TRIP12,UBE2Q1,FBXL14,WSB1,DTX3L,CD…
REACTOME_ANTIMICROBIAL_PEPTIDES	0.000773799	0.00208891	0.477271	0.496149	1.7952	47	S100A8,DEFA3,CAMP,CCR2,S100A9,BPI,DEFA4,LTF,ART1,RNASE3,LYZ,TLR2,RNASE6,PI3,PRTN3,PDZD11,DEFB108B,CHGA,LEAP2,CCR6,DEFA1,PGLYRP1,DEFB1
REACTOME_ANTIVIRAL_MECHANISM_BY_IFN_STIMULATED_GENES	0.0155774	0.0330198	0.154446	0.373205	1.50397	81	NDC1,UBE2E1,KPNA3,EIF4A2,DDX58,UBA52,RANBP2,ABCE1,NUP58,STAT1,HERC5,UBB,EIF4E3,EIF4A3,UBC,RPS27A,KPNA4,ARIH1,NUP37,EIF2AK2,EIF4A1,SEC13,UBE2L6,NUP153,PPM1B,IFIT1,NUP98,JAK1,TPR,UBE2N,KPNA2,EIF4G3
REACTOME_ANTI_INFLAMMATORY_RESPONSE_FAVOURING_LEISHMANIA_PARASITE_INFECTION	0.026702	0.0523603	0.116711	0.335505	1.41327	104	IL6,GPR84,RAMP3,TAAR1,GNG10,PLK2,GNG2,GNG5,GGT1,FCGR1A,CALCA,HTR7,CREB1,LYN,PTGDR,MAPK14,PRKACB,ITPR2,CD247,IL10,PTGER4,HCK,GNG3,GNG7,GNAI3,CRHR2,FCGR2A,CALM1,GGT5,PRKAR1B,MC5R,GNB1,SYK,ITPR1,YES1,ADAM17,AHCYL1,INSL3
REACTOME_APC_C_CDH1_MEDIATED_DEGRADATION_OF_CDC20_AND_OTHER_APC_C_CDH1_TARGETED_PROTEINS_IN_LATE_MITOSIS_EARLY_G1	8.35995e-08	4.19391e-07	0.704976	0.56857	2.2422	72	PSMA4,UBE2E1,PSMC2,PSMA2,PSMA6,PSMB8,UBA52,PTTG1,PSMB4,PSMA1,UBE2C,CDC26,PSMD12,PSMD14,UBB,PSMA5,PSMA3,PSME1,UBC,PSMD1,RPS27A,PSMD6,AURKA,PSMC1,AURKB,PSMC4,PSMB9,PSMB1,CDC27,UBE2D1,PSMA7,PSMC6,ANAPC16,PSMD8,PSME4,CDC23,PSMD11,PSMD5,ANAPC4,PSMD7,PSMB7,PSMB6,ANAPC5,PSMB3,SEM1,RB1,PSMB5,ANAPC11,PSMD9,ANAPC7,PSMB2,PSME2
REACTOME_APC_C_MEDIATED_DEGRADATION_OF_CELL_CYCLE_PROTEINS	6.08489e-08	3.13086e-07	0.704976	0.539544	2.19937	86	PSMA4,UBE2E1,PSMC2,PSMA2,PSMA6,SKP1,PSMB8,UBA52,PTTG1,PSMB4,PSMA1,UBE2C,CDC26,PSMD12,PSMD14,UBB,PSMA5,CUL1,PSMA3,PSME1,UBC,PSMD1,RPS27A,PSMD6,AURKA,CCNB1,PSMC1,AURKB,PSMC4,PSMB9,PSMB1,CDC27,CDK1,UBE2D1,PSMA7,CCNA1,PSMC6,ANAPC16,PSMD8,PSME4,CDC23,PSMD11,PSMD5,ANAPC4,PSMD7,PSMB7,PSMB6,ANAPC5,PSMB3,SEM1,FBXO5,RB1,CCNA2,PSMB5,ANAPC11,PSMD9,ANAPC7,PSMB2,PSME2
REACTOME_APOPTOSIS	0.000149085	0.000462626	0.518848	0.377236	1.71444	175	LY96,H1-2,PSMA4,BMX,GZMB,FAS,TLR4,PSMC2,TICAM2,PSMA2,LMNB1,STK26,H1-3,H1-1,PSMA6,PSMB8,UBA52,TNFSF10,H1-5,PSMB4,PSMA1,YWHAB,HMGB2,APIP,PRKCQ,MAPK1,PSMD12,DYNLL1,PSMD14,UBB,PSMA5,PSMA3,PSME1,UBC,PAK2,CASP3,OMA1,PSMD1,BIRC2,CASP7,RPS27A,PSMD6,FNTA,PSMC1,PSMC4,PSMB9,PSMB1,PMAIP1,ROCK1,BCL2L11,FASLG,XIAP,DNM1L,APAF1,PSMA7,HMGB1,MAPK8,UACA,PPP3R1,H1-4,PSMC6,APPL1,CARD8,DCC,PSMD8,CYCS,PSME4,OPA1,DIABLO…
REACTOME_APOPTOTIC_CLEAVAGE_OF_CELLULAR_PROTEINS	0.690471	0.751652	0.0209851	-0.244737	-0.866183	37	PKP1,LMNA,PLEC,GAS2,DSG3,CDH1,DSP
REACTOME_APOPTOTIC_EXECUTION_PHASE	0.136338	0.207262	0.051128	0.339212	1.24742	51	H1-2,BMX,LMNB1,STK26,H1-3,H1-1,H1-5,HMGB2,PRKCQ,PAK2,CASP3,BIRC2,CASP7,FNTA
REACTOME_AQUAPORIN_MEDIATED_TRANSPORT	0.710121	0.766116	0.0183367	0.249051	0.85152	36	GNG10,GNG2,GNG5,AQP9,PRKACB,MIP,GNG3,GNG7,RAB11A,PRKAR1B,GNB1
REACTOME_ARACHIDONIC_ACID_METABOLISM	0.784956	0.83048	0.0191509	-0.221011	-0.823255	47	ALOX15,CYP4B1,FAAH2,FAAH,CYP2J2
REACTOME_ASPARAGINE_N_LINKED_GLYCOSYLATION	0.00887475	0.0197144	0.198584	0.27999	1.34994	287	KDELR3,CAPZA1,ST3GAL6,PPP6C,RAB1A,GRIA1,ST8SIA4,USO1,COPG2,MGAT4A,SEC24A,SEC22B,ACTR10,SLC35A1,UAP1,MANEA,CAPZA2,ST6GALNAC3,DCTN3,UBA52,DAD1,COPZ1,TRAPPC6B,STX17,ARFGAP3,B4GALNT2,ARCN1,CD55,ARF4,RNF139,DYNLL1,DCTN6,SEC24D,COPB1,UBB,TRAPPC2L,UBC,COPA,ALG10,SERPINA1,ST8SIA6,ANK1,RPS27A,SEC24B,RFT1,PSMC1,CNIH1,B4GALT6,DERL2,TUBB3,B4GALT5,PGM3,RNF185,NEU1,TFG,ST6GALNAC2,NPL,FPGT,ALG2,DYNC1I1,F8,SEC13…
REACTOME_ASSEMBLY_AND_CELL_SURFACE_PRESENTATION_OF_NMDA_RECEPTORS	0.326707	0.421151	0.0341891	-0.32235	-1.08695	30	GRIN3B,DLG2,DLG3,TUBB4A,TUBB2A,KIF17,NBEA,TUBA3D
REACTOME_ASSEMBLY_OF_COLLAGEN_FIBRILS_AND_OTHER_MULTIMERIC_STRUCTURES	0.000157745	0.000484502	0.518848	-0.510173	-1.90037	47	LAMC2,COL10A1,LOX,COL7A1,PXDN,PLEC,ITGB4,COL9A2,COL6A2,PCOLCE,BMP1,COL1A2,COL6A1,LAMA3,COL8A2,COL1A1,CD151,COL18A1
REACTOME_ASSEMBLY_OF_THE_ORC_COMPLEX_AT_THE_ORIGIN_OF_REPLICATION	1.47788e-17	3.42186e-16	1.07687	0.744317	2.86188	64	H4C6,H2BC17,H2AC14,H2BC3,H2AC4,H3C1,H2BC13,H3C12,H2BC11,H2BC5,H2AC8,H3C11,H2BC14,H4C4,H4C11,H4C3,H2BC7,H2BC10,H2BC4,H3C7,H4C9,H3-3A,H2BC6,H2BC12,H2BC8,H2AC6,H3C3,H4C13,ORC3,H2BC21,H4C8,H2BC9,H3C2
REACTOME_ASSOCIATION_OF_TRIC_CCT_WITH_TARGET_PROTEINS_DURING_BIOSYNTHESIS	0.172748	0.252413	0.0451214	0.354177	1.22445	38	CCNE2,XRN2,FBXL5,CCNE1,TCP1,CCT2,FBXO4,CCT4,ARFGEF2,CCT5,FBXW2,CCT6A,DCAF7,CCT8,FBXW7
REACTOME_ASYMMETRIC_LOCALIZATION_OF_PCP_PROTEINS	0.00058064	0.00163339	0.477271	0.467871	1.78226	61	PSMA4,PSMC2,PSMA2,PSMA6,PSMB8,UBA52,PSMB4,PSMA1,PSMD12,PSMD14,UBB,PSMA5,PSMA3,PSME1,UBC,PSMD1,RPS27A,PSMD6,PSMC1,PSMC4,PSMB9,PSMB1
REACTOME_AUF1_HNRNP_D0_BINDS_AND_DESTABILIZES_MRNA	1.91745e-06	7.96074e-06	0.627257	0.592216	2.19201	53	PSMA4,PSMC2,PSMA2,PSMA6,PSMB8,UBA52,PSMB4,PSMA1,HSPA1A,PSMD12,PSMD14,UBB,PSMA5,PSMA3,PSME1,UBC,PSMD1,RPS27A,PSMD6,PSMC1,PSMC4,PSMB9,PSMB1,HSPA8,PSMA7,HNRNPD,PSMC6,PSMD8,PSME4,PSMD11,PSMD5,PSMD7,PSMB7,PSMB6,PSMB3,SEM1,PSMB5,PSMD9,PSMB2,PSME2
REACTOME_AURKA_ACTIVATION_BY_TPX2	0.975437	0.986	0.0134221	0.17316	0.680295	71	HMMR,PLK4,HSP90AA1,DCTN3,NEDD1,DYNLL1,MAPRE1,CNTRL,AURKA,CEP70,CDK1,HAUS1,TPX2,CEP135,PCM1,CEP290,CEP63
REACTOME_AUTOPHAGY	0.000926294	0.00247835	0.477271	0.376109	1.663	143	TOMM5,LAMTOR3,LAMP2,TOMM20,MTERF3,MAP1LC3B,ATG5,HSP90AA1,UBA52,NBR1,GABARAPL2,LAMTOR5,HBB,CHMP4B,ATG7,RRAGC,UBE2V1,DYNLL1,HSP90AB1,UBB,UBC,MFN1,EEF1A1,RPS27A,RRAGB,TOMM6,ATG12,ATG16L1,HSPA8,CHMP2A,RRAGD,TUBB3,ATG4A,PRKAG1,CHMP2B,GABARAP,RHEB,UVRAG,DYNC1I1,VDAC1,PIK3C3,BECN1,RB1CC1,LAMTOR1,CHMP4A,PRKAA1,LAMTOR2,PIK3R4,USP30,UBAP1,TSG101,UBE2N,MTMR3,MTMR14,ATG4C,CFTR,FUNDC1,PLIN2,WDR45B,CSNK2B,GABA…
REACTOME_BASE_EXCISION_REPAIR	3.58778e-14	3.37476e-13	0.965328	0.653571	2.65148	84	H4C6,H2BC17,H2AC14,H2BC3,H2AC4,H2BC13,H2BC11,H2BC5,H2AC8,H2BC14,H4C4,H4C11,H4C3,H2BC7,H2BC10,RFC3,H2BC4,NEIL3,H4C9,H2BC6,H2BC12,H2BC8,H2AC6,H4C13,PCNA,H2BC21,H4C8,H2BC9,RPA2
REACTOME_BASE_EXCISION_REPAIR_AP_SITE_FORMATION	1.15836e-14	1.22442e-13	0.986546	0.738815	2.77622	57	H4C6,H2BC17,H2AC14,H2BC3,H2AC4,H2BC13,H2BC11,H2BC5,H2AC8,H2BC14,H4C4,H4C11,H4C3,H2BC7,H2BC10,H2BC4,NEIL3,H4C9,H2BC6,H2BC12,H2BC8,H2AC6,H4C13,H2BC21,H4C8,H2BC9
REACTOME_BETA_CATENIN_INDEPENDENT_WNT_SIGNALING	0.0104056	0.0226964	0.188069	0.33485	1.4671	134	GNG10,PSMA4,GNG2,GNG5,PSMC2,PSMA2,PSMA6,PSMB8,UBA52,AP2B1,PSMB4,PSMA1,MAP3K7,PRKCG,PSMD12,PSMD14,UBB,ITPR2,PSMA5,PSMA3,PFN1,PSME1,UBC,KRAS,PSMD1,RPS27A,PSMD6,PSMC1,PSMC4,PRKG1,PSMB9,PSMB1,GNG3,GNG7,TNRC6C,PPP3CB
REACTOME_BILE_ACID_AND_BILE_SALT_METABOLISM	0.920514	0.942431	0.0145883	0.20316	0.702361	38	SLC10A1,ACOT8,OSBPL6,ABCB11,BAAT,SLC10A2,OSBP,HSD17B4,SLC51B,AKR1D1,OSBPL9,SCP2,CYP7A1
REACTOME_BINDING_AND_UPTAKE_OF_LIGANDS_BY_SCAVENGER_RECEPTORS	0.169545	0.24919	0.0455283	0.360636	1.23303	36	HBA1,JCHAIN,HP,HBA2,HSP90AA1,HSPH1,HBB,COLEC11
REACTOME_BIOLOGICAL_OXIDATIONS	0.0346546	0.0653984	0.11873	-0.277707	-1.30176	175	GSTM1,CYP2A13,CYP4B1,CYP2B6,MAT1A,CYP24A1,CYP2W1,CYP2A7,ALDH3A1,PAOX,FDXR,UGT2A1,CYP2F1,SULT1A4,GGT6,CYP11A1,CYP2S1,GGT7,CYP2A6,CES1,SULT1C4,ADH6,GSTA2,ADH1C,SULT2B1,FDX2,CYP2J2,AS3MT,EPHX1,UGT2B7,CHAC1,SLC26A1,RXRA
REACTOME_BIOSYNTHESIS_OF_THE_N_GLYCAN_PRECURSOR_DOLICHOL_LIPID_LINKED_OLIGOSACCHARIDE_LLO_AND_TRANSFER_TO_A_NASCENT_PROTEIN	0.470578	0.565444	0.0244505	0.251042	0.991012	73	ST3GAL6,ST8SIA4,SLC35A1,UAP1,ST6GALNAC3,ALG10,ST8SIA6,RFT1,PGM3,NEU1,ST6GALNAC2,NPL,FPGT,ALG2
REACTOME_B_WICH_COMPLEX_POSITIVELY_REGULATES_RRNA_EXPRESSION	9.12232e-17	1.52545e-15	1.05746	0.692498	2.80115	83	H4C6,H2BC17,H2AC14,H2BC3,H2AC4,H3C1,H2BC13,H3C12,H2BC11,H2BC5,H2AC8,H3C11,H2BC14,H4C4,H4C11,H4C3,H2BC7,H2BC10,POLR2K,H2BC4,H3C7,H4C9,H3-3A,H2BC6,H2BC12,H2BC8,H2AC6,TAF1A,H3C3,H4C13,SF3B1,H2BC21,H4C8,TAF1D,H2BC9,TBP,H3C2,SMARCA5,H2AC7
REACTOME_CA2_PATHWAY	0.375254	0.468678	0.0285466	0.280838	1.04688	55	GNG10,GNG2,GNG5,MAP3K7,ITPR2,KRAS,PRKG1,GNG3,GNG7,TNRC6C,PPP3CB,CALM1,AGO4,GNB1,PPP3R1,ITPR1,PDE6G,PLCB1,GNAT2,PDE6A,TCF7L2
REACTOME_CARBOXYTERMINAL_POST_TRANSLATIONAL_MODIFICATIONS_OF_TUBULIN	0.0786177	0.131466	0.0742818	-0.382208	-1.35893	38	TTLL10,TTLL9,AGBL4,TTLL6,TTLL11,TUBB4A,VASH1,TUBB2A,TTLL12,TUBA3D,TTLL7,NICN1,TPGS1,LRRC49
REACTOME_CARDIAC_CONDUCTION	0.00246339	0.00610271	0.431708	-0.386899	-1.63239	91	CACNG6,TNNI3,FXYD1,FGF14,NPR2,RYR1,SCN4B,TRPC1,WWTR1,DMPK,CACNB1,ITPR3,FXYD3,KCNK1,SCN3A,ATP2A3,KCNIP2,KCNIP4,KCNE5,ABCC9
REACTOME_CARGO_CONCENTRATION_IN_THE_ER	0.0180745	0.0370097	0.145393	0.469849	1.57869	33	GRIA1,SEC24A,SEC22B,SEC24D,SERPINA1,SEC24B,CNIH1,F8,LMAN2L,CTSC,CD59,SAR1B,TGFA,F5,AREG,TMED2
REACTOME_CARGO_RECOGNITION_FOR_CLATHRIN_MEDIATED_ENDOCYTOSIS	0.0487762	0.0881779	0.0858735	0.324701	1.34587	94	COPS3,CD3D,VAMP7,STAM2,NEDD8,UBQLN2,REPS2,VAMP4,COPS2,UBA52,NECAP1,VAMP3,AP2B1,COPS4,PICALM,UBB,COPS8,UBC,RPS27A,SYT11,GRK3,AGFG1,TFRC,STON1,SH3KBP1,M6PR,TOR1B,EPGN,TOR1A,EPS15,IL7R,UBQLN1,STON2,CLTC,STAM,TGFA,ADRB2,CFTR,AREG,COPS6,COPS5,AAK1,IGF2R
REACTOME_CARGO_TRAFFICKING_TO_THE_PERICILIARY_MEMBRANE	0.0751165	0.127381	0.0704484	0.377824	1.36007	46	BBS10,EXOC1,CNGB1,RP2,EXOC6,TCP1,CCT2,ARF4,MKKS,EXOC5,CCT4,BBIP1,CCT5,NPHP3,RAB11A,CCT8,ASAP1,RAB8A,ARL3,RAB3IP
REACTOME_CA_DEPENDENT_EVENTS	0.273115	0.365367	0.0347046	0.342476	1.13357	31	CREB1,CAMK4,PRKCG,MAPK1,PRKACB,PDE1C,CALM1,PRKAR1B
REACTOME_CD28_CO_STIMULATION	0.219886	0.304768	0.0392265	0.352019	1.17624	32	CD86,LYN,CDC42,LCK,PAK2,PIK3R1,RICTOR,MAPKAP1,GRAP2,RAC1,YES1,VAV1,MAP3K8
REACTOME_CDC42_GTPASE_CYCLE	0.125959	0.194056	0.0602958	-0.26045	-1.18585	144	ARHGAP39,PIK3R2,ARHGAP33,ARHGEF16,ARHGAP42,PAK6,JUP,SCRIB,ARHGAP44,MCF2L,PAK4,BCR,ITSN1,CDC42EP5,PLEKHG4B,WASL,CDC42EP4,BAIAP2,CDC42BPA,IQGAP3,CDC42EP1,ARHGEF4,ARHGAP32,ARHGEF5,CDC42BPB,SRGAP3,ARFGAP2,VAV2,FARP1,SH3PXD2A,ARHGAP4,GIT1,ARHGAP21,GOLGA8R,OPHN1,ABR,CAV1,DOCK6,ARHGAP27,RACGAP1,FNBP1L,DAAM1,ARAP1,ARHGAP22,STEAP3,GMIP,CDC42EP2,DEF6,FGD2,DOCK9
REACTOME_CDT1_ASSOCIATION_WITH_THE_CDC6_ORC_ORIGIN_COMPLEX	6.96381e-07	3.12852e-06	0.659444	0.585814	2.20129	57	PSMA4,PSMC2,ORC3,PSMA2,GMNN,PSMA6,PSMB8,UBA52,PSMB4,PSMA1,PSMD12,PSMD14,UBB,PSMA5,PSMA3,PSME1,UBC,PSMD1,RPS27A,PSMD6,PSMC1,PSMC4,PSMB9,PSMB1,PSMA7,PSMC6,PSMD8,PSME4,CDC6,PSMD11,PSMD5,ORC6,PSMD7,PSMB7,PSMB6,PSMB3,SEM1,CDT1,PSMB5,PSMD9,ORC5,PSMB2,PSME2
REACTOME_CELLULAR_RESPONSES_TO_STIMULI	3.27384e-43	1.97085e-40	1.7148	0.489931	2.56347	733	H4C6,IL1A,LY96,H2BC17,H2AC14,IL6,H2BC3,H2AC4,RPS4Y1,H3C1,H2BC13,CXCL8,H3C12,RPL39,HBA1,H2BC11,H2BC5,H2AC8,H3C11,HSPA13,H2BC14,H4C4,RPL34,H4C11,H4C3,NBN,H2BC7,H2BC10,RPL22L1,KDELR3,CCNE2,CAPZA1,H1-2,H2BC4,H3C7,NDC1,TXN,PSMA4,DNAJB9,UBE2E1,RPS15A,ATP6V1C1,H4C9,RPL37,H3-3A,RPS25,H2BC6,LAMTOR3,H2BC12,H2BC8,H2AC6,RPL23,RPS13,HBA2,RPS27,TLR4,PSMC2,RPL9,H3C3,CYBB,H4C13,RPS26,RPS18,RPS3A,PSMA2,RPL26,RPS2…
REACTOME_CELLULAR_RESPONSE_TO_CHEMICAL_STRESS	4.42721e-10	2.89693e-09	0.814036	0.50007	2.22989	151	HBA1,TXN,PSMA4,HBA2,PSMC2,CYBB,PSMA2,MT-CO1,COX7C,PSMA6,SOD2,SKP1,PSMB8,PRDX3,UBA52,SMARCD3,MT-CO3,HBB,PSMB4,PSMA1,MT-CO2,CHD9,PSMD12,PSMD14,RBX1,UBB,PSMA5,CUL1,TGS1,CAT,PSMA3,BACH1,PSME1,UBC,COX7A2L,NDUFA4,PSMD1,RPS27A,PSMD6,TBL1XR1,PSMC1,PSMC4,PSMB9,PSMB1,GPX3,HMOX1,NCF1,GPX7,COX14,COX18,GSR,MED1,LRPPRC,TXNIP,NUDT2,COX6C,PSMA7,NFE2L2,NLRP3,HM13,PSMC6,COX5B,TXNRD1,PSMD8,CYCS,PSME4,COX20,CREBBP,A…
REACTOME_CELLULAR_RESPONSE_TO_HEAT_STRESS	0.00126157	0.00328772	0.45506	0.399634	1.65335	93	HSPA13,NDC1,HSP90AA1,HSPH1,HSPA14,RPA2,RANBP2,HSPA4,NUP58,HSBP1,DNAJB1,HSPA1A,MAPK1,HSPA1B,HSP90AB1,UBB,EEF1A1,HSPA8,HSPA1L,NUP37,HSPA9,BAG3,SEC13,HSPA2,GSK3B,HSPA5,NUP153,ST13,NUP98,CREBBP,HSPA6,DNAJB6,TPR,SIRT1,YWHAE,MRPL18,BAG5,FKBP4,DNAJC7,PTGES3,NUP93,RPA1,HIKESHI,NUP160
REACTOME_CELLULAR_RESPONSE_TO_HYPOXIA	1.80771e-05	6.32699e-05	0.57561	0.504422	1.98172	71	PSMA4,PSMC2,PSMA2,HIGD1A,PSMA6,PSMB8,UBA52,PSMB4,PSMA1,PSMD12,PSMD14,RBX1,UBB,PSMA5,PSMA3,PSME1,UBC,PSMD1,RPS27A,PSMD6,PSMC1,PSMC4,PSMB9,PSMB1,UBE2D3,CA9,UBE2D1,UBE2D2,CUL2,PSMA7,HIF1A,PSMC6,CITED2,PSMD8,PSME4,CREBBP,PSMD11,PSMD5,EGLN1,ELOC,HIF1AN,PSMD7,PSMB7,PSMB6,PSMB3,ELOB,SEM1,PSMB5,PSMD9,PSMB2,VHL,PSME2
REACTOME_CELLULAR_RESPONSE_TO_STARVATION	1.34458e-17	3.23774e-16	1.08644	0.593121	2.65054	153	RPS4Y1,RPL39,RPL34,RPL22L1,RPS15A,ATP6V1C1,RPL37,RPS25,LAMTOR3,RPL23,RPS13,RPS27,RPL9,RPS26,RPS18,RPS3A,RPL26,RPS21,RPS17,ATF2,RPL30,RPS12,BMT2,RPL26L1,RPS29,ATP6V0E1,RPL35A,ATP6V1E1,RPS11,RPL24,RPL15,RPL37A,RPL32,EIF2S3,RPL17,UBA52,RPS20,RPS10,RPL36AL,LAMTOR5,RPS6,RPL29,RPL36A,ATP6V1A,RPS23,RPL28,RPL21,IMPACT,RRAGC,RPS4X,ATP6V1D,RPL11,RPS16,RPL27,RPS8,RPL12,FNIP1,RPL31,FNIP2,ATP6V1B2,EIF2S2,RPS2…
REACTOME_CELLULAR_SENESCENCE	2.50278e-17	5.19543e-16	1.07687	0.555445	2.54523	186	H4C6,IL1A,H2BC17,H2AC14,IL6,H2BC3,H2AC4,H3C1,H2BC13,CXCL8,H3C12,H2BC11,H2BC5,H2AC8,H3C11,H2BC14,H4C4,H4C11,H4C3,NBN,H2BC7,H2BC10,CCNE2,H1-2,H2BC4,H3C7,TXN,UBE2E1,H4C9,H3-3A,H2BC6,H2BC12,H2BC8,H2AC6,H3C3,H4C13,LMNB1,H2BC21,H4C8,CCNE1,EED,H2BC9,H1-3,H3C2,H1-1,ASF1A,UBA52,H1-5,H2AC7,MAP2K4,RNF2,H3C10,NFKB1,MAPK14,UBE2C,CDC26,MAPK1,UBB,UBC,H2AC20,MAP2K6,RPS27A,MAP4K4,TINF2,TNRC6C,H4C15,E2F3,SUZ12,PHC…
REACTOME_CELL_CELL_COMMUNICATION	0.00013815	0.000433159	0.518848	-0.409328	-1.7812	108	CLDN1,KRT5,SDK1,CLDN4,CRB3,LAMC2,CLDN3,PIK3R2,CLDN7,NECTIN4,JUP,CDH8,PARVA,PARD3,CLDN16,PLEC,WASL,ITGB4,CLDN23,AFDN,NECTIN1,CLDN9,CLDN15,FERMT2,CDH1,PARD6B,CDH18,LAMA3,TESK1,KRT14,MAGI2,CD151,SDK2
REACTOME_CELL_CELL_JUNCTION_ORGANIZATION	5.37742e-07	2.47115e-06	0.659444	-0.597118	-2.24396	49	CLDN1,SDK1,CLDN4,CRB3,CLDN3,CLDN7,NECTIN4,JUP,CDH8,PARD3,CLDN16,CLDN23,AFDN,NECTIN1,CLDN9,CLDN15,CDH1,PARD6B,CDH18
REACTOME_CELL_CYCLE	8.77029e-14	7.88017e-13	0.954542	0.365473	1.89748	663	H4C6,H2BC17,H2AC14,H2BC3,H2AC4,H3C1,H2BC13,H3C12,H2BC11,H2BC5,H2AC8,SPDL1,H3C11,H2BC14,H4C4,SYCE3,H4C11,H4C3,NBN,H2BC7,H2BC10,RFC3,CCNE2,RMI2,POLR2K,NUF2,H2BC4,H3C7,NDC1,TEN1,PSMA4,UBE2E1,H4C9,H3-3A,H2BC6,HMMR,PPP6C,H2BC12,H2BC8,H2AC6,RAB1A,CENPS,BORA,RPS27,PSMC2,USO1,H3C3,H4C13,PCNA,RAB2A,ORC3,PSMA2,GMNN,LMNB1,H2BC21,H4C8,POLR2G,PLK4,CCNE1,HSP90AA1,MCM6,RBL1,H2BC9,EXO1,POLR2B,NOP10,FKBPL,H3C2,RP…
REACTOME_CELL_CYCLE_CHECKPOINTS	9.32909e-12	6.7664e-11	0.875325	0.433291	2.08329	283	H4C6,H2BC17,H2BC3,H2BC13,H2BC11,H2BC5,SPDL1,H2BC14,H4C4,H4C11,H4C3,NBN,H2BC7,H2BC10,RFC3,CCNE2,RMI2,NUF2,H2BC4,PSMA4,UBE2E1,H4C9,H2BC6,H2BC12,H2BC8,CENPS,RPS27,PSMC2,H4C13,ORC3,PSMA2,H2BC21,H4C8,CCNE1,MCM6,H2BC9,EXO1,RPA2,PSMA6,PSMB8,UBA52,RANBP2,SUMO1,ZWILCH,PSMB4,PSMA1,BUB1,YWHAB,RFC4,BRCC3,UBE2C,CDC26,PSMD12,DYNLL1,PSMD14,UBB,PSMA5,MAPRE1,PSMA3,PSME1,UBC,XPO1,PSMD1,RPS27A,PSMD6,CCNB1,PSMC1,AUR…
REACTOME_CELL_CYCLE_MITOTIC	1.75748e-15	2.32449e-14	1.01754	0.395988	2.02627	539	H4C6,H2BC17,H2AC14,H2BC3,H2AC4,H3C1,H2BC13,H3C12,H2BC11,H2BC5,H2AC8,SPDL1,H3C11,H2BC14,H4C4,H4C11,H4C3,H2BC7,H2BC10,RFC3,CCNE2,NUF2,H2BC4,H3C7,NDC1,PSMA4,UBE2E1,H4C9,H3-3A,H2BC6,HMMR,H2BC12,H2BC8,H2AC6,RAB1A,CENPS,BORA,RPS27,PSMC2,USO1,H3C3,H4C13,PCNA,RAB2A,ORC3,PSMA2,GMNN,LMNB1,H2BC21,H4C8,PLK4,CCNE1,HSP90AA1,MCM6,RBL1,H2BC9,FKBPL,H3C2,RPA2,TYMS,PSMA6,SKP1,PSMB8,DCTN3,UBA52,RANBP2,STAG1,SUMO1,ZW…
REACTOME_CELL_DEATH_SIGNALLING_VIA_NRAGE_NRIF_AND_NADE	0.540882	0.626175	0.0253913	-0.234626	-0.958351	73	ARHGEF33,ARHGEF16,ARHGEF17,MCF2L,ITSN1,OBSCN,PSEN2,PLEKHG5,ARHGEF4,ARHGEF35,ARHGEF5,ARHGEF10L,ARHGEF1,MAGED1,VAV2
REACTOME_CELL_JUNCTION_ORGANIZATION	2.43834e-06	9.85154e-06	0.627257	-0.518672	-2.12719	75	CLDN1,KRT5,SDK1,CLDN4,CRB3,LAMC2,CLDN3,CLDN7,NECTIN4,JUP,CDH8,PARVA,PARD3,CLDN16,PLEC,ITGB4,CLDN23,AFDN,NECTIN1,CLDN9,CLDN15,FERMT2,CDH1,PARD6B,CDH18,LAMA3,TESK1,KRT14,CD151,SDK2
REACTOME_CELL_SURFACE_INTERACTIONS_AT_THE_VASCULAR_WALL	0.155697	0.23258	0.0464587	0.271447	1.17402	124	CD58,CD48,JCHAIN,CD2,PF4,FCER1G,MMP1,NRAS,SELL,IGLL1,CD244,GYPB,OLR1,LYN,CEACAM1,MAG,PSG5,CEACAM8,PROC,LCK,KRAS,PIK3R1,PPIA,SLC7A11,SLC16A1,MIF
REACTOME_CHEMOKINE_RECEPTORS_BIND_CHEMOKINES	1.60114e-08	9.00828e-08	0.733762	0.661554	2.38143	46	CCL13,CXCL8,CXCL13,CCL17,CCL20,CCL4,CCRL2,CCL3L3,CCL3,CCR2,PF4,CXCL10,CCL7,CCR1,XCR1,CCL2,CXCL9,CXCR4,CX3CR1,CXCR6
REACTOME_CHONDROITIN_SULFATE_DERMATAN_SULFATE_METABOLISM	0.000628846	0.00175262	0.477271	-0.520686	-1.89239	42	GPC1,HSPG2,SDC1,CSPG4,AGRN,CHPF,IDUA,SDC3,CHST14,CHST9,B3GALT6,GPC2,GPC4,CHST13,DCN,B3GAT3,CHST11
REACTOME_CHROMATIN_MODIFYING_ENZYMES	1.64616e-12	1.30393e-11	0.91012	0.460219	2.19523	264	H4C6,H2BC17,H2AC14,H2BC3,H2AC4,H3C1,H2BC13,H2AW,H3C12,H2BC11,H2AC12,H2BC5,H2AC8,H3C11,ING3,H2AC16,H2BC14,H4C4,H4C11,H2AC13,H4C3,UTY,TAF9,H2BC7,H2BC10,MBIP,H2AC15,H2BC4,H3C7,H4C9,H2BC6,H2BC12,H2BC8,H2AC6,YEATS4,H3C3,H4C13,H2AC17,H2BC21,H4C8,ATF2,EED,H2BC9,H3C2,ELP3,SMARCD3,SAP130,HAT1,H2AC7,MORF4L2,H2BC18,SUPT3H,KDM5D,SAP18,H3C10,NFKB1,ELP2,SUPT20H,H2AC11,SETD3,H2AC20,TAF12,KDM7A,EPC1,TBL1XR1,VPS7…
REACTOME_CHROMOSOME_MAINTENANCE	1.38515e-13	1.19123e-12	0.943632	0.573681	2.50458	131	H4C6,H2BC17,H2AC14,H2BC3,H2AC4,H2BC13,H2BC11,H2BC5,H2AC8,H2BC14,H4C4,H4C11,H4C3,H2BC7,H2BC10,RFC3,POLR2K,H2BC4,TEN1,H4C9,H3-3A,H2BC6,PPP6C,H2BC12,H2BC8,H2AC6,CENPS,H4C13,PCNA,H2BC21,H4C8,POLR2G,H2BC9,POLR2B,NOP10,RPA2,SMARCA5,H2AC7,RFC4,ATRX,H2AC20,TINF2,CENPC,H4C15,H4C1,CENPQ,POLR2J,RFC5,H2AZ1,PRIM1,TERF2IP,PPP6R3,H4C14,POLR2C,H4-16,RFC2,POLD3,H4C5,NPM1,H2BC15,CCNA1
REACTOME_CILIUM_ASSEMBLY	0.702632	0.760764	0.0222361	-0.193702	-0.914935	185	NINL,PKD1,IFT140,CEP72,TRAF3IP1,FBF1,IFT27,INPP5E,CSNK1E,BBS5,TCTN1,CLUAP1,B9D1,NPHP4,CETN2,RAB11FIP3,KIF3A,MKS1,IFT81,IFT172,TTC21B,ATAT1,ODF2,DYNC2H1,TUBB4A,CNGA4,DCTN1,LZTFL1,TUBB2A,IFT122,HAUS5,DYNC2LI1,CEP41,PLK1,DYNLRB2,KIF17,TTC8,IFT74,UNC119B,RPGRIP1L,TCTN2,HAUS7,CEP164
REACTOME_CIRCADIAN_CLOCK	0.112388	0.176253	0.0563335	0.324337	1.25992	67	NAMPT,ATF2,SKP1,UBA52,SMARCD3,NR1D1,CREB1,CHD9,UBB,CUL1,TGS1,UBC,RPS27A,TBL1XR1,ARNTL,PPP1CC,BHLHE40,MED1,ARNTL2,NR3C1,HIF1A,NFIL3,BHLHE41,CREBBP,CARM1,SIRT1
REACTOME_CLASS_A_1_RHODOPSIN_LIKE_RECEPTORS	2.88694e-06	1.15095e-05	0.627257	0.404641	1.85114	184	CCL13,CXCL8,CXCL13,FFAR3,CCL17,CCL20,CCL4,CCRL2,TAAR1,CCL3L3,SUCNR1,CCL3,P2RY14,CCR2,UTS2,P2RY12,F2R,PF4,EDN1,CXCL10,ADORA3,CCL7,P2RY13,F2RL2,CCR1,XCR1,CCL2,CXCL9,CXCR4,GPR143,GPR65,C3AR1,TACR2,HRH4,CX3CR1,PTAFR,HTR7,CXCR6,GPR183,HCAR2,GHRL,NTS,PTGDR,CCR7,ANXA1,NPW,FPR1,FPR2,FFAR1,PTGER4,GNRH1
REACTOME_CLASS_B_2_SECRETIN_FAMILY_RECEPTORS	0.337521	0.429572	0.0305191	0.291138	1.07063	51	RAMP3,ADGRE1,GNG10,PTCH2,GNG2,GNG5,CALCA,CD55,GNG3,GNG7
REACTOME_CLASS_I_MHC_MEDIATED_ANTIGEN_PROCESSING_PRESENTATION	1.13134e-07	5.58254e-07	0.704976	0.361976	1.78713	356	LY96,S100A8,S100A9,B2M,UBE2B,PSMA4,UBE2E1,FBXO30,RCHY1,SEC61B,UFL1,TLR4,PSMC2,CYBB,CHUK,MRC1,PSMA2,SEC24A,FBXL5,FCGR1A,PJA2,SEC22B,FCGR1B,FBXL13,SEC61G,PSMA6,SKP1,PSMB8,MYLIP,CD207,UBA52,UBE4A,SNAP23,TLR2,CTSS,VAMP3,RNF6,ATG7,PSMB4,PSMA1,RNF130,LTN1,UBE2K,UBE2V1,KLHL9,BTK,ASB2,UBE2W,KBTBD8,SOCS1,UBE2C,CDC26,PSMD12,FBXO4,PSMD14,HERC5,SEC24D,RBX1,UBB,PSMA5,CUL1,TAP1,PSMA3,TLR6,KLHL5,PSME1,UBC,PSMD1…
REACTOME_CLATHRIN_MEDIATED_ENDOCYTOSIS	0.0670893	0.117406	0.0725394	0.290987	1.27363	133	COPS3,CD3D,VAMP7,ARPC5,ARPC3,STAM2,NEDD8,UBQLN2,REPS2,VAMP4,COPS2,UBA52,RAB5A,NECAP1,VAMP3,AP2B1,COPS4,ACTR2,PICALM,UBB,COPS8,UBC,FNBP1,RPS27A,ACTR3,SYT11,GRK3,AGFG1,AMPH,HSPA8,ARPC2,TFRC,STON1,SH3KBP1,M6PR,TOR1B,EPGN,TOR1A,SNX9,EPS15,RAB5C,IL7R,UBQLN1,STON2,CLTC,STAM,SNX18,TGFA,ADRB2,CFTR,AREG,ACTB,COPS6,DNM3,COPS5,AAK1,RAB5B,IGF2R
REACTOME_CLEC7A_DECTIN_1_SIGNALING	2.73799e-08	1.47167e-07	0.733762	0.531571	2.21769	98	CCL17,IL1B,PSMA4,PSMC2,CHUK,PSMA2,TAB2,PSMA6,SKP1,PSMB8,UBA52,PSMB4,PSMA1,CLEC7A,UBE2V1,NFKB1,MAP3K7,PSMD12,PSMD14,UBB,ITPR2,PSMA5,CUL1,PSMA3,PSME1,UBC,TRAF6,PSMD1,RPS27A,PSMD6,PSMC1,PSMC4,PSMB9,PSMB1,PPP3CB,TAB3,UBE2D1,CALM1,UBA3,UBE2D2,NFKBIA,PSMA7,BCL10,SYK,PPP3R1,PSMC6,ITPR1,AHCYL1,PSMD8,PSME4,PSMD11,PSMD5,UBE2N,RELA,CASP8
REACTOME_COLLAGEN_BIOSYNTHESIS_AND_MODIFYING_ENZYMES	0.002137	0.00538274	0.431708	-0.462253	-1.73714	49	COL21A1,COL16A1,COL10A1,COL7A1,COL9A2,ADAMTS14,COL6A2,ADAMTS2,PCOLCE,BMP1,COL1A2,COL6A1,COL8A2,COL1A1,PLOD2,COL18A1,PLOD1
REACTOME_COLLAGEN_DEGRADATION	0.621288	0.688794	0.0227646	-0.243678	-0.907691	47	COL16A1,COL10A1,COL7A1,COL9A2,COL6A2,COL1A2,COL6A1,MMP2,COL8A2,COL1A1,COL18A1,MMP15
REACTOME_COLLAGEN_FORMATION	0.000269223	0.000794473	0.498493	-0.455687	-1.84952	71	COL21A1,LAMC2,COL16A1,COL10A1,LOX,COL7A1,PXDN,PLEC,ITGB4,COL9A2,ADAMTS14,COL6A2,ADAMTS2,PCOLCE,BMP1,COL1A2,COL6A1,LAMA3,COL8A2,COL1A1,PLOD2,CD151,COL18A1
REACTOME_COMPLEMENT_CASCADE	0.442445	0.533772	0.0284939	-0.269781	-1.00492	47	C6,FCN3,C8G,CFHR1,CLU,CFHR2,C4A,PROS1,C5AR2,CFI,C4B,CD81
REACTOME_COMPLEX_I_BIOGENESIS	0.000150217	0.000463746	0.518848	0.515882	1.93851	57	NDUFB3,NDUFB4,NDUFA12,NDUFV2,NDUFS4,NDUFA2,NDUFAF7,NDUFB1,NDUFAF2,NDUFB8,NDUFB6,NDUFS5,NDUFB5,NDUFAB1,MT-ND1,NDUFAF4,TMEM126B,MT-ND3,NDUFA1,MT-ND2,NDUFA6
REACTOME_CONDENSATION_OF_PROPHASE_CHROMOSOMES	2.26651e-15	2.75433e-14	1.00732	0.709285	2.76161	68	H4C6,H2BC17,H2AC14,H2BC3,H2AC4,H3C1,H2BC13,H3C12,H2BC11,H2BC5,H2AC8,H3C11,H2BC14,H4C4,H4C11,H4C3,H2BC7,H2BC10,H2BC4,H3C7,H4C9,H3-3A,H2BC6,H2BC12,H2BC8,H2AC6,H3C3,H4C13,H2BC21,H4C8,H2BC9,H3C2
REACTOME_CONSTITUTIVE_SIGNALING_BY_ABERRANT_PI3K_IN_CANCER	0.279541	0.371488	0.0378679	-0.274771	-1.09948	66	FGFR3,BTC,PIK3R2,IRS1,FGF10,ERBB2,ERBB4,EGFR,FGF7,PIK3R3,PDGFA,KITLG,FGF5
REACTOME_COOPERATION_OF_PDCL_PHLP1_AND_TRIC_CCT_IN_G_PROTEIN_BETA_FOLDING	0.0166759	0.0346169	0.151813	0.481526	1.59382	31	GNG10,GNG2,GNG5,RGS6,TCP1,CCT2,CCT4,CCT5,GNG3,GNG7,CCT6A,RGS9,GNAQ,CCT8,GNB1
REACTOME_COPII_MEDIATED_VESICLE_TRANSPORT	0.0103825	0.0226964	0.191388	0.401522	1.56333	68	PPP6C,RAB1A,GRIA1,USO1,SEC24A,SEC22B,TRAPPC6B,STX17,SEC24D,TRAPPC2L,SERPINA1,SEC24B,CNIH1,TFG,F8,SEC13,PPP6R3,LMAN2L,CTSC,CD59,SCFD1,SAR1B,ANKRD28,TGFA,F5,AREG,TMED2,TRAPPC1
REACTOME_COPI_DEPENDENT_GOLGI_TO_ER_RETROGRADE_TRAFFIC	0.2658	0.356374	0.0344445	0.270582	1.10299	86	KDELR3,RAB1A,COPG2,KIF15,SEC22B,COPZ1,ARFGAP3,ARCN1,ARF4,COPB1,COPA,KIF5B,TUBB3,BNIP1,CENPE,KIF20B
REACTOME_COPI_INDEPENDENT_GOLGI_TO_ER_RETROGRADE_TRAFFIC	0.48164	0.575293	0.0244441	0.27259	0.981255	46	CAPZA1,ACTR10,CAPZA2,DCTN3,DYNLL1,DCTN6,TUBB3,GALNT1,DYNC1I1,RAB18
REACTOME_COPI_MEDIATED_ANTEROGRADE_TRANSPORT	0.0364574	0.0685855	0.0998484	0.334846	1.38317	92	KDELR3,CAPZA1,RAB1A,USO1,COPG2,ACTR10,CAPZA2,DCTN3,COPZ1,ARFGAP3,ARCN1,CD55,ARF4,DYNLL1,DCTN6,COPB1,COPA,ANK1
REACTOME_COSTIMULATION_BY_THE_CD28_FAMILY	0.0162825	0.0340349	0.152676	0.391077	1.51421	66	PDCD1LG2,ICOS,CD86,CD3D,CD274,BTLA,LYN,CD3E,CDC42,HLA-DQB1,LCK,PAK2,CD247,PIK3R1,RICTOR,MAPKAP1,HLA-DQA2,HLA-DRA,GRAP2,RAC1,YES1,VAV1,PPP2R5C,MAP3K8
REACTOME_CRISTAE_FORMATION	0.0287197	0.0555924	0.115167	0.460578	1.52448	31	ATP5PB,MT-ATP8,ATP5ME,APOO,ATP5F1E,ATP5F1C,MT-ATP6,HSPA9,ATP5PO,ATP5PD,ATP5PF,ATP5MC3,ATP5MC1,MICOS10,ATP5MF,ATP5F1B,ATP5MG,APOOL,TMEM11,MTX2
REACTOME_CROSS_PRESENTATION_OF_SOLUBLE_EXOGENOUS_ANTIGENS_ENDOSOMES	1.44794e-06	6.27092e-06	0.643552	0.597752	2.16739	48	PSMA4,PSMC2,MRC1,PSMA2,FCGR1A,FCGR1B,PSMA6,PSMB8,CD207,PSMB4,PSMA1,PSMD12,PSMD14,PSMA5,PSMA3,PSME1,PSMD1,PSMD6,PSMC1,PSMC4,PSMB9,PSMB1
REACTOME_CYCLIN_A_CDK2_ASSOCIATED_EVENTS_AT_S_PHASE_ENTRY	6.79867e-05	0.000221232	0.538434	0.467911	1.88894	82	CCNE2,PSMA4,PSMC2,PSMA2,CCNE1,PSMA6,SKP1,PSMB8,UBA52,PSMB4,PSMA1,CCNH,LIN54,PSMD12,PSMD14,UBB,PSMA5,CUL1,PSMA3,PSME1,UBC,PSMD1,RPS27A,PSMD6,PSMC1,PSMC4,PSMB9,PSMB1
REACTOME_CYCLIN_D_ASSOCIATED_EVENTS_IN_G1	0.0266542	0.0523603	0.119991	0.413171	1.48731	46	CCNE2,CCNE1,RBL1,SKP1,UBA52,PPP2R2A,CCNH,LYN,UBB,CUL1,UBC,RPS27A,CCND2,E2F3
REACTOME_CYTOCHROME_P450_ARRANGED_BY_SUBSTRATE_TYPE	0.000100474	0.000318345	0.538434	-0.520909	-1.95757	49	CYP2A13,CYP4B1,CYP2B6,CYP24A1,CYP2W1,CYP2A7,FDXR,CYP2F1,CYP11A1,CYP2S1,CYP2A6,FDX2,CYP2J2,RXRA,CYP3A5,CYP2E1,CYP2D6,CYP27B1
REACTOME_CYTOKINE_SIGNALING_IN_IMMUNE_SYSTEM	2.07581e-15	2.60341e-14	1.00732	0.379043	1.96501	646	IL1A,IL6,S100A12,H3C1,CXCL8,H3C12,CCL20,CCL4,H3C11,IL36G,EBI3,IL23A,CASP1,CCL3L3,CCL3,CAPZA1,GBP5,CCR2,IL1B,B2M,IL37,H3C7,NDC1,PSMA4,UBE2E1,CXCL10,GBP2,IL1RN,MMP1,IRAK3,IL17C,F13A1,CISH,CD86,BOLA2,PSMC2,KPNA3,NRAS,H3C3,IL17RB,VAMP7,CHUK,CCR1,PSMA2,IFIT3,LMNB1,TNF,CCL2,TBK1,MAOA,TNFSF8,IL18RAP,ATF2,FCGR1A,HSP90AA1,IFNGR1,EIF4A2,TCP1,IL1RL1,FCGR1B,DDX58,TAB2,RIPK2,H3C2,S100B,PSMA6,SOD2,OSMR,SKP1,PS…
REACTOME_CYTOPROTECTION_BY_HMOX1	8.80486e-09	5.09666e-08	0.74774	0.510442	2.19673	120	HBA1,PSMA4,HBA2,PSMC2,PSMA2,MT-CO1,COX7C,PSMA6,SKP1,PSMB8,UBA52,SMARCD3,MT-CO3,HBB,PSMB4,PSMA1,MT-CO2,CHD9,PSMD12,PSMD14,RBX1,UBB,PSMA5,CUL1,TGS1,PSMA3,BACH1,PSME1,UBC,COX7A2L,NDUFA4,PSMD1,RPS27A,PSMD6,TBL1XR1,PSMC1,PSMC4,PSMB9,PSMB1,HMOX1,COX14,COX18,MED1,LRPPRC,TXNIP,COX6C,PSMA7,NFE2L2,NLRP3,HM13,PSMC6,COX5B,PSMD8,CYCS,PSME4,COX20,CREBBP,COX19,CARM1,PSMD11,PSMD5,STAT3,CSNK2B,PSMD7,TBL1X,PSMB7,P…
REACTOME_CYTOSOLIC_SENSORS_OF_PATHOGEN_ASSOCIATED_DNA	0.0299083	0.05734	0.112251	0.377828	1.44834	63	POLR2K,AIM2,CHUK,TBK1,NKIRAS1,UBA52,POLR3F,IFI16,DHX9,NFKB1,UBB,UBC,TRIM21,RPS27A,XRCC5,DHX36,POLR3GL,CGAS,RIPK3,XRCC6,NFKBIA
REACTOME_C_TYPE_LECTIN_RECEPTORS_CLRS	1.72773e-05	6.08242e-05	0.57561	0.424874	1.86524	136	CLEC6A,CCL17,MUC17,CLEC4A,CLEC4E,IL1B,CLEC4D,PSMA4,FCER1G,PSMC2,NRAS,CHUK,PSMA2,TAB2,PSMA6,MUC7,SKP1,PSMB8,UBA52,MUCL1,PSMB4,PSMA1,CLEC7A,UBE2V1,LYN,NFKB1,MAP3K7,PSMD12,PSMD14,PRKACB,UBB,ITPR2,PSMA5,CUL1,PSMA3,PSME1,UBC,PAK2,KRAS,TRAF6,PSMD1,RPS27A,PSMD6,PSMC1,PSMC4,PSMB9,PSMB1,PPP3CB,TAB3,UBE2D1,CALM1,UBA3,UBE2D2,NFKBIA,PSMA7,BCL10,SYK,PPP3R1,PSMC6,ITPR1,AHCYL1,PSMD8,PSME4,CREBBP
REACTOME_DAG_AND_IP3_SIGNALING	0.504082	0.590384	0.0236235	0.285324	0.969467	35	CREB1,CAMK4,PRKCG,PRKACB,ITPR2,PDE1C,CALM1,PRKAR1B,ITPR1,AHCYL1,KPNA2
REACTOME_DAP12_INTERACTIONS	0.0269918	0.0527567	0.119146	0.440422	1.52262	38	B2M,NRAS,SIGLEC14,CLEC5A,BTK,KLRC2,LCK,KRAS,PIK3R1,LCP2,TYROBP,VAV3,SIGLEC15,TREM1,GRAP2,RAC1,SYK
REACTOME_DDX58_IFIH1_MEDIATED_INDUCTION_OF_INTERFERON_ALPHA_BETA	1.55878e-06	6.60835e-06	0.643552	0.544208	2.11888	68	S100A12,CHUK,TBK1,ATG5,TANK,HSP90AA1,DDX58,S100B,SIKE1,NKIRAS1,UBA52,TAX1BP1,IFIH1,CYLD,TRAF3,UBE2K,NFKB1,HERC5,HSP90AB1,UBB,UBC,TRAF6,RPS27A,ATG12,TNFAIP3,MAP3K1,UBE2D3,ITCH,UBE2D1,UBE2D2,NFKBIA,HMGB1,UBE2L6
REACTOME_DEACTIVATION_OF_THE_BETA_CATENIN_TRANSACTIVATING_COMPLEX	0.407184	0.499236	0.0298609	-0.289826	-1.02576	37	TLE2,SOX9,SOX13,SOX4,AKT1,CTNNBIP1,CTBP1,BCL9L,KMT2D,TCF7L1,SOX2,PYGO2
REACTOME_DEADENYLATION_DEPENDENT_MRNA_DECAY	0.000972472	0.00259039	0.477271	0.480762	1.79876	56	LSM2,EIF4A2,LSM1,LSM6,HBS1L,CNOT7,CNOT6L,EIF4A3,PATL1,DCP1B,DDX6,CNOT8,XRN1,DCP1A,EXOSC4,LSM5,WDR61,PAN3,EIF4A1,EXOSC9,EXOSC1,EIF4B,DIS3
REACTOME_DEATH_RECEPTOR_SIGNALLING	0.209877	0.295602	0.039264	0.256405	1.12564	136	NSMAF,FAS,CHUK,TNF,TAB2,RIPK2,PSEN1,TRAF1,UBA52,SPPL2A,FGD4,TNFSF10,TAX1BP1,CYLD,NFKB1,ARHGEF6,MAP3K7,UBB,MAG,UBC,CASP3,TRAF6,BIRC2,RPS27A,BIRC3,TNFAIP3,APH1B,BCL2L11,PRKCI,TAB3,FASLG,VAV3,OMG,XIAP,SOS2,ARHGEF39,NFKBIA,HDAC2,MAPK8,RAC1,GNA13
REACTOME_DECTIN_1_MEDIATED_NONCANONICAL_NF_KB_SIGNALING	7.33126e-08	3.70875e-07	0.704976	0.600337	2.28124	60	CCL17,PSMA4,PSMC2,CHUK,PSMA2,PSMA6,SKP1,PSMB8,UBA52,PSMB4,PSMA1,PSMD12,PSMD14,UBB,PSMA5,CUL1,PSMA3,PSME1,UBC,PSMD1,RPS27A,PSMD6,PSMC1,PSMC4,PSMB9,PSMB1,UBA3,PSMA7,PSMC6,PSMD8,PSME4,PSMD11,PSMD5,RELA,PSMD7,PSMB7,PSMB6,PSMB3,SEM1,PSMB5,PSMD9,PSMB2,NFKB2,PSME2
REACTOME_DEFECTIVE_CFTR_CAUSES_CYSTIC_FIBROSIS	9.3495e-06	3.453e-05	0.593325	0.541064	2.04829	59	PSMA4,PSMC2,PSMA2,PSMA6,PSMB8,UBA52,PSMB4,PSMA1,ERLIN1,PSMD12,PSMD14,UBB,PSMA5,PSMA3,PSME1,UBC,PSMD1,RPS27A,PSMD6,PSMC1,PSMC4,PSMB9,PSMB1,DERL2,RNF185,PSMA7,PSMC6,PSMD8,PSME4,PSMD11,PSMD5,ERLIN2,CFTR,DERL1,PSMD7,PSMB7,PSMB6,PSMB3,SEM1,PSMB5,PSMD9,PSMB2,PSME2,RNF5
REACTOME_DEGRADATION_OF_AXIN	2.50888e-05	8.63053e-05	0.57561	0.55411	2.05097	53	PSMA4,PSMC2,PSMA2,PSMA6,PSMB8,UBA52,PSMB4,PSMA1,PSMD12,PSMD14,UBB,PSMA5,PSMA3,PSME1,UBC,PSMD1,RPS27A,PSMD6,PSMC1,TNKS2,PSMC4,PSMB9,PSMB1,RNF146,PSMA7,PSMC6,PSMD8,PSME4,PSMD11,PSMD5,PSMD7,PSMB7,PSMB6,PSMB3,SEM1,PSMB5,PSMD9,PSMB2,SMURF2,PSME2
REACTOME_DEGRADATION_OF_BETA_CATENIN_BY_THE_DESTRUCTION_COMPLEX	0.000494748	0.00141828	0.477271	0.43698	1.76407	82	PSMA4,PSMC2,ZRANB1,PSMA2,PSMA6,SKP1,PSMB8,UBA52,PSMB4,PSMA1,PSMD12,PSMD14,RBX1,UBB,PSMA5,CUL1,PSMA3,PSME1,UBC,PSMD1,RPS27A,PSMD6,PSMC1,PSMC4,PSMB9,PSMB1
REACTOME_DEGRADATION_OF_DVL	3.85171e-06	1.49595e-05	0.610527	0.566356	2.10338	54	PSMA4,PSMC2,PSMA2,PSMA6,PSMB8,UBA52,PSMB4,PSMA1,PSMD12,PSMD14,RBX1,UBB,PSMA5,PSMA3,PSME1,UBC,PSMD1,RPS27A,PSMD6,KLHL12,PSMC1,PSMC4,PSMB9,PSMB1
REACTOME_DEGRADATION_OF_GLI1_BY_THE_PROTEASOME	2.41956e-07	1.16526e-06	0.674963	0.597727	2.24606	57	PSMA4,PSMC2,PSMA2,PSMA6,SKP1,PSMB8,UBA52,PSMB4,PSMA1,PSMD12,PSMD14,PRKACB,RBX1,UBB,PSMA5,CUL1,PSMA3,PSME1,UBC,PSMD1,RPS27A,PSMD6,PSMC1,PSMC4,PSMB9,PSMB1,ITCH,PSMA7,PSMC6,NUMB,PSMD8,PSME4,PSMD11,PSMD5,PSMD7,PSMB7,PSMB6,PSMB3,SEM1,GLI1,PSMB5,PSMD9,PSMB2,PSME2
REACTOME_DEGRADATION_OF_THE_EXTRACELLULAR_MATRIX	0.0230044	0.0464719	0.14391	-0.322311	-1.39759	106	LAMA5,CAPN9,LAMC2,HSPG2,COL16A1,COL10A1,COL7A1,CAPN15,CAPN5,COL9A2,ADAM15,MMP17,COL6A2,LAMC1,CAPN1,BMP1,CDH1,COL1A2,COL6A1,MMP2,A2M,KLK2,CAPN2,LAMA3,COL8A2,CAPN12,ELN,COL1A1,FN1,DCN,COL18A1,MMP15,SCUBE3
REACTOME_DEPOSITION_OF_NEW_CENPA_CONTAINING_NUCLEOSOMES_AT_THE_CENTROMERE	2.02652e-14	1.96769e-13	0.975995	0.698735	2.71431	67	H4C6,H2BC17,H2AC14,H2BC3,H2AC4,H2BC13,H2BC11,H2BC5,H2AC8,H2BC14,H4C4,H4C11,H4C3,H2BC7,H2BC10,H2BC4,H4C9,H2BC6,H2BC12,H2BC8,H2AC6,CENPS,H4C13,H2BC21,H4C8,H2BC9,SMARCA5,H2AC7
REACTOME_DETOXIFICATION_OF_REACTIVE_OXYGEN_SPECIES	0.0132817	0.0285556	0.170004	0.482156	1.61108	32	TXN,CYBB,SOD2,PRDX3,CAT,GPX3,NCF1,GPX7,GSR,NUDT2,TXNRD1,CYCS,ATOX1,ERO1A,NCF4,SOD1
REACTOME_DEUBIQUITINATION	6.36091e-18	1.74058e-16	1.09593	0.508308	2.42315	262	H2BC17,H2AC14,H2BC3,H2AC4,H2BC13,H2AW,TAF9B,H2BC11,H2AC12,H2BC5,H2AC8,H2AC16,H2BC14,H2AC13,H2BC7,H2BC10,H2AC15,H2BC4,PSMA4,H2BC6,H2BC12,H2BC8,H2AC6,STAMBPL1,PSMC2,ZRANB1,USP28,PTEN,H2AC17,PSMA2,TOMM20,MAT2B,H2BC21,USP15,STAM2,DDX58,H2BC9,NEDD8,TGFBR1,RIPK2,PSMA6,PSMB8,UCHL3,UBA52,SNX3,YOD1,H2AC7,PSMB4,PSMA1,IFIH1,CYLD,H2BC18,TRAF3,USP9X,STAMBP,BRCC3,MAP3K7,IL33,PSMD12,PSMD14,H2AC11,UBB,PSMA5,TNIP…
REACTOME_DEVELOPMENTAL_BIOLOGY	9.79268e-07	4.3347e-06	0.643552	0.285601	1.50941	843	H4C6,H2BC17,H2AC14,H2BC3,H2AC4,RPS4Y1,H3C1,H2BC13,H3C12,RPL39,H2BC11,H2BC5,H2AC8,H3C11,H2BC14,H4C4,RPL34,H4C11,H4C3,MAGOH,H2BC7,CSTA,H2BC10,RPL22L1,KRT26,POLR2K,LIPN,H2BC4,H3C7,SDCBP,PSMA4,RPS15A,MED31,SCN5A,H4C9,RPL37,H3-3A,RPS25,H2BC6,H2BC12,H2BC8,RELN,H2AC6,RPL23,MED7,RPS13,RPS27,ST8SIA4,PSMC2,RPL9,NRAS,H3C3,H4C13,RPS26,RPS18,MYL12B,RPS3A,PSMA2,RPL26,MAGOHB,RPS21,RPS17,TNF,MED4,H2BC21,TAL1,H4C…
REACTOME_DISEASES_ASSOCIATED_WITH_GLYCOSAMINOGLYCAN_METABOLISM	0.00217884	0.00544257	0.431708	-0.54066	-1.83444	31	GPC1,HSPG2,SDC1,CHST6,CSPG4,AGRN,SDC3,CHST14,B3GALT6,GPC2,GPC4,DCN,B3GAT3
REACTOME_DISEASES_ASSOCIATED_WITH_O_GLYCOSYLATION_OF_PROTEINS	0.000373058	0.00107971	0.498493	-0.499773	-1.89502	51	MUC1,MUC4,MUC16,SPON2,MUC5B,MUC5AC,MUC3A,MUC6,MUC13,POMGNT1,NOTCH3,SEMA5A,ADAMTS13,ADAMTS14,MUC12,ADAMTS2,LARGE1,GALNT12
REACTOME_DISEASES_OF_DNA_REPAIR	0.337211	0.429572	0.0305293	0.319347	1.0784	34	NBN,RMI2,NEIL3,EXO1
REACTOME_DISEASES_OF_GLYCOSYLATION	1.40816e-05	5.04592e-05	0.593325	-0.432977	-1.90813	116	GPC1,MUC1,MUC4,MUC16,HSPG2,SPON2,SDC1,MUC5B,MUC5AC,MUC3A,CHST6,MUC6,CSPG4,MUC13,AGRN,POMGNT1,SDC3,NOTCH3,SEMA5A,ADAMTS13,ADAMTS14,MUC12,ADAMTS2,CHST14,LARGE1,GALNT12,B3GALT6,GPC2,GPC4,POMT2,MOGS,MUC15,DAG1,DCN,ADAMTSL3,ADAMTSL5,B3GAT3
REACTOME_DISEASES_OF_METABOLISM	0.000747741	0.00203683	0.477271	-0.324843	-1.55037	203	GPC1,MUC1,MUC4,MUC16,MAT1A,CYP24A1,HSPG2,SPON2,SDC1,MUC5B,MUC5AC,MUC3A,PPP1R3C,CHST6,MUC6,FDXR,CSPG4,MUC13,AGRN,CYP11A1,SLC34A2,AMN,IDUA,POMGNT1,SDC3,SFTA3,HLCS,NOTCH3,SEMA5A,ADAMTS13,ADAMTS14,ABCD4,FDX2,ALDOB,MUC12,ADAMTS2,ACACA,CHST14,LARGE1,GALNT12,PC,B3GALT6,GPC2
REACTOME_DISEASES_OF_MITOTIC_CELL_CYCLE	0.161405	0.240509	0.0469282	0.36116	1.24046	37	CCNE2,UBE2E1,CCNE1,ATRX,UBE2C,CDC26,CCND2,E2F3,CDC27,UBE2D1,ANAPC16,CDC23,ANAPC4,ANAPC5,RB1,ANAPC11,ANAPC7,CDKN1B
REACTOME_DISEASES_OF_PROGRAMMED_CELL_DEATH	3.46673e-14	3.31265e-13	0.965328	0.636804	2.65113	96	H4C6,H2BC17,H2AC14,H2BC3,H2AC4,H3C1,H2BC13,H3C12,H2BC11,H2BC5,H2AC8,H3C11,H2BC14,H4C4,H4C11,H4C3,H2BC7,H2BC10,H2BC4,H3C7,H4C9,H3-3A,H2BC6,H2BC12,H2BC8,H2AC6,H3C3,H4C13,LMNB1,H2BC21,H4C8,EED,H2BC9,H3C2,SOD2
REACTOME_DISEASES_OF_SIGNAL_TRANSDUCTION_BY_GROWTH_FACTOR_RECEPTORS_AND_SECOND_MESSENGERS	0.00276468	0.0067382	0.35482	0.283744	1.41602	398	BCL2A1,TRAT1,POLR2K,PSMA4,ICOS,RAP1A,DUSP16,CD86,PSMC2,NRAS,CHUK,PTEN,PSMA2,PIK3AP1,POLR2G,FXR1,HSP90AA1,POLR2B,TGFBR1,PSMA6,SKP1,PSMB8,ZMYM2,PSEN1,UBA52,RANBP2,MAML2,ERBIN,RPS6,BIRC6,CREB1,ATG7,PSMB4,PSMA1,PTPN12,YWHAB,QKI,LYN,IQGAP1,STAT1,FGFR1OP2,MAPK1,PSMD12,FRS2,STRN,PSMD14,RBX1,UBB,PSMA5,CUL1,PSMA3,LCK,PSME1,UBC,WDCP,BIN2,KRAS,PSMD1,CNTRL,RPS27A,PSMD6,KDM7A,PIK3R1,TRIP11,PIM1,TBL1XR1,SNW1,P…
REACTOME_DISORDERS_OF_TRANSMEMBRANE_TRANSPORTERS	0.0392225	0.073329	0.0949836	0.293464	1.31363	154	NDC1,PSMA4,SLC9A9,PSMC2,PSMA2,LMBRD1,SLC35A1,PSMA6,ABCC2,PSMB8,UBA52,RANBP2,SLC12A1,PSMB4,PSMA1,ERLIN1,NUP58,SLC11A2,PSMD12,PSMD14,SLC6A3,UBB,PSMA5,SLC9A6,PSMA3,PSME1,UBC,SLC12A6,PSMD1,RPS27A,PSMD6,PSMC1,PSMC4,SLC16A1,PSMB9,PSMB1,NUP37,DERL2,RHAG,RNF185,ABCB11,SLC26A2,SLC4A1,SLC1A3,SEC13,SLC33A1,PSMA7,SLC7A9,NUP153,PSMC6,SLC7A7,NUP98,PSMD8,PSME4,SLC17A8,PSMD11,SLC24A4,TPR,PSMD5,ERLIN2
REACTOME_DNA_DAMAGE_BYPASS	0.0135663	0.0289606	0.168819	0.434565	1.57569	48	RFC3,UBE2B,RCHY1,PCNA,POLI,RPA2,UBA52,RFC4,RBX1,UBB,RAD18,UBC,CUL4B,RPS27A,RFC5,DTL,RFC2,USP10,POLD3,UBE2L6,WDR48,POLK
REACTOME_DNA_DAMAGE_RECOGNITION_IN_GG_NER	0.0227103	0.0460324	0.130086	0.448966	1.55216	38	COPS3,COPS2,UBA52,COPS4,RBX1,UBB,COPS8,UBC,CUL4B,RPS27A,ACTL6A,RAD23B,DDB2,ACTB,NFRKB,COPS6,COPS5,INO80D,YY1
REACTOME_DNA_DAMAGE_TELOMERE_STRESS_INDUCED_SENESCENCE	5.37554e-18	1.54099e-16	1.09593	0.725975	2.87727	74	H4C6,H2BC17,H2AC14,H2BC3,H2AC4,H2BC13,H2BC11,H2BC5,H2AC8,H2BC14,H4C4,H4C11,H4C3,NBN,H2BC7,H2BC10,CCNE2,H1-2,H2BC4,H4C9,H2BC6,H2BC12,H2BC8,H2AC6,H4C13,LMNB1,H2BC21,H4C8,CCNE1,H2BC9,H1-3,H1-1,ASF1A,H1-5,H2AC7
REACTOME_DNA_DOUBLE_STRAND_BREAK_REPAIR	5.96969e-07	2.70207e-06	0.659444	0.433105	1.95345	163	H4C6,H2BC17,H2BC3,H2BC13,H2BC11,H2BC5,H2BC14,H4C4,H4C11,H4C3,NBN,H2BC7,H2BC10,RFC3,RMI2,H2BC4,H4C9,H2BC6,XRCC4,H2BC12,H2BC8,H4C13,PCNA,H2BC21,H4C8,H2BC9,EXO1,RPA2,UBA52,LIG4,SMARCA5,SUMO1,RFC4,BRCC3,UBB,EME1,UBC,RPS27A,XRCC5
REACTOME_DNA_DOUBLE_STRAND_BREAK_RESPONSE	2.40536e-09	1.52424e-08	0.774939	0.595094	2.35855	74	H4C6,H2BC17,H2BC3,H2BC13,H2BC11,H2BC5,H2BC14,H4C4,H4C11,H4C3,NBN,H2BC7,H2BC10,H2BC4,H4C9,H2BC6,H2BC12,H2BC8,H4C13,H2BC21,H4C8,H2BC9,UBA52,SMARCA5,SUMO1,BRCC3,UBB,UBC,RPS27A
REACTOME_DNA_METHYLATION	7.39183e-16	1.03486e-14	1.02767	0.75074	2.82791	58	H4C6,H2BC17,H2AC14,H2BC3,H2AC4,H3C1,H2BC13,H3C12,H2BC11,H2BC5,H2AC8,H3C11,H2BC14,H4C4,H4C11,H4C3,H2BC7,H2BC10,H2BC4,H3C7,H4C9,H3-3A,H2BC6,H2BC12,H2BC8,H2AC6,H3C3,H4C13,H2BC21,H4C8,H2BC9,H3C2
REACTOME_DNA_REPAIR	1.68498e-08	9.30601e-08	0.733762	0.384749	1.88122	325	H4C6,H2BC17,H2AC14,H2BC3,H2AC4,H2BC13,H2BC11,H2BC5,H2AC8,H2BC14,H4C4,H4C11,H4C3,NBN,H2BC7,H2BC10,RFC3,RMI2,POLR2K,H2BC4,UBE2B,NEIL3,COPS3,H4C9,H2BC6,XRCC4,RCHY1,H2BC12,H2BC8,H2AC6,CENPS,H4C13,PCNA,H2BC21,H4C8,POLR2G,ZNF830,POLI,H2BC9,EXO1,POLR2B,RPA2,AQR,COPS2,UBA52,LIG4,SMARCA5,FANCM,SUMO1,H2AC7,COPS4,GTF2H1,DCLRE1A,CCNH,RFC4,BRCC3,RBX1,UBB,EME1,RAD18,COPS8,UBC,CUL4B,PIAS1,H2AC20,RPS27A,XRCC5,TI…
REACTOME_DNA_REPLICATION	2.19349e-20	1.32048e-18	1.16907	0.581807	2.66012	183	H4C6,H2BC17,H2AC14,H2BC3,H2AC4,H3C1,H2BC13,H3C12,H2BC11,H2BC5,H2AC8,H3C11,H2BC14,H4C4,H4C11,H4C3,H2BC7,H2BC10,RFC3,CCNE2,H2BC4,H3C7,PSMA4,UBE2E1,H4C9,H3-3A,H2BC6,H2BC12,H2BC8,H2AC6,PSMC2,H3C3,H4C13,PCNA,ORC3,PSMA2,GMNN,H2BC21,H4C8,CCNE1,MCM6,H2BC9,H3C2,RPA2,PSMA6,SKP1,PSMB8,UBA52,H2AC7,PSMB4,PSMA1,RFC4,H3C10,UBE2C,CDC26,PSMD12,PSMD14,RBX1,UBB,PSMA5,CUL1,PSMA3,PSME1,UBC,H2AC20,PSMD1,RPS27A,PSMD6,P…
REACTOME_DNA_REPLICATION_PRE_INITIATION	7.88778e-19	3.16563e-17	1.12391	0.616427	2.7175	140	H4C6,H2BC17,H2AC14,H2BC3,H2AC4,H3C1,H2BC13,H3C12,H2BC11,H2BC5,H2AC8,H3C11,H2BC14,H4C4,H4C11,H4C3,H2BC7,H2BC10,H2BC4,H3C7,PSMA4,H4C9,H3-3A,H2BC6,H2BC12,H2BC8,H2AC6,PSMC2,H3C3,H4C13,ORC3,PSMA2,GMNN,H2BC21,H4C8,MCM6,H2BC9,H3C2,RPA2,PSMA6,PSMB8,UBA52,H2AC7,PSMB4,PSMA1,H3C10,PSMD12,PSMD14,UBB,PSMA5,PSMA3,PSME1,UBC,H2AC20,PSMD1,RPS27A,PSMD6,PSMC1,PSMC4,PSMB9,PSMB1,RPA4
REACTOME_DNA_STRAND_ELONGATION	0.13706	0.207833	0.0509418	0.381794	1.27573	32	RFC3,PCNA,MCM6,RPA2,RFC4,RFC5,PRIM1,RFC2,POLD3,GINS2,DNA2,RPA1,GINS1
REACTOME_DOWNSTREAM_SIGNALING_EVENTS_OF_B_CELL_RECEPTOR_BCR	1.19845e-07	5.86557e-07	0.690132	0.554218	2.22185	79	PSMA4,PSMC2,NRAS,CHUK,PSMA2,PSMA6,SKP1,PSMB8,UBA52,PSMB4,PSMA1,NFKB1,MAP3K7,PSMD12,PSMD14,UBB,PSMA5,CUL1,PSMA3,PSME1,UBC,KRAS,PSMD1,RPS27A,PSMD6,PPIA,PSMC1,PSMC4,PSMB9,PSMB1,PPP3CB,FKBP1A,REL,CALM1,RASGRP1,NFKBIA,PSMA7,BCL10,PPP3R1,PSMC6,PSMD8,PSME4,PSMD11,PSMD5,RELA,NFKBIE,PSMD7,PSMB7,PSMB6,PSMB3,MALT1,SEM1,PSMB5,PPP3CA,PSMD9,PSMB2,PSME2
REACTOME_DUAL_INCISION_IN_GG_NER	0.00876866	0.0195509	0.211071	0.467711	1.64416	41	RFC3,PCNA,RPA2,UBA52,GTF2H1,RFC4,RBX1,UBB,UBC,CUL4B,RPS27A,RFC5,RFC2,POLD3,POLK,POLE3,XPA,DDB2,GTF2H3,ERCC5,GTF2H5,POLE2,RPA1
REACTOME_DUAL_INCISION_IN_TC_NER	0.00128361	0.00333075	0.45506	0.452436	1.74591	65	RFC3,POLR2K,PCNA,POLR2G,ZNF830,POLR2B,RPA2,AQR,UBA52,GTF2H1,CCNH,RFC4,RBX1,UBB,UBC,CUL4B,RPS27A,USP7,POLR2J,RFC5,POLR2C,RFC2,ERCC6,POLD3,CDK7,POLK,POLE3,XPA,GTF2H3,ERCC5
REACTOME_E3_UBIQUITIN_LIGASES_UBIQUITINATE_TARGET_PROTEINS	7.08409e-08	3.61409e-07	0.704976	0.614071	2.3131	58	H2BC17,H2BC3,H2BC13,H2BC11,H2BC5,H2BC14,H2BC7,H2BC10,H2BC4,UBE2B,UBE2E1,H2BC6,H2BC12,H2BC8,PCNA,H2BC9,UBA52,UBB,RAD18,UBC,RPS27A,UBE2A,UBE2D3,WDR61,WAC,UBE2D1,UBE2D2,BCL10,H2BC15,HLTF,UBE2L3,CDC73,CTR9,RNF144A
REACTOME_ECM_PROTEOGLYCANS	0.000259413	0.000769293	0.498493	-0.506195	-1.91937	51	LAMA5,LRP4,HSPG2,LAMB2,ITGB6,AGRN,ITGA2,COL9A2,TNR,COL6A2,LAMC1,COL1A2,COL6A1,LAMA3,COL1A1,ITGB5,FN1,DAG1,DCN,LAMA4
REACTOME_EGFR_DOWNREGULATION	0.593413	0.66947	0.0210867	0.280152	0.919987	30	STAM2,UBA52,PTPN12,CDC42,UBB,UBC,RPS27A,SH3KBP1,EPGN,EPS15,STAM,TGFA,AREG
REACTOME_ELASTIC_FIBRE_FORMATION	0.00389864	0.00931341	0.344521	-0.497155	-1.74705	36	MFAP2,EFEMP1,ITGB6,LOX,LTBP4,LTBP2,LTBP3,BMP4,ELN,EFEMP2,ITGB5,FBLN5,FN1,LTBP1
REACTOME_ENDOSOMAL_SORTING_COMPLEX_REQUIRED_FOR_TRANSPORT_ESCRT	0.00502419	0.0118147	0.279866	0.528642	1.736	30	VTA1,CHMP5,STAM2,UBA52,CHMP4B,UBB,UBC,RPS27A,CHMP2A,CHMP2B,VPS25,VPS4A,SNF8,CHMP4A,UBAP1,TSG101,STAM
REACTOME_EPHB_MEDIATED_FORWARD_SIGNALING	0.763853	0.816766	0.01728	0.235152	0.818586	39	ARPC5,ARPC3,ACTR2,LYN,CDC42,ACTR3,RASA1,ROCK1,ARPC2
REACTOME_EPH_EPHRIN_MEDIATED_REPULSION_OF_CELLS	0.278561	0.371488	0.0375799	-0.305725	-1.11757	43	EPHA2,EPHB3,EFNB2,AP2S1,PSEN2,DNM1,MMP2,AP2A2,VAV2,CLTB,EFNA1
REACTOME_EPH_EPHRIN_SIGNALING	0.752731	0.807743	0.0169418	0.213005	0.858385	81	SDCBP,MYL12B,ARPC5,ARPC3,PSEN1,MYL12A,AP2B1,ACTR2,LYN,CDC42,PAK2,ACTR3,EPHA4,RASA1,ROCK1,APH1B,ARPC2,VAV3
REACTOME_EPIGENETIC_REGULATION_OF_GENE_EXPRESSION	1.44099e-14	1.44579e-13	0.975995	0.580323	2.55289	137	H4C6,H2BC17,H2AC14,H2BC3,H2AC4,H3C1,H2BC13,H3C12,H2BC11,H2BC5,H2AC8,H3C11,H2BC14,H4C4,H4C11,H4C3,H2BC7,H2BC10,POLR2K,H2BC4,H3C7,H4C9,H3-3A,H2BC6,H2BC12,H2BC8,H2AC6,TAF1A,H3C3,H4C13,SF3B1,H2BC21,H4C8,TAF1D,EED,H2BC9,TBP,H3C2,SAP130,SMARCA5,H2AC7,GTF2H1,CCNH,SAP18,H3C10
REACTOME_ERCC6_CSB_AND_EHMT2_G9A_POSITIVELY_REGULATE_RRNA_EXPRESSION	1.78872e-15	2.32449e-14	1.00732	0.699938	2.74985	71	H4C6,H2BC17,H2AC14,H2BC3,H2AC4,H3C1,H2BC13,H3C12,H2BC11,H2BC5,H2AC8,H3C11,H2BC14,H4C4,H4C11,H4C3,H2BC7,H2BC10,H2BC4,H3C7,H4C9,H3-3A,H2BC6,H2BC12,H2BC8,H2AC6,H3C3,H4C13,H2BC21,H4C8,H2BC9,H3C2
REACTOME_ER_TO_GOLGI_ANTEROGRADE_TRANSPORT	0.00578947	0.0134566	0.252644	0.338875	1.5019	145	KDELR3,CAPZA1,PPP6C,RAB1A,GRIA1,USO1,COPG2,SEC24A,SEC22B,ACTR10,CAPZA2,DCTN3,COPZ1,TRAPPC6B,STX17,ARFGAP3,ARCN1,CD55,ARF4,DYNLL1,DCTN6,SEC24D,COPB1,TRAPPC2L,COPA,SERPINA1,ANK1,SEC24B,CNIH1,TUBB3,TFG,DYNC1I1,F8,SEC13,PPP6R3,LMAN2L,CTSC,CAPZB,CD59,SPTB,GOLGB1,COPB2,SCFD1,SAR1B,ANKRD28,BET1L,TGFA,GOSR1,F5,AREG,TMED2,TMED9,TRAPPC1
REACTOME_ESR_MEDIATED_SIGNALING	7.85908e-14	7.16843e-13	0.954542	0.500457	2.32226	207	H4C6,H2BC17,H2AC14,H2BC3,H2AC4,H3C1,H2BC13,H3C12,H2BC11,H2BC5,H2AC8,H3C11,PPID,H2BC14,H4C4,H4C11,H4C3,GNG10,H2BC7,H2BC10,POLR2K,H2BC4,H3C7,H4C9,H3-3A,H2BC6,GNG2,H2BC12,H2BC8,H2AC6,GNG5,NRAS,H3C3,H4C13,H2BC21,H4C8,POLR2G,ATF2,CHD1,GPAM,HSP90AA1,FKBP5,H2BC9,POLR2B,TBP,H3C2,CCNT1,GTF2A2,STAG1,H2AC7,CREB1,H3C10,MAPK1,STRN,DDX5,HSP90AB1,TFF1,XPO1,KRAS,H2AC20,PIK3R1,MMP7,GNG3,GNG7,TNRC6C,EBAG9,H4C15,GN…
REACTOME_ESTROGEN_DEPENDENT_GENE_EXPRESSION	1.14032e-13	9.94887e-13	0.943632	0.561031	2.47798	142	H4C6,H2BC17,H2AC14,H2BC3,H2AC4,H3C1,H2BC13,H3C12,H2BC11,H2BC5,H2AC8,H3C11,H2BC14,H4C4,H4C11,H4C3,H2BC7,H2BC10,POLR2K,H2BC4,H3C7,H4C9,H3-3A,H2BC6,H2BC12,H2BC8,H2AC6,H3C3,H4C13,H2BC21,H4C8,POLR2G,ATF2,CHD1,GPAM,HSP90AA1,H2BC9,POLR2B,TBP,H3C2,CCNT1,GTF2A2,STAG1,H2AC7
REACTOME_EUKARYOTIC_TRANSLATION_ELONGATION	3.56931e-20	1.95339e-18	1.16018	0.705362	2.91368	92	RPS4Y1,RPL39,RPL34,RPL22L1,RPS15A,RPL37,RPS25,RPL23,RPS13,RPS27,RPL9,RPS26,RPS18,RPS3A,RPL26,RPS21,RPS17,RPL30,RPS12,RPL26L1,RPS29,RPL35A,RPS11,RPL24,RPL15,RPL37A,RPL32,EEF1B2,RPL17,UBA52,RPS20,RPS10,RPL36AL,RPS6,RPL29,RPL36A,RPS23,RPL28,RPL21,RPS4X,RPL11,RPS16,RPL27,RPS8,RPL12,RPL31,RPS24,EEF1A1,RPS27A,RPL41,RPL10,RPL7,RPS7,RPS5,RPL27A,FAU,RPL10A,RPL18A,RPS14,RPL4,EEF1A2,RPL14
REACTOME_EUKARYOTIC_TRANSLATION_INITIATION	1.89989e-19	9.10296e-18	1.14219	0.652285	2.80057	118	RPS4Y1,RPL39,RPL34,RPL22L1,RPS15A,RPL37,RPS25,RPL23,RPS13,RPS27,RPL9,RPS26,RPS18,RPS3A,RPL26,RPS21,RPS17,EIF3H,RPL30,RPS12,RPL26L1,EIF4A2,RPS29,RPL35A,RPS11,RPL24,RPL15,RPL37A,RPL32,EIF2S3,RPL17,UBA52,RPS20,RPS10,RPL36AL,RPS6,RPL29,RPL36A,RPS23,RPL28,RPL21,EIF3E,RPS4X,RPL11,RPS16,RPL27,RPS8,RPL12,RPL31,EIF2S2,RPS24,RPS27A,RPL41,RPL10,RPL7,RPS7,RPS5,RPL27A,EIF3L,EIF4H,FAU,RPL10A,EIF4EBP1,RPL18A,RP…
REACTOME_EXPORT_OF_VIRAL_RIBONUCLEOPROTEINS_FROM_NUCLEUS	0.189045	0.27226	0.0427021	0.359554	1.2081	33	NDC1,RANBP2,NUP58,HSPA1A,XPO1,NUP37,RAN,SEC13,NUP153,NUP98,TPR,NUP93,NUP160,NUP35,NUP54,POM121C,NUP133,NUP188,NUP62
REACTOME_EXTENSION_OF_TELOMERES	0.172446	0.252413	0.0450678	0.331226	1.20724	49	RFC3,TEN1,PPP6C,PCNA,NOP10,RPA2,RFC4,TINF2,RFC5,PRIM1,TERF2IP,PPP6R3,RFC2,POLD3,CCNA1
REACTOME_EXTRACELLULAR_MATRIX_ORGANIZATION	4.61245e-06	1.76859e-05	0.610527	-0.36305	-1.76792	237	MFAP2,DDR1,COL21A1,LAMA5,CAPN9,LRP4,LAMC2,HSPG2,NTN4,COL16A1,SDC1,EFEMP1,COL10A1,LAMB2,ITGB6,LOX,AGRN,COL7A1,MADCAM1,PXDN,PLEC,CAPN15,SDC3,CAPN5,ITGA2,ITGB4,COL9A2,LTBP4,ADAM15,ADAMTS14,TNR,MMP17,COL6A2,ADAMTS2,LAMC1,CAPN1,PCOLCE,BMP1,CDH1,COL1A2,JAM3,LTBP2,COL6A1,MMP2,A2M,KLK2,CAPN2,PDGFA,DDR2,LTBP3,BMP4,ITGA3,KDR,LAMA3,COL8A2,CAPN12,ELN,COL1A1,EFEMP2,ITGB7,ITGB5,FBLN5,FN1,PLOD2,SH3PXD2A,DAG1,DC…
REACTOME_EXTRA_NUCLEAR_ESTROGEN_SIGNALING	0.234307	0.319123	0.0375967	0.290808	1.13536	69	GNG10,GNG2,GNG5,NRAS,HSP90AA1,CREB1,MAPK1,STRN,XPO1,KRAS,PIK3R1,MMP7,GNG3,GNG7,GNAI3,ELK1,UHMK1,CALM1,GNB1,EPGN
REACTOME_FACTORS_INVOLVED_IN_MEGAKARYOCYTE_DEVELOPMENT_AND_PLATELET_PRODUCTION	0.109347	0.172775	0.0561394	0.276239	1.2103	134	H3C1,H3C12,H3C11,CAPZA1,H3C7,H3-3A,H3C3,KIF15,H3C2,CAPZA2,RAB5A,HBB,JMJD1C,H3C10,DOCK11,PRKACB,CDC42,MFN1,DOCK2,KIF5B,HBG2,HBG1,TUBB3,NFE2,CENPE,KIF20B,H3C13,KDM1A,PRKAR1B,HDAC2,VPS45,KIFC1,RAC1,AK3
REACTOME_FANCONI_ANEMIA_PATHWAY	0.145407	0.218838	0.0495497	0.360048	1.25336	39	CENPS,RPA2,UBA52,FANCM,DCLRE1A,UBB,EME1,UBC,RPS27A
REACTOME_FATTY_ACID_METABOLISM	0.940728	0.956619	0.0132423	0.175232	0.786797	158	MCEE,ALOX5AP,HPGD,MMUT,GGT1,ACSL5,ACOT8,PTGS2,ACSL1,PON3,ACSL4,ELOVL5,ACADM,HACD4,HPGDS,PPT1,NDUFAB1,TECRL,ACAA2,LTA4H,OLAH,DBI,DECR1,CBR4,HTD2,HADHB,ACSM3,ELOVL6,CYP2C19,GGT5,HSD17B4,ACOT13,ACOT9,PTGES
REACTOME_FATTY_ACYL_COA_BIOSYNTHESIS	0.556048	0.638819	0.0219828	0.279013	0.942195	34	ACSL5,ACSL1,ACSL4,ELOVL5,HACD4,PPT1,TECRL,OLAH,CBR4,HTD2,ELOVL6
REACTOME_FCERI_MEDIATED_CA_2_MOBILIZATION	0.0707108	0.121623	0.0726387	0.425047	1.39581	30	FCER1G,LYN,BTK,ITPR2,PPP3CB,LCP2,VAV3,CALM1,GRAP2,SYK,PPP3R1,ITPR1,AHCYL1,VAV1,TEC
REACTOME_FCERI_MEDIATED_MAPK_ACTIVATION	0.0238184	0.0477956	0.12695	0.47257	1.55187	30	FCER1G,NRAS,MAP2K4,LYN,MAPK1,PAK2,KRAS,MAP3K1,LCP2,VAV3,GRAP2,MAPK8,RAC1,SYK,VAV1
REACTOME_FCERI_MEDIATED_NF_KB_ACTIVATION	8.48589e-08	4.22191e-07	0.704976	0.558952	2.23886	78	PSMA4,FCER1G,PSMC2,CHUK,PSMA2,TAB2,PSMA6,SKP1,PSMB8,UBA52,PSMB4,PSMA1,UBE2V1,LYN,PRKCQ,NFKB1,MAP3K7,PSMD12,PSMD14,UBB,PSMA5,CUL1,PSMA3,PSME1,UBC,TRAF6,PSMD1,RPS27A,PSMD6,PSMC1,PSMC4,PSMB9,PSMB1,TAB3,UBE2D1,RASGRP1,UBE2D2,NFKBIA,PSMA7,BCL10,PSMC6,PSMD8,PSME4,PSMD11,PSMD5,UBE2N,RELA
REACTOME_FCGAMMA_RECEPTOR_FCGR_DEPENDENT_PHAGOCYTOSIS	0.0703949	0.121426	0.0712829	0.324523	1.31656	84	ABI1,WASF3,FCGR1A,HSP90AA1,ARPC5,ARPC3,ACTR2,PLD1,LYN,BTK,MAPK1,HSP90AB1,CDC42,ITPR2,CD247,PIK3R1,ACTR3,HCK,ARPC2,VAV3,FCGR2A,BRK1,WIPF1,NCK1,RAC1,SYK,ITPR1,YES1,AHCYL1,VAV1
REACTOME_FCGR3A_MEDIATED_IL10_SYNTHESIS	0.0792244	0.131818	0.0681851	0.405413	1.36903	34	FCGR1A,CREB1,LYN,PRKACB,ITPR2,CD247,IL10,HCK,FCGR2A,CALM1,PRKAR1B,SYK,ITPR1,YES1,AHCYL1
REACTOME_FC_EPSILON_RECEPTOR_FCERI_SIGNALING	1.05908e-08	6.07205e-08	0.74774	0.500174	2.17452	127	PSMA4,FCER1G,PSMC2,NRAS,CHUK,PSMA2,TAB2,PSMA6,SKP1,PSMB8,UBA52,MAP2K4,PSMB4,PSMA1,UBE2V1,LYN,PRKCQ,BTK,NFKB1,MAP3K7,MAPK1,PSMD12,PSMD14,UBB,ITPR2,PSMA5,CUL1,PSMA3,PSME1,UBC,PAK2,KRAS,TRAF6,PSMD1,RPS27A,PSMD6,PIK3R1,PSMC1,MAP3K1,PSMC4,PSMB9,PSMB1,PPP3CB,LCP2,TAB3,VAV3,UBE2D1,CALM1,GRAP2,RASGRP1,UBE2D2,NFKBIA,PSMA7,MAPK8,RAC1,BCL10,SYK,PPP3R1,PSMC6,ITPR1,LAT2,AHCYL1,PSMD8,PSME4,VAV1,TEC,PIK3CB,PSMD…
REACTOME_FLT3_SIGNALING	0.0236411	0.0475985	0.127457	0.445781	1.54115	38	NRAS,UBA52,UBB,LCK,UBC,KRAS,RPS27A,PIK3R1,FLT3,HCK,GRB10,BCL2L11,GRAP2,SLA2,SYK,PTPRJ,ABL2,STAT5A,GAB2,CBL,PIK3CA,CDKN1B,SLA,SOS1,STAT5B
REACTOME_FORMATION_OF_INCISION_COMPLEX_IN_GG_NER	0.0176285	0.0362197	0.147705	0.440329	1.56432	43	RPA2,UBA52,SUMO1,GTF2H1,CCNH,RBX1,UBB,UBC,CUL4B,PIAS1,RPS27A,SUMO3,CDK7,RNF111,UBE2N,XPA,RAD23B,DDB2,GTF2H3,ERCC5,GTF2H5,RPA1,USP45
REACTOME_FORMATION_OF_RNA_POL_II_ELONGATION_COMPLEX	0.0460973	0.0846055	0.090004	0.375039	1.40927	57	POLR2K,EAF2,CCNT2,POLR2G,POLR2B,CCNT1,SUPT4H1,GTF2H1,CCNH,EAF1,CCNK,POLR2J,WDR61,NCBP2,POLR2C,GTF2F2,CDK7,CDC73,CTR9,ELOC,GTF2H3,AFF4,GTF2H5,ELOB,LEO1,SUPT6H,TCEA1
REACTOME_FORMATION_OF_TC_NER_PRE_INCISION_COMPLEX	0.000611872	0.00171324	0.477271	0.500923	1.8541	53	POLR2K,COPS3,POLR2G,ZNF830,POLR2B,AQR,COPS2,UBA52,COPS4,GTF2H1,CCNH,RBX1,UBB,COPS8,UBC,CUL4B,RPS27A,USP7,POLR2J,POLR2C,ERCC6,CDK7
REACTOME_FORMATION_OF_THE_BETA_CATENIN_TCF_TRANSACTIVATING_COMPLEX	5.11621e-14	4.7384e-13	0.965328	0.650982	2.64098	84	H4C6,H2BC17,H2AC14,H2BC3,H2AC4,H3C1,H2BC13,H3C12,H2BC11,H2BC5,H2AC8,H3C11,H2BC14,H4C4,H4C11,H4C3,H2BC7,H2BC10,H2BC4,H3C7,H4C9,H3-3A,H2BC6,H2BC12,H2BC8,H2AC6,H3C3,H4C13,H2BC21,H4C8,H2BC9,H3C2
REACTOME_FORMATION_OF_THE_CORNIFIED_ENVELOPE	4.98182e-08	2.58539e-07	0.719513	-0.589113	-2.34355	64	SPRR1A,KRT5,KRT15,PKP1,KRT13,KRT17,KRT19,KRT7,SPRR2F,PKP3,SPRR2A,KLK12,KRT6B,KRT6A,EVPL,SPRR2D,JUP,KRT16,KRT78,PPL,SPRR2E,KRT4,KAZN,ST14,PERP,DSG3,CAPN1,PCSK6,DSP,PKP4,SPINK9,KRT12
REACTOME_FORMATION_OF_THE_EARLY_ELONGATION_COMPLEX	0.102361	0.163886	0.0595438	0.39479	1.32649	33	POLR2K,POLR2G,POLR2B,SUPT4H1,GTF2H1,CCNH,POLR2J,NCBP2,POLR2C,GTF2F2,CDK7
REACTOME_FOXO_MEDIATED_TRANSCRIPTION	0.0829025	0.136732	0.0665778	0.352286	1.31806	56	RETN,TXN,AGRP,SOD2,YWHAB,CAT,NFYC,NFYB,SMAD4,BCL2L11,FASLG,NFYA,TXNIP,DDIT3,SMAD2,HDAC2,NR3C1,CITED2,RBL2,CREBBP,KAT2B,SIRT1,BTG1,CCNG2,YWHAZ,GADD45A,SIN3A,BCL6
REACTOME_G1_S_DNA_DAMAGE_CHECKPOINTS	1.47404e-06	6.29343e-06	0.643552	0.553296	2.13511	65	CCNE2,PSMA4,PSMC2,PSMA2,CCNE1,PSMA6,PSMB8,UBA52,PSMB4,PSMA1,PSMD12,PSMD14,UBB,PSMA5,PSMA3,PSME1,UBC,PSMD1,RPS27A,PSMD6,PSMC1,PSMC4,PSMB9,PSMB1,PSMA7,CCNA1,PSMC6,PSMD8,PSME4,COP1,MDM2,PSMD11,PSMD5,MDM4,PSMD7,PSMB7,PSMB6,PHF20,PSMB3,SEM1,CCNA2,PSMB5,PSMD9,CDKN1B,PSMB2,PSME2
REACTOME_G2_M_CHECKPOINTS	1.83914e-12	1.43787e-11	0.898671	0.524858	2.3611	161	H4C6,H2BC17,H2BC3,H2BC13,H2BC11,H2BC5,H2BC14,H4C4,H4C11,H4C3,NBN,H2BC7,H2BC10,RFC3,RMI2,H2BC4,PSMA4,H4C9,H2BC6,H2BC12,H2BC8,PSMC2,H4C13,ORC3,PSMA2,H2BC21,H4C8,MCM6,H2BC9,EXO1,RPA2,PSMA6,PSMB8,UBA52,SUMO1,PSMB4,PSMA1,YWHAB,RFC4,BRCC3,PSMD12,PSMD14,UBB,PSMA5,PSMA3,PSME1,UBC,PSMD1,RPS27A,PSMD6,CCNB1,PSMC1,PSMC4,PSMB9,PSMB1,H4C15,RHNO1,H4C1,RFC5,CDK1,RAD1
REACTOME_G2_M_DNA_DAMAGE_CHECKPOINT	3.0455e-10	2.01472e-09	0.814036	0.579132	2.38654	91	H4C6,H2BC17,H2BC3,H2BC13,H2BC11,H2BC5,H2BC14,H4C4,H4C11,H4C3,NBN,H2BC7,H2BC10,RFC3,RMI2,H2BC4,H4C9,H2BC6,H2BC12,H2BC8,H4C13,H2BC21,H4C8,H2BC9,EXO1,RPA2,SUMO1,YWHAB,RFC4,BRCC3
REACTOME_GABA_RECEPTOR_ACTIVATION	0.387001	0.479372	0.0281221	0.305196	1.04348	36	GNG10,GNG2,GABBR2,GNG5,KCNJ2
REACTOME_GAMMA_CARBOXYLATION_HYPUSINE_FORMATION_AND_ARYLSULFATASE_ACTIVATION	0.757358	0.811262	0.0197759	-0.237811	-0.825683	34	DOHH,BGLAP,GAS6,DPH2,DPH1,PROS1,FN3K,FN3KRP,STS,ARSA,ICMT
REACTOME_GAP_JUNCTION_TRAFFICKING_AND_REGULATION	0.60216	0.676306	0.0232067	-0.257122	-0.914192	38	GJB3,GJB4,MYO6,DNM1,TUBB4A,TUBB2A,CLTB,TUBA3D
REACTOME_GENERATION_OF_SECOND_MESSENGER_MOLECULES	0.0980174	0.158194	0.0610748	0.404344	1.33835	31	CD3D,CD101,CD3E,HLA-DQB1,LCK,PAK2,CD247,LCP2,HLA-DQA2,HLA-DRA,GRAP2,NCK1
REACTOME_GENE_AND_PROTEIN_EXPRESSION_BY_JAK_STAT_SIGNALING_AFTER_INTERLEUKIN_12_STIMULATION	2.62542e-05	8.98012e-05	0.57561	0.602036	2.08135	38	CAPZA1,BOLA2,LMNB1,TCP1,SOD2,HNRNPDL,GSTO1,LCP1,SERPINB2,STAT4,CDC42,SNRPA1,PAK2,HNRNPA2B1,IL10,PPIA,IFNG,MIF,HSPA9,RAP1B
REACTOME_GENE_SILENCING_BY_RNA	2.23068e-17	4.79596e-16	1.07687	0.61378	2.6701	128	H4C6,H2BC17,H2AC14,H2BC3,H2AC4,H3C1,H2BC13,H3C12,H2BC11,H2BC5,H2AC8,H3C11,H2BC14,H4C4,H4C11,H4C3,H2BC7,H2BC10,PIWIL4,POLR2K,H2BC4,H3C7,NDC1,H4C9,H3-3A,H2BC6,MYBL1,H2BC12,H2BC8,H2AC6,TDRD6,H3C3,H4C13,H2BC21,H4C8,POLR2G,HSP90AA1,H2BC9,POLR2B,H3C2,RANBP2,H2AC7,NUP58,H3C10,TDRD9,TSNAX,TDRKH
REACTOME_GLOBAL_GENOME_NUCLEOTIDE_EXCISION_REPAIR_GG_NER	0.00112104	0.0029342	0.45506	0.40993	1.66305	84	RFC3,COPS3,PCNA,RPA2,COPS2,UBA52,SUMO1,COPS4,GTF2H1,CCNH,RFC4,RBX1,UBB,COPS8,UBC,CUL4B,PIAS1,RPS27A,RFC5,RFC2,POLD3,SUMO3,CDK7,ACTL6A,POLK,RNF111,POLE3,UBE2N,XPA,RAD23B,DDB2,GTF2H3,ERCC5,ACTB,NFRKB,COPS6,COPS5,INO80D,YY1,GTF2H5,POLE2,RPA1,USP45,INO80C,INO80,LIG3,RPA3
REACTOME_GLUCAGON_LIKE_PEPTIDE_1_GLP1_REGULATES_INSULIN_SECRETION	0.168427	0.248512	0.0456385	0.372995	1.23459	31	GNG10,RAP1A,GNG2,GNG5,IQGAP1,PRKACB,ITPR2,GNG3,GNG7,PRKAR1B,GNB1,ITPR1
REACTOME_GLUCOSE_METABOLISM	0.625246	0.691908	0.0196977	0.227653	0.917415	81	BPGM,NDC1,SLC25A13,ALDOC,PFKFB2,RANBP2,GNPDA1,NUP58,PRKACB,PGK1,NUP37,PGAM1,GNPDA2,SEC13,GAPDH,NUP153
REACTOME_GLUTATHIONE_CONJUGATION	0.620919	0.688794	0.0202563	0.269862	0.901717	32	ESD,CHAC2,GGT1,GSTO1,GGCT,HPGDS,MGST3,GSTM3,GGT5
REACTOME_GLYCEROPHOSPHOLIPID_BIOSYNTHESIS	0.705923	0.762954	0.021653	-0.205403	-0.896542	110	PLAAT2,PCYT1B,OSBPL5,SLC44A4,GPAT2,ETNPPL,TMEM86B,PITPNM1,CDS1,LIPH,MIGA2,PITPNM3,DGAT1,CPNE7,PLA1A,LPIN3,PNPLA2,AGPAT3,PLAAT4,PLD3,PTDSS2,PLA2G15,PLA2R1,LPIN1,PLD2
REACTOME_GLYCOLYSIS	0.204354	0.290434	0.0406948	0.299955	1.1614	66	BPGM,NDC1,ALDOC,PFKFB2,RANBP2,GNPDA1,NUP58,PRKACB,PGK1,NUP37,PGAM1,GNPDA2,SEC13,GAPDH,NUP153
REACTOME_GLYCOSAMINOGLYCAN_METABOLISM	0.00549954	0.0128323	0.297233	-0.356411	-1.53865	103	GPC1,HS3ST6,HSPG2,SDC1,CHST6,CSPG4,AGRN,CHPF,HAS3,HS3ST1,IDUA,STAB2,SDC3,HS3ST2,CHST14,CHST9,B3GALT6,B4GALT2,CHST5,GPC2,SLC26A1,ABCC5,B3GNT7,B3GNT3,GPC4,CHST13,DCN,HS6ST1,HS3ST3A1,B3GAT3,CHST11,CHST2
REACTOME_GLYCOSPHINGOLIPID_METABOLISM	0.976173	0.986	0.013741	0.17837	0.616659	38	ARSL,ASAH1,GLA,NEU1,GALC,HEXA,UGCG,GBA,GLTP,ARSB,ESYT2,SMPD1
REACTOME_GOLGI_ASSOCIATED_VESICLE_BIOGENESIS	0.126129	0.194056	0.0532638	0.33636	1.25385	55	VAMP7,AP1S2,NECAP1,AP3S1,SNAPIN,PICALM,BLOC1S1,DTNBP1,CLINT1,HSPA8,CPD,AP4E1,TFRC,SNX2,AP3B1,PUM1,SNX9,RAB5C,GOLGB1,FTH1,CLTC,AP4B1,IGF2R,SNX5,TGOLN2,YIPF6
REACTOME_GOLGI_TO_ER_RETROGRADE_TRANSPORT	0.110484	0.174113	0.0558516	0.284855	1.22446	119	KDELR3,CAPZA1,RAB1A,COPG2,KIF15,SEC22B,ACTR10,CAPZA2,DCTN3,COPZ1,ARFGAP3,ARCN1,ARF4,DYNLL1,DCTN6,COPB1,COPA,KIF5B,TUBB3,BNIP1,CENPE,KIF20B,GALNT1,DYNC1I1,RAB18
REACTOME_GPCR_LIGAND_BINDING	5.34181e-06	2.0353e-05	0.610527	0.367586	1.7502	259	CCL13,CXCL8,CXCL13,FFAR3,CCL17,CCL20,CCL4,RAMP3,CCRL2,TAAR1,ADGRE1,GNG10,CCL3L3,SUCNR1,CCL3,P2RY14,CCR2,PTCH2,UTS2,P2RY12,F2R,PF4,EDN1,GNG2,CXCL10,ADORA3,GABBR2,TAS2R40,GNG5,CCL7,P2RY13,F2RL2,CCR1,TAS2R31,XCR1,CCL2,CXCL9,CXCR4,GPR143,GPR65,C3AR1,TACR2,HRH4,CX3CR1,PTAFR,CALCA,HTR7,CXCR6,GRM1,GPR183,HCAR2,GHRL,NTS,PTGDR,CD55,CCR7,ANXA1
REACTOME_GPVI_MEDIATED_ACTIVATION_CASCADE	0.231911	0.316577	0.038179	0.342872	1.165	35	FCER1G,LYN,PIK3CG,CDC42,LCK,PIK3R1,LCP2,VAV3,PDPN,RAC1,SYK,CLEC1B,VAV1,RAC2,RHOG,PIK3CB
REACTOME_G_ALPHA_12_13_SIGNALLING_EVENTS	0.36751	0.460919	0.0323901	-0.256753	-1.0421	71	PLXNB1,ARHGEF33,ARHGEF16,ARHGEF17,MCF2L,ITSN1,OBSCN,PLEKHG5,ARHGEF4,ARHGEF35,ARHGEF5,ARHGEF10L,ARHGEF1,GNB5,VAV2,TBXA2R,ARHGEF37,ADRA1A,ABR,RHOB
REACTOME_G_ALPHA_I_SIGNALLING_EVENTS	4.41119e-05	0.000146715	0.557332	0.366185	1.70312	213	CCL13,CXCL8,CXCL13,RGS18,CCL20,CCL4,CCL4L2,RGS1,PDE4B,GNG10,SUCNR1,P2RY14,CCR2,P2RY12,PF4,GNG2,CXCL10,ADORA3,GABBR2,TAS2R40,GNG5,RGS6,P2RY13,CCR1,TAS2R31,CXCL9,CXCR4,C3AR1,HRH4,CX3CR1,CXCR6,CREB1,GPR183,HCAR2,CAMK4,PRKCG,MAPK1,CCR7,PRKACB,ITPR2,ANXA1,NPW,PDE1C,FPR1,FPR2,RGS10,GNG3,GNG7,PPP3CB,TAS2R41,GNAI3,CCR5,HEBP1,CCR6,RGS9,RGS16,HCAR3,GNAQ,S1PR2,CALM1,PRKAR1B,DRD4,GNB1,CCL23,OXGR1,PPP3R1,OPN3…
REACTOME_G_ALPHA_Q_SIGNALLING_EVENTS	0.0585562	0.104292	0.0775513	0.287121	1.27744	149	FFAR3,RGS18,RGS1,GNG10,UTS2,F2R,EDN1,GNG2,GNG5,NRAS,F2RL2,XCR1,RGS2,GPR143,GPR65,TACR2,PTAFR,CREB1,GRM1,PRKCQ,BTK,GHRL,NTS,PRKCH,MAPK1,ITPR2,ANXA1,KRAS,FPR2,PIK3R1,FFAR1,GNRH1,GNG3,GNG7,GAST,FFAR2
REACTOME_G_ALPHA_S_SIGNALLING_EVENTS	0.645254	0.708837	0.019255	0.225433	0.910065	82	GPR84,RAMP3,TAAR1,GNG10,GNG2,GNG5,CALCA,HTR7,PTGDR,PTGER4,GRK3,GNG3,GNG7,GNAI3
REACTOME_G_ALPHA_Z_SIGNALLING_EVENTS	0.218756	0.304376	0.0394904	0.343651	1.17496	36	GNG10,GNG2,GNG5,PRKCQ,PRKCH,PRKCG,GNG3,GNG7,GNAI3,RGS16,GNB1
REACTOME_G_PROTEIN_MEDIATED_EVENTS	0.823158	0.858824	0.0161594	0.218532	0.790708	47	CREB1,CAMK4,PRKCG,MAPK1,PRKACB,ITPR2,PDE1C,GNAI3,GNAQ,CALM1,PRKAR1B,ITPR1,AHCYL1,KPNA2,PLCB1
REACTOME_HATS_ACETYLATE_HISTONES	1.59086e-20	1.06411e-18	1.16907	0.636137	2.7927	136	H4C6,H2BC17,H2AC14,H2BC3,H2AC4,H3C1,H2BC13,H2AW,H3C12,H2BC11,H2AC12,H2BC5,H2AC8,H3C11,ING3,H2AC16,H2BC14,H4C4,H4C11,H2AC13,H4C3,TAF9,H2BC7,H2BC10,MBIP,H2AC15,H2BC4,H3C7,H4C9,H2BC6,H2BC12,H2BC8,H2AC6,YEATS4,H3C3,H4C13,H2AC17,H2BC21,H4C8,ATF2,H2BC9,H3C2,ELP3,SAP130,HAT1,H2AC7,MORF4L2,H2BC18,SUPT3H,H3C10,ELP2,SUPT20H,H2AC11,H2AC20,TAF12,EPC1,VPS72,TAF10,H2AC21,DR1,MORF4L1,PAX3,H4C15
REACTOME_HCMV_EARLY_EVENTS	1.28943e-17	3.23431e-16	1.08644	0.618765	2.6901	127	H4C6,H2BC17,H2AC14,H2BC3,H2AC4,H3C1,H2BC13,H2AW,H3C12,H2BC11,H2AC12,H2BC5,H2AC8,H3C11,H2AC16,H2BC14,H4C4,H4C11,H2AC13,H4C3,H2BC7,H2BC10,H2AC15,H2BC4,H3C7,NDC1,H4C9,H2BC6,H2BC12,H2BC8,H2AC6,H3C3,H4C13,H2AC17,H2BC21,H4C8,EED,H2BC9,H3C2,RANBP2,H2AC7,CREB1,H2BC18,NUP58,H3C10,NFKB1,DYNLL1,H2AC11
REACTOME_HCMV_INFECTION	6.01584e-17	1.06516e-15	1.05746	0.586576	2.61551	150	H4C6,H2BC17,H2AC14,H2BC3,H2AC4,H3C1,H2BC13,H2AW,H3C12,H2BC11,H2AC12,H2BC5,H2AC8,H3C11,H2AC16,H2BC14,H4C4,H4C11,H2AC13,H4C3,H2BC7,H2BC10,H2AC15,H2BC4,H3C7,NDC1,H4C9,H2BC6,H2BC12,H2BC8,H2AC6,H3C3,H4C13,H2AC17,H2BC21,H4C8,EED,H2BC9,H3C2,HNRNPK,RANBP2,H2AC7,CREB1,CHMP4B,H2BC18,NUP58,H3C10,NFKB1,DYNLL1,H2AC11,H2AC20,TBL1XR1,H2AC21,NUP37,CHMP2A,H4C15,TUBB3,CHMP2B,SUZ12,H4C1,VPS25,ELK1,H3C13,VPS4A,DYNC1…
REACTOME_HCMV_LATE_EVENTS	1.57338e-18	5.57161e-17	1.11466	0.653334	2.77281	110	H4C6,H2BC17,H2AC14,H2BC3,H2AC4,H3C1,H2BC13,H2AW,H3C12,H2BC11,H2AC12,H2BC5,H2AC8,H3C11,H2AC16,H2BC14,H4C4,H4C11,H2AC13,H4C3,H2BC7,H2BC10,H2AC15,H2BC4,H3C7,NDC1,H4C9,H2BC6,H2BC12,H2BC8,H2AC6,H3C3,H4C13,H2AC17,H2BC21,H4C8,H2BC9,H3C2,HNRNPK,RANBP2,H2AC7,CHMP4B,H2BC18,NUP58,H3C10
REACTOME_HDACS_DEACETYLATE_HISTONES	1.90154e-17	4.23973e-16	1.07687	0.678	2.78425	89	H4C6,H2BC17,H2AC14,H2BC3,H2AC4,H3C1,H2BC13,H2AW,H3C12,H2BC11,H2AC12,H2BC5,H2AC8,H3C11,H2AC16,H2BC14,H4C4,H4C11,H2AC13,H4C3,H2BC7,H2BC10,H2AC15,H2BC4,H3C7,H4C9,H2BC6,H2BC12,H2BC8,H2AC6,H3C3,H4C13,H2AC17,H2BC21,H4C8,H2BC9,H3C2,H2AC7,H2BC18,SAP18,H3C10
REACTOME_HDMS_DEMETHYLATE_HISTONES	3.22822e-06	1.27019e-05	0.627257	0.58745	2.13003	48	H4C6,H3C1,H3C12,H3C11,H4C4,H4C11,H4C3,UTY,H3C7,H4C9,H3C3,H4C13,H4C8,H3C2,KDM5D,H3C10,KDM7A,H4C15,H4C1,ARID5B,H3C13,KDM1A,H4C14,H4-16,H4C5
REACTOME_HDR_THROUGH_HOMOLOGOUS_RECOMBINATION_HRR	0.250319	0.338634	0.0361865	0.289322	1.1239	67	NBN,RFC3,RMI2,PCNA,EXO1,RPA2,UBA52,RFC4,UBB,EME1,UBC,RPS27A,RHNO1,RFC5,RAD1,RFC2,POLD3,TOPBP1,POLK,POLE3,BRCA2,BRIP1,DNA2,POLE2,RPA1,HUS1,RAD51B,RAD51AP1,RMI1,RPA3
REACTOME_HDR_THROUGH_SINGLE_STRAND_ANNEALING_SSA	0.210163	0.295602	0.0405315	0.346093	1.18871	37	NBN,RFC3,RMI2,EXO1,RPA2,RFC4,RHNO1,RFC5,RAD1,RFC2,TOPBP1,RAD52,BRIP1,DNA2,RPA1,HUS1,RMI1,RPA3
REACTOME_HEDGEHOG_LIGAND_BIOGENESIS	4.54759e-05	0.00015042	0.557332	0.5167	1.95606	59	PSMA4,PSMC2,PSMA2,PSMA6,PSMB8,UBA52,PSMB4,PSMA1,PSMD12,PSMD14,UBB,PSMA5,PSMA3,PSME1,UBC,PSMD1,RPS27A,PSMD6,PSMC1,PSMC4,PSMB9,PSMB1,DERL2,PSMA7,PSMC6,ADAM17,PSMD8,PSME4,PSMD11,PSMD5,PSMD7,PSMB7,PSMB6,PSMB3,SEM1,PSMB5,PSMD9,PSMB2,PSME2
REACTOME_HEDGEHOG_OFF_STATE	0.0296152	0.0571421	0.110872	0.334646	1.4003	100	PSMA4,PSMC2,PSMA2,IFT52,PSMA6,SKP1,PSMB8,UBA52,PSMB4,PSMA1,PSMD12,PSMD14,PRKACB,RBX1,UBB,PSMA5,CUL1,PSMA3,PSME1,UBC,PSMD1,RPS27A,PSMD6,PSMC1,PSMC4,PSMB9,PSMB1
REACTOME_HEDGEHOG_ON_STATE	0.00612282	0.0140685	0.248833	0.401343	1.59875	76	PTCH2,PSMA4,PSMC2,PSMA2,PSMA6,PSMB8,UBA52,PSMB4,PSMA1,PSMD12,PSMD14,RBX1,UBB,PSMA5,PSMA3,PSME1,UBC,PSMD1,RPS27A,PSMD6,PSMC1,PSMC4,PSMB9,PSMB1,ITCH,PSMA7,PSMC6,NUMB,CDC73,EFCAB7,PSMD8,PSME4,PSMD11,PSMD5,SPOPL,CSNK1A1,PSMD7,PSMB7,PSMB6,PSMB3,SEM1,CUL3,GLI1,PSMB5,PSMD9,PSMB2,SMURF2,SPOP,PSME2
REACTOME_HEME_SIGNALING	0.00259079	0.00634264	0.431708	0.487203	1.75381	46	LY96,HBA1,HBA2,TLR4,ATF2,SMARCD3,NR1D1,HBB,CREB1,CHD9,TGS1,BACH1,XPO1,TBL1XR1,HMOX1,ARNTL,MED1,NFE2L2,CLEC1B,CREBBP,CARM1,SIRT1
REACTOME_HEMOSTASIS	0.00963817	0.0212534	0.184916	0.250149	1.27662	522	H3C1,H3C12,CD58,H3C11,CD48,GNG10,TMSB4X,SELENOP,CAPZA1,JCHAIN,H3C7,P2RY12,F2R,RAP1A,H3-3A,CD2,PF4,SLC8A2,GNG2,SRGN,FCER1G,MMP1,F13A1,P2RX3,GNG5,NRAS,H3C3,SELL,KIF15,F2RL2,LAMP2,ORM2,PLG,PLEK,PDE9A,IGLL1,ITIH3,ORM1,CD244,H3C2,SERPINC1,GYPB,CAPZA2,RAB5A,OLR1,HBB,SLC8A1,STXBP3,JMJD1C,LYN,H3C10,PIK3CG,PRKCQ,SERPINB2,CEACAM1,DOCK11,MAPK14,PRKCH,PRKCG,MAPK1,PRKACB,CDC42,ITPR2,MAG,PSG5,CEACAM8,PROC,PRTN…
REACTOME_HEPARAN_SULFATE_HEPARIN_HS_GAG_METABOLISM	6.40975e-06	2.41167e-05	0.610527	-0.614362	-2.22665	41	GPC1,HS3ST6,HSPG2,SDC1,CSPG4,AGRN,HS3ST1,IDUA,SDC3,HS3ST2,B3GALT6,GPC2,GPC4,DCN,HS6ST1,HS3ST3A1,B3GAT3,NDST1
REACTOME_HIV_ELONGATION_ARREST_AND_RECOVERY	0.0723114	0.123669	0.0714721	0.416126	1.39045	32	POLR2K,CCNT2,POLR2G,POLR2B,CCNT1,SUPT4H1,CCNK,POLR2J,POLR2C,GTF2F2
REACTOME_HIV_INFECTION	2.29258e-10	1.56833e-09	0.826657	0.447215	2.09729	226	TAF9B,TAF9,GTF2B,B2M,POLR2K,NDC1,PSMA4,VTA1,XRCC4,CHMP5,PSMC2,PSMA2,CCNT2,POLR2G,AP1S2,CXCR4,POLR2B,TBP,PSMA6,SKP1,PSMB8,CCNT1,UBA52,RANBP2,SUPT4H1,LIG4,GTF2A2,TAF7L,CHMP4B,AP2B1,PSMB4,PSMA1,GTF2H1,TAF13,CCNH,NUP58,PSMD12,PSMD14,TAF15,RBX1,UBB,GTF2E1,PSMA5,PSMA3,LCK,PSME1,UBC,PAK2,CD247,XPO1,PSMD1,TAF12,RPS27A,PSMD6,XRCC5,CCNK,PPIA,PSMC1,DOCK2,TAF7,HCK,PSMC4,TAF10,SLC25A5,PSMB9,PSMB1,NUP37,CHMP2A…
REACTOME_HIV_LIFE_CYCLE	1.72646e-06	7.21757e-06	0.643552	0.437629	1.94172	146	TAF9B,TAF9,GTF2B,POLR2K,NDC1,VTA1,XRCC4,CHMP5,CCNT2,POLR2G,CXCR4,POLR2B,TBP,CCNT1,UBA52,RANBP2,SUPT4H1,LIG4,GTF2A2,TAF7L,CHMP4B,GTF2H1,TAF13,CCNH,NUP58,TAF15,UBB,GTF2E1,UBC,XPO1,TAF12,RPS27A,XRCC5,CCNK,PPIA,TAF7,TAF10,NUP37,CHMP2A,CCR5,CHMP2B,RAN,POLR2J,VPS4A,NCBP2,XRCC6,SEC13,POLR2C,GTF2F2,NUP153,CDK7,TAF2
REACTOME_HIV_TRANSCRIPTION_ELONGATION	0.126852	0.194313	0.0532221	0.358827	1.27093	42	POLR2K,POLR2G,POLR2B,CCNT1,SUPT4H1,GTF2H1,CCNH,POLR2J,NCBP2,POLR2C,GTF2F2,CDK7
REACTOME_HIV_TRANSCRIPTION_INITIATION	0.000247249	0.000740518	0.498493	0.533454	1.9203	46	TAF9B,TAF9,GTF2B,POLR2K,POLR2G,POLR2B,TBP,GTF2A2,TAF7L,GTF2H1,TAF13,CCNH,TAF15,GTF2E1,TAF12,TAF7,TAF10,POLR2J,POLR2C,GTF2F2,CDK7,TAF2
REACTOME_HOMOLOGOUS_DNA_PAIRING_AND_STRAND_EXCHANGE	0.279259	0.371488	0.0342425	0.315521	1.11755	42	NBN,RFC3,RMI2,EXO1,RPA2,RFC4,RHNO1,RFC5,RAD1,RFC2,TOPBP1,BRCA2,BRIP1,DNA2,RPA1,HUS1,RAD51B,RAD51AP1,RMI1,RPA3
REACTOME_HOMOLOGY_DIRECTED_REPAIR	2.10734e-08	1.15329e-07	0.733762	0.490455	2.14886	134	H4C6,H2BC17,H2BC3,H2BC13,H2BC11,H2BC5,H2BC14,H4C4,H4C11,H4C3,NBN,H2BC7,H2BC10,RFC3,RMI2,H2BC4,H4C9,H2BC6,H2BC12,H2BC8,H4C13,PCNA,H2BC21,H4C8,H2BC9,EXO1,RPA2,UBA52,SUMO1,RFC4,BRCC3,UBB,EME1,UBC
REACTOME_HOST_INTERACTIONS_OF_HIV_FACTORS	6.17395e-06	2.33756e-05	0.610527	0.43454	1.89271	129	B2M,NDC1,PSMA4,PSMC2,PSMA2,AP1S2,PSMA6,SKP1,PSMB8,CCNT1,UBA52,RANBP2,AP2B1,PSMB4,PSMA1,NUP58,PSMD12,PSMD14,RBX1,UBB,PSMA5,PSMA3,LCK,PSME1,UBC,PAK2,CD247,XPO1,PSMD1,RPS27A,PSMD6,PPIA,PSMC1,DOCK2,HCK,PSMC4,SLC25A5,PSMB9,PSMB1,NUP37,RAN,ATP6V1H,SEC13,PSMA7,NUP153,RAC1,NPM1,PSMC6,NUP98,PSMD8,PSME4,PSMD11,TPR,PSMD5,ELOC,ELMO1,PSMD7,NUP93,PSMB7,PSMB6,PSMB3,ELOB,NUP160,SEM1,AP1G1,PSMB5,NUP35,PSMD9,KPNA1…
REACTOME_HSF1_DEPENDENT_TRANSACTIVATION	0.0416897	0.0774605	0.0949836	0.439793	1.46953	32	HSP90AA1,HSPH1,HSBP1,DNAJB1,HSPA1A,HSPA1B,HSP90AB1,UBB,HSPA8,HSPA1L,HSPA2,CREBBP,HSPA6,DNAJB6,MRPL18,FKBP4,PTGES3
REACTOME_HSP90_CHAPERONE_CYCLE_FOR_STEROID_HORMONE_RECEPTORS_SHR_IN_THE_PRESENCE_OF_LIGAND	0.000250728	0.000747219	0.498493	0.52417	1.90059	48	CAPZA1,HSP90AA1,FKBP5,ACTR10,CAPZA2,DCTN3,DNAJA1,DNAJB1,HSPA1A,STIP1,DYNLL1,DCTN6,HSPA1B,HSP90AB1,DNAJA2,HSPA8,HSPA1L,TUBB3,DNAJA4,DYNC1I1,HSPA2,NR3C1
REACTOME_IMMUNOREGULATORY_INTERACTIONS_BETWEEN_A_LYMPHOID_AND_A_NON_LYMPHOID_CELL	0.00423579	0.0100788	0.297233	0.371352	1.59627	119	SIGLEC5,KLRF1,NCR3LG1,B2M,KLRC1,LAIR2,KIR2DL1,KIR2DL4,CD3D,SELL,FCGR1A,SH2D1A,SLAMF7,CD40LG,KIR3DL1,CLEC2D,CD33,SIGLEC10,CD3E,LILRA4,CD1C,COL17A1,MICB,PILRA,NCR3,CD247,CD200R1,CD22,HCST,TYROBP,CD300LF,CD8A,ITGB1,TREM1,CD226,TREML1,CD300LD,LILRA5,LILRA6,KLRG1,LILRA2
REACTOME_INFECTIOUS_DISEASE	4.36593e-41	1.31415e-38	1.672	0.473567	2.49002	780	H4C6,IL1A,H2BC17,H2AC14,IL6,H2BC3,H2AC4,RPS4Y1,H3C1,H2BC13,H2AW,H3C12,RPL39,TAF9B,H2BC11,H2AC12,H2BC5,H2AC8,H3C11,H2AC16,GPR84,H2BC14,RAMP3,H4C4,TAAR1,CASP1,RPL34,H4C11,H2AC13,H4C3,TAF9,GNG10,H2BC7,H2BC10,RPL22L1,GTF2B,IL1B,H2AC15,B2M,POLR2K,H2BC4,H3C7,PLK2,NDC1,TXN,PSMA4,RPS15A,H4C9,RPL37,RPS25,H2BC6,GNG2,VTA1,XRCC4,CHMP5,H2BC12,H2BC8,DUSP16,H2AC6,RPL23,GNG5,RPS13,RPS27,ABI1,PSMC2,RPL9,KPNA3,H3C…
REACTOME_INFLUENZA_INFECTION	1.82785e-18	6.11316e-17	1.10534	0.593446	2.65796	155	RPS4Y1,RPL39,RPL34,RPL22L1,POLR2K,NDC1,RPS15A,RPL37,RPS25,RPL23,RPS13,RPS27,RPL9,KPNA3,RPS26,RPS18,RPS3A,RPL26,RPS21,RPS17,POLR2G,RPL30,HSP90AA1,RPS12,RPL26L1,RPS29,RPL35A,POLR2B,RPS11,RPL24,RPL15,RPL37A,RPL32,RPL17,UBA52,RPS20,RANBP2,RPS10,RPL36AL,RPS6,RPL29,RPL36A,RPS23,RPL28,RPL21,RPS4X,RPL11,DNAJC3,RPS16,NUP58,RPL27,HSPA1A,RPS8,RPL12,RPL31,XPO1,RPS24,RPS27A,RPL41,RPL10,KPNA4,RPL7,RPS7,RPS5,RP…
REACTOME_INHIBITION_OF_DNA_RECOMBINATION_AT_TELOMERE	1.24065e-16	1.96546e-15	1.04763	0.739576	2.82972	62	H4C6,H2BC17,H2AC14,H2BC3,H2AC4,H2BC13,H2BC11,H2BC5,H2AC8,H2BC14,H4C4,H4C11,H4C3,H2BC7,H2BC10,POLR2K,H2BC4,H4C9,H3-3A,H2BC6,H2BC12,H2BC8,H2AC6,H4C13,H2BC21,H4C8,POLR2G,H2BC9,POLR2B
REACTOME_INNATE_IMMUNE_SYSTEM	1.83667e-27	3.68558e-25	1.35757	0.399178	2.12276	945	LY96,SIGLEC5,TNFAIP6,TLR8,S100A12,S100A8,CLEC6A,CCL17,CD58,ARG1,RNASE2,DEFA3,MUC17,GPR84,RETN,VNN1,TIFA,MMP8,CASP1,CLEC4A,CLEC4E,CPB2,GOLGA7,GGH,CAPZA1,CAMP,CCR2,IL1B,TTR,S100A9,B2M,TCN1,MNDA,POLR2K,MS4A3,CLEC4D,BPI,SDCBP,TXN,PSMA4,PRG2,MGAM,ATP6V1C1,RAP1A,ALDOC,LAMTOR3,HP,AIM2,FCER1G,S100P,CASP4,MOSPD2,IRAK3,TLR10,GLIPR1,DEFA4,CMTM6,TLR4,ABI1,PSMC2,NRAS,CYBB,SELL,CD53,TICAM2,CHUK,LAMP2,SIGLEC14,…
REACTOME_INOSITOL_PHOSPHATE_METABOLISM	0.931117	0.950055	0.0166633	-0.195272	-0.709699	42	PLCH2,PLCB4,PLCH1,PPIP5K1,PLCD3
REACTOME_INSULIN_RECEPTOR_SIGNALLING_CASCADE	0.393237	0.484107	0.0306526	-0.283786	-1.03737	43	FGFR3,PIK3R2,IRS1,FGF10,INSR,FGF7,FGF5,HRAS,FGFR2
REACTOME_INTEGRATION_OF_ENERGY_METABOLISM	0.843068	0.876557	0.0151722	0.199108	0.813675	87	GNG10,RAP1A,GNG2,GNG5,CACNA1E,ACSL4,IQGAP1,CACNA1C,PRKACB,ITPR2,FFAR1,ADIPOR1,GNG3,GNG7,CD36,MLX,GNAQ,PRKAR1B
REACTOME_INTEGRIN_CELL_SURFACE_INTERACTIONS	0.000339221	0.000991315	0.498493	-0.457245	-1.83917	68	HSPG2,COL16A1,COL10A1,ITGB6,AGRN,COL7A1,MADCAM1,ITGA2,COL9A2,COL6A2,CDH1,COL1A2,JAM3,COL6A1,ITGA3,KDR,COL8A2,COL1A1,ITGB7,ITGB5,FN1,COL18A1
REACTOME_INTERACTIONS_OF_REV_WITH_HOST_CELLULAR_PROTEINS	0.321502	0.416808	0.0316484	0.316431	1.08683	37	NDC1,RANBP2,NUP58,XPO1,NUP37,RAN,SEC13,NUP153,NPM1,NUP98,TPR,NUP93,NUP160,NUP35,NUP54,KPNB1,POM121C,NUP133,NUP188,NUP62
REACTOME_INTERACTIONS_OF_VPR_WITH_HOST_CELLULAR_PROTEINS	0.531104	0.61604	0.0228933	0.277143	0.951895	37	NDC1,RANBP2,NUP58,SLC25A5,NUP37,SEC13,NUP153,NUP98,TPR,NUP93,NUP160,NUP35,KPNA1,NUP54,POM121C,NUP133,PSIP1,NUP188,NUP62
REACTOME_INTERFERON_ALPHA_BETA_SIGNALING	0.0777326	0.130706	0.0688594	0.354343	1.32576	56	GBP2,IFIT3,PSMB8,IFIT2,IFIT5,ABCE1,STAT1,SOCS1,IFITM2,IFNAR1,EGR1,IRF4,IFIT1,JAK1,ADAR,IRF2,IP6K2,BST2,IFITM3,HLA-E,PTPN1,MX2,HLA-A,IRF1,XAF1,MX1,IFITM1,RNASEL,USP18,HLA-C,HLA-F,HLA-B,IRF9
REACTOME_INTERFERON_GAMMA_SIGNALING	0.162379	0.240769	0.0456385	0.29246	1.1894	85	GBP5,B2M,GBP2,FCGR1A,IFNGR1,FCGR1B,PTAFR,SUMO1,GBP1,GBP3,STAT1,SOCS1,HLA-DQB1,PIAS1,TRIM21,IFNGR2,IFNG,SP100,HLA-DQA2,TRIM22,HLA-DRA,IRF4,PTPN2,TRIM38,TRIM34,JAK1,CD44
REACTOME_INTERFERON_SIGNALING	0.00257516	0.00634264	0.431708	0.337651	1.53892	180	GBP5,B2M,NDC1,UBE2E1,GBP2,KPNA3,IFIT3,FCGR1A,IFNGR1,EIF4A2,FCGR1B,DDX58,PSMB8,PTAFR,IFIT2,UBA52,RANBP2,SUMO1,IFIT5,GBP1,GBP3,ABCE1,NUP58,STAT1,SOCS1,IFITM2,HERC5,UBB,HLA-DQB1,EIF4E3,EIF4A3,UBC,PIAS1,TRIM21,RPS27A,IFNAR1,IFNGR2,KPNA4,ARIH1,IFNG,SP100,NUP37,HLA-DQA2,TRIM22,EIF2AK2,EIF4A1,HLA-DRA,SEC13,EGR1,UBE2L6,NUP153,IRF4,PTPN2,PPM1B,IFIT1,TRIM38,NUP98,TRIM34,JAK1,CD44,ADAR,TPR,UBE2N,KPNA2,EIF4G…
REACTOME_INTERLEUKIN_10_SIGNALING	1.62734e-08	9.07091e-08	0.733762	0.669005	2.39689	45	IL1A,IL6,CXCL8,CCL20,CCL4,CCL3L3,CCL3,CCR2,IL1B,CXCL10,IL1RN,CD86,CCR1,TNF,CCL2,PTAFR,PTGS2,CSF3,FPR1,IL10
REACTOME_INTERLEUKIN_12_FAMILY_SIGNALING	3.39789e-06	1.32827e-05	0.627257	0.570003	2.13265	56	EBI3,IL23A,CAPZA1,BOLA2,VAMP7,LMNB1,TCP1,SOD2,HNRNPDL,IL6ST,GSTO1,LCP1,SERPINB2,STAT1,STAT4,CDC42,SNRPA1,PAK2,HNRNPA2B1,IL10,PPIA,IFNG,MIF,HSPA9,IL12RB2,RAP1B
REACTOME_INTERLEUKIN_12_SIGNALING	3.96453e-05	0.000134081	0.557332	0.557276	2.01637	47	CAPZA1,BOLA2,VAMP7,LMNB1,TCP1,SOD2,HNRNPDL,GSTO1,LCP1,SERPINB2,STAT4,CDC42,SNRPA1,PAK2,HNRNPA2B1,IL10,PPIA,IFNG,MIF,HSPA9,IL12RB2,RAP1B
REACTOME_INTERLEUKIN_17_SIGNALING	0.000760811	0.0020631	0.477271	0.455818	1.77067	67	IL17C,IL17RB,CHUK,ATF2,TAB2,RIPK2,SKP1,UBA52,CREB1,MAP2K4,IRAK2,UBE2V1,NFKB1,MAPK14,MAP3K7,MAPK1,UBB,CUL1,UBC,TRAF6,MAP2K6,RPS27A,DUSP3,RPS6KA3,TAB3,ELK1
REACTOME_INTERLEUKIN_1_FAMILY_SIGNALING	4.54702e-12	3.42164e-11	0.887075	0.547297	2.38384	129	IL1A,S100A12,IL36G,CASP1,IL1B,IL37,PSMA4,IL1RN,IRAK3,PSMC2,CHUK,PSMA2,TBK1,IL18RAP,IL1RL1,TAB2,RIPK2,S100B,PSMA6,SKP1,PSMB8,NKIRAS1,UBA52,MAP2K4,PSMB4,PSMA1,PTPN12,IRAK2,UBE2V1,NFKB1,MAP3K7,IL33,PSMD12,PSMD14,RBX1,UBB,PSMA5,CUL1,PSMA3,PSME1,UBC,TRAF6,PSMD1,MAP2K6,RPS27A,PSMD6,PSMC1,PSMC4,PSMB9,PSMB1,IL18R1
REACTOME_INTERLEUKIN_1_SIGNALING	9.07503e-12	6.6624e-11	0.875325	0.586612	2.45073	99	IL1A,S100A12,IL1B,PSMA4,IL1RN,IRAK3,PSMC2,CHUK,PSMA2,TAB2,RIPK2,S100B,PSMA6,SKP1,PSMB8,NKIRAS1,UBA52,MAP2K4,PSMB4,PSMA1,IRAK2,UBE2V1,NFKB1,MAP3K7,PSMD12,PSMD14,RBX1,UBB,PSMA5,CUL1,PSMA3,PSME1,UBC,TRAF6,PSMD1,MAP2K6,RPS27A,PSMD6,PSMC1,PSMC4,PSMB9,PSMB1,TAB3,NFKBIA,PSMA7,HMGB1,IL1RAP,PSMC6,IL1R1,PSMD8,PSME4,IL1R2,MAP3K8,PSMD11,PELI1,PSMD5,UBE2N
REACTOME_INTERLEUKIN_2_FAMILY_SIGNALING	0.190787	0.274114	0.0427486	0.343079	1.19908	40	IL2RA,STAT1,STAT4,LCK,PIK3R1,IL3,IL2RG,SOS2,PTK2B,CSF2RA,SYK,JAK1,PIK3CB,IL3RA,STAT3,STAT5A,GAB2,IL21R,IL9R,JAK2,PIK3CA,SOS1,CSF2RB,STAT5B,HAVCR2,GRB2
REACTOME_INTERLEUKIN_3_INTERLEUKIN_5_AND_GM_CSF_SIGNALING	0.0482759	0.0878008	0.088564	0.395324	1.42307	46	IL2RA,UBA52,LYN,BLNK,UBB,UBC,RPS27A,PIK3R1,IL3,IL2RG,HCK,CSF2RA,SYK,YES1,VAV1,JAK1,TEC,PIK3CB,IL3RA,STAT5A,GAB2,YWHAZ,JAK2,CBL,PIK3CA,CRK,SOS1,CSF2RB,STAT5B
REACTOME_INTERLEUKIN_4_AND_INTERLEUKIN_13_SIGNALING	0.0264372	0.0521809	0.117506	0.340549	1.41426	95	IL1A,IL6,CXCL8,IL23A,IL1B,MMP1,F13A1,TNF,CCL2,MAOA,HSP90AA1,PTGS2,BATF,STAT1,SOCS1,ANXA1,PIK3R1,PIM1,IL10,IL2RG,IL13RA1,HSPA8,HMOX1,FASLG,ZEB1,CD36,ITGB1
REACTOME_INTERLEUKIN_7_SIGNALING	0.0684249	0.119051	0.07355	0.41585	1.39725	33	H3C1,H3C12,H3C11,H3C7,CISH,H3C3,H3C2,H3C10,SOCS1,PIK3R1,IL2RG
REACTOME_INTRACELLULAR_SIGNALING_BY_SECOND_MESSENGERS	0.00337154	0.00815128	0.326352	0.294852	1.41763	282	TRAT1,PSMA4,ICOS,LAMTOR3,CD86,PSMC2,CHUK,PTEN,PSMA2,PIK3AP1,ATF2,IL1RL1,EED,PSMA6,PSMB8,UBA52,LAMTOR5,CREB1,PSMB4,PSMA1,RNF2,RRAGC,CAMK4,IL33,PRKCG,MAPK1,PSMD12,FRS2,STRN,PSMD14,PRKACB,UBB,ITPR2,PSMA5,PSMA3,PDE1C,LCK,PSME1,UBC,TRAF6,PSMD1,RPS27A,PSMD6,PIK3R1,RRAGB,PSMC1,FLT3,TNKS2,PSMC4,PDGFRA,PSMB9,PSMB1,KL,FGF1,TNRC6C,RRAGD,RICTOR,USP7,MAPKAP1,SUZ12,PHC3,RHEB,XIAP,PREX2,FGFR4,RNF146,KDM1A,CALM1…
REACTOME_INTRAFLAGELLAR_TRANSPORT	0.0157429	0.0331372	0.168819	-0.41499	-1.53922	46	IFT140,TRAF3IP1,IFT27,CLUAP1,KIF3A,IFT81,IFT172,TTC21B,DYNC2H1,TUBB4A,TUBB2A,IFT122,DYNC2LI1,DYNLRB2,KIF17,IFT74,TUBA3D,IFT57
REACTOME_INTRA_GOLGI_AND_RETROGRADE_GOLGI_TO_ER_TRAFFIC	0.185773	0.268836	0.0415588	0.246866	1.13122	186	KDELR3,CAPZA1,GOLGA5,RAB1A,COPG2,KIF15,SCOC,SEC22B,ACTR10,VAMP4,CAPZA2,DCTN3,COPZ1,VAMP3,ARFGAP3,RAB9A,ARCN1,ARF4,DYNLL1,DCTN6,COPB1,COPA,TRIP11,KIF5B,TMF1,TUBB3,BNIP1,CENPE,KIF20B,GALNT1,RAB39A,DYNC1I1,RAB18,M6PR,VPS45,KIFC1,SNAP29,RAB33B,CAPZB,RIC1,KLC3,VPS54,GOLGA4,STX6,COPB2,BET1L,GOSR1,VTI1A,PAFAH1B1,TMED2,TMED9,MAN1A2,IGF2R,GCC2,GCC1,TGOLN2,COPG1,KIF2C,KIF11,RAB3GAP1,KIFAP3,SYS1,MAN1A1,KIF2…
REACTOME_INTRA_GOLGI_TRAFFIC	0.901652	0.929442	0.0148415	0.204457	0.72636	43	GOLGA5,TRIP11,RAB39A,VPS45,SNAP29,RAB33B,RIC1,STX6,BET1L,GOSR1,VTI1A,MAN1A2,MAN1A1,YKT6,STX5,ARF1,MAN2A1,NSF,COG5
REACTOME_INTRINSIC_PATHWAY_FOR_APOPTOSIS	0.510827	0.597122	0.0233694	0.260578	0.967753	54	GZMB,YWHAB,APIP,MAPK1,DYNLL1,CASP3,CASP7,PMAIP1,BCL2L11,XIAP,APAF1,MAPK8,UACA,PPP3R1,CARD8,CYCS,DIABLO,YWHAE,CASP8,STAT3,YWHAZ
REACTOME_ION_CHANNEL_TRANSPORT	0.00337061	0.00815128	0.431708	-0.332041	-1.52945	157	ASIC1,FXYD1,ATP6V0A4,ANO1,ANO9,RYR1,ATP13A4,WNK2,SCNN1B,TRPC1,SLC9C1,WNK4,SLC9C2,ATP12A,TRPM4,STOML3,FXYD3,ANO8,TTYH3,CLCA4,ASIC3,CLCA2,SCNN1A,ANO3,ATP2C2,ATP6V0E2,TPCN1,ATP10B,ATP13A5,ATP2A3,ATP13A1,TRPV3,TRPC3,SLC9B1,CLCNKA,ATP13A2,ATP1A4,SCNN1G,ATP9A,TPCN2,NEDD4L,SGK2,ATP2A2,ATP9B
REACTOME_ION_HOMEOSTASIS	0.0332111	0.0630697	0.115548	-0.393627	-1.45998	46	TNNI3,FXYD1,RYR1,TRPC1,DMPK,ITPR3,FXYD3,ATP2A3,ABCC9,ATP1A4,ORAI2
REACTOME_ION_TRANSPORT_BY_P_TYPE_ATPASES	0.0558321	0.100065	0.0887403	-0.37074	-1.38823	48	FXYD1,ATP13A4,ATP12A,FXYD3,ATP2C2,ATP10B,ATP13A5,ATP2A3,ATP13A1,ATP13A2,ATP1A4,ATP9A,ATP2A2,ATP9B
REACTOME_IRE1ALPHA_ACTIVATES_CHAPERONES	0.990358	0.993659	0.0134761	0.160226	0.583985	49	KDELR3,DNAJB9,DNAJC3,PDIA6,DNAJB11,SRPRA,SSR1,HSPA5,ATP6V0D1,XBP1,TATDN2,TPP1
REACTOME_IRON_UPTAKE_AND_TRANSPORT	0.00518231	0.0121391	0.274717	0.452542	1.68068	54	ATP6V1C1,ABCG2,FBXL5,NEDD8,ATP6V0E1,ATP6V1E1,SKP1,UBA52,ATP6V1A,ATP6V1D,SLC11A2,UBB,CUL1,ATP6V1B2,UBC,RPS27A,ATP6V1F,HMOX1,ATP6V0C,GLRX3,TFRC,ATP6V1H
REACTOME_IRS_MEDIATED_SIGNALLING	0.368467	0.461158	0.031816	-0.294375	-1.04665	38	FGFR3,PIK3R2,IRS1,FGF10,FGF7,FGF5,HRAS,FGFR2
REACTOME_KERATINIZATION	4.89371e-08	2.56175e-07	0.719513	-0.586031	-2.34496	66	SPRR1A,KRT5,KRT15,PKP1,KRT13,KRT17,KRT19,KRT7,SPRR2F,PKP3,SPRR2A,KLK12,KRT6B,KRT6A,EVPL,SPRR2D,JUP,KRT16,KRT78,PPL,SPRR2E,KRT4,KAZN,ST14,PERP,DSG3,CAPN1,PCSK6,DSP,PKP4,SPINK9,KRT12,DSG2,KRT18,SPINK5,KRTAP3-1,KRT14
REACTOME_KINESINS	0.811619	0.854076	0.0186512	-0.216279	-0.80563	47	KIF19,KIF21A,KIFC2,KIF3A,KIF13B,TUBB4A,TUBB2A,KIF1C
REACTOME_L1CAM_INTERACTIONS	0.331342	0.426213	0.0351534	-0.245418	-1.05541	101	SPTBN2,SCN4B,CHL1,EGFR,SCN3A,ITGA2,AP2S1,DLG3,RPS6KA2,SPTBN5,LAMC1,ANK3,NFASC,DNM1,CNTN1,TUBB4A,AP2A2,RPS6KA4,CD24,TUBB2A,VAV2,TUBA3D,NRP2,DCX,SPTAN1,FGFR1,RPS6KA6,SCN9A,SPTBN1,EZR
REACTOME_LATE_ENDOSOMAL_MICROAUTOPHAGY	0.0933407	0.152279	0.0625245	0.403789	1.34922	32	UBA52,HBB,CHMP4B,UBB,UBC,RPS27A,HSPA8,CHMP2A,CHMP2B,CHMP4A,UBAP1,TSG101,CFTR,PLIN2,PARK7,CHMP3
REACTOME_LEISHMANIA_INFECTION	0.00108461	0.00285124	0.45506	0.342884	1.56989	185	IL1A,IL6,GPR84,RAMP3,TAAR1,CASP1,GNG10,IL1B,PLK2,TXN,GNG2,GNG5,ABI1,GGT1,WASF3,FCGR1A,ARPC5,ARPC3,C3AR1,CALCA,HTR7,CREB1,ACTR2,LYN,BTK,PTGDR,NFKB1,MAPK14,MAPK1,HSP90AB1,PRKACB,CDC42,ITPR2,CD247,IL10,ACTR3,PTGER4,HCK,GNG3,GNG7,HMOX1,GNAI3,ARPC2,VAV3,CRHR2,FCGR2A,CALM1,BRK1,TXNIP,GGT5,PRKAR1B,WIPF1,MC5R,GNB1,MAPK8,NCK1,RAC1,SYK,NLRP3,ITPR1,YES1,ADAM17,AHCYL1,INSL3,VAV1
REACTOME_LYSOSOME_VESICLE_BIOGENESIS	0.739764	0.795246	0.017631	0.246689	0.828871	33	VAMP7,AP1S2,GNS,BLOC1S1,HSPA8,CHMP2A,AP4E1,M6PR
REACTOME_MAP2K_AND_MAPK_ACTIVATION	0.220223	0.304768	0.0393203	0.346434	1.1771	35	RAP1A,LAMTOR3,NRAS,YWHAB,IQGAP1,MAPK1,KRAS,BRAF,RAP1B,MARK3,LAMTOR2,ACTB,APBB1IP,PEBP1
REACTOME_MAPK6_MAPK4_SIGNALING	8.13943e-07	3.62958e-06	0.659444	0.509009	2.06501	84	PSMA4,PSMC2,PSMA2,PSMA6,PSMB8,UBA52,PSMB4,PSMA1,DNAJB1,SEPTIN7,PSMD12,PSMD14,PRKACB,CDC42,UBB,PSMA5,PSMA3,PSME1,UBC,PAK2,CDC42EP3,MAPK6,XPO1,PSMD1,RPS27A,PSMD6,PSMC1,PSMC4,PSMB9,PSMB1,TNRC6C,CDK1,PSMA7,AGO4,MMP10,RAC1,PSMC6,NCOA3,PSMD8,PSME4,PSMD11,PSMD5,IGF2BP1,PSMD7,PSMB7,PSMB6,PSMB3,SEM1,PAK1,PSMB5,TNRC6B,PSMD9,PSMB2,PSME2
REACTOME_MAPK_FAMILY_SIGNALING_CASCADES	0.0802907	0.132789	0.0646399	0.248527	1.19411	281	IL6,GOLGA7,PSMA4,RAP1A,LAMTOR3,DUSP16,PSMC2,RASA2,NRAS,PSMA2,PSMA6,PSMB8,IL2RA,UBA52,PSMB4,PSMA1,YWHAB,IL6ST,PRKCQ,IQGAP1,DNAJB1,SEPTIN7,MAPK1,PSMD12,FRS2,PSMD14,PRKACB,RBX1,CDC42,UBB,PSMA5,RGL1,PSMA3,PSME1,UBC,PAK2,CDC42EP3,MAPK6,XPO1,KRAS,PSMD1,RPS27A,PSMD6,PIK3R1,RAPGEF2,IL3,FNTA,PSMC1,FLT3,IL2RG,PSMC4,PDGFRA,PSMB9,PSMB1,KL,RASA1,BRAF,LYPLA1,FGF1,TNRC6C,FRS3,PTPRA,RAP1B,CDK1,PPP1CC,FGFR4,RGL3,…
REACTOME_MAPK_TARGETS_NUCLEAR_EVENTS_MEDIATED_BY_MAP_KINASES	0.548009	0.631995	0.0223325	0.287311	0.943497	30	ATF2,CREB1,MAPK14,MAPK1,DUSP3,RPS6KA3,ELK1,MAPK8,DUSP6,ATF1
REACTOME_MEIOSIS	1.15933e-14	1.22442e-13	0.986546	0.616047	2.60749	108	H4C6,H2BC17,H2AC14,H2BC3,H2AC4,H3C1,H2BC13,H3C12,H2BC11,H2BC5,H2AC8,H3C11,H2BC14,H4C4,SYCE3,H4C11,H4C3,NBN,H2BC7,H2BC10,H2BC4,H3C7,H4C9,H3-3A,H2BC6,H2BC12,H2BC8,H2AC6,H3C3,H4C13,LMNB1,H2BC21,H4C8,H2BC9,H3C2,RPA2,STAG1,SYCP1,H2AC7,H3C10,SYCE2
REACTOME_MEIOTIC_RECOMBINATION	5.17558e-16	7.59926e-15	1.02767	0.694592	2.7846	79	H4C6,H2BC17,H2AC14,H2BC3,H2AC4,H3C1,H2BC13,H3C12,H2BC11,H2BC5,H2AC8,H3C11,H2BC14,H4C4,H4C11,H4C3,NBN,H2BC7,H2BC10,H2BC4,H3C7,H4C9,H3-3A,H2BC6,H2BC12,H2BC8,H2AC6,H3C3,H4C13,H2BC21,H4C8,H2BC9,H3C2,RPA2
REACTOME_MEIOTIC_SYNAPSIS	4.84831e-13	4.04183e-12	0.921426	0.670234	2.62333	70	H4C6,H2BC17,H2AC14,H2BC3,H2AC4,H2BC13,H2BC11,H2BC5,H2AC8,H2BC14,H4C4,SYCE3,H4C11,H4C3,H2BC7,H2BC10,H2BC4,H4C9,H2BC6,H2BC12,H2BC8,H2AC6,H4C13,LMNB1,H2BC21,H4C8,H2BC9,STAG1,SYCP1,H2AC7
REACTOME_MEMBRANE_TRAFFICKING	0.000553949	0.00156562	0.477271	0.270335	1.39108	586	RAB38,KDELR3,CAPZA1,COPS3,VTA1,PPP6C,CHMP5,GOLGA5,RAB33A,RAB21,RAB1A,GRIA1,USO1,COPG2,CD3D,VAMP7,EXOC1,KIF15,SCOC,MAP1LC3B,RAB8B,SEC24A,RAB39B,SEC22B,AP1S2,EXOC6,ARPC5,ARPC3,STAM2,ACTR10,NEDD8,UBQLN2,REPS2,VAMP4,CAPZA2,COPS2,DCTN3,UBA52,DENND4A,RAB5A,GABARAPL2,NECAP1,SNAP23,TRAPPC13,COPZ1,GNS,VAMP3,CHMP4B,AP2B1,COPS4,YWHAB,ACTR2,STXBP3,AP3S1,TRAPPC6B,STX17,ARFGAP3,SNAPIN,SBF2,OPTN,PICALM,BLOC1S1,…
REACTOME_METABOLISM_OF_AMINO_ACIDS_AND_DERIVATIVES	1.81583e-11	1.30135e-10	0.863415	0.409716	2.01008	337	RPS4Y1,RPL39,ARG1,RPL34,RPL22L1,RIDA,PSMA4,RPS15A,SLC25A13,RPL37,RPS25,RPL23,RPS13,RPS27,PSMC2,RPL9,RPS26,RPS18,NNMT,KYAT3,RPS3A,PSMA2,RPL26,RPS21,RPS17,IDO1,HIBADH,RPL30,RPS12,RPL26L1,OAT,RPS29,GNMT,SERINC1,BCKDHA,RPL35A,RPS11,RPL24,AZIN1,SERINC3,PSMA6,RPL15,PSMB8,RPL37A,RPL32,LIPT1,RPL17,UBA52,RPS20,NAALAD2,RPS10,KMO,RPL36AL,RPS6,RPL29,RPL36A,RPS23,AUH,RPL28,RPL21,PSMB4,PSMA1,RPS4X,APIP,RPL11,F…
REACTOME_METABOLISM_OF_CARBOHYDRATES	0.772474	0.820158	0.0210915	-0.183874	-0.902285	251	GPC1,SLC25A10,HS3ST6,HSPG2,SDC1,PPP1R3C,CHST6,CSPG4,FUT2,AGRN,CHPF,HAS3,HS3ST1,IDUA,STAB2,FUT6,SDC3,AAAS,SLC2A1,ALDOB,HS3ST2,CHST14,PHKA1,MAN2C1,PC,CHST9,B3GALT6,B4GALT2,CHST5,GPC2,PFKM,SLC26A1,ABCC5,PYGB,B3GNT7,B3GNT3,GOT1,ST6GALNAC6,GPC4,CHST13,PGM2L1,SLC37A4,PHKG2,PGP,DCN,HS6ST1,HS3ST3A1,B3GAT3,CHST11,PFKL,CHST2,DCXR,PFKP,ENO2,NDST1,HK3,SLC25A1,ENO3,NUP155,GALNS,FUT3,PGLS,UST,B4GALT7,SLC37A2,G…
REACTOME_METABOLISM_OF_FAT_SOLUBLE_VITAMINS	0.000321197	0.000943222	0.498493	-0.533183	-1.90808	39	GPC1,HSPG2,SDC1,AGRN,AKR1C1,AKR1B10,RBP1,LRP1,SDC3,LRP2,GPC2,APOE,BCO2,LRP8,AKR1C4,GPC4
REACTOME_METABOLISM_OF_LIPIDS	0.218929	0.304376	0.0354995	0.20638	1.07128	659	ORMDL1,STARD6,PNPLA8,INSIG2,MCEE,BMX,MED31,SGPP2,SLC10A1,CYP17A1,ALOX5AP,ACAT2,GLIPR1,MED7,GK,HPGD,MMUT,ARSL,MBOAT2,PTEN,GGT1,CEPT1,ASAH1,MTF1,MED4,SEC24A,GPAM,MTM1,GPCPD1,MTMR7,IDI1,CYP19A1,ABHD3,ACSL5,PLPP3,ACOT8,ACER3,MSMO1,RAB5A,SMARCD3,GLA,PTGS2,ACSL1,NR1D1,CYP2R1,LPCAT2,MTMR4,PLD1,PON3,MED23,APOA2,SBF2,ACSL4,ELOVL5,OSBPL6,CHD9,PIK3CG,ABHD4,HSD11B1,ACADM,MTMR6,GK3P,AGPS,STARD4,TNFAIP8,PLBD1,…
REACTOME_METABOLISM_OF_NUCLEOTIDES	0.107029	0.170003	0.0569774	0.304032	1.25024	90	NT5C3A,TXN,AK6,NUDT13,TYMS,CDA,ADK,ADA,ADPRM,GLRX,HPRT1,DCK,DGUOK,DPYD,ENTPD7,GMPR2,AK4,NT5C2,NME1,NUDT5,ATIC,GSR
REACTOME_METABOLISM_OF_POLYAMINES	0.000107278	0.000338122	0.538434	0.521872	1.95257	56	PSMA4,PSMC2,PSMA2,AZIN1,PSMA6,PSMB8,PSMB4,PSMA1,SAT1,PSMD12,PSMD14,PSMA5,PSMA3,PSME1,PSMD1,PSMD6,PSMC1,PSMC4,PSMB9,PSMB1,SMS,PSMA7,PSMC6,OAZ2,PSMD8,PSME4,PSMD11,PSMD5,NQO1,ODC1,PSMD7,PSMB7,PSMB6,PSMB3,SEM1,OAZ1,PSMB5,PSMD9,PSMB2,PSME2
REACTOME_METABOLISM_OF_RNA	9.46968e-26	1.42519e-23	1.31889	0.434072	2.25341	661	SF3B6,RPS4Y1,RPL39,RPL34,SMN2,MAGOH,RPL22L1,MPHOSPH6,POLR2K,NDC1,PSMA4,RPS15A,RPL37,RPS25,TRMT10C,RPL23,C1D,RPS13,RPS27,PSMC2,RPL9,LTV1,PUS3,SF3B1,HNRNPC,RPS26,RPS18,HNRNPH2,THOC7,RPS3A,LSM2,PSMA2,RPL26,MAGOHB,RPS21,RPS17,XRN2,SNRPE,POP4,BCAS2,CWC15,UPF3B,POLR2G,RPL30,RPS12,UPF2,RPL26L1,EIF4A2,WTAP,RPS29,METTL14,PPIL1,RPL35A,DCAF13,POLR2B,RPS11,WDR75,RPL24,NOP10,SNRPG,AQR,PSMA6,CLNS1A,RPL15,HNRNP…
REACTOME_METABOLISM_OF_STEROIDS	0.10617	0.169085	0.0569272	0.27547	1.2141	139	STARD6,INSIG2,SLC10A1,CYP17A1,ACAT2,MTF1,SEC24A,GPAM,IDI1,CYP19A1,ACOT8,MSMO1,SMARCD3,CYP2R1,OSBPL6,CHD9,HSD11B1,STARD4,STARD3NL,SEC24D,TGS1,SC5D,NFYC,HMGCR,SEC24B,TBL1XR1,HSD17B11,NFYB,ABCB11,RAN,HSD11B2,BAAT,NFYA,SLC10A2,MED1,ELOVL6,OSBP,GGPS1,HSD17B4,SLC51B
REACTOME_METABOLISM_OF_STEROID_HORMONES	0.593848	0.66947	0.0210092	0.276701	0.91586	31	STARD6,CYP17A1,CYP19A1,HSD11B1,STARD4,STARD3NL,HSD17B11
REACTOME_METABOLISM_OF_VITAMINS_AND_COFACTORS	0.388075	0.479715	0.026764	0.225469	1.02453	174	VNN1,COQ3,TTR,TCN1,AOX1,CBLIF,MMADHC,ENPP2,MMUT,NNMT,NAMPT,TPK1,LMBRD1,HSP90AA1,VNN2,GCH1,NUDT12,PTGS2,MTHFD2,GSTO1,APOA2,PDSS1,PARP4,COQ2,BST1,PDZD11,PARP9,MOCS2
REACTOME_METABOLISM_OF_WATER_SOLUBLE_VITAMINS_AND_COFACTORS	0.0558501	0.100065	0.0799307	0.304793	1.30635	117	VNN1,TCN1,AOX1,CBLIF,MMADHC,ENPP2,MMUT,NNMT,NAMPT,TPK1,LMBRD1,VNN2,NUDT12,PTGS2,MTHFD2,GSTO1,PARP4,BST1,PDZD11,PARP9,MOCS2
REACTOME_METALLOPROTEASE_DUBS	1.80695e-09	1.15722e-08	0.788187	0.741657	2.50449	34	H2AC14,H2AC4,H2AW,H2AC12,H2AC8,H2AC16,H2AC13,H2AC15,H2AC6,STAMBPL1,H2AC17,UBA52,H2AC7,STAMBP,BRCC3,PSMD14,H2AC11,UBB,UBC,H2AC20,RPS27A,ABRAXAS2,H2AC21
REACTOME_MET_PROMOTES_CELL_MOTILITY	0.0126638	0.0273247	0.189707	-0.472898	-1.63085	33	LAMA5,LAMC2,LAMB2,TNS4,ITGA2,LAMC1,COL1A2,ITGA3,LAMA3,COL1A1,MET,FN1,LAMA4
REACTOME_MHC_CLASS_II_ANTIGEN_PRESENTATION	0.31881	0.414522	0.0307979	0.250863	1.06468	110	CAPZA1,KIF15,SEC24A,AP1S2,ACTR10,CAPZA2,DCTN3,CTSS,AP2B1,DYNLL1,RAB7A,DCTN6,SEC24D,HLA-DQB1,HLA-DOB,SEC24B,KIF5B,TUBB3,CENPE,HLA-DQA2,DYNC1I1,HLA-DRA,SEC13
REACTOME_MITOCHONDRIAL_BIOGENESIS	0.00108328	0.00285124	0.45506	0.407221	1.68213	92	ATP5PB,TFB2M,GABPA,GABPB1,ATF2,SOD2,MT-ATP8,ATP5ME,SMARCD3,NR1D1,CREB1,CHD9,CAMK4,MAPK14,TGS1,TBL1XR1,APOO,SSBP1,ATP5F1E,ATP5F1C,TWNK,MT-ATP6,HSPA9,PRKAG1,ATP5PO,ATP5PD,ALAS1,MED1,CALM1,NRF1,ATP5PF,ATP5MC3,POLG2,ATP5MC1,GLUD1,CYCS,CREBBP
REACTOME_MITOCHONDRIAL_FATTY_ACID_BETA_OXIDATION	0.431569	0.52592	0.0262233	0.296507	1.01377	36	MCEE,MMUT,ACADM,NDUFAB1,ACAA2,DBI,DECR1,HADHB,ACSM3,ACOT13,ACOT9
REACTOME_MITOCHONDRIAL_PROTEIN_IMPORT	0.0214679	0.043661	0.132882	0.390109	1.49542	63	TIMM9,TOMM5,SLC25A13,TIMM23,TOMM20,HSPD1,NDUFB8,GRPEL1,COQ2,TOMM6,TIMM17A,HSPA9,GRPEL2,VDAC1,CHCHD7,ATP5MC1,HSCB,DNAJC19,SLC25A12,COX19,COA6,TIMM17B,TIMM10B,ATP5F1B,TIMM13,TIMM8B,CHCHD4,MTX2,TIMM10,IDH3G,TOMM70,PMPCB,CS,PITRM1
REACTOME_MITOCHONDRIAL_TRANSLATION	9.3088e-05	0.00029808	0.538434	0.445319	1.84583	94	MTIF3,TSFM,MRPL1,MRPL16,MRPS10,MRPL47,MRPL50,MRPL17,MRPS9,MRPS14,MRPL33,MRPL44,MRPS7,MRPS36,MTRF1L,MRPS15,MRPS21,MTIF2,MRPS22,MRPL37,MRPL32,MRPL51,MRPS31,MRPL54,MRPL45,MRPS18B,MRPL2,OXA1L,MRPL14,MRPL15,CHCHD1,MRPL52,MRPS11,MRPL18,MRPS17,MRPS28,GFM2,MTFMT,MRPL13
REACTOME_MITOTIC_G1_PHASE_AND_G1_S_TRANSITION	7.94452e-06	2.97056e-05	0.593325	0.423452	1.87675	145	CCNE2,PSMA4,PSMC2,PCNA,ORC3,PSMA2,GMNN,CCNE1,MCM6,RBL1,RPA2,TYMS,PSMA6,SKP1,PSMB8,UBA52,PSMB4,PSMA1,PPP2R2A,CCNH,LYN,LIN54,TOP2A,PSMD12,PSMD14,UBB,PSMA5,CUL1,PSMA3,PSME1,UBC,PSMD1,RPS27A,PSMD6,CCND2,CCNB1,PSMC1,PSMC4,PSMB9,PSMB1,RPA4
REACTOME_MITOTIC_G2_G2_M_PHASES	0.00133633	0.00345266	0.45506	0.336921	1.54388	186	PSMA4,HMMR,BORA,PSMC2,PSMA2,PLK4,HSP90AA1,FKBPL,PSMA6,SKP1,PSMB8,DCTN3,UBA52,NEDD1,PSMB4,PSMA1,PPP2R2A,CCNH,OPTN,LIN54,PSMD12,DYNLL1,PSMD14,MZT1,HSP90AB1,RBX1,UBB,PSMA5,CUL1,MAPRE1,PSMA3,PSME1,UBC,XPO1,PSMD1,CNTRL,RPS27A,PSMD6,AURKA,CCNB1,PSMC1,PSMC4,CEP70,PPP1R12A,PSMB9,PSMB1
REACTOME_MITOTIC_METAPHASE_AND_ANAPHASE	2.23612e-06	9.15746e-06	0.627257	0.38413	1.80144	226	SPDL1,NUF2,NDC1,PSMA4,UBE2E1,CENPS,RPS27,PSMC2,PSMA2,LMNB1,PSMA6,PSMB8,UBA52,RANBP2,STAG1,SUMO1,ZWILCH,CHMP4B,PTTG1,PSMB4,PSMA1,BUB1,PPP2R2A,NUP58,UBE2C,CDC26,PSMD12,DYNLL1,PSMD14,UBB,PSMA5,MAPRE1,PSMA3,PSME1,UBC,VRK1,XPO1,PSMD1,RPS27A,PSMD6,PDS5B,CCNB1,PSMC1,AURKB,PSMC4,CENPC,VRK2,PSMB9,PSMB1,NUP37,CHMP2A,TUBB3,CHMP2B,CENPE,CENPQ,CDC27,RAN,CDK1,PPP1CC,AHCTF1,VPS4A,DYNC1I1,SEC13,UBE2D1,RAD21,WAPL…
REACTOME_MITOTIC_PROMETAPHASE	0.494742	0.587205	0.0227424	0.213881	0.98402	194	SPDL1,NUF2,CENPS,RPS27,PLK4,HSP90AA1,DCTN3,RANBP2,STAG1,ZWILCH,NCAPG,NEDD1,BUB1,DYNLL1,MZT1,MAPRE1,XPO1,CNTRL,PDS5B,CCNB1,AURKB,CEP70,CENPC,NUP37,TUBB3,CENPE,CENPQ,CDK1,PPP1CC,AHCTF1,DYNC1I1,SEC13,RAD21,SMC4,HAUS1,WAPL,PDS5A,CEP135,PMF1,PCM1,SMC3,NDC80,TAOK1,CEP290,STAG2,CEP63,CENPU,NUP98,NSL1
REACTOME_MITOTIC_PROPHASE	1.87158e-13	1.58689e-12	0.943632	0.566737	2.49312	137	H4C6,H2BC17,H2AC14,H2BC3,H2AC4,H3C1,H2BC13,H3C12,H2BC11,H2BC5,H2AC8,H3C11,H2BC14,H4C4,H4C11,H4C3,H2BC7,H2BC10,H2BC4,H3C7,NDC1,H4C9,H3-3A,H2BC6,H2BC12,H2BC8,H2AC6,RAB1A,USO1,H3C3,H4C13,RAB2A,LMNB1,H2BC21,H4C8,H2BC9,H3C2,RANBP2,H2AC7,CNEP1R1,NUP58,H3C10,ARPP19,MAPK1
REACTOME_MITOTIC_SPINDLE_CHECKPOINT	0.0968257	0.156691	0.0600616	0.293156	1.24217	109	SPDL1,NUF2,UBE2E1,CENPS,RPS27,RANBP2,ZWILCH,BUB1,UBE2C,CDC26,DYNLL1,MAPRE1,XPO1,AURKB,CENPC,NUP37,CENPE,CENPQ,CDC27,PPP1CC,AHCTF1,DYNC1I1,SEC13,UBE2D1,PMF1,NDC80,TAOK1,CENPU,ANAPC16,NUP98,NSL1,CDC23,PPP2R5C,PAFAH1B1,CENPO,B9D2,ANAPC4,SGO1,KIF2C,ANAPC5,NUP160,CENPI,DYNC1LI1,ANAPC11,ANAPC7,CLASP2,PPP2R5D
REACTOME_MRNA_SPLICING	5.24707e-09	3.12746e-08	0.761461	0.455528	2.08979	188	SF3B6,MAGOH,POLR2K,SF3B1,HNRNPC,HNRNPH2,LSM2,MAGOHB,SNRPE,BCAS2,CWC15,UPF3B,POLR2G,PPIL1,POLR2B,SNRPG,AQR,HNRNPK,SLU7,CWC22,CSTF3,LSM6,U2AF1,CLP1,CWC27,DHX9,DDX5,SNRPA1,EIF4A3,U2SURP,DDX46,YBX1,PRPF38A,PPWD1,CSTF2T,HNRNPA2B1,PCF11,CDC40,TRA2B,CDC5L,SF3B5,SNRNP35,SNW1,SNRPD2,SMNDC1,CSTF1,NUDT21,SNRPB,HSPA8,CRNKL1,PRPF40A,RBM22,RBM8A,HNRNPA3,ZMAT5,POLR2J,PAPOLA,FIP1L1,LSM5,PRPF3,SRSF7,NCBP2,SNRPD3,…
REACTOME_MRNA_SPLICING_MINOR_PATHWAY	0.00369276	0.00885674	0.326352	0.469894	1.73382	52	SF3B6,POLR2K,SF3B1,LSM2,SNRPE,POLR2G,POLR2B,SNRPG,YBX1,SF3B5,SNRNP35,SNRPD2,SNRPB,ZMAT5,POLR2J,SRSF7,NCBP2,SNRPD3,POLR2C,DDX42,GTF2F2,SRSF6,RNPC3,ZRSR2,SNRNP48,SNRPF,SF3B4,TXNL4A,PRPF8,SNU13,SRSF2
REACTOME_MTOR_SIGNALLING	0.0516791	0.0931462	0.0855536	0.402627	1.41537	41	LAMTOR3,CAB39L,LAMTOR5,RPS6,YWHAB,RRAGC,RRAGB,RRAGD,EIF4EBP1,PRKAG1,FKBP1A,STRADB,CAB39,RHEB,EIF4B,PPM1A,LAMTOR1,PRKAA1,LAMTOR2
REACTOME_MUSCLE_CONTRACTION	0.126362	0.194056	0.0601199	-0.26218	-1.18622	139	CACNG6,TNNI3,FXYD1,FGF14,NPR2,RYR1,SCN4B,TRPC1,WWTR1,SORBS3,DMPK,CACNB1,ITPR3,FXYD3,KCNK1,SCN3A,TPM2,ATP2A3,MYL10,KCNIP2,KCNIP4,KCNE5,ABCC9,TPM1,ATP1A4,ORAI2,ITGB5
REACTOME_MYD88_INDEPENDENT_TLR4_CASCADE	4.37658e-07	2.0424e-06	0.674963	0.515268	2.14516	96	LY96,S100A12,TLR4,TICAM2,CHUK,TBK1,TANK,ATF2,TAB2,RIPK2,S100B,SKP1,NKIRAS1,UBA52,CREB1,MAP2K4,IRAK2,TRAF3,UBE2V1,NFKB1,MAPK14,MAP3K7,MAPK1,UBB,CUL1,UBC,TRAF6,BIRC2,MAP2K6,RPS27A,BIRC3,DUSP3,UBE2D3,RPS6KA3,TAB3,ELK1,RIPK3,UBE2D1,UBE2D2,NFKBIA,HMGB1,MAPK8
REACTOME_M_PHASE	1.00804e-13	8.92414e-13	0.954542	0.421101	2.103	400	H4C6,H2BC17,H2AC14,H2BC3,H2AC4,H3C1,H2BC13,H3C12,H2BC11,H2BC5,H2AC8,SPDL1,H3C11,H2BC14,H4C4,H4C11,H4C3,H2BC7,H2BC10,NUF2,H2BC4,H3C7,NDC1,PSMA4,UBE2E1,H4C9,H3-3A,H2BC6,H2BC12,H2BC8,H2AC6,RAB1A,CENPS,RPS27,PSMC2,USO1,H3C3,H4C13,RAB2A,PSMA2,LMNB1,H2BC21,H4C8,PLK4,HSP90AA1,H2BC9,H3C2,PSMA6,PSMB8,DCTN3,UBA52,RANBP2,STAG1,SUMO1,ZWILCH,H2AC7,CHMP4B,NCAPG,NEDD1,PTTG1,PSMB4,PSMA1,BUB1,CNEP1R1,PPP2R2A,NUP5…
REACTOME_NCAM_SIGNALING_FOR_NEURITE_OUT_GROWTH	0.18863	0.27226	0.0465749	-0.322069	-1.18997	45	SPTBN2,NRTN,AGRN,CACNB1,COL9A2,SPTBN5,CACNA1D,COL6A2,COL6A1,GDNF,PSPN,HRAS,CACNB4,SPTAN1,FGFR1,SPTBN1,RPS6KA5,PTK2,CACNB3,CACNB2,CNTN2,GFRA2,CACNA1G
REACTOME_NEDDYLATION	0.000635135	0.00176199	0.477271	0.337917	1.58187	222	PSMA4,FBXO30,COPS3,CISH,COMMD8,PSMC2,PSMA2,FBXL5,NEDD8,DCAF13,FBXL13,PSMA6,SKP1,PSMB8,COPS2,UCHL3,COMMD6,UBA52,PSMB4,COPS4,PSMA1,KLHL9,ASB2,KBTBD8,PSMD12,FBXO4,PSMD14,RBX1,UBB,PSMA5,CUL1,COPS8,PSMA3,KLHL5,PSME1,UBC,FEM1C,CUL4B,PSMD1,RPS27A,PSMD6,PSMC1,DCUN1D1,ASB8,PSMC4,PSMB9,PSMB1,FBXW2,UBE2D3,DCUN1D3,KLHL2,FBXL14,COMMD9,WSB1,PUM2,COMMD3,DCAF7,DTL,UBE2D1,UBA3,DCAF17,UBE2D2,CUL2,PSMA7,FBXL4,RBBP5…
REACTOME_NEGATIVE_EPIGENETIC_REGULATION_OF_RRNA_EXPRESSION	1.98332e-18	6.28401e-17	1.10534	0.671399	2.80942	100	H4C6,H2BC17,H2AC14,H2BC3,H2AC4,H3C1,H2BC13,H3C12,H2BC11,H2BC5,H2AC8,H3C11,H2BC14,H4C4,H4C11,H4C3,H2BC7,H2BC10,POLR2K,H2BC4,H3C7,H4C9,H3-3A,H2BC6,H2BC12,H2BC8,H2AC6,TAF1A,H3C3,H4C13,H2BC21,H4C8,TAF1D,H2BC9,TBP,H3C2,SAP130,SMARCA5,H2AC7,GTF2H1,CCNH,SAP18,H3C10
REACTOME_NEGATIVE_REGULATION_OF_MAPK_PATHWAY	0.116852	0.18224	0.0556149	0.364195	1.28995	42	DUSP16,NRAS,UBA52,YWHAB,MAPK1,UBB,UBC,KRAS,RPS27A,BRAF
REACTOME_NEGATIVE_REGULATION_OF_NOTCH4_SIGNALING	1.09532e-06	4.77815e-06	0.643552	0.582226	2.16232	54	PSMA4,PSMC2,PSMA2,PSMA6,SKP1,PSMB8,UBA52,PSMB4,PSMA1,PSMD12,PSMD14,RBX1,UBB,PSMA5,CUL1,PSMA3,PSME1,UBC,PSMD1,RPS27A,PSMD6,PSMC1,PSMC4,PSMB9,PSMB1
REACTOME_NEGATIVE_REGULATION_OF_THE_PI3K_AKT_NETWORK	0.569174	0.650177	0.0250653	-0.222175	-0.952783	99	FGFR3,BTC,PIK3R2,IRS1,FGF10,ERBB2,ERBB4,EGFR,INSR,FGF7,PIK3R3,AKT1,PDGFA,KITLG,FGF5,PIP5K1B,PPP2R5B,FGFR2,MET
REACTOME_NEGATIVE_REGULATORS_OF_DDX58_IFIH1_SIGNALING	9.11227e-05	0.000293347	0.538434	0.599287	2.03624	35	TBK1,ATG5,DDX58,UBA52,TAX1BP1,IFIH1,CYLD,TRAF3,UBE2K,HERC5,UBB,UBC,RPS27A,ATG12,TNFAIP3,UBE2D3,ITCH,UBE2D1,UBE2D2,UBE2L6,PCBP2
REACTOME_NERVOUS_SYSTEM_DEVELOPMENT	0.000188571	0.000576241	0.518848	0.288237	1.46638	500	RPS4Y1,RPL39,RPL34,MAGOH,RPL22L1,SDCBP,PSMA4,RPS15A,SCN5A,RPL37,RPS25,RELN,RPL23,RPS13,RPS27,ST8SIA4,PSMC2,RPL9,NRAS,RPS26,RPS18,MYL12B,RPS3A,PSMA2,RPL26,MAGOHB,RPS21,RPS17,UPF3B,RPL30,HSP90AA1,ARPC5,ARPC3,RPS12,UPF2,RPL26L1,RPS29,CXCR4,RPL35A,RPS11,RPL24,PTPRC,PSMA6,RPL15,PSMB8,RPL37A,RPL32,PSEN1,RPL17,UBA52,RPS20,RPS10,RPL36AL,MYL12A,RPS6,RPL29,RPL36A,RPS23,RPL28,CREB1,RPL21,AP2B1,PSMB4,PSMA1,A…
REACTOME_NETRIN_1_SIGNALING	0.0240624	0.0481175	0.136483	-0.40943	-1.49665	43	NTN4,TRPC1,NTN1,SLIT2,NEO1,MAPK11,WASL,HJV,UNC5B,TRPC3,RGMA,MAPK12,MYO10,RGMB,UNC5A,ROBO1,EZR,SLIT1,PTK2
REACTOME_NEUREXINS_AND_NEUROLIGINS	0.0758294	0.128228	0.0755861	-0.372654	-1.35062	41	DLG2,SYT10,NRXN3,SHANK2,DLG3,APBA2,LRRTM4,EPB41L1,GRM5,EPB41L2,SHARPIN,STX1A,SYT12,LRRTM2,STXBP1,HOMER1,EPB41L5
REACTOME_NEURONAL_SYSTEM	0.133251	0.203596	0.0605921	-0.227252	-1.13325	287	KCNS3,PTPRF,SLC1A1,GRIN3B,GAD2,GAD1,KCNJ6,DLG2,SLC17A7,CHRNB3,CACNB1,GABRB3,KCNH3,SYT10,ERBB4,KCNN3,NRXN3,SHANK2,GABRG2,TSPAN7,KCNMB2,KCNK1,ADCY6,AP2S1,DLG3,RPS6KA2,NRGN,KCNA1,UNC13B,LRFN4,GABRA2,KCNN4,GABBR1,APBA2,MYO6,TUBB4A,ABCC9,KCNMB1,LRRTM4,AP2A2,EPB41L1,HRAS,TUBB2A,GRM5,PICK1,KCNC3,GNB5,RASGRF1,KIF17,HTR3B,CHRNA5,ADCY7,EPB41L2,SHARPIN,KCNMA1,GIT1,NBEA,GRIK4,STX1A,GRIA4,TUBA3D,SYT12,TSPOAP1…
REACTOME_NEUROTRANSMITTER_RECEPTORS_AND_POSTSYNAPTIC_SIGNAL_TRANSMISSION	0.81664	0.854146	0.0154084	0.192354	0.855808	149	GNG10,GNG2,GABBR2,GNG5,GRIA1,KCNJ2,NRAS,CHRNA3,GRIN2A,CHRNA2,CREB1,AP2B1,CAMK4,LIN7A,GRIK1,PRKCG,MAPK1,PRKACB,LIN7C,KRAS,GNG3,GNG7,GLRA1,TUBB3,GNAI3,PRKAG1,RPS6KA3
REACTOME_NEUROTRANSMITTER_RELEASE_CYCLE	0.54375	0.628287	0.0248394	-0.262393	-0.945323	40	SLC1A1,GAD2,GAD1,SLC17A7
REACTOME_NEUTROPHIL_DEGRANULATION	2.18689e-23	2.63301e-21	1.25451	0.468025	2.36309	460	SIGLEC5,TNFAIP6,S100A12,S100A8,CD58,ARG1,RNASE2,GPR84,RETN,VNN1,MMP8,GOLGA7,GGH,CAMP,TTR,S100A9,B2M,TCN1,MNDA,MS4A3,CLEC4D,BPI,SDCBP,PRG2,MGAM,RAP1A,ALDOC,LAMTOR3,HP,FCER1G,S100P,MOSPD2,GLIPR1,DEFA4,CMTM6,PSMC2,NRAS,CYBB,SELL,CD53,TICAM2,LAMP2,SIGLEC14,CRISP3,ASAH1,PSMA2,ORM2,HSP90AA1,ARPC5,ACTR10,CHI3L1,OSTF1,PGM2,ORM1,LTF,PTPRC,CDA,C3AR1,CLEC5A,PTX3,RNASE3,LYZ,PTAFR,PSEN1,CLEC12A,GLA,ATP8A1,SNA…
REACTOME_NGF_STIMULATED_TRANSCRIPTION	0.43454	0.526345	0.0261063	0.296193	1.0127	36	ID2,ATF2,CREB1,SGK1,VGF,ELK1,EGR1,ARC,EGR2,ATF1,TRIB1,NAB1,JUNB,F3
REACTOME_NOD1_2_SIGNALING_PATHWAY	4.0712e-05	0.00013692	0.557332	0.61307	2.09612	36	CASP1,CASP4,CHUK,TAB2,RIPK2,UBA52,CYLD,IRAK2,UBE2V1,MAPK14,MAP3K7,UBB,UBC,TRAF6,BIRC2,MAP2K6,RPS27A,BIRC3,TNFAIP3,TAB3,ITCH
REACTOME_NONHOMOLOGOUS_END_JOINING_NHEJ	1.88299e-12	1.45061e-11	0.898671	0.669059	2.58183	65	H4C6,H2BC17,H2BC3,H2BC13,H2BC11,H2BC5,H2BC14,H4C4,H4C11,H4C3,NBN,H2BC7,H2BC10,H2BC4,H4C9,H2BC6,XRCC4,H2BC12,H2BC8,H4C13,H2BC21,H4C8,H2BC9,LIG4,SUMO1
REACTOME_NONSENSE_MEDIATED_DECAY_NMD	8.76028e-22	7.53384e-20	1.20398	0.679737	2.89912	114	RPS4Y1,RPL39,RPL34,MAGOH,RPL22L1,RPS15A,RPL37,RPS25,RPL23,RPS13,RPS27,RPL9,RPS26,RPS18,RPS3A,RPL26,MAGOHB,RPS21,RPS17,UPF3B,RPL30,RPS12,UPF2,RPL26L1,RPS29,RPL35A,RPS11,RPL24,RPL15,RPL37A,RPL32,RPL17,UBA52,RPS20,RPS10,RPL36AL,SMG8,RPS6,RPL29,RPL36A,RPS23,RPL28,RPL21,RPS4X,PPP2R2A,RPL11,RPS16,RPL27,ETF1,RPS8,RPL12,RPL31,EIF4A3,RPS24,RPS27A,RPL41,RPL10,RPL7,SMG7,RPS7,RPS5,RPL27A,FAU,SMG1,RPL10A,RPL1…
REACTOME_NON_INTEGRIN_MEMBRANE_ECM_INTERACTIONS	1.46877e-06	6.29343e-06	0.643552	-0.584508	-2.19658	49	DDR1,LAMA5,LAMC2,HSPG2,NTN4,SDC1,COL10A1,LAMB2,AGRN,SDC3,ITGA2,ITGB4,LAMC1,COL1A2,PDGFA,DDR2,LAMA3,COL1A1,ITGB5,FN1,DAG1,LAMA4
REACTOME_NOTCH1_INTRACELLULAR_DOMAIN_REGULATES_TRANSCRIPTION	0.335386	0.429572	0.0308292	0.300406	1.07628	45	SKP1,UBA52,MAML2,RBX1,UBB,CUL1,UBC,RPS27A,TBL1XR1,SNW1,MAML1,HDAC2,HIF1A,FBXW7,CREBBP,KAT2B
REACTOME_NR1H2_AND_NR1H3_MEDIATED_SIGNALING	0.817256	0.854146	0.0185482	-0.218697	-0.79944	43	APOD,PLTP,NR1H3,ANGPTL3,APOE,FASN,RXRA
REACTOME_NR1H3_NR1H2_REGULATE_GENE_EXPRESSION_LINKED_TO_CHOLESTEROL_TRANSPORT_AND_EFFLUX	0.907949	0.932926	0.0169836	-0.205483	-0.722087	36	APOD,PLTP,NR1H3,APOE,RXRA
REACTOME_NRAGE_SIGNALS_DEATH_THROUGH_JNK	0.0686873	0.119164	0.0800618	-0.345163	-1.33595	56	ARHGEF33,ARHGEF16,ARHGEF17,MCF2L,ITSN1,OBSCN,PLEKHG5,ARHGEF4,ARHGEF35,ARHGEF5,ARHGEF10L,ARHGEF1,MAGED1,VAV2
REACTOME_NS1_MEDIATED_EFFECTS_ON_HOST_PATHWAYS	0.617537	0.688794	0.0205129	0.258067	0.907195	41	NDC1,KPNA3,RANBP2,NUP58,KPNA4,NUP37,EIF2AK2,SEC13,NUP153,NUP98,TPR,KPNA2,NUP93,NUP160,NUP35,KPNA1,NUP54,KPNB1,POM121C,NUP133,NUP188,NUP62
REACTOME_NUCLEAR_ENVELOPE_BREAKDOWN	0.584815	0.664261	0.0212381	0.250894	0.928651	53	NDC1,LMNB1,RANBP2,CNEP1R1,NUP58,VRK1,CCNB1,VRK2,NUP37,CDK1,SEC13,NUP153,EMD,NUP98,TPR,TMPO,NUP93,NUP160,LPIN2,NEK7,NUP35,NUP54,PRKCB,CCNB2,POM121C,NUP133,NEK6
REACTOME_NUCLEAR_ENVELOPE_NE_REASSEMBLY	0.212785	0.2979	0.0397394	0.293162	1.14745	70	NDC1,LMNB1,SUMO1,CHMP4B,PPP2R2A,NUP58,VRK1,CCNB1,VRK2,NUP37,CHMP2A,TUBB3,CHMP2B,RAN,CDK1,AHCTF1,VPS4A,SEC13,EMD,CHMP4A,NUP98,TNPO1,TMPO,NUP93,IST1,NUP160,CHMP3,TUBA4A,SIRT2,NUP35,TUBB8
REACTOME_NUCLEAR_EVENTS_KINASE_AND_TRANSCRIPTION_FACTOR_ACTIVATION	0.797747	0.841057	0.0165481	0.217482	0.819218	58	ID2,ATF2,CREB1,MAPK14,MAPK1,SGK1,DUSP3,VGF,RPS6KA3,ELK1,EGR1,ARC,DUSP6,EGR2,ATF1,TRIB1,NAB1,JUNB,F3
REACTOME_NUCLEAR_IMPORT_OF_REV_PROTEIN	0.34386	0.435797	0.030166	0.317993	1.07383	34	NDC1,RANBP2,NUP58,NUP37,RAN,SEC13,NUP153,NPM1,NUP98,TPR,NUP93,NUP160,NUP35,NUP54,KPNB1,POM121C,NUP133,NUP188,NUP62
REACTOME_NUCLEAR_PORE_COMPLEX_NPC_DISASSEMBLY	0.194429	0.27802	0.042199	0.351387	1.20141	36	NDC1,RANBP2,NUP58,CCNB1,NUP37,CDK1,SEC13,NUP153,NUP98,TPR,NUP93,NUP160,NEK7,NUP35,NUP54,CCNB2,POM121C,NUP133,NEK6,NUP188,NUP62
REACTOME_NUCLEAR_RECEPTOR_TRANSCRIPTION_PATHWAY	0.297845	0.390637	0.0360343	-0.305184	-1.09949	40	THRB,NR2F6,NR1H3,NR2C2AP,RXRA,ESRRA,ESRRG,NR5A2,NR2C1,RARG
REACTOME_NUCLEOTIDE_BINDING_DOMAIN_LEUCINE_RICH_REPEAT_CONTAINING_RECEPTOR_NLR_SIGNALING_PATHWAYS	8.8717e-06	3.29677e-05	0.593325	0.556763	2.08311	56	CASP1,TXN,AIM2,CASP4,CHUK,NLRC4,TAB2,RIPK2,UBA52,CYLD,IRAK2,UBE2V1,NFKB1,MAPK14,MAP3K7,HSP90AB1,UBB,UBC,TRAF6,BIRC2,MAP2K6,RPS27A,BIRC3,TNFAIP3,HMOX1,TAB3,ITCH
REACTOME_NUCLEOTIDE_EXCISION_REPAIR	0.000504495	0.00143936	0.477271	0.404119	1.71512	110	RFC3,POLR2K,COPS3,PCNA,POLR2G,ZNF830,POLR2B,RPA2,AQR,COPS2,UBA52,SUMO1,COPS4,GTF2H1,CCNH,RFC4,RBX1,UBB,COPS8,UBC,CUL4B,PIAS1,RPS27A,USP7,POLR2J,RFC5,POLR2C,RFC2,ERCC6,POLD3,SUMO3,CDK7,ACTL6A,POLK,RNF111,POLE3,UBE2N,XPA,RAD23B,DDB2,GTF2H3,ERCC5,ACTB,NFRKB,COPS6,COPS5,INO80D,YY1,GTF2H5,POLE2,RPA1,USP45,INO80C,INO80,LIG3,RPA3,ISY1,TCEA1
REACTOME_N_GLYCAN_TRIMMING_IN_THE_ER_AND_CALNEXIN_CALRETICULIN_CYCLE	0.434137	0.526345	0.0261063	0.298566	1.01446	35	UBA52,RNF139,UBB,UBC,RPS27A,PSMC1,DERL2,RNF185,MARCHF6,EDEM2,EDEM3,RAD23B,DERL1,TRIM13,CALR,UGGT1,RNF5,RNF103,EDEM1,NGLY1
REACTOME_ONCOGENE_INDUCED_SENESCENCE	0.356761	0.44931	0.0294678	0.318985	1.06586	32	UBA52,MAPK1,UBB,UBC,RPS27A,TNRC6C,E2F3,ETS2,AGO4,MDM2,MDM4,CDKN2C,SP1,RB1,TNRC6B
REACTOME_ONCOGENIC_MAPK_SIGNALING	0.223625	0.307518	0.0383546	0.286569	1.13895	75	RAP1A,DUSP16,NRAS,FXR1,ATG7,YWHAB,QKI,IQGAP1,MAPK1,KRAS,KDM7A,BRAF,BCL2L11,RAP1B,TRIM24,PPP1CC,CALM1,PAPSS1,AGTRAP,AP3B1,MARK3,ZC3HAV1,AGK,DUSP6
REACTOME_OPIOID_SIGNALLING	0.151504	0.22688	0.0474718	0.301746	1.20612	77	PDE4B,GNG10,GNG2,GNG5,CREB1,CAMK4,PRKCG,MAPK1,PRKACB,ITPR2,PDE1C,GNG3,GNG7,PPP3CB,GNAI3,GNAQ,CALM1,PRKAR1B,GNB1,PPP3R1,ITPR1,AHCYL1
REACTOME_ORC1_REMOVAL_FROM_CHROMATIN	1.01778e-06	4.47229e-06	0.643552	0.549124	2.14387	69	PSMA4,PSMC2,ORC3,PSMA2,MCM6,PSMA6,SKP1,PSMB8,UBA52,PSMB4,PSMA1,PSMD12,PSMD14,RBX1,UBB,PSMA5,CUL1,PSMA3,PSME1,UBC,PSMD1,RPS27A,PSMD6,PSMC1,PSMC4,PSMB9,PSMB1,PSMA7,CCNA1,PSMC6,PSMD8,PSME4,CDC6,PSMD11,PSMD5,ORC6,PSMD7,PSMB7,PSMB6,PSMB3,SEM1,CDT1,CCNA2,PSMB5,PSMD9,ORC5,PSMB2,PSME2
REACTOME_ORGANELLE_BIOGENESIS_AND_MAINTENANCE	0.285932	0.378206	0.0319858	0.221687	1.06353	277	ATP5PB,TFB2M,BBS10,EXOC1,CNGB1,RP2,IFT52,GABPA,GABPB1,PLK4,ATF2,HSP90AA1,EXOC6,TCP1,SOD2,TMEM216,DCTN3,MT-ATP8,ATP5ME,SMARCD3,NR1D1,CREB1,NEDD1,CCT2,CHD9,CAMK4,MAPK14,ARF4,DYNLL1,TGS1,MAPRE1,MKKS,EXOC5,CCT4,CNTRL,BBIP1,TRIP11,TBL1XR1,APOO,SSBP1,ATP5F1E,ATP5F1C,CEP70,CC2D2A,CCT5,AHI1,TWNK,MT-ATP6,HSPA9,CEP83,TUBB3,PRKAG1,ATP5PO,ATP5PD,CDK1,NPHP3,ALAS1,MED1,RAB11A,TCTN3,CALM1,HAUS1,CCT8,ASAP1,NRF1,…
REACTOME_OVARIAN_TUMOR_DOMAIN_PROTEASES	0.000148583	0.000462626	0.518848	0.580969	1.99543	37	ZRANB1,PTEN,DDX58,RIPK2,UBA52,YOD1,IFIH1,TRAF3,UBB,TNIP3,UBC,TNIP1,TRAF6,RPS27A,TNFAIP3,VCPIP1,CDK1,UBE2D1
REACTOME_OXIDATIVE_STRESS_INDUCED_SENESCENCE	4.58205e-15	5.20451e-14	0.996986	0.611826	2.61308	115	H4C6,H2BC17,H2AC14,H2BC3,H2AC4,H3C1,H2BC13,H3C12,H2BC11,H2BC5,H2AC8,H3C11,H2BC14,H4C4,H4C11,H4C3,H2BC7,H2BC10,H2BC4,H3C7,TXN,H4C9,H3-3A,H2BC6,H2BC12,H2BC8,H2AC6,H3C3,H4C13,H2BC21,H4C8,EED,H2BC9,H3C2,UBA52,H2AC7,MAP2K4,RNF2,H3C10,MAPK14,MAPK1,UBB,UBC,H2AC20,MAP2K6,RPS27A,MAP4K4,TNRC6C,H4C15,E2F3,SUZ12,PHC3,H4C1,H2AZ1,H3C13,H4C14,H4-16,AGO4,H4C5,EZH2,MAPK8,CBX8,H2BC15
REACTOME_O_LINKED_GLYCOSYLATION	0.000696226	0.00191383	0.477271	-0.411301	-1.72946	89	MUC1,MUC4,GALNT18,MUC16,SPON2,MUC5B,MUC5AC,MUC3A,CHST4,MUC6,MUC13,POMGNT1,SEMA5A,ADAMTS13,ADAMTS14,MUC12,ADAMTS2,LARGE1,GALNT12,POMK,GALNT5,B3GNT7,B3GNT3,ST6GAL1,POMT2,MUC15,LARGE2,DAG1,ST6GALNAC4,ADAMTSL3,ADAMTSL5,GCNT3,POMGNT2
REACTOME_O_LINKED_GLYCOSYLATION_OF_MUCINS	0.0241387	0.0481175	0.137112	-0.3804	-1.4772	57	MUC1,MUC4,GALNT18,MUC16,MUC5B,MUC5AC,MUC3A,CHST4,MUC6,MUC13,MUC12,GALNT12,GALNT5,B3GNT7,B3GNT3,ST6GAL1,MUC15,ST6GALNAC4,GCNT3
REACTOME_P75_NTR_RECEPTOR_MEDIATED_SIGNALLING	0.838698	0.873523	0.0152729	0.197884	0.817409	92	RIPK2,PSEN1,UBA52,FGD4,NFKB1,ARHGEF6,UBB,MAG,UBC,CASP3,TRAF6,RPS27A,APH1B,BCL2L11,PRKCI,VAV3,OMG,SOS2,ARHGEF39,NFKBIA,HDAC2,MAPK8,RAC1,GNA13
REACTOME_PARASITE_INFECTION	0.0779461	0.130706	0.0687741	0.350148	1.31895	58	ABI1,WASF3,ARPC5,ARPC3,ACTR2,LYN,BTK,MAPK1,CDC42,CD247,ACTR3,HCK,ARPC2,VAV3,BRK1,WIPF1,NCK1,RAC1,SYK,YES1,VAV1
REACTOME_PCP_CE_PATHWAY	0.0158448	0.0332353	0.152676	0.364836	1.4872	86	PSMA4,PSMC2,PSMA2,PSMA6,PSMB8,UBA52,AP2B1,PSMB4,PSMA1,PRKCG,PSMD12,PSMD14,UBB,PSMA5,PSMA3,PFN1,PSME1,UBC,PSMD1,RPS27A,PSMD6,PSMC1,PSMC4,PSMB9,PSMB1
REACTOME_PEPTIDE_HORMONE_METABOLISM	0.00772769	0.017489	0.223479	0.430521	1.62981	59	CPB2,EXOC1,EXOC6,CPA3,SPCS2,GZMH,KIF5C,GHRL,SEC11C,EXOC5,FFAR1,ERO1B,KIF5B,RAB27A,DPP4,CRHR2,SPCS3,GNB1,SLC30A7,SLC30A5,ATP6AP2,MME,CPE,SPCS1,IGF1,INHBA,ERO1A,EXOC8,TCF7L2,EXOC2,SEC11A,MYO5A
REACTOME_PEPTIDE_LIGAND_BINDING_RECEPTORS	2.10971e-06	8.69892e-06	0.627257	0.48587	2.04308	103	CCL13,CXCL8,CXCL13,CCL17,CCL20,CCL4,CCRL2,CCL3L3,CCL3,CCR2,UTS2,F2R,PF4,EDN1,CXCL10,CCL7,F2RL2,CCR1,XCR1,CCL2,CXCL9,CXCR4,C3AR1,TACR2,CX3CR1,CXCR6,GHRL,NTS,CCR7,ANXA1,NPW,FPR1,FPR2
REACTOME_PERK_REGULATES_GENE_EXPRESSION	0.000747319	0.00203683	0.477271	0.576123	1.90692	31	CXCL8,CCL2,EIF2S3,ATF6,NFYC,EIF2S2,NFYB,HERPUD1,EXOSC4,NFYA,EXOSC9,DDIT3,EXOSC1,HSPA5,DIS3,ATF4
REACTOME_PEROXISOMAL_PROTEIN_IMPORT	0.719743	0.775108	0.0179733	0.227647	0.865044	60	ACOT8,UBA52,PEX7,USP9X,AGPS,UBB,CAT,UBC,RPS27A,AGXT,UBE2D3,ZFAND6,BAAT,IDH1,UBE2D1,UBE2D2,HSD17B4,IDE,NUDT7,SCP2,HMGCL,MPV17
REACTOME_PHASE_II_CONJUGATION_OF_COMPOUNDS	0.179277	0.260841	0.0431254	0.287751	1.17298	86	GLYAT,ESD,CHAC2,ACSM4,NAT1,NNMT,GGT1,MAT2B,ABHD10,UGP2,GSTO1,SULT2A1,GGCT,ACSM1,GLYATL1,HPGDS,TRMT112,MGST3,ACSM2A,SLC26A2,GSTM3,SLC35B3,SLC35D1,ACSM5,GGT5,PAPSS1
REACTOME_PHASE_I_FUNCTIONALIZATION_OF_COMPOUNDS	8.22095e-05	0.000266076	0.538434	-0.449467	-1.88122	85	CYP2A13,CYP4B1,CYP2B6,CYP24A1,CYP2W1,CYP2A7,ALDH3A1,PAOX,FDXR,CYP2F1,CYP11A1,CYP2S1,CYP2A6,CES1,ADH6,ADH1C,FDX2,CYP2J2,EPHX1,RXRA,FMO2,CYP3A5,CYP2E1,CYP2D6,CYP27B1,FMO3
REACTOME_PHOSPHOLIPID_METABOLISM	0.975488	0.986	0.012658	0.165525	0.759031	189	PNPLA8,BMX,MBOAT2,PTEN,CEPT1,GPAM,MTM1,GPCPD1,MTMR7,ABHD3,RAB5A,LPCAT2,MTMR4,PLD1,SBF2,PIK3CG,ABHD4,MTMR6,TNFAIP8,PLBD1,MTMR10,PIK3R1,GPD2,PITPNB,PIK3C2G,CDS2,PLA2G2D,PIP4P1,RAB14,CPNE3,PIKFYVE,HADHB,FIG4,PLB1,GPD1,PLEKHA3,ETNK1,PCYT1A,PIP4K2C,PIK3C3,PLA2G4C,OSBPL8,MFSD2A,GPD1L
REACTOME_PI3K_AKT_SIGNALING_IN_CANCER	0.770267	0.820158	0.0202246	-0.204276	-0.864152	92	FGFR3,BTC,PIK3R2,IRS1,FGF10,ERBB2,ERBB4,EGFR,FGF7,PIK3R3,AKT1,PDGFA,KITLG,FGF5
REACTOME_PI_METABOLISM	0.577144	0.656788	0.0209515	0.233251	0.937593	80	BMX,PTEN,MTM1,MTMR7,RAB5A,MTMR4,SBF2,PIK3CG,MTMR6,TNFAIP8,MTMR10,PIK3R1,PITPNB,PIK3C2G,PIP4P1,RAB14,PIKFYVE,FIG4,PLEKHA3,PIP4K2C,PIK3C3,PIK3R4,PI4K2B,PIK3CB,MTMR3,MTMR14
REACTOME_PKMTS_METHYLATE_HISTONE_LYSINES	0.00104564	0.00277302	0.45506	0.44148	1.72798	70	H4C6,H3C1,H3C12,H3C11,H4C4,H4C11,H4C3,H3C7,H4C9,H3C3,H4C13,H4C8,EED,H3C2,H3C10,NFKB1,SETD3,H4C15,KMT2E,SUZ12,H4C1,H3C13,H4C14,H4-16,SUV39H2,H4C5,EZH2,RBBP5
REACTOME_PLASMA_LIPOPROTEIN_ASSEMBLY_REMODELING_AND_CLEARANCE	0.087777	0.143614	0.0707234	-0.33431	-1.29822	57	PCSK5,PLTP,AMN,LDLRAP1,LMF1,ANGPTL4,NR1H3,AP2S1,ANGPTL3,BMP1,PCSK6,APOE,A2M,VLDLR,AP2A2
REACTOME_PLATELET_ACTIVATION_SIGNALING_AND_AGGREGATION	0.0658836	0.11597	0.0719517	0.262178	1.22911	224	GNG10,TMSB4X,SELENOP,P2RY12,F2R,RAP1A,PF4,GNG2,SRGN,FCER1G,F13A1,GNG5,F2RL2,LAMP2,ORM2,PLG,PLEK,ITIH3,ORM1,STXBP3,LYN,PIK3CG,PRKCQ,MAPK14,PRKCH,PRKCG,MAPK1,CDC42,ITPR2,PFN1,LCK,SERPINA1,ANXA5,PIK3R1,CDC37L1,PPIA,CALU,GNG3,GNG7,TMX3,LCP2,GNAI3,MANF,RAP1B,VAV3,ITIH4,PDPN,CD36,F8,GNAQ,CALM1,RASGRP1,CAP1,HSPA5,GNB1,RAC1,GNA13,SYK
REACTOME_PLATELET_AGGREGATION_PLUG_FORMATION	0.287948	0.37931	0.036907	-0.329971	-1.11958	31	GP1BB,GP9,BCAR1,COL1A2,AKT1,COL1A1,FN1,RAPGEF3
REACTOME_PLATELET_HOMEOSTASIS	0.480183	0.574692	0.0241603	0.251967	0.986212	70	GNG10,SLC8A2,GNG2,P2RX3,GNG5,PDE9A,SLC8A1,MAPK14,ITPR2,PDE5A,PRKG1,GNG3,GNG7,SRI,CALM1,ATP2B2,GNB1,ITPR1
REACTOME_POSITIVE_EPIGENETIC_REGULATION_OF_RRNA_EXPRESSION	3.58946e-16	5.40214e-15	1.0377	0.64995	2.71155	98	H4C6,H2BC17,H2AC14,H2BC3,H2AC4,H3C1,H2BC13,H3C12,H2BC11,H2BC5,H2AC8,H3C11,H2BC14,H4C4,H4C11,H4C3,H2BC7,H2BC10,POLR2K,H2BC4,H3C7,H4C9,H3-3A,H2BC6,H2BC12,H2BC8,H2AC6,TAF1A,H3C3,H4C13,SF3B1,H2BC21,H4C8,TAF1D,H2BC9,TBP,H3C2,SMARCA5,H2AC7
REACTOME_POST_TRANSLATIONAL_MODIFICATION_SYNTHESIS_OF_GPI_ANCHORED_PROTEINS	0.0729167	0.124351	0.0782806	-0.325835	-1.3106	68	LY6H,SPACA4,PSCA,PIGQ,SPRN,LYPD2,MSLN,LYPD6B,CNTN3,LY6D,PIGZ,PIGL,ART3,FOLR2,LY6E
REACTOME_POST_TRANSLATIONAL_PROTEIN_MODIFICATION	4.34956e-07	2.0424e-06	0.674963	0.269216	1.45645	1275	H4C6,H2BC17,H2AC14,IL6,H2BC3,H2AC4,H2BC13,H2AW,TAF9B,H2BC11,H2AC12,H2BC5,H2AC8,RAB38,H2AC16,MUC17,H2BC14,VNN1,H4C4,H4C11,RAB3C,H2AC13,H4C3,H2BC7,H2BC10,KDELR3,CAPZA1,H2AC15,H2BC4,UBE2B,NDC1,PSMA4,UBE2E1,FBXO30,COPS3,H4C9,H2BC6,XRCC4,ST3GAL6,PPP6C,CISH,H2BC12,H2BC8,H2AC6,COMMD8,STAMBPL1,RAB33A,PIGF,RAB21,RWDD3,RAB1A,GRIA1,ST8SIA4,PSMC2,ZRANB1,USO1,COPG2,H4C13,HNRNPC,USP28,ARSL,PCNA,PTEN,RAB2A,H2AC…
REACTOME_POTASSIUM_CHANNELS	0.498442	0.587205	0.0236115	0.256923	0.978696	61	GNG10,GNG2,KCNA2,GABBR2,GNG5,KCNH7,KCNJ2,KCNH4
REACTOME_POTENTIAL_THERAPEUTICS_FOR_SARS	0.767895	0.819633	0.0166429	0.210968	0.853361	83	TBK1,HSP90AA1,IFNGR1,AP2B1,SAP18,HSP90AB1,RBX1,IFNAR1,IFNGR2,FNTA,ROCK1,FKBP1A,ARID4A,ITGB1,KDM1A,ARID4B,HDAC2,NFE2L2,NR3C1,IL1R1,JAK1,RBBP7,TUBB,FKBP4,ITGA4,PHF21A,PTGES3,S1PR1,CUL3,JAK2,FXYD2,RCOR1,FXYD7,RIPK1
REACTOME_PRC2_METHYLATES_HISTONES_AND_DNA	1.93106e-16	2.98076e-15	1.04763	0.725767	2.81932	67	H4C6,H2BC17,H2AC14,H2BC3,H2AC4,H3C1,H2BC13,H3C12,H2BC11,H2BC5,H2AC8,H3C11,H2BC14,H4C4,H4C11,H4C3,H2BC7,H2BC10,H2BC4,H3C7,H4C9,H3-3A,H2BC6,H2BC12,H2BC8,H2AC6,H3C3,H4C13,H2BC21,H4C8,EED,H2BC9,H3C2
REACTOME_PRE_NOTCH_EXPRESSION_AND_PROCESSING	1.24647e-12	1.0005e-11	0.91012	0.596962	2.51022	103	H4C6,H2BC17,H2AC14,H2BC3,H2AC4,H3C1,H2BC13,H3C12,H2BC11,H2BC5,H2AC8,H3C11,H2BC14,H4C4,H4C11,H4C3,H2BC7,H2BC10,H2BC4,H3C7,H4C9,H3-3A,H2BC6,ST3GAL6,H2BC12,H2BC8,H2AC6,H3C3,H4C13,H2BC21,H4C8,H2BC9,H3C2,MAML2,H2AC7
REACTOME_PROCESSING_OF_CAPPED_INTRON_CONTAINING_PRE_MRNA	2.62087e-09	1.6435e-08	0.774939	0.421185	1.98762	240	SF3B6,MAGOH,POLR2K,NDC1,SF3B1,HNRNPC,HNRNPH2,THOC7,LSM2,MAGOHB,SNRPE,BCAS2,CWC15,UPF3B,POLR2G,WTAP,METTL14,PPIL1,POLR2B,SNRPG,AQR,HNRNPK,RANBP2,SLU7,CWC22,CSTF3,LSM6,U2AF1,CLP1,NUP58,CWC27,DHX9,DDX5,ZC3H11A,SNRPA1,EIF4A3,U2SURP,DDX46,YBX1,PRPF38A,PPWD1,CSTF2T,HNRNPA2B1,PCF11,CDC40,TRA2B,CDC5L,SF3B5,SNRNP35,SNW1,SNRPD2,SMNDC1,CSTF1,NUDT21,SNRPB,HSPA8,NUP37,CRNKL1,PRPF40A,RBM22,RBM8A,HNRNPA3,ZMAT5,…
REACTOME_PROCESSING_OF_DNA_DOUBLE_STRAND_BREAK_ENDS	7.52842e-11	5.26989e-10	0.839089	0.582875	2.41599	94	H4C6,H2BC17,H2BC3,H2BC13,H2BC11,H2BC5,H2BC14,H4C4,H4C11,H4C3,NBN,H2BC7,H2BC10,RFC3,RMI2,H2BC4,H4C9,H2BC6,H2BC12,H2BC8,H4C13,H2BC21,H4C8,H2BC9,EXO1,RPA2,UBA52,SUMO1,RFC4,BRCC3,UBB,UBC
REACTOME_PROGRAMMED_CELL_DEATH	4.96342e-07	2.29845e-06	0.659444	0.408819	1.89605	204	IL1A,LY96,CASP1,IL1B,H1-2,SDCBP,PSMA4,BMX,GZMB,CASP4,FAS,TLR4,PSMC2,TICAM2,CASP5,PSMA2,LMNB1,STK26,HSP90AA1,H1-3,H1-1,PSMA6,PSMB8,UBA52,TNFSF10,H1-5,CHMP4B,PSMB4,PSMA1,YWHAB,HMGB2,APIP,PRKCQ,MAPK1,PSMD12,DYNLL1,PSMD14,UBB,PSMA5,PSMA3,PSME1,UBC,PAK2,CASP3,OMA1,PSMD1,BIRC2,CASP7,RPS27A,PSMD6,BIRC3,FNTA,PSMC1,PSMC4,PSMB9,PSMB1,PMAIP1,CHMP2A,MLKL,ROCK1,CHMP2B,BCL2L11,FASLG,XIAP,DNM1L,RIPK3,APAF1,PSMA…
REACTOME_PROTEIN_FOLDING	0.0157199	0.0331372	0.153554	0.369515	1.50277	85	GNG10,PFDN2,CCNE2,GNG2,GNG5,VBP1,RGS6,XRN2,FBXL5,CCNE1,TCP1,CCT2,FBXO4,CCT4,TBCC,ARFGEF2,TBCA,CCT5,FBXW2,GNG3,GNG7,TUBB3,PFDN5,CCT6A,RGS9,DCAF7,GNAQ,CCT8,GNB1
REACTOME_PROTEIN_LOCALIZATION	0.0462819	0.0846859	0.0871888	0.28875	1.29517	157	TIMM9,TOMM5,SLC25A13,TIMM23,CAMLG,SEC61B,TOMM20,SEC61G,ACOT8,PEX3,UBA52,PEX7,HSPD1,NDUFB8,USP9X,GET3,AGPS,GRPEL1,COQ2,UBB,CAT,UBC,RPS27A,TOMM6,AGXT,TIMM17A,UBE2D3,HMOX1,HSPA9,GRPEL2,ZFAND6,PRNP,BAAT,IDH1,UBE2D1,VDAC1,UBE2D2,HSD17B4,CHCHD7,EMD,VAPA,ATP5MC1,ATAD1,HSCB,IDE,NUDT7,DNAJC19,SLC25A12,COX19,SCP2,HMGCL,MPV17
REACTOME_PROTEIN_PROTEIN_INTERACTIONS_AT_SYNAPSES	0.0701213	0.121302	0.0796703	-0.335206	-1.32225	62	PTPRF,DLG2,SYT10,NRXN3,SHANK2,DLG3,LRFN4,APBA2,LRRTM4,EPB41L1,GRM5,EPB41L2,SHARPIN,STX1A,GRIA4,SYT12,LRRTM2,PPFIA3,STXBP1,HOMER1,EPB41L5,NRXN1,SLITRK2,SHANK1,PTPRS,PPFIBP1
REACTOME_PROTEIN_UBIQUITINATION	4.39576e-09	2.64625e-08	0.761461	0.588487	2.35717	78	H2BC17,H2BC3,H2BC13,H2BC11,H2BC5,H2BC14,H2BC7,H2BC10,H2BC4,UBE2B,UBE2E1,H2BC6,H2BC12,H2BC8,PCNA,H2BC9,UCHL3,UBA52,UBE2K,USP9X,UBE2W,UBE2C,UBB,RAD18,UBC,RPS27A,UBE2H,UBE2A,UBE2D3,USP7,WDR61,WAC,UBE2D1,UBE2D2,BCL10,H2BC15,HLTF,UBE2L3,CDC73,CTR9,RNF144A
REACTOME_PTEN_REGULATION	4.64972e-05	0.000152958	0.557332	0.410534	1.80037	135	PSMA4,LAMTOR3,PSMC2,PTEN,PSMA2,ATF2,EED,PSMA6,PSMB8,UBA52,LAMTOR5,PSMB4,PSMA1,RNF2,RRAGC,MAPK1,PSMD12,PSMD14,UBB,PSMA5,PSMA3,PSME1,UBC,PSMD1,RPS27A,PSMD6,RRAGB,PSMC1,TNKS2,PSMC4,PSMB9,PSMB1,TNRC6C,RRAGD,USP7,SUZ12,PHC3,RHEB,XIAP,PREX2,RNF146,KDM1A,HDAC2,PSMA7,EGR1,AGO4,TRIM27,EZH2,CBX8,LAMTOR1,PSMC6,PSMD8,PPARG,PSME4,LAMTOR2,RBBP7,PSMD11,PSMD5,PHC1,CSNK2B,PSMD7,PSMB7,PSMB6,PSMB3,SEM1,CSNK2A1,RRAG…
REACTOME_PYRUVATE_METABOLISM_AND_CITRIC_ACID_TCA_CYCLE	0.378889	0.472238	0.0284501	0.28107	1.04034	53	MPC1,ADHFE1,SDHB,DLAT,DLD,SLC16A1,GLO1,ME1,LDHA,LDHAL6A,VDAC1,SDHC,PDHX,SUCLG2,SDHD,FH,ME2
REACTOME_RAB_GEFS_EXCHANGE_GTP_FOR_GDP_ON_RABS	0.112427	0.176253	0.0553809	0.303768	1.24562	88	RAB38,RAB21,RAB1A,RAB8B,RAB39B,DENND4A,RAB5A,TRAPPC13,TRAPPC6B,SBF2,DENND5A,RAB9A,RAB32,RAB7A,TRAPPC2L,CHM,RABGEF1,DENND2D,GDI2,RAB12,RAB27A,RAB14,RAB39A,RAB18,RAB8A,RAB3IP,TRAPPC8,CCZ1,RIC1,DENND4C,RAB5C,DENND1B,YWHAE,CHML,TRAPPC11,TRAPPC1,RAB5B
REACTOME_RAB_GERANYLGERANYLATION	0.0366972	0.0688216	0.101118	0.371205	1.42296	63	RAB38,RAB3C,RAB33A,RAB21,RAB1A,RAB2A,RAB8B,RAB39B,RAB5A,RABGGTB,RAB9A,RAB32,RAB7A,PTP4A2,CHM,RAB12,RAB27A,RAB14,RAB22A,RAB39A,RAB18,RAB11A,RAB2B,RAB8A,RAB37,RAB20,RAB33B,RAB29,RAB5C
REACTOME_RAB_REGULATION_OF_TRAFFICKING	0.071126	0.121988	0.0704484	0.297703	1.27969	119	RAB38,RAB33A,RAB21,RAB1A,MAP1LC3B,RAB8B,RAB39B,DENND4A,RAB5A,GABARAPL2,TRAPPC13,TRAPPC6B,SBF2,OPTN,DENND5A,RAB9A,TBC1D15,RAB32,RAB7A,TRAPPC2L,CHM,RABGEF1,TBC1D7,DENND2D,GDI2,RAB12,GABARAP,RAB27A,RAB14,RAB39A,RAB18,RAB11A,RAB8A,RAB3IP,TRAPPC8,CCZ1,RAB33B,RIC1,DENND4C,RAB5C,DENND1B
REACTOME_RAC1_GTPASE_CYCLE	0.619772	0.688794	0.0242919	-0.201313	-0.941179	173	ARHGAP39,EPHA2,PIK3R2,ARHGAP33,NOXA1,ARHGAP42,PAK6,ARHGAP44,MCF2L,PAK4,BCR,WASL,CDC42EP4,BAIAP2,CDC42BPA,IQGAP3,FARP2,CHN2,ARHGAP23,PIK3R3,CDC42EP1,ARHGEF4,ARHGAP32,FERMT2,ARHGEF5,MCAM,NISCH,NCKAP1,SRGAP3,NHS
REACTOME_RAC2_GTPASE_CYCLE	0.653348	0.716422	0.022698	-0.217952	-0.910713	84	ARHGAP39,EPHA2,PIK3R2,ARHGAP42,PAK4,BCR,CDC42EP4,PIK3R3,CDC42EP1,ARHGAP32,MCAM,NCKAP1,NHS,DSG2,VAV2,STBD1,GIT1,PLD2,ARHGAP21,OPHN1,ABR,CAV1,RACGAP1
REACTOME_RAC3_GTPASE_CYCLE	0.565017	0.646655	0.0252953	-0.225831	-0.948025	88	ARHGAP39,EPHA2,PIK3R2,NOXA1,ARHGAP42,PAK4,BCR,RAC3,BAIAP2,CDC42EP1,ARHGAP32,FERMT2,MCAM,NCKAP1,NHS,DSG2,VAV2,STBD1,GIT1,ARHGAP21,OPHN1,ABR,CAV1,RACGAP1
REACTOME_RAF_ACTIVATION	0.489672	0.583727	0.0239993	0.291148	0.978252	33	NRAS,YWHAB,KRAS,BRAF,PPP1CC,CALM1,MARK3,PPP2R5C,PPP1CB,SHOC2,JAK2,RAF1,BRAP,PPP2R5D
REACTOME_RECOGNITION_AND_ASSOCIATION_OF_DNA_GLYCOSYLASE_WITH_SITE_CONTAINING_AN_AFFECTED_PURINE	1.8148e-15	2.32449e-14	1.00732	0.770419	2.81977	50	H4C6,H2BC17,H2AC14,H2BC3,H2AC4,H2BC13,H2BC11,H2BC5,H2AC8,H2BC14,H4C4,H4C11,H4C3,H2BC7,H2BC10,H2BC4,NEIL3,H4C9,H2BC6,H2BC12,H2BC8,H2AC6,H4C13,H2BC21,H4C8,H2BC9
REACTOME_RECOGNITION_OF_DNA_DAMAGE_BY_PCNA_CONTAINING_REPLICATION_COMPLEX	0.00217537	0.00544257	0.431708	0.562703	1.84785	30	RFC3,UBE2B,PCNA,RPA2,UBA52,RFC4,RBX1,UBB,RAD18,UBC,CUL4B,RPS27A,RFC5,DTL,RFC2,POLD3,WDR48
REACTOME_RECRUITMENT_OF_MITOTIC_CENTROSOME_PROTEINS_AND_COMPLEXES	0.996612	0.996612	0.0162349	-0.143603	-0.595324	80	NINL,CEP72,CSNK1E,CETN2,ODF2,TUBB4A,DCTN1,HAUS5,MZT2A,CEP41,PLK1,HAUS7,CEP164,TUBG2,PCNT,CCP110,ALMS1,CEP250,TUBGCP2,CEP78,DYNC1H1,PPP2R1A,CSNK1D,TUBB4B,TUBGCP4,NME7
REACTOME_RECRUITMENT_OF_NUMA_TO_MITOTIC_CENTROSOMES	0.996087	0.996612	0.0165178	-0.14754	-0.619364	88	NINL,CEP72,CSNK1E,CETN2,ODF2,TUBB4A,DCTN1,TUBB2A,HAUS5,MZT2A,CEP41,PLK1,HAUS7,CEP164,TUBA3D,TUBG2,PCNT,CCP110,ALMS1,CEP250,TUBGCP2,CEP78,DYNC1H1,PPP2R1A,CSNK1D,TUBB4B,TUBGCP4,NME7,TUBB6
REACTOME_RECYCLING_PATHWAY_OF_L1	0.949784	0.964199	0.0162547	-0.190789	-0.687356	40	AP2S1,RPS6KA2,DNM1,TUBB4A,AP2A2,RPS6KA4,TUBB2A,TUBA3D,RPS6KA6,EZR,RPS6KA5
REACTOME_REGULATED_NECROSIS	9.89764e-05	0.000315258	0.538434	0.523609	1.95907	56	IL1A,CASP1,IL1B,SDCBP,GZMB,CASP4,FAS,CASP5,HSP90AA1,UBA52,TNFSF10,CHMP4B,UBB,UBC,CASP3,BIRC2,RPS27A,BIRC3,CHMP2A,MLKL,CHMP2B,FASLG,XIAP,RIPK3,HMGB1,CHMP4A,CYCS,CFLAR,PELI1,IRF2,CASP8
REACTOME_REGULATION_OF_CHOLESTEROL_BIOSYNTHESIS_BY_SREBP_SREBF	0.00977319	0.0214725	0.198584	0.433161	1.6147	55	INSIG2,MTF1,SEC24A,GPAM,IDI1,SMARCD3,CHD9,SEC24D,TGS1,SC5D,NFYC,HMGCR,SEC24B,TBL1XR1,NFYB,RAN,NFYA,MED1,ELOVL6,GGPS1
REACTOME_REGULATION_OF_EXPRESSION_OF_SLITS_AND_ROBOS	1.40721e-21	1.05892e-19	1.20398	0.616682	2.78144	163	RPS4Y1,RPL39,RPL34,MAGOH,RPL22L1,PSMA4,RPS15A,RPL37,RPS25,RPL23,RPS13,RPS27,PSMC2,RPL9,RPS26,RPS18,RPS3A,PSMA2,RPL26,MAGOHB,RPS21,RPS17,UPF3B,RPL30,RPS12,UPF2,RPL26L1,RPS29,RPL35A,RPS11,RPL24,PSMA6,RPL15,PSMB8,RPL37A,RPL32,RPL17,UBA52,RPS20,RPS10,RPL36AL,RPS6,RPL29,RPL36A,RPS23,RPL28,RPL21,PSMB4,PSMA1,RPS4X,RPL11,RPS16,RPL27,ETF1,RPS8,RPL12,PSMD12,PSMD14,RPL31,RBX1,UBB,PSMA5,PSMA3,EIF4A3,PSME1,UB…
REACTOME_REGULATION_OF_GLUCOKINASE_BY_GLUCOKINASE_REGULATORY_PROTEIN	0.442354	0.533772	0.0256908	0.301523	1.00751	32	NDC1,RANBP2,NUP58,NUP37,SEC13,NUP153,NUP98,TPR,NUP93,NUP160,NUP35,NUP54,POM121C,NUP133,NUP188,NUP62
REACTOME_REGULATION_OF_HMOX1_EXPRESSION_AND_ACTIVITY	2.26264e-07	1.09847e-06	0.690132	0.584514	2.24064	63	PSMA4,PSMC2,PSMA2,PSMA6,SKP1,PSMB8,UBA52,PSMB4,PSMA1,PSMD12,PSMD14,RBX1,UBB,PSMA5,CUL1,PSMA3,BACH1,PSME1,UBC,PSMD1,RPS27A,PSMD6,PSMC1,PSMC4,PSMB9,PSMB1,HMOX1,PSMA7,NFE2L2,HM13,PSMC6,PSMD8,PSME4,PSMD11,PSMD5,CSNK2B,PSMD7,PSMB7,PSMB6,PSMB3,SEM1,CSNK2A1,CUL3,PSMB5,PSMD9,CSNK2A2,PSMB2,PSME2
REACTOME_REGULATION_OF_HSF1_MEDIATED_HEAT_SHOCK_RESPONSE	0.00244029	0.00607047	0.431708	0.428838	1.70439	75	HSPA13,NDC1,HSPH1,HSPA14,RPA2,RANBP2,HSPA4,NUP58,DNAJB1,HSPA1A,MAPK1,HSPA1B,UBB,HSPA8,HSPA1L,NUP37,HSPA9,BAG3,SEC13,HSPA2,GSK3B,HSPA5,NUP153,ST13,NUP98,HSPA6,DNAJB6,TPR,SIRT1,YWHAE,MRPL18,BAG5,FKBP4,DNAJC7,NUP93,RPA1,HIKESHI,NUP160
REACTOME_REGULATION_OF_INSULIN_LIKE_GROWTH_FACTOR_IGF_TRANSPORT_AND_UPTAKE_BY_INSULIN_LIKE_GROWTH_FACTOR_BINDING_PROTEINS_IGFBPS	0.00168386	0.00429527	0.45506	-0.391519	-1.65625	92	CCN1,FSTL1,EVA1A,IGFALS,VWA1,MXRA8,IGFBP5,SPARCL1,IGFBP2,IGFBP3,LAMB2,MSLN,IGFBP7,WFS1,FAM20C,FSTL3,ANO8,C4A,GOLM1,LAMC1,GAS6,APOE,MMP2,KLK2,PNPLA2,BMP4,IGFBP4,FN1,QSOX1,PAPPA,SPP2,LTBP1
REACTOME_REGULATION_OF_INSULIN_SECRETION	0.380935	0.473807	0.0281733	0.273238	1.04084	61	GNG10,RAP1A,GNG2,GNG5,CACNA1E,ACSL4,IQGAP1,CACNA1C,PRKACB,ITPR2,FFAR1,GNG3,GNG7,CD36,GNAQ,PRKAR1B,GNB1,ITPR1,AHCYL1
REACTOME_REGULATION_OF_LIPID_METABOLISM_BY_PPARALPHA	0.00478215	0.0113206	0.279866	0.372784	1.58213	110	MED31,GLIPR1,MED7,MTF1,MED4,SMARCD3,ACSL1,NR1D1,MED23,APOA2,CHD9,ACADM,SULT2A1,TGS1,RGL1,THRAP3,MED13L,NFYC,HMGCR,FAM120B,TBL1XR1,MED20,NFYB,MED11,CDK19,ME1,MED28,ARNTL,MED13,AHRR,CD36,NFYA,MED19,ALAS1,MED29,MED1,NRF1,NCOA3,MED18,TXNRD1,PPARG,CREBBP,MED21,MED26,CARM1,MED17,CYP7A1,MED6,PLIN2,MED27,MED12,SP1,TBL1X,GPS2,HMGCS1
REACTOME_REGULATION_OF_MRNA_STABILITY_BY_PROTEINS_THAT_BIND_AU_RICH_ELEMENTS	2.80529e-07	1.3403e-06	0.674963	0.516239	2.09948	85	PSMA4,PSMC2,PSMA2,PSMA6,PSMB8,UBA52,PSMB4,PSMA1,YWHAB,HSPA1A,MAPK14,PSMD12,PSMD14,UBB,PSMA5,PSMA3,PSME1,UBC,XPO1,PSMD1,RPS27A,PSMD6,PSMC1,PSMC4,PSMB9,PSMB1,HSPA8,XRN1,DCP1A,EXOSC4,TNFSF13,ANP32A,EXOSC9,EXOSC1,PSMA7,HNRNPD,DIS3,PSMC6,PSMD8,PSME4,PSMD11,PSMD5,TNPO1,YWHAZ,PSMD7,PSMB7,DCP2,PSMB6,PSMB3,SEM1,ELAVL1,PSMB5,PSMD9,PSMB2,PSME2
REACTOME_REGULATION_OF_PLK1_ACTIVITY_AT_G2_M_TRANSITION	0.288588	0.379323	0.0328066	0.26659	1.08672	86	BORA,PLK4,HSP90AA1,SKP1,DCTN3,UBA52,NEDD1,OPTN,DYNLL1,UBB,CUL1,MAPRE1,UBC,CNTRL,RPS27A,AURKA,CCNB1,CEP70,PPP1R12A,CDK1,HAUS1,CEP135,RAB8A,PCM1,CEP290,CEP63
REACTOME_REGULATION_OF_PTEN_GENE_TRANSCRIPTION	0.136339	0.207262	0.051016	0.326513	1.23607	59	LAMTOR3,PTEN,ATF2,EED,LAMTOR5,RNF2,RRAGC,MAPK1,RRAGB,RRAGD,SUZ12,PHC3,RHEB,KDM1A,HDAC2,EGR1,EZH2,CBX8,LAMTOR1,PPARG,LAMTOR2,RBBP7
REACTOME_REGULATION_OF_PTEN_STABILITY_AND_ACTIVITY	2.04082e-05	7.10159e-05	0.57561	0.520854	2.02331	67	PSMA4,PSMC2,PTEN,PSMA2,PSMA6,PSMB8,UBA52,PSMB4,PSMA1,PSMD12,PSMD14,UBB,PSMA5,PSMA3,PSME1,UBC,PSMD1,RPS27A,PSMD6,PSMC1,TNKS2,PSMC4,PSMB9,PSMB1,XIAP,PREX2,RNF146,PSMA7,TRIM27,PSMC6,PSMD8,PSME4,PSMD11,PSMD5,CSNK2B,PSMD7,PSMB7,PSMB6,PSMB3,SEM1,CSNK2A1,PSMB5,PSMD9,CSNK2A2,USP13,PSMB2,PSME2
REACTOME_REGULATION_OF_RAS_BY_GAPS	5.49409e-05	0.000179752	0.557332	0.4957	1.91931	66	PSMA4,PSMC2,RASA2,NRAS,PSMA2,PSMA6,PSMB8,UBA52,PSMB4,PSMA1,PSMD12,PSMD14,RBX1,UBB,PSMA5,PSMA3,PSME1,UBC,KRAS,PSMD1,RPS27A,PSMD6,PSMC1,PSMC4,PSMB9,PSMB1,RASA1
REACTOME_REGULATION_OF_RUNX2_EXPRESSION_AND_ACTIVITY	4.15275e-05	0.000138887	0.557332	0.507613	1.97188	67	PSMA4,PSMC2,PSMA2,PSMA6,SKP1,PSMB8,UBA52,PSMB4,PSMA1,STAT1,PSMD12,PSMD14,RBX1,UBB,PSMA5,CUL1,PSMA3,PSME1,UBC,PSMD1,RPS27A,PSMD6,PSMC1,PSMC4,PSMB9,PSMB1,PSMA7,GSK3B,NR3C1,PSMC6,FBXW7,PSMD8,PSME4,PSMD11,PSMD5
REACTOME_REGULATION_OF_RUNX3_EXPRESSION_AND_ACTIVITY	1.67831e-05	5.94319e-05	0.57561	0.556147	2.07316	55	PSMA4,PSMC2,PSMA2,PSMA6,PSMB8,UBA52,PSMB4,PSMA1,PSMD12,PSMD14,UBB,PSMA5,PSMA3,PSME1,UBC,PSMD1,RPS27A,PSMD6,PSMC1,PSMC4,PSMB9,PSMB1,PSMA7,PSMC6,PSMD8,MDM2,PSMD11,PSMD5,PSMD7,PSMB7,PSMB6,PSMB3,SEM1,PSMB5,PSMD9,PSMB2,SMURF2,PSME2,EP300
REACTOME_REGULATION_OF_TNFR1_SIGNALING	0.0667904	0.117224	0.0747094	0.408616	1.38838	35	CHUK,TNF,TRAF1,UBA52,SPPL2A,TAX1BP1,CYLD,UBB,UBC,BIRC2,RPS27A,BIRC3,TNFAIP3
REACTOME_REGULATION_OF_TP53_ACTIVITY	0.0450685	0.0829701	0.0883886	0.289301	1.29764	157	TAF9B,NBN,TAF9,RFC3,RMI2,TP53INP1,SETD9,EXO1,TBP,RPA2,UBA52,TAF7L,TAF13,PRDM1,RFC4,MAPK14,TAF15,UBB,UBC,TAF12,MAP2K6,RPS27A,SGK1,AURKA,ING2,AURKB,TAF7,TAF10,RICTOR,RHNO1,USP7,PRKAG1,MAPKAP1,PIP4P1,RFC5,CCNG1,CDK1,RAD1,TPX2,RFC2,HDAC2,PIP4K2C,TAF2,TOPBP1,KAT6A,CCNA1,HIPK1,PRKAA1,PPP2R5C,MDM2,RBBP7,BANP,MDM4,RNF34,BRIP1,CSNK2B,TAF1,TP53RK,MEAF6,DNA2,PLK3,RFFL,RPA1,HUS1,PHF20
REACTOME_REGULATION_OF_TP53_ACTIVITY_THROUGH_ACETYLATION	0.982881	0.988795	0.0136367	0.172172	0.565395	30	MAP2K6,ING2,PIP4P1,HDAC2,PIP4K2C,KAT6A,RBBP7,MEAF6,PIP4K2A,EP300,BRPF3,HDAC1,BRPF1,RBBP4
REACTOME_REGULATION_OF_TP53_ACTIVITY_THROUGH_PHOSPHORYLATION	0.00852575	0.0190799	0.208827	0.374105	1.54165	91	TAF9B,NBN,TAF9,RFC3,RMI2,TP53INP1,EXO1,TBP,RPA2,UBA52,TAF7L,TAF13,RFC4,MAPK14,TAF15,UBB,UBC,TAF12,RPS27A,AURKA,AURKB,TAF7,TAF10,RHNO1,PRKAG1,RFC5,RAD1,TPX2,RFC2,TAF2,TOPBP1,CCNA1,HIPK1,PRKAA1,MDM2,MDM4,BRIP1,CSNK2B,TAF1,TP53RK,DNA2,PLK3,RPA1,HUS1,CSNK2A1,HIPK2,CCNA2,RMI1,RPA3,CSNK2A2,TAF3
REACTOME_REGULATION_OF_TP53_EXPRESSION_AND_DEGRADATION	0.204558	0.290434	0.0411526	0.347971	1.19516	37	UBA52,PRDM1,UBB,UBC,RPS27A,SGK1,RICTOR,USP7,MAPKAP1,CCNG1,CDK1,CCNA1,PPP2R5C,MDM2,MDM4,RNF34,RFFL,PHF20
REACTOME_REPRODUCTION	1.4274e-14	1.44579e-13	0.975995	0.588559	2.54408	123	H4C6,H2BC17,H2AC14,H2BC3,H2AC4,H3C1,H2BC13,H3C12,H2BC11,H2BC5,H2AC8,H3C11,H2BC14,H4C4,SYCE3,H4C11,H4C3,NBN,H2BC7,H2BC10,H2BC4,H3C7,H4C9,H3-3A,H2BC6,H2BC12,H2BC8,H2AC6,H3C3,H4C13,LMNB1,H2BC21,H4C8,H2BC9,H3C2,RPA2,STAG1,SYCP1,H2AC7,H3C10,IZUMO1,SYCE2
REACTOME_RESOLUTION_OF_ABASIC_SITES_AP_SITES	0.641696	0.706218	0.0199472	0.259216	0.890319	37	RFC3,PCNA,RPA2,RFC4,RFC5,RFC2,POLD3,APEX1,TDG,POLE3,POLB,POLE2,RPA1,LIG3,RPA3
REACTOME_RESOLUTION_OF_D_LOOP_STRUCTURES	0.795568	0.840231	0.0165852	0.234975	0.793485	34	NBN,RMI2,EXO1,EME1
REACTOME_RESOLUTION_OF_SISTER_CHROMATID_COHESION	0.100247	0.16136	0.0587625	0.287842	1.23584	118	SPDL1,NUF2,CENPS,RPS27,RANBP2,STAG1,ZWILCH,BUB1,DYNLL1,MAPRE1,XPO1,PDS5B,CCNB1,AURKB,CENPC,NUP37,TUBB3,CENPE,CENPQ,CDK1,PPP1CC,AHCTF1,DYNC1I1,SEC13,RAD21,WAPL,PDS5A,PMF1,SMC3,NDC80,TAOK1,STAG2,CENPU,NUP98,NSL1
REACTOME_RESPIRATORY_ELECTRON_TRANSPORT	1.59367e-06	6.70903e-06	0.643552	0.489623	2.05886	103	NDUFB3,NDUFB4,NDUFA12,NDUFV2,SDHB,NDUFS4,UQCR10,MT-CO1,COX7C,UQCRB,NDUFA2,NDUFAF7,NDUFB1,NDUFAF2,UQCRH,MT-CO3,MT-CO2,NDUFB8,NDUFB6,NDUFS5,NDUFB5,COX7A2L,NDUFA4,UQCRC2,NDUFAB1,MT-ND1,NDUFAF4,TMEM126B,MT-ND3,ETFA,COQ10B,NDUFA1,UQCRQ,COX14,MT-ND2,COX18,NDUFA6,LRPPRC,COX6C,SDHC,MT-ND4,TMEM186,COX5B,SDHD,CYCS,COX20,MT-CYB,COX19,MT-ND5,NDUFB9,NDUFA8,NDUFS1
REACTOME_RESPIRATORY_ELECTRON_TRANSPORT_ATP_SYNTHESIS_BY_CHEMIOSMOTIC_COUPLING_AND_HEAT_PRODUCTION_BY_UNCOUPLING_PROTEINS	3.31913e-08	1.75273e-07	0.719513	0.491087	2.12878	125	NDUFB3,NDUFB4,NDUFA12,NDUFV2,SDHB,ATP5PB,NDUFS4,UQCR10,MT-CO1,COX7C,UQCRB,NDUFA2,NDUFAF7,NDUFB1,MT-ATP8,ATP5ME,NDUFAF2,UQCRH,MT-CO3,MT-CO2,NDUFB8,NDUFB6,SLC25A27,NDUFS5,NDUFB5,COX7A2L,NDUFA4,UQCRC2,NDUFAB1,MT-ND1,ATP5F1E,ATP5F1C,NDUFAF4,TMEM126B,MT-ND3,ETFA,MT-ATP6,COQ10B,NDUFA1,UQCRQ,ATP5PO,ATP5PD,COX14,MT-ND2,COX18,NDUFA6,LRPPRC,COX6C,SDHC,ATP5PF,ATP5MC3,MT-ND4,SLC25A14,TMEM186,ATP5MC1,COX5B,SD…
REACTOME_RESPONSE_OF_EIF2AK4_GCN2_TO_AMINO_ACID_DEFICIENCY	1.08829e-18	4.09468e-17	1.11466	0.674301	2.82156	100	RPS4Y1,RPL39,RPL34,RPL22L1,RPS15A,RPL37,RPS25,RPL23,RPS13,RPS27,RPL9,RPS26,RPS18,RPS3A,RPL26,RPS21,RPS17,ATF2,RPL30,RPS12,RPL26L1,RPS29,RPL35A,RPS11,RPL24,RPL15,RPL37A,RPL32,EIF2S3,RPL17,UBA52,RPS20,RPS10,RPL36AL,RPS6,RPL29,RPL36A,RPS23,RPL28,RPL21,IMPACT,RPS4X,RPL11,RPS16,RPL27,RPS8,RPL12,RPL31,EIF2S2,RPS24,RPS27A,RPL41,RPL10,RPL7,RPS7,RPS5,RPL27A,FAU,RPL10A,RPL18A,RPS14,RPL4
REACTOME_RESPONSE_TO_ELEVATED_PLATELET_CYTOSOLIC_CA2	0.113971	0.17821	0.0551036	0.288764	1.22223	108	TMSB4X,SELENOP,PF4,SRGN,F13A1,LAMP2,ORM2,PLG,PLEK,ITIH3,ORM1,STXBP3,PRKCG,PFN1,SERPINA1,ANXA5,CDC37L1,PPIA,CALU,TMX3,MANF,ITIH4,CD36,F8,CALM1,CAP1,HSPA5
REACTOME_RETROGRADE_TRANSPORT_AT_THE_TRANS_GOLGI_NETWORK	0.982717	0.988795	0.0136203	0.1702	0.617129	48	SCOC,VAMP4,VAMP3,RAB9A,TMF1,M6PR,RIC1,VPS54,GOLGA4,STX6,VTI1A,IGF2R,GCC2,GCC1,TGOLN2,SYS1,NAA38,NSF,COG5,COG3,NAA30,ARL1,NAPA,RABEPK
REACTOME_RET_SIGNALING	0.305537	0.399856	0.0356608	-0.325136	-1.10318	31	GRB7,PIK3R2,NRTN,PIK3R3,GDNF,PSPN,DOK2
REACTOME_RHOA_GTPASE_CYCLE	0.221579	0.305942	0.044361	-0.24384	-1.10841	142	ARHGAP39,RHPN1,RTKN,PCDH7,PIK3R2,ARHGAP42,ARHGEF17,JUP,ARHGAP44,MCF2L,BCR,OBSCN,PLEKHG5,IQGAP3,ARHGAP23,AAAS,ARHGEF4,ARHGAP32,ARHGEF5,DDRGK1,ARHGEF10L,MCAM,ARHGEF1,VAV2,FARP1,ARHGAP4,STBD1,ARHGAP21,OPHN1,CAVIN1,ABR,CAV1,RACGAP1,C1QBP,CIT,TJP2,ARHGEF18,DAAM1,ARAP1,ARHGAP22
REACTOME_RHOBTB_GTPASE_CYCLE	0.0176252	0.0362197	0.147705	0.461246	1.56721	35	HNRNPC,HSP90AA1,COPS2,PHIP,TWF1,COPS4,CCT2,HSP90AB1,TRA2B,PDE5A,ROCK1,TXNL1,CCT6A
REACTOME_RHOB_GTPASE_CYCLE	0.0274276	0.0534349	0.129015	-0.359003	-1.44041	67	ARHGAP39,RTKN,PCDH7,PIK3R2,ARHGEF17,JUP,MCF2L,BCR,IQGAP3,ARHGAP32,ARHGEF5,ARHGEF10L,MCAM,ARHGEF1,VAV2,ARHGAP21,OPHN1,CAVIN1,ABR,CAV1,RHOB,RACGAP1,CIT,TJP2
REACTOME_RHOC_GTPASE_CYCLE	0.0681108	0.118848	0.0814078	-0.321767	-1.30823	72	CCDC187,ARHGAP39,RTKN,ARHGEF17,JUP,MCF2L,BCR,IQGAP3,ARHGAP32,ARHGEF5,ARHGEF10L,MCAM,ARHGEF1,VAV2,ARHGAP21,OPHN1,CAVIN1,ABR,CAV1,RACGAP1,C1QBP,CIT,TJP2
REACTOME_RHOD_GTPASE_CYCLE	0.354339	0.447196	0.0327584	-0.278339	-1.05909	52	ARHGAP39,PLXNB1,PIK3R2,RHOD,HINT2,PAK6
REACTOME_RHOF_GTPASE_CYCLE	0.615099	0.68827	0.0205222	0.260242	0.905928	39	LMNB1,DIAPH2,SNAP23,VAMP3,TOR1AIP1,RAB7A,PIK3R1,SENP1
REACTOME_RHOG_GTPASE_CYCLE	0.771638	0.820158	0.0197628	-0.209908	-0.851964	71	ARHGAP39,EPHA2,ARHGEF16,MCF2L,PAK4,ITSN1,LETM1,CDC42EP1,ARHGAP32,ARHGEF5,MCAM,DSG2,VAV2,NDUFS3,STBD1,ARHGAP21,OPHN1,CAV1
REACTOME_RHOH_GTPASE_CYCLE	0.254545	0.342811	0.0361865	0.336795	1.14435	35	RHOH,VAMP3,ARHGDIB,OSBPL11,RAB7A,LCK,PAK2,FAM91A1,STOM,ROCK1,TFRC,UACA,LAMTOR1
REACTOME_RHOJ_GTPASE_CYCLE	0.676188	0.737437	0.0215215	-0.231921	-0.882464	52	PIK3R2,JUP,SCRIB,PAK4,WASL,CDC42BPA,IQGAP3,CDC42EP1,ARHGAP32
REACTOME_RHOQ_GTPASE_CYCLE	0.340889	0.432944	0.0335126	-0.271547	-1.06139	58	ARHGAP33,JUP,SCRIB,PAK4,ITSN1,WASL,OBSCN,CDC42EP4,CDC42BPA,IQGAP3,CDC42EP1,ARHGAP32
REACTOME_RHOU_GTPASE_CYCLE	0.812933	0.854076	0.0185917	-0.223167	-0.798637	39	EPHA2,PIK3R2,DLG5,PAK4,WDR6,MYO6
REACTOME_RHOV_GTPASE_CYCLE	0.317057	0.413135	0.0347046	-0.306679	-1.08541	37	EPHA2,PAK6,DLG5,PAK4,WASL,WDR6,PARD6B,SH3RF1,RHOV,GIT1,SPTAN1,CCP110,SPTBN1
REACTOME_RHO_GTPASES_ACTIVATE_FORMINS	0.596277	0.67095	0.0202699	0.215407	0.94056	132	SPDL1,NUF2,CENPS,RPS27,DIAPH2,RANBP2,ZWILCH,BUB1,DYNLL1,CDC42,MAPRE1,PFN1,XPO1,AURKB,CENPC,NUP37,TUBB3,CENPE,CENPQ,PPP1CC,AHCTF1,DYNC1I1,ITGB1,SEC13,RAC1,PMF1,NDC80,TAOK1,CENPU,NUP98,NSL1
REACTOME_RHO_GTPASES_ACTIVATE_PKNS	2.00411e-14	1.96769e-13	0.975995	0.64869	2.63815	85	H4C6,H2BC17,H2AC14,H2BC3,H2AC4,H3C1,H2BC13,H3C12,H2BC11,H2BC5,H2AC8,H3C11,H2BC14,H4C4,H4C11,H4C3,H2BC7,H2BC10,H2BC4,H3C7,H4C9,H3-3A,H2BC6,H2BC12,H2BC8,H2AC6,H3C3,H4C13,MYL12B,H2BC21,H4C8,H2BC9,H3C2
REACTOME_RHO_GTPASES_ACTIVATE_WASPS_AND_WAVES	0.0657382	0.11597	0.0753642	0.406225	1.3889	36	ABI1,WASF3,ARPC5,ARPC3,ACTR2,BTK,MAPK1,CDC42,ACTR3,ARPC2,BRK1,WIPF1,NCK1,RAC1
REACTOME_RHO_GTPASE_CYCLE	0.315294	0.411729	0.0389671	-0.199813	-1.03675	425	CCDC187,GRB7,ARHGAP39,EPHA2,RHPN1,PLXNB1,RTKN,PCDH7,PIK3R2,ARHGAP33,RHOD,NOXA1,HINT2,ARHGEF16,ARHGAP42,ARHGEF17,MUC13,PAK6,JUP,SCRIB,DLG5,ARHGAP44,MCF2L,PAK4,BCR,ITSN1,CDC42EP5,RAC3,PLEKHG4B,WASL,UBXN11,PTPN13,OBSCN,CDC42EP4,PLEKHG5,BAIAP2,LETM1,CDC42BPA,WDR6,IQGAP3,FARP2,CHN2,ARHGAP23,AAAS,PIK3R3,PLXND1,CDC42EP1,ARHGEF4,ARHGAP32,SEMA4F,FERMT2,ARHGEF5,LRRC1,DSP,PKP4,PARD6B,MYO6,DDRGK1,ARHGEF10L,C…
REACTOME_RHO_GTPASE_EFFECTORS	3.57391e-09	2.17322e-08	0.774939	0.392822	1.90337	303	H4C6,H2BC17,H2AC14,H2BC3,H2AC4,H3C1,S100A8,H2BC13,H3C12,H2BC11,H2BC5,H2AC8,SPDL1,H3C11,H2BC14,H4C4,H4C11,H4C3,H2BC7,H2BC10,S100A9,NUF2,H2BC4,H3C7,H4C9,H3-3A,H2BC6,H2BC12,H2BC8,H2AC6,CENPS,RPS27,ABI1,H3C3,CYBB,H4C13,MYL12B,WASF3,H2BC21,H4C8,ARPC5,DIAPH2,ARPC3,H2BC9,H3C2,RANBP2,ZWILCH,H2AC7,BUB1,YWHAB,ACTR2,H3C10,BTK,IQGAP1,MAPK14,MAPK1,DYNLL1,CDC42,MAPRE1,PFN1,PAK2,XPO1,H2AC20,ACTR3,AURKB,KIF5B,CE…
REACTOME_RMTS_METHYLATE_HISTONE_ARGININES	2.80864e-09	1.7431e-08	0.774939	0.593767	2.35329	74	H4C6,H2AC14,H2AC4,H3C1,H2AW,H3C12,H2AC12,H2AC8,H3C11,H2AC16,H4C4,H4C11,H2AC13,H4C3,H2AC15,H3C7,H4C9,H2AC6,H3C3,H4C13,H2AC17,H4C8,H3C2,SMARCD3,H2AC7,H3C10,H2AC11,H2AC20,H2AC21,ARID2,H4C15,H4C1,H2AZ1,H3C13,H4C14,H4-16,SMARCE1,H4C5,ACTL6A,PBRM1
REACTOME_RNA_POLYMERASE_III_TRANSCRIPTION	0.691943	0.751895	0.0209755	-0.239234	-0.867062	41	NFIX,SNAPC2,NFIB,GTF3C1,BRF1,POLR3H,NFIA,SNAPC4,POLR2H,POLR3E
REACTOME_RNA_POLYMERASE_II_TRANSCRIBES_SNRNA_GENES	0.000672509	0.00185711	0.477271	0.442826	1.75506	74	TAF9,GTF2B,POLR2K,ZNF143,CCNT2,POLR2G,POLR2B,TBP,CCNT1,ELL2,SUPT4H1,GTF2A2,TAF13,SNAPC1,GTF2E1,INTS12,PCF11,INTS7,CCNK,INTS13,POLR2J,NCBP2,POLR2C,GTF2F2,POU2F1,CDK7,INTS9,INTS6
REACTOME_RNA_POLYMERASE_II_TRANSCRIPTION	1.90363e-12	1.45061e-11	0.898671	0.304629	1.64689	1253	H4C6,H2BC17,H2AC14,IL6,H2BC3,H2AC4,H3C1,H2BC13,H3C12,TAF9B,H2BC11,H2BC5,H2AC8,H3C11,RETN,H2BC14,H4C4,CASP1,H4C11,H4C3,NBN,TAF9,MAGOH,H2BC7,TRIAP1,H2BC10,GTF2B,RFC3,ZNF222,CCNE2,UXT,RMI2,POLR2K,H2BC4,H3C7,PLK2,TXN,AGRP,PSMA4,UBE2E1,MED31,H4C9,H3-3A,PF4,H2BC6,LAMTOR3,EAF2,ZNF700,ZNF705A,ZNF300,H2BC12,H2BC8,H2AC6,MED7,FAS,YEATS4,ZFP69,PSMC2,H3C3,H4C13,TP53INP1,PCNA,PTEN,ZNF143,THOC7,PSMA2,MAGOHB,ZNF…
REACTOME_RNA_POLYMERASE_II_TRANSCRIPTION_TERMINATION	2.20865e-05	7.64141e-05	0.57561	0.514581	1.97855	64	MAGOH,THOC7,MAGOHB,SNRPE,UPF3B,SNRPG,LSM10,SLU7,CSTF3,U2AF1,CLP1,ZC3H11A,EIF4A3,CSTF2T,PCF11,CDC40,CSTF1,NUDT21,SNRPB,RBM8A,PAPOLA,FIP1L1,SRSF7,NCBP2,SNRPD3,SRSF3,SRSF4,CHTOP,FYTTD1
REACTOME_RNA_POLYMERASE_I_PROMOTER_ESCAPE	6.88378e-18	1.80176e-16	1.09593	0.705784	2.85489	83	H4C6,H2BC17,H2AC14,H2BC3,H2AC4,H3C1,H2BC13,H3C12,H2BC11,H2BC5,H2AC8,H3C11,H2BC14,H4C4,H4C11,H4C3,H2BC7,H2BC10,POLR2K,H2BC4,H3C7,H4C9,H3-3A,H2BC6,H2BC12,H2BC8,H2AC6,TAF1A,H3C3,H4C13,H2BC21,H4C8,TAF1D,H2BC9,TBP,H3C2,RRN3,H2AC7,GTF2H1,CCNH,H3C10
REACTOME_RNA_POLYMERASE_I_TRANSCRIPTION	1.23291e-16	1.96546e-15	1.04763	0.651379	2.73905	103	H4C6,H2BC17,H2AC14,H2BC3,H2AC4,H3C1,H2BC13,H3C12,H2BC11,H2BC5,H2AC8,H3C11,H2BC14,H4C4,H4C11,H4C3,H2BC7,H2BC10,POLR2K,H2BC4,H3C7,H4C9,H3-3A,H2BC6,H2BC12,H2BC8,H2AC6,TAF1A,H3C3,H4C13,H2BC21,H4C8,TAF1D,H2BC9,TBP,H3C2,RRN3,H2AC7,GTF2H1,CCNH,H3C10
REACTOME_RNA_POLYMERASE_I_TRANSCRIPTION_INITIATION	0.19187	0.275014	0.0426095	0.335013	1.19446	44	POLR2K,TAF1A,TAF1D,TBP,RRN3,GTF2H1,CCNH,HDAC2,ERCC6,CDK7,KAT2B,RBBP7,GTF2H3,TTF1,POLR1D,GTF2H5
REACTOME_RND1_GTPASE_CYCLE	0.00624731	0.0142999	0.269842	-0.46653	-1.69085	41	GRB7,EPHA2,PIK3R2,MUC13,DLG5,UBXN11,PTPN13,PLEKHG5,WDR6,DSP,PKP4,PLXNA1,FAM135A,VANGL2,RRAS2,ALDH3A2,CAV1,RASAL2
REACTOME_RND2_GTPASE_CYCLE	0.0163723	0.0341041	0.165406	-0.429456	-1.55649	41	EPHA2,PIK3R2,MUC13,SCRIB,DLG5,UBXN11,PTPN13,WDR6,PLXND1,LRRC1,PKP4,NISCH,VANGL2,ALDH3A2,NUDC,CAV1,PRAG1
REACTOME_RND3_GTPASE_CYCLE	0.00366379	0.00882241	0.35482	-0.488386	-1.75951	40	EPHA2,PIK3R2,MUC13,SCRIB,DLG5,UBXN11,PTPN13,PLEKHG5,WDR6,SEMA4F,DSP,PKP4,NISCH,RND3,VANGL2,ARHGAP21,CKB,CAV1,RASAL2
REACTOME_ROS_AND_RNS_PRODUCTION_IN_PHAGOCYTES	0.210019	0.295602	0.04039	0.349353	1.18702	35	ATP6V1C1,CYBB,ATP6V0E1,ATP6V1E1,ATP6V1A,ATP6V1D,LPO,ATP6V1B2,ATP6V1F,ATP6V0C,NCF1,ATP6V1H,ATP6V0D1,ATP6V1E2,RAC2,ATP6V1G1
REACTOME_RRNA_MODIFICATION_IN_THE_NUCLEUS_AND_CYTOSOL	0.467769	0.563193	0.0246824	0.262112	0.99601	60	DCAF13,WDR75,NOP10,RPS6,KRR1,RPS7,UTP18,TRMT112,HEATR1,RPS14,UTP15,UTP11,UTP4
REACTOME_RRNA_PROCESSING	2.3334e-15	2.75433e-14	1.00732	0.519251	2.40007	201	RPS4Y1,RPL39,RPL34,RPL22L1,MPHOSPH6,RPS15A,RPL37,RPS25,TRMT10C,RPL23,C1D,RPS13,RPS27,RPL9,LTV1,RPS26,RPS18,RPS3A,RPL26,RPS21,RPS17,XRN2,RPL30,RPS12,RPL26L1,RPS29,RPL35A,DCAF13,RPS11,WDR75,RPL24,NOP10,RPL15,WDR12,RPL37A,RPL32,RPL17,UBA52,RPS20,RPS10,RPL36AL,RPS6,RPL29,RPL36A,RPS23,RPL28,RPL21,RPS4X,RPL11,RPS16,RPL27,RPS8,RPL12,RPL31,RIOK2,DDX21,RPS24,RPS27A,RPL41,RPL10,KRR1,RPL7,RPS7,RPS5,RPL27A,U…
REACTOME_RUNX1_INTERACTS_WITH_CO_FACTORS_WHOSE_PRECISE_EFFECT_ON_RUNX1_TARGETS_IS_NOT_KNOWN	0.165677	0.245056	0.0460862	0.363957	1.23664	35	SMARCD3,RYBP,RNF2,ARID2,PHC3,SMARCE1,PCGF5,ACTL6A,PBRM1,CBX8,PHC1,CSNK2B,CSNK2A1,HIPK2,BMI1,CSNK2A2,EP300,ARID1A,SMARCC2,SMARCA2,SMARCB1,CBFB
REACTOME_RUNX1_REGULATES_GENES_INVOLVED_IN_MEGAKARYOCYTE_DIFFERENTIATION_AND_PLATELET_FUNCTION	1.02043e-14	1.11691e-13	0.986546	0.647852	2.66411	90	H4C6,H2BC17,H2AC14,H2BC3,H2AC4,H3C1,H2BC13,H3C12,H2BC11,H2BC5,H2AC8,H3C11,H2BC14,H4C4,H4C11,H4C3,H2BC7,H2BC10,H2BC4,H3C7,H4C9,H3-3A,PF4,H2BC6,H2BC12,H2BC8,H2AC6,H3C3,H4C13,H2BC21,H4C8,H2BC9,H3C2
REACTOME_RUNX1_REGULATES_TRANSCRIPTION_OF_GENES_INVOLVED_IN_DIFFERENTIATION_OF_HSCS	2.97503e-18	8.95483e-17	1.10534	0.63329	2.72892	121	H4C6,H2BC17,H2AC14,H2BC3,H2AC4,H3C1,H2BC13,H3C12,H2BC11,H2BC5,H2AC8,H3C11,H2BC14,H4C4,H4C11,H4C3,H2BC7,H2BC10,H2BC4,H3C7,PSMA4,H4C9,H3-3A,H2BC6,H2BC12,H2BC8,H2AC6,PSMC2,H3C3,H4C13,PSMA2,H2BC21,TAL1,H4C8,H2BC9,H3C2,PSMA6,PSMB8,UBA52,H2AC7,PSMB4,PSMA1,CCNH,H3C10,PSMD12,PSMD14,UBB,PSMA5,PSMA3,PSME1,UBC,H2AC20,PSMD1,RPS27A,PSMD6,PSMC1,PSMC4,PSMB9,PSMB1
REACTOME_SARS_COV_1_INFECTION	0.0137215	0.0291885	0.167659	0.433886	1.58141	49	MAP1LC3B,ST6GALNAC3,UBA52,SUMO1,CHMP4B,PARP4,DDX5,UBB,UBC,PARP9,RPS27A,CHMP2A,CHMP2B,ST6GALNAC2,GALNT1,UVRAG,PARP14,GSK3B,PARP16,PIK3C3,BECN1,CHMP4A,PIK3R4
REACTOME_SARS_COV_2_INFECTION	0.00748858	0.0170118	0.226232	0.405183	1.58591	70	MAP1LC3B,MGAT4A,ST6GALNAC3,UBA52,DAD1,SUMO1,CHMP4B,PARP4,DDX5,UBB,UBC,PARP9,RPS27A,CHMP2A,CHMP2B,ST6GALNAC2,GALNT1,UVRAG,PARP14,GSK3B,PARP16,EDEM2,PIK3C3,BECN1,SRPK1,STT3A,SRPK2,CHMP4A,PIK3R4
REACTOME_SARS_COV_INFECTIONS	0.0400697	0.074681	0.0941329	0.294335	1.3138	152	MAP1LC3B,MGAT4A,TBK1,HSP90AA1,IFNGR1,ST6GALNAC3,UBA52,DAD1,SUMO1,CHMP4B,AP2B1,SAP18,PARP4,DDX5,HSP90AB1,RBX1,UBB,UBC,PARP9,RPS27A,IFNAR1,IFNGR2,FNTA,CHMP2A,ROCK1,CHMP2B,FKBP1A,ST6GALNAC2,GALNT1,UVRAG,ARID4A,ITGB1,KDM1A,ARID4B,PARP14,HDAC2,GSK3B,NFE2L2,PARP16,NR3C1,EDEM2,PIK3C3,BECN1,SRPK1,STT3A,SRPK2,CHMP4A,IL1R1,PIK3R4,JAK1
REACTOME_SCF_SKP2_MEDIATED_DEGRADATION_OF_P27_P21	2.31021e-06	9.39693e-06	0.627257	0.563429	2.141	60	CCNE2,PSMA4,PSMC2,PSMA2,CCNE1,PSMA6,SKP1,PSMB8,UBA52,PSMB4,PSMA1,PSMD12,PSMD14,UBB,PSMA5,CUL1,PSMA3,PSME1,UBC,PSMD1,RPS27A,PSMD6,PSMC1,PSMC4,PSMB9,PSMB1
REACTOME_SELECTIVE_AUTOPHAGY	0.032642	0.0621851	0.106409	0.359136	1.42736	75	TOMM5,TOMM20,MTERF3,MAP1LC3B,ATG5,HSP90AA1,UBA52,NBR1,UBE2V1,DYNLL1,UBB,UBC,MFN1,RPS27A,TOMM6,ATG12,HSPA8,TUBB3,PRKAG1,DYNC1I1,VDAC1
REACTOME_SELENOAMINO_ACID_METABOLISM	4.7798e-17	8.992e-16	1.06721	0.63317	2.7092	116	RPS4Y1,RPL39,RPL34,RPL22L1,RPS15A,RPL37,RPS25,RPL23,RPS13,RPS27,RPL9,RPS26,RPS18,NNMT,RPS3A,RPL26,RPS21,RPS17,RPL30,RPS12,RPL26L1,RPS29,GNMT,RPL35A,RPS11,RPL24,RPL15,RPL37A,RPL32,RPL17,UBA52,RPS20,RPS10,RPL36AL,RPS6,RPL29,RPL36A,RPS23,RPL28,RPL21,RPS4X,RPL11,RPS16,RPL27,RPS8,RPL12,RPL31,RPS24,RPS27A,RPL41,RPL10,RPL7,RPS7,RPS5,RPL27A,FAU,RPL10A,RPL18A,RPS14,RPL4,SECISBP2,IARS1,RPL14,GSR,HNMT
REACTOME_SEMAPHORIN_INTERACTIONS	0.202771	0.289261	0.045283	-0.29491	-1.16106	61	PLXNB1,MYH14,ERBB2,PLXNA2,PLXNB3,PLXNA3,SEMA5A,FARP2,PLXND1,SEMA6D,DPYSL4,PLXNA1,TREM2,MET
REACTOME_SENESCENCE_ASSOCIATED_SECRETORY_PHENOTYPE_SASP	3.33737e-17	6.69699e-16	1.06721	0.643377	2.72173	107	H4C6,IL1A,H2BC17,H2AC14,IL6,H2BC3,H2AC4,H3C1,H2BC13,CXCL8,H3C12,H2BC11,H2BC5,H2AC8,H3C11,H2BC14,H4C4,H4C11,H4C3,H2BC7,H2BC10,H2BC4,H3C7,UBE2E1,H4C9,H3-3A,H2BC6,H2BC12,H2BC8,H2AC6,H3C3,H4C13,H2BC21,H4C8,H2BC9,H3C2,UBA52,H2AC7,H3C10,NFKB1,UBE2C,CDC26,MAPK1,UBB,UBC,H2AC20,RPS27A
REACTOME_SENSORY_PERCEPTION	0.00663664	0.0151336	0.274717	-0.302845	-1.43629	190	ESPN,GPC1,USH1C,EPS8L2,HSPG2,SCN4B,SDC1,SCNN1B,AGRN,RDH10,AKR1C1,ABCA4,ITPR3,TRPM4,AKR1B10,RBP1,FSCN2,LRP1,TPRN,SDC3,OR56A4,SCN3A,LRP2,CACNA1D,STRA6,SCNN1A,OR10H5,GRM4,OR10G4,GPC2,APOE,WHRN,KCNMB1,CABP1,PCDH15,CNGA4,DHRS3,BCO2,LRP8,GRK7,EPB41L1,TAS1R3,AKR1C4,GPC4,TMC1,PCLO,SCNN1G,GNB5,CNGA1,OR1A1,KCNMA1,OR7G2,PDE6B,STX1A,OR14J1
REACTOME_SENSORY_PERCEPTION_OF_TASTE	0.321953	0.416808	0.0344853	-0.322933	-1.08891	30	SCN4B,SCNN1B,ITPR3,TRPM4,SCN3A,SCNN1A,GRM4,TAS1R3,SCNN1G
REACTOME_SENSORY_PROCESSING_OF_SOUND	0.236041	0.32076	0.0415155	-0.288849	-1.13083	59	ESPN,USH1C,EPS8L2,FSCN2,TPRN,CACNA1D,WHRN,KCNMB1,CABP1,PCDH15,EPB41L1,TMC1,PCLO,KCNMA1,STX1A,SPTAN1,MYO1C,EPS8,SPTBN1,EZR,MYO15A,CHRNA9,CACNB2,EPB41L3,CTBP2
REACTOME_SENSORY_PROCESSING_OF_SOUND_BY_OUTER_HAIR_CELLS_OF_THE_COCHLEA	0.105788	0.168924	0.0637287	-0.355007	-1.29771	43	ESPN,USH1C,EPS8L2,FSCN2,TPRN,WHRN,KCNMB1,PCDH15,EPB41L1,TMC1,KCNMA1,SPTAN1,MYO1C,EPS8,SPTBN1,EZR
REACTOME_SEPARATION_OF_SISTER_CHROMATIDS	1.38161e-05	5.01043e-05	0.593325	0.391803	1.78858	181	SPDL1,NUF2,PSMA4,UBE2E1,CENPS,RPS27,PSMC2,PSMA2,PSMA6,PSMB8,UBA52,RANBP2,STAG1,ZWILCH,PTTG1,PSMB4,PSMA1,BUB1,UBE2C,CDC26,PSMD12,DYNLL1,PSMD14,UBB,PSMA5,MAPRE1,PSMA3,PSME1,UBC,XPO1,PSMD1,RPS27A,PSMD6,PDS5B,PSMC1,AURKB,PSMC4,CENPC,PSMB9,PSMB1,NUP37,TUBB3,CENPE,CENPQ,CDC27,PPP1CC,AHCTF1,DYNC1I1,SEC13,UBE2D1,RAD21,WAPL,PSMA7,PDS5A,PMF1,PSMC6,SMC3,NDC80,TAOK1,STAG2,CENPU,ANAPC16,NUP98,NSL1,PSMD8,PSME4…
REACTOME_SIGNALING_BY_ALK_IN_CANCER	0.0479439	0.0874614	0.0883886	0.376234	1.40249	55	BCL2A1,SKP1,RANBP2,RPS6,BIRC6,MAPK1,FRS2,STRN,RBX1,CUL1,WDCP,PIK3R1,KIF5B,FRS3,TFG,ATIC,BCL11A,PPM1B,NPM1,TPR,CLTC,STAT3,STAT5A,GCC2,JUNB,SEC31A
REACTOME_SIGNALING_BY_BRAF_AND_RAF1_FUSIONS	0.141674	0.214291	0.0499671	0.325135	1.23086	59	RAP1A,NRAS,FXR1,ATG7,YWHAB,QKI,IQGAP1,MAPK1,KRAS,KDM7A,BRAF,BCL2L11,RAP1B,TRIM24,CALM1,PAPSS1,AGTRAP,AP3B1,MARK3,ZC3HAV1,AGK
REACTOME_SIGNALING_BY_CSF3_G_CSF	0.000877806	0.0023591	0.477271	0.588279	1.93184	30	UBA52,LYN,STAT1,SOCS1,CSF3,UBB,UBC,KRAS,RPS27A,HCK,UBE2D3,UBE2D1,UBE2D2,SYK,CSF3R,JAK1,ELOC,STAT3,STAT5A,GAB2,ELOB,JAK2
REACTOME_SIGNALING_BY_EGFR	0.51196	0.59714	0.0233636	0.265099	0.966222	49	NRAS,STAM2,UBA52,PTPN12,CDC42,UBB,UBC,KRAS,RPS27A,PIK3R1,SH3KBP1,PAG1,EPGN,ADAM17,EPS15,STAM,TGFA,AREG
REACTOME_SIGNALING_BY_ERBB2	0.587968	0.666585	0.0236235	-0.247302	-0.926017	48	GRB7,BTC,ERBB2,ERBB4,EGFR
REACTOME_SIGNALING_BY_ERBB4	0.325038	0.419899	0.034323	-0.288456	-1.08012	48	BTC,GABRB3,ERBB4,EGFR,GABRG2,PSEN2,MXD4,YAP1,APOE,ADAP1,NEDD4,HRAS
REACTOME_SIGNALING_BY_FGFR	0.261452	0.351326	0.035125	0.28004	1.10989	74	POLR2K,TIA1,NRAS,POLR2G,POLR2B,UBA52,MAPK1,FRS2,UBB,UBC,KRAS,RPS27A,PIK3R1,KL,BRAF,FGF1,FRS3,POLR2J,FGFR4,NCBP2,POLR2C,GTF2F2,KLB
REACTOME_SIGNALING_BY_FGFR1	0.0613577	0.10896	0.0782806	0.398777	1.39375	40	NRAS,UBA52,MAPK1,FRS2,UBB,UBC,KRAS,RPS27A,PIK3R1,KL,BRAF,FGF1,FRS3
REACTOME_SIGNALING_BY_FGFR1_IN_DISEASE	0.181885	0.263843	0.0436333	0.363487	1.21455	32	NRAS,ZMYM2,STAT1,FGFR1OP2,FRS2,KRAS,CNTRL,PIK3R1,FGF1,TRIM24,ERLIN2,STAT3,CPSF6,STAT5A,GAB2
REACTOME_SIGNALING_BY_FGFR2	0.0792661	0.131818	0.067937	0.344513	1.32064	63	POLR2K,TIA1,NRAS,POLR2G,POLR2B,UBA52,MAPK1,FRS2,UBB,UBC,KRAS,RPS27A,PIK3R1,BRAF,FGF1,FRS3,POLR2J,NCBP2,POLR2C,GTF2F2
REACTOME_SIGNALING_BY_FGFR2_IN_DISEASE	0.162327	0.240769	0.0464877	0.365942	1.23574	34	POLR2K,NRAS,POLR2G,POLR2B,FRS2,KRAS,PIK3R1,FGF1,POLR2J,NCBP2,POLR2C,GTF2F2
REACTOME_SIGNALING_BY_FGFR3	0.0760849	0.1283	0.069641	0.406902	1.37406	34	NRAS,UBA52,MAPK1,FRS2,UBB,UBC,KRAS,RPS27A,PIK3R1,BRAF,FGF1,FRS3
REACTOME_SIGNALING_BY_FGFR4	0.00479528	0.0113206	0.285313	0.51655	1.7356	33	NRAS,UBA52,MAPK1,FRS2,UBB,UBC,KRAS,RPS27A,PIK3R1,BRAF,FGF1,FRS3,FGFR4,KLB
REACTOME_SIGNALING_BY_FGFR_IN_DISEASE	0.286481	0.378206	0.0337303	0.298772	1.10586	53	POLR2K,NRAS,POLR2G,POLR2B,ZMYM2,STAT1,FGFR1OP2,FRS2,KRAS,CNTRL,PIK3R1,FGF1,TRIM24,POLR2J,FGFR4,NCBP2,POLR2C,GTF2F2
REACTOME_SIGNALING_BY_GPCR	0.000440452	0.00126867	0.498493	0.283876	1.43555	467	CCL13,CXCL8,CXCL13,FFAR3,RGS18,CCL17,CCL20,CCL4,GPR84,RAMP3,CCL4L2,RGS1,CCRL2,TAAR1,ADGRE1,PDE4B,GNG10,CCL3L3,SUCNR1,CCL3,P2RY14,CCR2,PTCH2,UTS2,P2RY12,F2R,PF4,EDN1,GNG2,CXCL10,ADORA3,GABBR2,TAS2R40,GNG5,CCL7,NRAS,RGS6,P2RY13,F2RL2,CCR1,TAS2R31,XCR1,CCL2,CXCL9,RGS2,CXCR4,GPR143,GPR65,C3AR1,TACR2,HRH4,CX3CR1,PTAFR,CALCA,FGD4,HTR7,CXCR6,CREB1,GRM1,GPR183,HCAR2,PIK3CG,PRKCQ,CAMK4,BTK,GHRL,NTS,PTGDR,…
REACTOME_SIGNALING_BY_HEDGEHOG	0.217745	0.304135	0.0384965	0.25773	1.12356	130	PTCH2,PSMA4,PSMC2,PSMA2,IFT52,PSMA6,SKP1,PSMB8,UBA52,PSMB4,PSMA1,PSMD12,PSMD14,PRKACB,RBX1,UBB,PSMA5,CUL1,PSMA3,PSME1,UBC,PSMD1,RPS27A,PSMD6,PSMC1,PSMC4,PSMB9,PSMB1,DERL2,TUBB3,ITCH,PRKAR1B,PSMA7,GSK3B,PSMC6,NUMB,ADAM17,CDC73,EFCAB7,PSMD8,PSME4
REACTOME_SIGNALING_BY_INSULIN_RECEPTOR	0.49506	0.587205	0.0236893	0.252129	0.976222	66	ATP6V1C1,NRAS,ATP6V0E1,ATP6V1E1,ATP6V1A,ATP6V1D,MAPK1,FRS2,ATP6V1B2,KRAS,PIK3R1,ATP6V1F,FLT3,KL,FGF1,GRB10,ATP6V0C,FGFR4,ATP6V1H,KLB,PIK3C3,ATP6V0D1,ATP6V1E2,PIK3R4,ATP6AP1,PIK3CB,ATP6V1G1
REACTOME_SIGNALING_BY_INTERLEUKINS	4.97513e-15	5.54635e-14	0.996986	0.420009	2.10813	420	IL1A,IL6,S100A12,H3C1,CXCL8,H3C12,CCL20,CCL4,H3C11,IL36G,EBI3,IL23A,CASP1,CCL3L3,CCL3,CAPZA1,CCR2,IL1B,IL37,H3C7,PSMA4,CXCL10,IL1RN,MMP1,IRAK3,IL17C,F13A1,CISH,CD86,BOLA2,PSMC2,H3C3,IL17RB,VAMP7,CHUK,CCR1,PSMA2,LMNB1,TNF,CCL2,TBK1,MAOA,IL18RAP,ATF2,HSP90AA1,TCP1,IL1RL1,TAB2,RIPK2,H3C2,S100B,PSMA6,SOD2,OSMR,SKP1,PSMB8,NKIRAS1,PTAFR,IL2RA,UBA52,PTGS2,HNRNPDL,CREB1,CNTF,MAP2K4,PSMB4,PSMA1,PTPN12,IL6…
REACTOME_SIGNALING_BY_MET	0.512826	0.59714	0.0262602	-0.240157	-0.969235	69	LAMA5,LAMC2,LAMB2,SPINT1,TNS4,ITGA2,LAMC1,COL1A2,ITGA3,LAMA3,HRAS,LRIG1,COL1A1,MET,RAB4A,FN1,LAMA4
REACTOME_SIGNALING_BY_MODERATE_KINASE_ACTIVITY_BRAF_MUTANTS	0.405259	0.49789	0.0273848	0.294564	1.02952	40	RAP1A,NRAS,YWHAB,IQGAP1,MAPK1,KRAS,BRAF,RAP1B,CALM1,MARK3,ACTB,APBB1IP,PEBP1,JAK2,RAF1,BRAP
REACTOME_SIGNALING_BY_NOTCH	2.05165e-10	1.41965e-09	0.826657	0.452566	2.12166	224	H4C6,H2BC17,H2AC14,H2BC3,H2AC4,H3C1,H2BC13,H3C12,H2BC11,H2BC5,H2AC8,H3C11,H2BC14,H4C4,H4C11,H4C3,H2BC7,H2BC10,H2BC4,H3C7,PSMA4,GZMB,H4C9,H3-3A,H2BC6,ST3GAL6,H2BC12,H2BC8,H2AC6,PSMC2,H3C3,H4C13,PSMA2,H2BC21,H4C8,H2BC9,H3C2,DLGAP5,PSMA6,SKP1,PSMB8,PSEN1,UBA52,MAML2,H2AC7,CREB1,PSMB4,PSMA1,H3C10,STAT1,PSMD12,PSMD14,RBX1,UBB,PSMA5,CUL1,PSMA3,PSME1,UBC,YBX1,H2AC20,PSMD1,RPS27A,PSMD6,TBL1XR1,SNW1,PSMC1…
REACTOME_SIGNALING_BY_NOTCH1	0.856826	0.889327	0.0181747	-0.200203	-0.805276	68	NEURL1B,JAG2,DNER,TLE2,HDAC11,HDAC10,PSEN2,MIB2
REACTOME_SIGNALING_BY_NOTCH1_PEST_DOMAIN_MUTANTS_IN_CANCER	0.496946	0.587205	0.023816	0.262753	0.97583	54	SKP1,PSEN1,UBA52,MAML2,RBX1,UBB,CUL1,UBC,RPS27A,TBL1XR1,SNW1,APH1B,MAML1,NEURL1,HDAC2,JAG1,FBXW7,ADAM17,CREBBP,KAT2B
REACTOME_SIGNALING_BY_NOTCH2	0.382435	0.474692	0.0282937	0.31758	1.05116	31	GZMB,PSEN1,UBA52,MAML2,CREB1,UBB,UBC,RPS27A,APH1B,MAML1,NEURL1,JAG1
REACTOME_SIGNALING_BY_NOTCH3	0.496555	0.587205	0.0263564	-0.263169	-0.97235	45	NEURL1B,JAG2,WWC1,EGFR,PSEN2,NOTCH3,MIB2,PLXND1,PTCRA
REACTOME_SIGNALING_BY_NOTCH4	9.76628e-06	3.58494e-05	0.593325	0.502819	2.01579	79	PSMA4,PSMC2,PSMA2,PSMA6,SKP1,PSMB8,PSEN1,UBA52,MAML2,PSMB4,PSMA1,PSMD12,PSMD14,RBX1,UBB,PSMA5,CUL1,PSMA3,PSME1,UBC,PSMD1,RPS27A,PSMD6,SNW1,PSMC1,PSMC4,PSMB9,PSMB1,APH1B,MAML1,PSMA7,JAG1,PSMC6,FBXW7,PSMD8,CREBBP,KAT2B,PSMD11,PSMD5,YWHAZ,PSMD7,PSMB7,PSMB6,PSMB3,SEM1,PSMB5,MAML3,ADAM10,PSMD9,PSMB2,PSME2
REACTOME_SIGNALING_BY_NTRKS	0.880658	0.912489	0.0144837	0.187695	0.808797	121	ID2,RAP1A,NRAS,ATF2,RIT1,CREB1,AP2B1,YWHAB,MAPK14,MAPK1,FRS2,KRAS,PIK3R1,SGK1,DUSP3,BRAF,FRS3,VGF,RPS6KA3,ELK1,EGR1,RAC1,NTRK1,ARC,PTPRO,RALB,DUSP6,KIDINS220,EGR2,ATF1,PIK3CB,ADORA2A,CLTC,RIT2,DNM3,MAPKAPK3,STAT3
REACTOME_SIGNALING_BY_NUCLEAR_RECEPTORS	2.94184e-10	1.96776e-09	0.814036	0.422781	2.02464	273	H4C6,H2BC17,H2AC14,H2BC3,H2AC4,H3C1,H2BC13,H3C12,H2BC11,H2BC5,H2AC8,H3C11,PPID,H2BC14,H4C4,APOC4,H4C11,H4C3,GNG10,H2BC7,H2BC10,POLR2K,H2BC4,H3C7,H4C9,H3-3A,H2BC6,GNG2,ALDH1A2,H2BC12,H2BC8,H2AC6,GNG5,NRAS,H3C3,H4C13,H2BC21,H4C8,POLR2G,ATF2,CHD1,GPAM,HSP90AA1,FKBP5,H2BC9,POLR2B,TBP,H3C2,MYLIP,CCNT1,GTF2A2,STAG1,H2AC7,CREB1,H3C10,MAPK1,STRN,DLAT,DDX5,HSP90AB1,TFF1,DLD,XPO1,KRAS,H2AC20,PIK3R1,TBL1XR1…
REACTOME_SIGNALING_BY_PDGF	0.500974	0.587887	0.0262897	-0.259822	-0.972899	48	GRB7,PIK3R2,THBS3,COL9A2,BCAR1,COL6A2,COL6A1,PDGFA,HRAS
REACTOME_SIGNALING_BY_PTK6	0.428135	0.522794	0.0291966	-0.26873	-1.01547	50	BTC,CCND1,ERBB2,ERBB4,EGFR,EPAS1,BCAR1,PELP1,KHDRBS3,AKT1
REACTOME_SIGNALING_BY_RECEPTOR_TYROSINE_KINASES	0.611755	0.685804	0.0262454	-0.184162	-0.961991	455	FGFR3,GRB7,PCSK5,PTPRU,BTC,LAMA5,ATP6V0A4,LAMC2,MST1R,PIK3R2,LAMB2,SPINT1,THBS3,TNS4,IRS1,JUP,FGF10,GABRB3,ERBB2,ID1,ITPR3,ERBB4,EGFR,GABRG2,MAPK11,ESRP1,PTPRZ1,PTPRK,RRAD,INSR,ITGA2,AP2S1,COL9A2,PSEN2,SHB,ESRP2,BAIAP2,RPS6KA2,FGF7,MXD4,BCAR1,RBFOX2,YAP1,PIK3R3,COL6A2,ATP6V0E2,LAMC1,NTF4,PCSK6,COL1A2,APOE,AKT1,ADAP1,EPN1,COL6A1,DNM1,NEDD4,ALK,PDGFA,KITLG,AP2A2,GRAP,FGF5,ITGA3,KDR,LAMA3,HRAS,NCKAP…
REACTOME_SIGNALING_BY_RETINOIC_ACID	0.560981	0.643258	0.0242919	-0.264892	-0.937518	37	ALDH1A3,RDH10,DHRS4,ADH1C,SDR16C5,RXRA,DHRS3
REACTOME_SIGNALING_BY_RHO_GTPASES_MIRO_GTPASES_AND_RHOBTB3	0.00165768	0.00424648	0.45506	0.254197	1.32212	678	H4C6,H2BC17,H2AC14,H2BC3,H2AC4,H3C1,S100A8,H2BC13,H3C12,H2BC11,H2BC5,H2AC8,SPDL1,H3C11,H2BC14,H4C4,H4C11,H4C3,H2BC7,H2BC10,S100A9,NUF2,H2BC4,H3C7,H4C9,H3-3A,H2BC6,MOSPD2,H2BC12,H2BC8,H2AC6,CENPS,MPP7,RPS27,ABI1,H3C3,CYBB,H4C13,HNRNPC,TAGAP,MYL12B,LMNB1,WASF3,H2BC21,HSPE1,H4C8,CCNE1,HSP90AA1,ARPC5,DIAPH2,ARPC3,STAM2,H2BC9,H3C2,ARHGAP15,COPS2,PHIP,TWF1,RANBP2,RHOH,ERBIN,SNAP23,FGD4,HTR7,ANLN,ZWILCH…
REACTOME_SIGNALING_BY_ROBO_RECEPTORS	2.29273e-15	2.75433e-14	1.00732	0.522864	2.42498	204	RPS4Y1,RPL39,RPL34,MAGOH,RPL22L1,PSMA4,RPS15A,RPL37,RPS25,RPL23,RPS13,RPS27,PSMC2,RPL9,RPS26,RPS18,RPS3A,PSMA2,RPL26,MAGOHB,RPS21,RPS17,UPF3B,RPL30,RPS12,UPF2,RPL26L1,RPS29,CXCR4,RPL35A,RPS11,RPL24,PSMA6,RPL15,PSMB8,RPL37A,RPL32,RPL17,UBA52,RPS20,RPS10,RPL36AL,RPS6,RPL29,RPL36A,RPS23,RPL28,RPL21,PSMB4,PSMA1,RPS4X,RPL11,RPS16,RPL27,ETF1,RPS8,RPL12,PSMD12,PSMD14,PRKACB,RPL31,RBX1,CDC42,UBB,PSMA5,PS…
REACTOME_SIGNALING_BY_SCF_KIT	0.661234	0.722437	0.0218168	-0.243188	-0.883844	42	GRB7,PTPRU,PIK3R2
REACTOME_SIGNALING_BY_TGFB_FAMILY_MEMBERS	0.223743	0.307518	0.0380227	0.273887	1.13312	93	ZFYVE16,CCNT2,USP15,RBL1,NEDD8,TGFBR1,CCNT1,UBA52,MTMR4,USP9X,MAPK1,UBB,UBC,XPO1,RPS27A,SNW1,CCNK,SKIL,UBE2D3,SMAD4,FKBP1A,PPP1R15A,PPP1CC,TGFBR2,TRIM33,UBE2D1,SMAD2,ZFYVE9,PPM1A,UCHL5
REACTOME_SIGNALING_BY_TGF_BETA_RECEPTOR_COMPLEX	0.0173819	0.0359583	0.146922	0.37833	1.49945	74	CCNT2,USP15,RBL1,NEDD8,TGFBR1,CCNT1,UBA52,MTMR4,USP9X,MAPK1,UBB,UBC,XPO1,RPS27A,SNW1,CCNK,SKIL,UBE2D3,SMAD4,FKBP1A,PPP1R15A,PPP1CC,TGFBR2,TRIM33,UBE2D1,SMAD2,ZFYVE9,PPM1A,UCHL5
REACTOME_SIGNALING_BY_THE_B_CELL_RECEPTOR_BCR	2.364e-08	1.2821e-07	0.733762	0.515072	2.17895	107	PSMA4,PSMC2,NRAS,CHUK,PSMA2,PIK3AP1,PSMA6,SKP1,PSMB8,UBA52,PSMB4,PSMA1,DAPP1,LYN,BLNK,BTK,NFKB1,MAP3K7,PSMD12,PSMD14,UBB,ITPR2,PSMA5,CUL1,PSMA3,PSME1,UBC,KRAS,PSMD1,RPS27A,PSMD6,PIK3R1,PPIA,PSMC1,PSMC4,PSMB9,PSMB1,CD79A,PPP3CB,CD22,FKBP1A,SH3KBP1,REL,CALM1,RASGRP1,NFKBIA,PSMA7,NCK1,BCL10,SYK,PPP3R1,PSMC6,ITPR1,AHCYL1,PSMD8,PSME4,VAV1
REACTOME_SIGNALING_BY_TYPE_1_INSULIN_LIKE_GROWTH_FACTOR_1_RECEPTOR_IGF1R	0.416631	0.50978	0.0294678	-0.281214	-1.01921	41	FGFR3,PIK3R2,IRS1,FGF10,FGF7,FGF5,HRAS,FGFR2
REACTOME_SIGNALING_BY_VEGF	0.815221	0.854146	0.0156142	0.199264	0.835102	101	ABI1,NRAS,CYBB,WASF3,HSP90AA1,MAPK14,PRKACB,CDC42,ITPR2,PAK2,KRAS,PIK3R1,RASA1,RICTOR,ROCK1,MAPKAP1,NCF1,VAV3,PTK2B,CALM1,BRK1,NCK1,RAC1,ITPR1,AHCYL1,VAV1
REACTOME_SIGNALING_BY_WNT	7.83252e-09	4.57784e-08	0.74774	0.398675	1.92021	286	H4C6,H2BC17,H2AC14,H2BC3,H2AC4,H3C1,H2BC13,H3C12,H2BC11,H2BC5,H2AC8,H3C11,H2BC14,H4C4,H4C11,H4C3,GNG10,H2BC7,H2BC10,VPS29,H2BC4,H3C7,PSMA4,H4C9,H3-3A,H2BC6,GNG2,H2BC12,H2BC8,H2AC6,GNG5,PSMC2,ZRANB1,H3C3,H4C13,PSMA2,H2BC21,H4C8,VPS26A,H2BC9,H3C2,PSMA6,SKP1,PSMB8,UBA52,SNX3,H2AC7,AP2B1,PSMB4,PSMA1,H3C10,MAP3K7,PRKCG,PSMD12,PSMD14,RBX1,UBB,ITPR2,PSMA5,CUL1,PSMA3,PFN1,LGR5,PSME1,UBC,XPO1,KRAS,H2AC20,…
REACTOME_SIGNALLING_TO_ERKS	0.144623	0.218203	0.0494811	0.378394	1.26437	32	RAP1A,NRAS,RIT1,YWHAB,MAPK14,MAPK1,FRS2,KRAS,BRAF,NTRK1,RALB,KIDINS220,RIT2,MAPKAPK3
REACTOME_SIRT1_NEGATIVELY_REGULATES_RRNA_EXPRESSION	4.57675e-17	8.88776e-16	1.06721	0.746381	2.86113	63	H4C6,H2BC17,H2AC14,H2BC3,H2AC4,H3C1,H2BC13,H3C12,H2BC11,H2BC5,H2AC8,H3C11,H2BC14,H4C4,H4C11,H4C3,H2BC7,H2BC10,H2BC4,H3C7,H4C9,H3-3A,H2BC6,H2BC12,H2BC8,H2AC6,TAF1A,H3C3,H4C13,H2BC21,H4C8,TAF1D,H2BC9,TBP,H3C2
REACTOME_SLC_MEDIATED_TRANSMEMBRANE_TRANSPORT	0.0325803	0.0621851	0.122637	-0.270462	-1.28808	199	SLC34A3,SLC6A9,SLC12A5,SLC10A6,SLC29A2,SLC1A1,SLC9A3,SLC2A10,SLC25A10,SLC7A2,SLC4A4,SLC13A3,SLCO2A1,APOD,SLC17A7,SLC44A4,SLC34A2,SLC25A29,SLC12A7,SLC5A1,SLC16A10,SLC2A1,LCN12,SLC39A4,SLC13A1,SLC8B1,SLC45A3,SLC6A14,SLC2A4,SLC4A3,SLC6A20,SLC4A2,SLC5A6,SLC26A1,SLCO2B1,SLC15A1,SLC4A8,SLC38A3,SLC13A5,SLC20A2,SLC41A1,SLC7A8,SLC7A6
REACTOME_SLC_TRANSPORTER_DISORDERS	0.620596	0.688794	0.0234398	-0.222549	-0.922606	80	SLC34A3,SLC1A1,SLC2A10,SLC4A4,SLCO2A1,SLC34A2,SLC5A1,AAAS,SLC2A1,SLC39A4,SLC6A14,SLC6A20
REACTOME_SMAD2_SMAD3_SMAD4_HETEROTRIMER_REGULATES_TRANSCRIPTION	0.101826	0.163465	0.059715	0.398666	1.3321	32	CCNT2,RBL1,CCNT1,UBA52,MAPK1,UBB,UBC,RPS27A,CCNK,SMAD4
REACTOME_SMOOTH_MUSCLE_CONTRACTION	0.433868	0.526345	0.0260192	0.30334	1.01358	32	MYLPF,MYL12B,MYL12A,CALD1,ANXA1,PAK2,ACTG2
REACTOME_SNRNP_ASSEMBLY	0.0434944	0.0805649	0.0931001	0.382685	1.42124	54	SMN2,NDC1,SNRPE,SNRPG,CLNS1A,RANBP2,NUP58,TGS1,SNRPD2,SNRPB,NUP37,NCBP2,SNRPD3,SEC13,SMN1,NUP153
REACTOME_SPHINGOLIPID_DE_NOVO_BIOSYNTHESIS	0.286422	0.378206	0.0368589	-0.308065	-1.10987	40	DEGS2,SPNS2,FA2H,PLPP2,ALDH3B2,CERS4,SPHK2,PPM1L,ALDH3B1,PLPP1,PRKD2,SGMS2,CERS1
REACTOME_SPHINGOLIPID_METABOLISM	0.49831	0.587205	0.0270824	-0.236612	-0.976292	78	DEGS2,SPNS2,FA2H,SMPD3,PLPP2,ALDH3B2,CERS4,SPHK2,UGT8,PPM1L,ALDH3B1,NEU4,PLPP1,PRKD2,CPTP
REACTOME_SRP_DEPENDENT_COTRANSLATIONAL_PROTEIN_TARGETING_TO_MEMBRANE	1.96575e-19	9.10296e-18	1.14219	0.669051	2.84373	111	RPS4Y1,RPL39,RPL34,RPL22L1,RPS15A,RPL37,RPS25,RPL23,SEC61B,RPS13,RPS27,RPL9,SRP54,RPS26,RPS18,RPS3A,RPL26,RPS21,RPS17,RPL30,RPS12,RPL26L1,RPS29,RPL35A,RPS11,RPL24,SEC61G,RPL15,RPL37A,RPL32,RPL17,UBA52,RPS20,RPS10,RPL36AL,RPS6,SPCS2,RPL29,RPL36A,RPS23,RPL28,RPL21,RPS4X,RPL11,RPS16,RPL27,SEC11C,RPS8,RPL12,RPL31,RPS24,RPS27A,RPL41,RPL10,RPL7,RPS7,RPS5,RPL27A,SEC61A2,SSR3,FAU,SRP14,RPL10A,RPL18A,RPS1…
REACTOME_STABILIZATION_OF_P53	3.01387e-06	1.19365e-05	0.627257	0.580068	2.16233	55	PSMA4,PSMC2,PSMA2,PSMA6,PSMB8,UBA52,PSMB4,PSMA1,PSMD12,PSMD14,UBB,PSMA5,PSMA3,PSME1,UBC,PSMD1,RPS27A,PSMD6,PSMC1,PSMC4,PSMB9,PSMB1,PSMA7,PSMC6,PSMD8,PSME4,COP1,MDM2,PSMD11,PSMD5,MDM4,PSMD7,PSMB7,PSMB6,PHF20,PSMB3,SEM1,PSMB5,PSMD9,PSMB2,PSME2
REACTOME_STIMULI_SENSING_CHANNELS	0.00152839	0.00393201	0.45506	-0.408514	-1.71492	88	ASIC1,ANO1,ANO9,RYR1,WNK2,SCNN1B,TRPC1,SLC9C1,WNK4,SLC9C2,TRPM4,STOML3,ANO8,TTYH3,CLCA4,ASIC3,CLCA2,SCNN1A,ANO3,TPCN1,TRPV3,TRPC3,SLC9B1,CLCNKA,SCNN1G,TPCN2,NEDD4L,SGK2
REACTOME_SUMOYLATION	0.00259184	0.00634264	0.431708	0.343528	1.56125	175	H4C6,H4C4,H4C11,H4C3,NDC1,H4C9,XRCC4,RWDD3,H4C13,HNRNPC,PCNA,H4C8,TOPORS,HNRNPK,RANBP2,STAG1,SUMO1,RNF2,NUP58,TOP2A,DDX5,PIAS1,AURKA,SENP1,ING2,AURKB,ZNF350,NSMCE2,SENP2,SP100,NUP37,H4C15,UBA2,SUZ12,PHC3,H4C1,TOP2B,TOP1,SEC13,RAD21,H4C14,H4-16,NFKBIA,HDAC2,SUMO3,NUP153,H4C5,NR3C1,TRIM27,NPM1,CBX8,UHRF2,SMC3,SMC5,STAG2,SP3,NUP98,ZNF131,PPARG,CREBBP
REACTOME_SUMOYLATION_OF_CHROMATIN_ORGANIZATION_PROTEINS	2.82849e-05	9.62005e-05	0.57561	0.507056	1.97963	69	H4C6,H4C4,H4C11,H4C3,NDC1,H4C9,H4C13,H4C8,RANBP2,SUMO1,RNF2,NUP58,PIAS1,NUP37,H4C15,SUZ12,PHC3,H4C1,SEC13,H4C14,H4-16,HDAC2,SUMO3,NUP153,H4C5,CBX8
REACTOME_SUMOYLATION_OF_DNA_DAMAGE_RESPONSE_AND_REPAIR_PROTEINS	0.247434	0.335485	0.0361559	0.28101	1.11941	76	NDC1,XRCC4,RANBP2,STAG1,SUMO1,RNF2,NUP58,PIAS1,NSMCE2,SP100,NUP37,PHC3,SEC13,RAD21,SUMO3,NUP153,CBX8,SMC3,SMC5,STAG2,NUP98,TDG,TPR,RAD52,PHC1,NUP93,RPA1,NUP160,NUP35,BMI1,PIAS2
REACTOME_SUMOYLATION_OF_DNA_REPLICATION_PROTEINS	0.0948115	0.153845	0.0623946	0.367716	1.31744	45	NDC1,PCNA,RANBP2,SUMO1,NUP58,TOP2A,AURKA,AURKB,NUP37,TOP2B,TOP1,SEC13,SUMO3,NUP153
REACTOME_SUMOYLATION_OF_RNA_BINDING_PROTEINS	0.0801491	0.132789	0.0681021	0.374385	1.34769	46	NDC1,HNRNPC,HNRNPK,RANBP2,SUMO1,RNF2,NUP58,NUP37,PHC3,SEC13,NUP153,CBX8,NUP98,TPR,PHC1,NUP93,NUP160,NUP35,BMI1,NOP58,NUP54
REACTOME_SUMOYLATION_OF_SUMOYLATION_PROTEINS	0.252505	0.340825	0.0363556	0.337157	1.14558	35	NDC1,TOPORS,RANBP2,SUMO1,NUP58,NUP37,SEC13,NUP153,NUP98,TPR,NUP93,NUP160,NUP35,NUP54,POM121C,NUP133,NUP188,NUP62
REACTOME_SUMOYLATION_OF_TRANSCRIPTION_COFACTORS	0.117778	0.18321	0.0553809	0.363196	1.28641	42	TOPORS,SUMO1,RNF2,DDX5,PIAS1,ING2,ZNF350,PHC3,SUMO3,NPM1,CBX8,UHRF2,ZNF131,CREBBP,PHC1,PARK7,SIN3A,HIPK2,BMI1,PIAS2
REACTOME_SUMOYLATION_OF_UBIQUITINYLATION_PROTEINS	0.226292	0.310314	0.0387662	0.336994	1.17311	39	NDC1,RANBP2,SUMO1,NUP58,PIAS1,NUP37,SEC13,NUP153,TRIM27,NUP98,MDM2,TPR,NUP93,NUP160,NUP35,PIAS2,VHL,NUP54,POM121C,NUP133,NUP188,NUP62
REACTOME_SWITCHING_OF_ORIGINS_TO_A_POST_REPLICATIVE_STATE	2.91843e-08	1.55477e-07	0.733762	0.544569	2.23631	89	CCNE2,PSMA4,UBE2E1,PSMC2,ORC3,PSMA2,CCNE1,MCM6,PSMA6,SKP1,PSMB8,UBA52,PSMB4,PSMA1,UBE2C,CDC26,PSMD12,PSMD14,RBX1,UBB,PSMA5,CUL1,PSMA3,PSME1,UBC,PSMD1,RPS27A,PSMD6,PSMC1,PSMC4,PSMB9,PSMB1,CDC27,UBE2D1,PSMA7,CCNA1,PSMC6,ANAPC16,PSMD8,PSME4,CDC6,CDC23,PSMD11,PSMD5,ORC6,ANAPC4,PSMD7,PSMB7,PSMB6,ANAPC5,PSMB3,SEM1,CDT1,CCNA2,PSMB5,ANAPC11,PSMD9,ANAPC7,ORC5,PSMB2,PSME2
REACTOME_SYNTHESIS_OF_ACTIVE_UBIQUITIN_ROLES_OF_E1_AND_E2_ENZYMES	0.000196286	0.00059679	0.518848	0.619951	2.03585	30	UBE2B,UBE2E1,UCHL3,UBA52,UBE2K,USP9X,UBE2W,UBE2C,UBB,UBC,RPS27A,UBE2H,UBE2A,USP7,UBE2D1,UBE2D2
REACTOME_SYNTHESIS_OF_BILE_ACIDS_AND_BILE_SALTS	0.90968	0.932926	0.016921	-0.207272	-0.698911	30	SLC27A2,AKR1C1,AKR1C2,RXRA,AKR1C4,HSD3B7,OSBPL7,CYP27A1,CH25H,SLC27A5,CYP7B1
REACTOME_SYNTHESIS_OF_DNA	3.52109e-09	2.16295e-08	0.774939	0.518001	2.22402	118	RFC3,CCNE2,PSMA4,UBE2E1,PSMC2,PCNA,ORC3,PSMA2,CCNE1,MCM6,RPA2,PSMA6,SKP1,PSMB8,UBA52,PSMB4,PSMA1,RFC4,UBE2C,CDC26,PSMD12,PSMD14,RBX1,UBB,PSMA5,CUL1,PSMA3,PSME1,UBC,PSMD1,RPS27A,PSMD6,PSMC1,PSMC4,PSMB9,PSMB1,CDC27,RFC5,PRIM1,UBE2D1,RFC2,PSMA7,POLD3,CCNA1,PSMC6,ANAPC16,PSMD8,PSME4,CDC6,CDC23,PSMD11,POLE3,PSMD5,GINS2,ORC6,ANAPC4,PSMD7,DNA2,PSMB7,POLE2,RPA1,PSMB6,ANAPC5,PSMB3,GINS1,SEM1,CDT1,CCNA2,PS…
REACTOME_SYNTHESIS_OF_PA	0.936258	0.953685	0.0166496	-0.197991	-0.67666	32	GPAT2,LIPH,MIGA2,AGPAT3,PLA2R1,PLD2,PLA2G10,LPCAT4,GPAT3,PLA2G4D,AGPAT5,AGPAT4,PLA2G12A,AGPAT1
REACTOME_SYNTHESIS_OF_PIPS_AT_THE_PLASMA_MEMBRANE	0.631812	0.697892	0.0200137	0.244961	0.900822	51	BMX,PTEN,MTM1,RAB5A,SBF2,PIK3CG,MTMR6,PIK3R1,PIK3C2G,RAB14,PLEKHA3,PIP4K2C,PI4K2B,PIK3CB,MTMR3,MTMR14
REACTOME_SYNTHESIS_OF_SUBSTRATES_IN_N_GLYCAN_BIOSYTHESIS	0.700591	0.75992	0.0184577	0.231986	0.873849	58	ST3GAL6,ST8SIA4,SLC35A1,UAP1,ST6GALNAC3,ST8SIA6,PGM3,NEU1,ST6GALNAC2,NPL,FPGT
REACTOME_S_PHASE	3.92898e-07	1.8624e-06	0.674963	0.441533	1.98047	157	RFC3,CCNE2,PSMA4,UBE2E1,PSMC2,PCNA,ORC3,PSMA2,CCNE1,MCM6,RPA2,PSMA6,SKP1,PSMB8,UBA52,STAG1,PSMB4,PSMA1,CCNH,RFC4,LIN54,UBE2C,CDC26,PSMD12,PSMD14,RBX1,UBB,PSMA5,CUL1,PSMA3,PSME1,UBC,PSMD1,RPS27A,PSMD6,PDS5B,PSMC1,PSMC4,PSMB9,PSMB1,CDC27,RFC5,PRIM1,UBE2D1,RAD21,RFC2,WAPL,PSMA7,GSK3B,POLD3,PDS5A,CDK7,CCNA1,PSMC6,SMC3,STAG2,ANAPC16,RBL2,PSMD8,PSME4,CKS1B,CDC6,CDC23,PSMD11,POLE3,PSMD5,ESCO2,GINS2,ORC6…
REACTOME_TAK1_ACTIVATES_NFKB_BY_PHOSPHORYLATION_AND_ACTIVATION_OF_IKKS_COMPLEX	0.000223782	0.000676968	0.518848	0.593245	1.98227	32	S100A12,CHUK,TAB2,RIPK2,S100B,NKIRAS1,UBA52,IRAK2,UBE2V1,NFKB1,MAP3K7,UBB,UBC,TRAF6,RPS27A,TAB3,NFKBIA,HMGB1
REACTOME_TBC_RABGAPS	0.352199	0.445428	0.0298123	0.300107	1.06617	43	RAB33A,MAP1LC3B,RAB8B,RAB5A,GABARAPL2,OPTN,TBC1D15,RAB7A,RABGEF1,TBC1D7,GABARAP,RAB11A,RAB8A,RAB33B,RAB5C,TBC1D16,RAB5B,RABGAP1,RABEP1
REACTOME_TCF_DEPENDENT_SIGNALING_IN_RESPONSE_TO_WNT	5.79062e-09	3.4176e-08	0.761461	0.439956	2.03791	203	H4C6,H2BC17,H2AC14,H2BC3,H2AC4,H3C1,H2BC13,H3C12,H2BC11,H2BC5,H2AC8,H3C11,H2BC14,H4C4,H4C11,H4C3,H2BC7,H2BC10,H2BC4,H3C7,PSMA4,H4C9,H3-3A,H2BC6,H2BC12,H2BC8,H2AC6,PSMC2,H3C3,H4C13,PSMA2,H2BC21,H4C8,H2BC9,H3C2,PSMA6,PSMB8,UBA52,H2AC7,PSMB4,PSMA1,H3C10,PSMD12,PSMD14,RBX1,UBB,PSMA5,PSMA3,LGR5,PSME1,UBC,XPO1,H2AC20,PSMD1,RPS27A,PSMD6,KLHL12,PSMC1,TNKS2,PSMC4,PSMB9,PSMB1
REACTOME_TCR_SIGNALING	1.62347e-09	1.05089e-08	0.788187	0.532124	2.26954	114	TRAT1,PSMA4,PSMC2,CD3D,CHUK,PTEN,PSMA2,PTPN22,TAB2,RIPK2,PTPRC,PSMA6,CD101,SKP1,PSMB8,UBA52,PSMB4,PSMA1,UBE2V1,CD3E,PRKCQ,NFKB1,MAP3K7,PSMD12,PSMD14,UBB,PSMA5,HLA-DQB1,CUL1,PSMA3,LCK,PSME1,UBC,PAK2,CD247,TRAF6,PSMD1,RPS27A,PSMD6,PIK3R1,PSMC1,PSMC4,PSMB9,PSMB1,LCP2,HLA-DQA2,HLA-DRA,PAG1,UBE2D1,GRAP2,UBE2D2,NFKBIA,PSMA7,NCK1,BCL10,PTPRJ,PSMC6,PSMD8,PSME4,FYB1,PIK3CB,PSMD11,PSMD5,UBE2N
REACTOME_TELOMERE_C_STRAND_LAGGING_STRAND_SYNTHESIS	0.0877905	0.143614	0.0645685	0.402212	1.35143	33	RFC3,TEN1,PCNA,RPA2,RFC4,TINF2,RFC5,PRIM1,TERF2IP,RFC2,POLD3
REACTOME_TELOMERE_MAINTENANCE	1.29759e-14	1.34681e-13	0.986546	0.626874	2.64375	105	H4C6,H2BC17,H2AC14,H2BC3,H2AC4,H2BC13,H2BC11,H2BC5,H2AC8,H2BC14,H4C4,H4C11,H4C3,H2BC7,H2BC10,RFC3,POLR2K,H2BC4,TEN1,H4C9,H3-3A,H2BC6,PPP6C,H2BC12,H2BC8,H2AC6,H4C13,PCNA,H2BC21,H4C8,POLR2G,H2BC9,POLR2B,NOP10,RPA2
REACTOME_TERMINATION_OF_TRANSLESION_DNA_SYNTHESIS	0.108652	0.172127	0.0576941	0.394306	1.31753	32	RFC3,PCNA,POLI,RPA2,UBA52,RFC4,UBB,UBC,RPS27A,RFC5,RFC2,USP10,POLD3,UBE2L6,POLK
REACTOME_TGF_BETA_RECEPTOR_SIGNALING_ACTIVATES_SMADS	0.00590297	0.0136153	0.256635	0.506947	1.69391	32	USP15,NEDD8,TGFBR1,UBA52,MTMR4,UBB,UBC,XPO1,RPS27A,SMAD4,FKBP1A,PPP1R15A,PPP1CC,TGFBR2,SMAD2,ZFYVE9,UCHL5
REACTOME_THE_CITRIC_ACID_TCA_CYCLE_AND_RESPIRATORY_ELECTRON_TRANSPORT	5.65812e-07	2.58044e-06	0.659444	0.42988	1.95338	174	NDUFB3,NDUFB4,NDUFA12,MPC1,ADHFE1,NDUFV2,SDHB,ATP5PB,NDUFS4,UQCR10,MT-CO1,COX7C,UQCRB,NDUFA2,NDUFAF7,NDUFB1,MT-ATP8,ATP5ME,NDUFAF2,UQCRH,MT-CO3,MT-CO2,NDUFB8,NDUFB6,DLAT,SLC25A27,NDUFS5,NDUFB5,COX7A2L,DLD,NDUFA4,UQCRC2,NDUFAB1,MT-ND1,ATP5F1E,ATP5F1C,NDUFAF4,SLC16A1,TMEM126B,MT-ND3,GLO1,ETFA,MT-ATP6,COQ10B,NDUFA1,UQCRQ,ME1,ATP5PO,ATP5PD,COX14,MT-ND2,COX18,LDHA,NDUFA6,LRPPRC,LDHAL6A,VDAC1,COX6C,SDH…
REACTOME_THE_ROLE_OF_GTSE1_IN_G2_M_PROGRESSION_AFTER_G2_CHECKPOINT	4.3498e-06	1.67858e-05	0.610527	0.525885	2.06604	71	PSMA4,PSMC2,PSMA2,HSP90AA1,FKBPL,PSMA6,PSMB8,UBA52,PSMB4,PSMA1,PSMD12,PSMD14,HSP90AB1,UBB,PSMA5,MAPRE1,PSMA3,PSME1,UBC,PSMD1,RPS27A,PSMD6,CCNB1,PSMC1,PSMC4,PSMB9,PSMB1,TUBB3
REACTOME_TNFR1_INDUCED_NFKAPPAB_SIGNALING_PATHWAY	0.0282843	0.0549263	0.11632	0.465826	1.52972	30	CHUK,TNF,TAB2,TRAF1,UBA52,CYLD,MAP3K7,UBB,UBC,BIRC2,RPS27A,BIRC3,TNFAIP3,TAB3,XIAP
REACTOME_TNFR2_NON_CANONICAL_NF_KB_PATHWAY	1.63954e-05	5.84024e-05	0.57561	0.463651	1.92548	95	PSMA4,PSMC2,CHUK,PSMA2,TNF,TNFSF8,PSMA6,SKP1,PSMB8,UBA52,CD40LG,PSMB4,PSMA1,TRAF3,PSMD12,PSMD14,UBB,PSMA5,CUL1,PSMA3,PSME1,UBC,PSMD1,BIRC2,TNFSF15,RPS27A,PSMD6,BIRC3,PSMC1,PSMC4,PSMB9,PSMB1,TNFSF14,FASLG,TNFSF13,UBA3,PSMA7,PSMC6,LTB,PSMD8,PSME4,PSMD11,TNFRSF8,PSMD5,TNFRSF9
REACTOME_TNF_SIGNALING	0.0486668	0.0881779	0.0882143	0.397206	1.41621	44	NSMAF,CHUK,TNF,TAB2,TRAF1,UBA52,SPPL2A,TAX1BP1,CYLD,MAP3K7,UBB,UBC,BIRC2,RPS27A,BIRC3,TNFAIP3
REACTOME_TOLL_LIKE_RECEPTOR_9_TLR9_CASCADE	1.39622e-05	5.03306e-05	0.593325	0.470572	1.94382	92	LY96,S100A12,TLR4,TICAM2,CHUK,ATF2,TAB2,RIPK2,S100B,SKP1,NKIRAS1,UBA52,CREB1,MAP2K4,IRAK2,UBE2V1,NFKB1,MAPK14,MAP3K7,MAPK1,UBB,CUL1,UBC,TRAF6,MAP2K6,RPS27A,MAP3K1,DUSP3,RPS6KA3,TAB3,ELK1,NFKBIA,HMGB1,PIK3C3,MAPK8,DUSP6,PIK3R4,MAP3K8,ATF1,PELI1,UBE2N,RELA
REACTOME_TOLL_LIKE_RECEPTOR_CASCADES	1.21052e-08	6.87486e-08	0.74774	0.473902	2.10465	147	LY96,TLR8,S100A12,S100A8,S100A9,BPI,IRAK3,TLR10,TLR4,TICAM2,CHUK,TBK1,TANK,ATF2,TAB2,RIPK2,S100B,SKP1,NKIRAS1,UBA52,TLR2,CREB1,CTSS,MAP2K4,IRAK2,TRAF3,UBE2V1,BTK,SOCS1,NFKB1,MAPK14,MAP3K7,MAPK1,UBB,CUL1,TLR6,UBC,TRAF6,BIRC2,MAP2K6,RPS27A,BIRC3,MAP3K1,DUSP3,UBE2D3,SFTPA1,RPS6KA3,TAB3,CD36,ELK1,TLR5,RIPK3,UBE2D1,UBE2D2,NFKBIA,TLR1,HMGB1,PIK3C3,MAPK8
REACTOME_TOLL_LIKE_RECEPTOR_TLR1_TLR2_CASCADE	2.83722e-06	1.13867e-05	0.627257	0.490939	2.04476	97	LY96,S100A12,S100A8,S100A9,IRAK3,TLR4,CHUK,ATF2,TAB2,RIPK2,S100B,SKP1,NKIRAS1,UBA52,TLR2,CREB1,MAP2K4,IRAK2,UBE2V1,BTK,SOCS1,NFKB1,MAPK14,MAP3K7,MAPK1,UBB,CUL1,TLR6,UBC,TRAF6,MAP2K6,RPS27A,MAP3K1,DUSP3,SFTPA1,RPS6KA3,TAB3,CD36,ELK1,NFKBIA,TLR1,HMGB1,MAPK8
REACTOME_TP53_REGULATES_METABOLIC_GENES	0.00801139	0.0179957	0.215783	0.381463	1.55498	86	TXN,LAMTOR3,PTEN,MT-CO1,COX7C,LAMTOR5,MT-CO3,YWHAB,RRAGC,MT-CO2,COX7A2L,NDUFA4,RRAGB,TNRC6C,RRAGD,PRKAG1,RHEB,COX14,COX18,GSR,LRPPRC,COX6C,AGO4,SESN3,LAMTOR1,COX5B,TXNRD1,PRKAA1,CYCS,COX20,LAMTOR2,COX19,TIGAR,YWHAE,YWHAZ,COX7B,GLS,COX16,PRDX1,RRAGA,COX6B1,SESN1,TNRC6B
REACTOME_TP53_REGULATES_TRANSCRIPTION_OF_CELL_CYCLE_GENES	0.228954	0.31325	0.0384965	0.318694	1.15555	48	CCNE2,PLK2,PCNA,CCNE1,RBL1,CNOT7,CNOT6L,AURKA,CCNB1,CNOT8,CDK1,PLAGL1,NPM1,CCNA1,RBL2,CARM1,CNOT4,CNOT2,PLK3,BTG2,GADD45A,CENPJ,CCNA2,CDKN1B,CNOT1,EP300,CNOT9
REACTOME_TP53_REGULATES_TRANSCRIPTION_OF_CELL_DEATH_GENES	0.364348	0.457907	0.0292802	0.296353	1.05662	44	CASP1,TRIAP1,FAS,TP53INP1,NLRC4,BNIP3L,RABGGTB,ZNF420,CHM,PMAIP1
REACTOME_TP53_REGULATES_TRANSCRIPTION_OF_DNA_REPAIR_GENES	0.11934	0.185162	0.0546948	0.329359	1.25462	61	POLR2K,CCNT2,POLR2G,ATF2,POLR2B,CCNT1,SUPT4H1,GTF2H1,CCNH,CCNK,POLR2J,POLR2C,GTF2F2,CDK7,DDB2,ELOC,GTF2H3,PMS2,MLH1,FANCD2,GTF2H5
REACTOME_TRANSCRIPTIONAL_ACTIVATION_OF_MITOCHONDRIAL_BIOGENESIS	0.00777778	0.0175364	0.223479	0.446205	1.65157	53	TFB2M,GABPA,GABPB1,ATF2,SOD2,SMARCD3,NR1D1,CREB1,CHD9,CAMK4,TGS1,TBL1XR1,SSBP1,TWNK,ALAS1,MED1,CALM1,NRF1,POLG2,GLUD1,CYCS,CREBBP,CARM1
REACTOME_TRANSCRIPTIONAL_ACTIVITY_OF_SMAD2_SMAD3_SMAD4_HETEROTRIMER	0.0242628	0.0482053	0.125953	0.420984	1.50829	45	CCNT2,RBL1,CCNT1,UBA52,USP9X,MAPK1,UBB,UBC,RPS27A,SNW1,CCNK,SKIL,UBE2D3,SMAD4,TRIM33,UBE2D1,SMAD2,PPM1A
REACTOME_TRANSCRIPTIONAL_REGULATION_BY_E2F6	0.336223	0.429572	0.03056	0.322212	1.08263	33	UXT,EED,RYBP,RNF2,EPC1,SUZ12,PHC3,CBX3,APAF1,EZH2
REACTOME_TRANSCRIPTIONAL_REGULATION_BY_MECP2	0.896603	0.925823	0.0148504	0.203202	0.749779	52	PTEN,FKBP5,GRIN2A,CREB1,CAMK4,SGK1,TBL1XR1,AURKB,TNRC6C,CALM1,HDAC2,AGO4
REACTOME_TRANSCRIPTIONAL_REGULATION_BY_RUNX1	7.29619e-16	1.03486e-14	1.02767	0.509783	2.38832	223	H4C6,H2BC17,H2AC14,H2BC3,H2AC4,H3C1,H2BC13,H3C12,H2BC11,H2BC5,H2AC8,H3C11,H2BC14,H4C4,H4C11,H4C3,H2BC7,H2BC10,H2BC4,H3C7,PSMA4,H4C9,H3-3A,PF4,H2BC6,H2BC12,H2BC8,H2AC6,PSMC2,H3C3,H4C13,PSMA2,H2BC21,ELF1,TAL1,H4C8,GPAM,H2BC9,H3C2,PSMA6,PSMB8,IL2RA,UBA52,SMARCD3,RYBP,H2AC7,PSMB4,PSMA1,RNF2,CR1,CCNH,H3C10,PRKCQ,PSMD12,PSMD14,UBB,PSMA5,PSMA3,PSME1,UBC,H2AC20,PSMD1,RPS27A,PSMD6,IL3,CCND2,PSMC1,IFNG,PSM…
REACTOME_TRANSCRIPTIONAL_REGULATION_BY_RUNX2	0.01348	0.0288788	0.165406	0.353463	1.48631	103	PSMA4,PSMC2,PSMA2,PSMA6,SKP1,PSMB8,UBA52,PSMB4,PSMA1,STAT1,MAPK1,PSMD12,PSMD14,RBX1,UBB,PSMA5,CUL1,PSMA3,PSME1,UBC,PSMD1,RPS27A,PSMD6,CCNB1,PSMC1,PSMC4,PSMB9,PSMB1,SMAD4,CDK1,PSMA7,GSK3B,NR3C1,PSMC6,FBXW7,MMP13,YES1,PSMD8,PSME4
REACTOME_TRANSCRIPTIONAL_REGULATION_BY_RUNX3	0.0342441	0.064827	0.102976	0.33415	1.38768	95	PSMA4,PSMC2,PSMA2,PSMA6,PSMB8,UBA52,MAML2,PSMB4,PSMA1,PSMD12,PSMD14,UBB,PSMA5,PSMA3,PSME1,UBC,KRAS,PSMD1,RPS27A,PSMD6,SNW1,PSMC1,PSMC4,PSMB9,PSMB1,SMAD4,BCL2L11,MAML1,PSMA7,JAG1,PSMC6,PSMD8,CREBBP,KAT2B,MDM2,PSMD11,PSMD5,ITGA4,TCF7L2,PSMD7,PSMB7,PSMB6,PSMB3,SEM1,SPP1,PSMB5,MAML3,PSMD9,PSMB2,SMURF2,PSME2
REACTOME_TRANSCRIPTIONAL_REGULATION_BY_SMALL_RNAS	6.01437e-17	1.06516e-15	1.05746	0.652306	2.73449	102	H4C6,H2BC17,H2AC14,H2BC3,H2AC4,H3C1,H2BC13,H3C12,H2BC11,H2BC5,H2AC8,H3C11,H2BC14,H4C4,H4C11,H4C3,H2BC7,H2BC10,POLR2K,H2BC4,H3C7,NDC1,H4C9,H3-3A,H2BC6,H2BC12,H2BC8,H2AC6,H3C3,H4C13,H2BC21,H4C8,POLR2G,H2BC9,POLR2B,H3C2,RANBP2,H2AC7,NUP58,H3C10
REACTOME_TRANSCRIPTIONAL_REGULATION_BY_TP53	1.1743e-05	4.28441e-05	0.593325	0.327448	1.61816	357	TAF9B,CASP1,NBN,TAF9,TRIAP1,RFC3,CCNE2,RMI2,POLR2K,PLK2,TXN,LAMTOR3,FAS,TP53INP1,PCNA,PTEN,CCNT2,POLR2G,SETD9,ATF2,CCNE1,MT-CO1,COX7C,NLRC4,RBL1,EXO1,POLR2B,TBP,RPA2,CCNT1,UBA52,SUPT4H1,TAF7L,LAMTOR5,MT-CO3,BNIP3L,YWHAB,RRAGC,GTF2H1,MT-CO2,TAF13,CCNH,RABGGTB,PRDM1,RFC4,MAPK14,TAF15,UBB,CNOT7,CNOT6L,UBC,COX7A2L,NDUFA4,ZNF420,TAF12,CHM,MAP2K6,RPS27A,SGK1,RRAGB,AURKA,ING2,CCNK,CCNB1,AURKB,TAF7,TAF10…
REACTOME_TRANSCRIPTIONAL_REGULATION_BY_VENTX	0.14801	0.2222	0.0490745	0.358963	1.24958	39	IL6,UBE2E1,NFKB1,UBE2C,CDC26,TNRC6C,CDC27,UBE2D1,AGO4,ANAPC16,CDC23,RELA,TCF7L2,ANAPC4,ANAPC5,ANAPC11,TNRC6B,ANAPC7
REACTOME_TRANSCRIPTIONAL_REGULATION_OF_GRANULOPOIESIS	8.65604e-17	1.48884e-15	1.05746	0.687321	2.7884	84	H4C6,H2BC17,H2AC14,H2BC3,H2AC4,H3C1,H2BC13,H3C12,H2BC11,H2BC5,H2AC8,H3C11,H2BC14,H4C4,H4C11,H4C3,H2BC7,H2BC10,H2BC4,H3C7,H4C9,H3-3A,H2BC6,H2BC12,H2BC8,H2AC6,H3C3,H4C13,H2BC21,TAL1,H4C8,H2BC9,H3C2,GFI1,H2AC7,CREB1,FLI1,H3C10
REACTOME_TRANSCRIPTIONAL_REGULATION_OF_WHITE_ADIPOCYTE_DIFFERENTIATION	0.0298722	0.05734	0.111212	0.356747	1.43019	79	MED31,MED7,TNF,MED4,SMARCD3,MED23,CHD9,ZNF638,NFKB1,TGS1,THRAP3,MED13L,FAM120B,TBL1XR1,MED20,MED11,CDK19,MED28,MED13,CD36,MED19,MED29,MED1,NCOA3,MED18,PPARG,CREBBP,MED21,EGR2,MED26,CARM1,MED17,RELA,MED6,MED27,MED12,FABP4
REACTOME_TRANSCRIPTION_COUPLED_NUCLEOTIDE_EXCISION_REPAIR_TC_NER	0.00173681	0.00441164	0.45506	0.438398	1.75599	78	RFC3,POLR2K,COPS3,PCNA,POLR2G,ZNF830,POLR2B,RPA2,AQR,COPS2,UBA52,COPS4,GTF2H1,CCNH,RFC4,RBX1,UBB,COPS8,UBC,CUL4B,RPS27A,USP7,POLR2J,RFC5,POLR2C,RFC2,ERCC6,POLD3,CDK7,POLK,POLE3,XPA,GTF2H3,ERCC5,COPS6,COPS5
REACTOME_TRANSCRIPTION_OF_THE_HIV_GENOME	0.00023749	0.000714844	0.518848	0.473891	1.8451	68	TAF9B,TAF9,GTF2B,POLR2K,CCNT2,POLR2G,POLR2B,TBP,CCNT1,SUPT4H1,GTF2A2,TAF7L,GTF2H1,TAF13,CCNH,TAF15,GTF2E1,TAF12,CCNK,TAF7,TAF10,POLR2J,NCBP2,POLR2C,GTF2F2,CDK7,TAF2
REACTOME_TRANSFERRIN_ENDOCYTOSIS_AND_RECYCLING	0.179382	0.260841	0.0441825	0.373328	1.22597	30	ATP6V1C1,ATP6V0E1,ATP6V1E1,ATP6V1A,ATP6V1D,ATP6V1B2,ATP6V1F,ATP6V0C,TFRC,ATP6V1H,ATP6V0D1,ATP6V1E2,ATP6AP1,ATP6V1G1
REACTOME_TRANSLATION	2.22596e-22	2.23338e-20	1.22105	0.530196	2.55785	290	RPS4Y1,RPL39,RPL34,MTIF3,RPL22L1,TSFM,MRPL1,RPS15A,RPL37,RPS25,MRPL16,RPL23,SEC61B,RPS13,RPS27,RPL9,SRP54,RPS26,RPS18,RPS3A,RPL26,RPS21,RPS17,EIF3H,MRPS10,MRPL47,RPL30,RPS12,RPL26L1,EIF4A2,MRPL50,RPS29,RPL35A,RPS11,RPL24,SEC61G,MRPL17,RPL15,RPL37A,RPL32,EEF1B2,EIF2S3,RPL17,UBA52,MRPS9,MRPS14,RPS20,RPS10,RPL36AL,RPS6,SPCS2,RPL29,MRPL33,RPL36A,RPS23,MRPL44,RPL28,RPL21,EIF3E,RPS4X,RPL11,MRPS7,RPS16,…
REACTOME_TRANSLATION_OF_SARS_COV_2_STRUCTURAL_PROTEINS	0.0126089	0.0273042	0.175004	0.43698	1.59269	49	MGAT4A,ST6GALNAC3,UBA52,DAD1,SUMO1,PARP4,UBB,UBC,PARP9,RPS27A,ST6GALNAC2,GALNT1,PARP14,GSK3B,PARP16,EDEM2,SRPK1,STT3A,SRPK2
REACTOME_TRANSLESION_SYNTHESIS_BY_Y_FAMILY_DNA_POLYMERASES_BYPASSES_LESIONS_ON_DNA_TEMPLATE	0.0857196	0.140992	0.0656633	0.385132	1.34068	39	RFC3,RCHY1,PCNA,POLI,RPA2,UBA52,RFC4,UBB,UBC,RPS27A,RFC5,RFC2,USP10,POLD3,UBE2L6,POLK,UFD1,POLE3
REACTOME_TRANSLOCATION_OF_SLC2A4_GLUT4_TO_THE_PLASMA_MEMBRANE	0.554702	0.63849	0.0218736	0.244129	0.945247	66	EXOC1,EXOC6,SNAP23,YWHAB,STXBP3,C2CD5,EXOC5,RALGAPA2,TUBB3,PRKAG1,RAB14,RAB11A,CALM1,RALGAPB,RHOQ,RAC1,RAB8A,TBC1D4,YWHAE,ACTB,EXOC8,YWHAZ,EXOC2,MYO5A,LNPEP,KIFAP3,TUBA4A,TUBB8
REACTOME_TRANSMISSION_ACROSS_CHEMICAL_SYNAPSES	0.776219	0.822683	0.0207279	-0.187721	-0.893799	198	SLC1A1,GRIN3B,GAD2,GAD1,KCNJ6,DLG2,SLC17A7,CHRNB3,CACNB1,GABRB3,ERBB4,GABRG2,TSPAN7,ADCY6,AP2S1,DLG3,RPS6KA2,NRGN,UNC13B,GABRA2,GABBR1,MYO6,TUBB4A,AP2A2,EPB41L1,HRAS,TUBB2A,PICK1,GNB5,RASGRF1,KIF17,HTR3B,CHRNA5,ADCY7,GIT1,NBEA,GRIK4,STX1A,GRIA4,TUBA3D,TSPOAP1,CACNB4,ADCY2,PPFIA3,STXBP1,PRKAA2,GNAI1
REACTOME_TRANSPORT_OF_BILE_SALTS_AND_ORGANIC_ACIDS_METAL_IONS_AND_AMINE_COMPOUNDS	0.930044	0.950055	0.0168138	-0.185663	-0.738588	64	SLC6A9,SLC10A6,SLC13A3,SLC44A4,SLC39A4,SLC13A1,SLC6A14,SLC6A20
REACTOME_TRANSPORT_OF_INORGANIC_CATIONS_ANIONS_AND_AMINO_ACIDS_OLIGOPEPTIDES	0.0263038	0.0520883	0.134051	-0.332937	-1.40472	91	SLC34A3,SLC12A5,SLC1A1,SLC9A3,SLC25A10,SLC7A2,SLC4A4,SLC17A7,SLC34A2,SLC25A29,SLC12A7,SLC16A10,SLC8B1,SLC6A14,SLC4A3,SLC6A20,SLC4A2,SLC26A1,SLC15A1,SLC4A8,SLC38A3,SLC20A2,SLC7A8,SLC7A6,SLC25A22,SLC12A4,SLC5A12,SLC26A6,SLC9A2
REACTOME_TRANSPORT_OF_MATURE_MRNAS_DERIVED_FROM_INTRONLESS_TRANSCRIPTS	0.591019	0.668784	0.0211061	0.259886	0.923278	43	NDC1,RANBP2,NUP58,NUP37,FIP1L1,NCBP2,SEC13,NUP153,NUP98,TPR,EIF4E,NUP93,CPSF3,NUP160,CPSF2,NUP35,NUP54,POM121C,NUP133,NXF1,NUP188,NUP62
REACTOME_TRANSPORT_OF_MATURE_TRANSCRIPT_TO_CYTOPLASM	0.0568814	0.10161	0.0798002	0.333865	1.3478	82	MAGOH,NDC1,THOC7,MAGOHB,UPF3B,RANBP2,SLU7,U2AF1,NUP58,ZC3H11A,EIF4A3,CDC40,NUP37,RBM8A,FIP1L1,SRSF7,NCBP2,SEC13,SRSF3,SRSF4,CHTOP,FYTTD1,NUP153,CASC3,NUP98,SRSF6,GLE1,TPR,THOC2,EIF4E,NUP93,CPSF3,SRSF5,NUP160,NXT1,CPSF2,SRSF2,NUP35
REACTOME_TRANSPORT_OF_SMALL_MOLECULES	0.0195412	0.0398773	0.173713	-0.225623	-1.20788	615	PCSK5,SLC34A3,ASIC1,SLC6A9,FXYD1,SLC12A5,SLC10A6,AQP3,ATP6V0A4,SLC29A2,ANO1,SLC1A1,SLC9A3,SLC2A10,MYO5B,SLC25A10,ANO9,SLC7A2,RYR1,MICU3,ATP13A4,WNK2,SCNN1B,TRPC1,SLC4A4,SLC13A3,SLCO2A1,AQP5,SLC9C1,WNK4,SLC9C2,APOD,ATP12A,SLC17A7,MB,DERL3,ABCA4,ABCA12,DMTN,TRPM4,SLC44A4,STOML3,PLTP,FXYD3,SLC34A2,ABCA2,AMN,ANO8,SLC25A29,LRRC8A,LDLRAP1,TUSC3,LMF1,TTYH3,ANGPTL4,SLC12A7,SLC5A1,CLCA4,ADCY6,NR1H3,AP2S1,…
REACTOME_TRANSPORT_OF_THE_SLBP_DEPENDANT_MATURE_MRNA	0.336676	0.429572	0.0306629	0.316123	1.08084	36	NDC1,RANBP2,NUP58,NUP37,NCBP2,SEC13,NUP153,NUP98,TPR,EIF4E,NUP93,NUP160,NUP35,NUP54,POM121C,NUP133,NXF1,NUP188,NUP62
REACTOME_TRANSPORT_OF_VITAMINS_NUCLEOSIDES_AND_RELATED_MOLECULES	0.633094	0.698026	0.0225549	-0.257385	-0.893642	34	SLC29A2,SLCO2A1,APOD,LCN12,SLC5A6,SLCO2B1,SLC29A1,SLC28A2,SLC27A4,SLC35C1,SLC27A1,SLC28A3,SLC29A4,SLC35A3,SLCO3A1
REACTOME_TRANSPORT_TO_THE_GOLGI_AND_SUBSEQUENT_MODIFICATION	0.00947459	0.0209695	0.194887	0.313454	1.4232	172	KDELR3,CAPZA1,PPP6C,RAB1A,GRIA1,USO1,COPG2,MGAT4A,SEC24A,SEC22B,ACTR10,MANEA,CAPZA2,DCTN3,COPZ1,TRAPPC6B,STX17,ARFGAP3,ARCN1,CD55,ARF4,DYNLL1,DCTN6,SEC24D,COPB1,TRAPPC2L,COPA,SERPINA1,ST8SIA6,ANK1,SEC24B,CNIH1,B4GALT6,TUBB3,B4GALT5,TFG,DYNC1I1,F8,SEC13,PPP6R3,LMAN2L,CTSC,CAPZB,CD59,SPTB,GOLGB1,COPB2,SCFD1,SAR1B,ANKRD28,BET1L,TGFA,GOSR1,F5,AREG,B4GALT1,TMED2,TMED9,MAN1A2,TRAPPC1
REACTOME_TRANS_GOLGI_NETWORK_VESICLE_BUDDING	0.208767	0.295602	0.0401701	0.293776	1.14986	70	VAMP7,AP1S2,NECAP1,SNAP23,GNS,AP3S1,SNAPIN,PICALM,BLOC1S1,DTNBP1,CLINT1,HSPA8,CPD,CHMP2A,AP4E1,TFRC,M6PR,SNX2,AP3B1,PUM1,SNX9,RAB5C,GOLGB1,FTH1,CLTC,AP4B1,IGF2R,SNX5,TGOLN2,YIPF6
REACTOME_TRIGLYCERIDE_METABOLISM	0.574805	0.655364	0.021582	0.283131	0.929772	30	GK,GPAM,GK3P,PRKACB,GPD2,ABHD5,PPP1CC,FABP7,FABP2,FABP4,PPP1CB
REACTOME_TRNA_AMINOACYLATION	0.5	0.587887	0.0238464	0.277821	0.976635	41	MARS2,WARS2,PPA2,YARS2,IARS2,WARS1,IARS1,TARS1,NARS1,RARS2,TARS2,GARS1,KARS1,NARS2,FARSB,HARS1,RARS1,MARS1,PPA1,YARS1,LARS1
REACTOME_TRNA_MODIFICATION_IN_THE_NUCLEUS_AND_CYTOSOL	0.894971	0.925726	0.0149489	0.206448	0.733432	43	PUS3,TRMT6,ADAT1,TRDMT1,TYW3,TYW1,TRMT112,TRMT13,TRMT5,QTRT2,TP53RK,NSUN6,TRMT12,TRMT11,TYW5,TPRKB
REACTOME_TRNA_PROCESSING	0.169714	0.24919	0.0443867	0.276116	1.16869	108	NDC1,TRMT10C,PUS3,POP4,TRMT6,RANBP2,ADAT1,CLP1,NUP58,TRDMT1,TYW3,POP7,TYW1,RTRAF,TRMT112,NUP37,TRNT1,PRORP,RAN,RPP21,SEC13,C2orf49,ZBTB8OS,NUP153,DDX1,TRMT13,TSEN15,TRMT5,NUP98,TRMT61B,QTRT2,TPR
REACTOME_TRNA_PROCESSING_IN_THE_NUCLEUS	0.0744366	0.126584	0.0704484	0.352058	1.32614	58	NDC1,POP4,RANBP2,CLP1,NUP58,POP7,RTRAF,NUP37,TRNT1,RAN,RPP21,SEC13,C2orf49,ZBTB8OS,NUP153,DDX1,TSEN15,NUP98
REACTOME_UB_SPECIFIC_PROCESSING_PROTEASES	2.16082e-19	9.29153e-18	1.14219	0.574794	2.6339	186	H2BC17,H2AC14,H2BC3,H2AC4,H2BC13,H2AW,TAF9B,H2BC11,H2AC12,H2BC5,H2AC8,H2AC16,H2BC14,H2AC13,H2BC7,H2BC10,H2AC15,H2BC4,PSMA4,H2BC6,H2BC12,H2BC8,H2AC6,PSMC2,USP28,PTEN,H2AC17,PSMA2,TOMM20,MAT2B,H2BC21,USP15,STAM2,DDX58,H2BC9,TGFBR1,PSMA6,PSMB8,UBA52,SNX3,H2AC7,PSMB4,PSMA1,IFIH1,CYLD,H2BC18,USP9X,MAP3K7,IL33,PSMD12,PSMD14,H2AC11,UBB,PSMA5,PSMA3,PSME1,UBC,H2AC20,TRAF6,PSMD1,USP24,USP12,BIRC2,RPS27A,PS…
REACTOME_UCH_PROTEINASES	5.87936e-12	4.3696e-11	0.887075	0.600171	2.4997	97	H2AC14,H2AC4,H2AW,H2AC12,H2AC8,H2AC16,H2AC13,H2AC15,PSMA4,H2AC6,PSMC2,H2AC17,PSMA2,USP15,NEDD8,TGFBR1,PSMA6,PSMB8,UCHL3,UBA52,H2AC7,PSMB4,PSMA1,PSMD12,PSMD14,H2AC11,UBB,PSMA5,PSMA3,PSME1,UBC,H2AC20,PSMD1,RPS27A,PSMD6,PSMC1,PSMC4,H2AC21,PSMB9,PSMB1
REACTOME_UNFOLDED_PROTEIN_RESPONSE_UPR	0.12427	0.192315	0.0525252	0.298899	1.22745	89	CXCL8,KDELR3,DNAJB9,CCL2,CREBRF,EIF2S3,DNAJC3,ATF6,NFYC,EIF2S2,NFYB,HERPUD1,PDIA6,EXOSC4,DNAJB11,NFYA,SRPRA,EXOSC9,DDIT3,EXOSC1,SSR1,HSPA5,DIS3,ATF4,ATP6V0D1,XBP1,TATDN2,TPP1
REACTOME_VASOPRESSIN_REGULATES_RENAL_WATER_HOMEOSTASIS_VIA_AQUAPORINS	0.656661	0.718745	0.0194743	0.265609	0.879145	31	GNG10,GNG2,GNG5,PRKACB,GNG3,GNG7,RAB11A,PRKAR1B,GNB1
REACTOME_VESICLE_MEDIATED_TRANSPORT	0.000539273	0.00153133	0.477271	0.269998	1.39598	620	HBA1,RAB38,KDELR3,CAPZA1,JCHAIN,COPS3,HP,VTA1,PPP6C,CHMP5,GOLGA5,RAB33A,RAB21,RAB1A,HBA2,GRIA1,USO1,COPG2,CD3D,VAMP7,EXOC1,KIF15,SCOC,MAP1LC3B,RAB8B,SEC24A,RAB39B,SEC22B,AP1S2,HSP90AA1,EXOC6,ARPC5,HSPH1,ARPC3,STAM2,ACTR10,NEDD8,UBQLN2,REPS2,VAMP4,CAPZA2,COPS2,DCTN3,UBA52,DENND4A,RAB5A,GABARAPL2,NECAP1,SNAP23,TRAPPC13,COPZ1,HBB,GNS,VAMP3,CHMP4B,AP2B1,COPS4,YWHAB,ACTR2,STXBP3,AP3S1,TRAPPC6B,STX17,A…
REACTOME_VIRAL_MESSENGER_RNA_SYNTHESIS	0.0945366	0.153814	0.0624595	0.369082	1.31594	44	POLR2K,NDC1,POLR2G,POLR2B,RANBP2,NUP58,NUP37,POLR2J,SEC13,POLR2C,GTF2F2,NUP153,NUP98,TPR
REACTOME_VISUAL_PHOTOTRANSDUCTION	0.0442796	0.0817679	0.101902	-0.332809	-1.367	76	GPC1,HSPG2,SDC1,AGRN,RDH10,AKR1C1,ABCA4,AKR1B10,RBP1,LRP1,SDC3,LRP2,STRA6,GPC2,APOE,DHRS3,BCO2,LRP8,GRK7,AKR1C4,GPC4,GNB5

## Sheet: S2B-Human-Steroids+abx vs. abx
pathway	pval	padj	log2err	ES	NES	size	leadingEdge
REACTOME_ABC_FAMILY_PROTEINS_MEDIATED_TRANSPORT	0.0447829	0.174282	0.101902	0.313221	1.33733	97	DERL3,ABCA12,ABCA4,ABCA10,PSMF1,ABCD3,ABCB4,PSMA2,ABCB1,UBA52,PSMA4,PSMD7,PSME1,PSMC1,ABCA3,PSMD14,PSMB1,PSMD12,RPS27A,PSMB2,PSME2,PSMB10,PSMC3,PSMA5,PSMD2,ABCD1,PSMC5,UBB,PSMD3,PSMD10,PSMC2,ERLIN2,PSMA6,PSMD8,PSMA7,RNF5,PSMA1,PSMB4,UBC,PSMB3,PSMB6
REACTOME_ABC_TRANSPORTER_DISORDERS	0.034413	0.142873	0.115932	0.345198	1.40642	74	DERL3,ABCA12,PSMF1,ABCB4,PSMA2,UBA52,PSMA4,PSMD7,PSME1,PSMC1,ABCA3,PSMD14,PSMB1,PSMD12,RPS27A,PSMB2,PSME2,PSMB10,PSMC3,PSMA5,PSMD2,ABCD1,PSMC5,UBB,PSMD3,PSMD10,PSMC2,ERLIN2,PSMA6,PSMD8,PSMA7,RNF5,PSMA1,PSMB4,UBC,PSMB3,PSMB6,PSMC4,PSMB7,PSMD9,ABCB6
REACTOME_ACTIVATED_PKN1_STIMULATES_TRANSCRIPTION_OF_AR_ANDROGEN_RECEPTOR_REGULATED_GENES_KLK2_AND_KLK3	0.778366	1	0.0195512	0.215173	0.841341	60	H3C4,H2BC12,H3C8,KDM1A,H2AZ2,H4C13,H4C8,H2AJ,H4C11,H3C1,H2AX,H2AC14,H2BC11,H2AZ1,H3C11,KDM4C,H4C9,H2BC10,H3C6
REACTOME_ACTIVATION_OF_ANTERIOR_HOX_GENES_IN_HINDBRAIN_DEVELOPMENT_DURING_EARLY_EMBRYOGENESIS	0.563991	0.898208	0.0252681	0.218974	0.952005	108	H3C4,MEIS1,POLR2I,JUN,POLR2L,H2BC12,H3C8,H2AZ2,H4C13,AJUBA,H4C8,POLR2J,H2AJ,H4C11,POLR2K,H3C1,RARB,MAFB,H2AX,POLR2H,H2AC14,POLR2B,RARG,H2BC11,H2AZ1,H3C11,POLR2E,POLR2G,WDR5,HOXB2,H4C9,POLR2D,YY1,H2BC10,H3C6,CNOT6,EGR2,PIAS2,H3-3A
REACTOME_ACTIVATION_OF_ATR_IN_RESPONSE_TO_REPLICATION_STRESS	0.574064	0.907051	0.0214663	-0.271902	-0.92862	36	CDC25C,ORC6,RFC2,ORC1,ORC2,CDC6,CLSPN,RFC5,RPA2,ATR
REACTOME_ACTIVATION_OF_GENE_EXPRESSION_BY_SREBF_SREBP	0.930155	1	0.014331	-0.195802	-0.691231	42	CREBBP,TBL1X,NCOA1,MVD,RXRA,CARM1,HMGCR,MTF1,LSS,NCOA2,TBL1XR1,PPARA,ACACB,SCD,FDPS
REACTOME_ACTIVATION_OF_NMDA_RECEPTORS_AND_POSTSYNAPTIC_EVENTS	0.0793972	0.259193	0.0754749	0.318396	1.29299	73	DLG2,DLG3,TUBA1C,KIF17,RASGRF1,PRKAA2,NRAS,LRRC7,TUBA8,PRKAR1B,HRAS,TUBA4B,CALM1,TUBB4B,TUBB2A,GRIN3B,TUBA1B,NBEA,PRKAB2,ERBB4,TUBB3,DLG1,PRKAG2,TUBA1A
REACTOME_ACTIVATION_OF_THE_MRNA_UPON_BINDING_OF_THE_CAP_BINDING_COMPLEX_AND_EIFS_AND_SUBSEQUENT_BINDING_TO_43S	9.88172e-07	2.05131e-05	0.643552	0.572799	2.23116	59	RPS28,RPS25,RPS11,RPS17,RPS6,EIF3M,RPS20,RPS24,RPS27,RPS7,RPS19,RPS23,RPS15A,RPS16,RPSA,RPS15,FAU,RPS14,RPS27L,RPS3,RPS12,RPS26,RPS3A,RPS10,RPS5,RPS4X,RPS21,RPS27A,RPS8,RPS18,RPS13,EIF3E,RPS2,EIF4G1,EIF4EBP1,RPS29,EIF3I,EIF3H,EIF1AX,EIF3A,RPS4Y1,EIF4B,EIF3F,PABPC1,EIF2S2,EIF3D,EIF3G,EIF3L,EIF4H,EIF2S1,EIF3K
REACTOME_ACTIVATION_OF_THE_PRE_REPLICATIVE_COMPLEX	0.537572	0.869987	0.0226703	-0.282642	-0.947278	33	POLA2,ORC6,ORC1,ORC2,CDC6,CDT1,POLE,RPA2
REACTOME_ADAPTIVE_IMMUNE_SYSTEM	0.0724854	0.242423	0.0639358	-0.221878	-1.15027	708	CD207,NCR3,BTNL8,TREML4,SELL,LILRA4,NCR1,CD1C,JAML,TREML1,PIANP,BTLA,PRKCQ,FBXO40,PTPRC,HLA-DQB2,ICAM3,DYNC1I1,ATG7,ICAM5,TREML2,HLA-DOB,KLRC1,FCGR2B,COLEC12,TREM2,NCF4,CD300LG,CD101,KLRG1,LCP2,PAK1,KLHL25,LILRA6,VAV1,UBR1,TRAT1,SIGLEC11,RASGRP2,CD36,TLR4,PRKG1,MADCAM1,ICAM4,LILRB2,CD79A,INPP5D,CD300LD,AREL1,HLA-DPB1,UBA3,PTPRJ,LILRB5,KLC3,LILRA5,RAP1GAP,DNM2,KLRF1,PIK3CD,HLA-DQB1,HLA-DQA2,PLCG2,…
REACTOME_ADORA2B_MEDIATED_ANTI_INFLAMMATORY_CYTOKINES_PRODUCTION	0.000605182	0.00617491	0.477271	-0.45316	-1.78018	72	RAMP3,CALCA,ADRB3,GPBAR1,SCTR,SCT,CRHR2,AVPR2,GPR27,HRH2,TAAR1,GNG2,TSHR,ADCY4,GPR83,GNG7,MC1R,CYSLTR2,GNG3,GPR84,GNG4
REACTOME_AGGREPHAGY	0.173514	0.470707	0.0491416	0.345339	1.21744	37	TUBA1C,DYNLL1,TUBA8,TUBA4B,PCNT,UBA52,TUBB4B,TUBB2A,TUBA1B,RPS27A,VIM,IFT88,TUBB3,PARK7,UBB,DYNC1I2,TUBA1A,DYNC1LI1,UBC
REACTOME_AMINO_ACIDS_REGULATE_MTORC1	0.182843	0.488529	0.0480642	0.309984	1.18262	53	ATP6V1F,RRAGA,ATP6V1G1,LAMTOR2,LAMTOR1,ATP6V0C,SH3BP4,ATP6V0E1,NPRL3,RHEB,FNIP2,LAMTOR5,ATP6V1E2,ATP6V1E1,LAMTOR3,ATP6V1H,RRAGB,LAMTOR4,RRAGD,ATP6V0E2,RRAGC,ATP6V1C2
REACTOME_AMYLOID_FIBER_FORMATION	0.591498	0.920108	0.0243298	0.219962	0.939151	97	H3C4,MFGE8,SNCAIP,SAA1,NAT8,UBE2L6,PSENEN,HSPG2,H2BC12,H3C8,H4C13,UBA52,H4C8,H4C11,H3C1,SIAH2,H2AX,RPS27A,TSPAN5,H2AC14,H2BC11,UBB,APH1A,H2AZ1,H3C11,SNCA,H4C9,UBC,GSN,H2BC10,H3C6
REACTOME_ANCHORING_OF_THE_BASAL_BODY_TO_THE_PLASMA_MEMBRANE	0.622147	0.936331	0.0234104	0.216685	0.924852	96	CEP72,DYNLL1,B9D1,TMEM216,NINL,SSNA1,PCNT,CETN2,TUBB4B,RAB11A,CEP162,YWHAG,CSNK1E,CCP110,RAB3IP,NEDD1,MARK4,TCTN1,DYNC1I2,CEP78,AHI1,TUBA1A,CEP250,ALMS1,YWHAE
REACTOME_ANTIGEN_PROCESSING_CROSS_PRESENTATION	0.863532	1	0.0185679	0.190327	0.817099	101	S100A1,PSMF1,PSMA2,SEC61B,SEC61G,UBA52,PSMA4,PSMD7,PSME1,PSMC1,VAMP8,PSMD14,PSMB1,PSMD12,RPS27A,PSMB2,PSME2,PSMB10,PSMC3,PSMA5,PSMD2,PSMC5,UBB,PSMD3,PSMD10,PSMC2,PSMA6,PSMD8,PSMA7,CTSL,PSMA1,PSMB4,UBC,PSMB3,PSMB6,PSMC4,ITGB5,PSMB7,HMGB1,PSMD9
REACTOME_ANTIGEN_PROCESSING_UBIQUITINATION_PROTEASOME_DEGRADATION	0.019623	0.0897224	0.165406	0.257105	1.2813	290	ZBTB16,HERC6,LMO7,LNX1,HERC5,SH3RF1,SPSB1,RNF25,SOCS1,UBE2E3,UBE2L6,FBXO32,FBXL19,ANAPC13,FBXO31,RNF6,PSMF1,BTRC,DZIP3,CUL5,NEDD4L,ASB2,SKP1,ASB1,PSMA2,TRIM36,UBA52,TRIM32,FBXW10,PSMA4,UBE2L3,PSMD7,UBE2J1,UBE2K,KEAP1,KLHL41,PSME1,FBXW4,UBE2Q1,PSMC1,UBE2V2,PSMD14,STUB1,SIAH2,PSMB1,TRAF7,PSMD12,GAN,DTX3L,RPS27A,ELOB,FBXW5,UBE2G1,PSMB2,FBXO6,PSME2,PSMB10,TRIM37,PSMC3,MEX3C,PSMA5,FBXO7,FBXL15,KBTBD8,…
REACTOME_ANTIMICROBIAL_PEPTIDES	0.0196733	0.0897224	0.139715	-0.425825	-1.53633	47	DEFB108B,DEFA1,DEFA4,CAMP,PI3,DEFA3,BPI,DEFB1,ART1,PGLYRP1,SLC11A1,ELANE,CCR6,CCR2,LYZ
REACTOME_ANTIVIRAL_MECHANISM_BY_IFN_STIMULATED_GENES	0.0623453	0.216947	0.0855536	0.318086	1.31604	81	USP18,ISG15,KPNA7,OASL,OAS1,OAS3,HERC5,OAS2,UBE2L6,FLNB,IFIT1,KPNA3,UBA52,EIF2AK2,EIF4E2,NDC1,RPS27A
REACTOME_ANTI_INFLAMMATORY_RESPONSE_FAVOURING_LEISHMANIA_PARASITE_INFECTION	0.00129022	0.0104962	0.45506	-0.404473	-1.69157	104	RAMP3,CALCA,ADRB3,GPBAR1,SCTR,SCT,CRHR2,AVPR2,GPR27,HRH2,TAAR1,GNG2,PLCG2,TSHR,ADCY4,GPR83,GNG7,MAPK14,MC1R,CYSLTR2,GNG3,DPEP3,GPR84,MYH9,GNG4,FCGR2A,LYN,GNGT2,DPEP2,INSL3,ADORA2A,FGR,RAMP2,ITPR2,HCK,PRKACB
REACTOME_APC_C_CDH1_MEDIATED_DEGRADATION_OF_CDC20_AND_OTHER_APC_C_CDH1_TARGETED_PROTEINS_IN_LATE_MITOSIS_EARLY_G1	0.000719267	0.0067656	0.477271	0.439671	1.78269	72	PSMF1,PSMA2,UBA52,PSMA4,PSMD7,PSME1,PSMC1,PSMD14,ANAPC16,PSMB1,PSMD12,RPS27A,PSMB2,PSME2,PSMB10,PSMC3,PSMA5,ANAPC11,PSMD2,PSMC5,UBB,PSMD3,PSMD10,PSMC2,PSMA6,PSMD8,PSMA7,UBE2S,PSMA1,PSMB4,UBC,PSMB3,PSMB6,PSMC4,UBE2D1,SKP2,PSMB7,PSMD9,UBE2E1,CDC16,PSMB8,PSMB5,PLK1,ANAPC4,PSMD6,PSMA3,ANAPC7,PSMD13,PSMD5,PSMD4
REACTOME_APC_C_MEDIATED_DEGRADATION_OF_CELL_CYCLE_PROTEINS	0.000171167	0.00214879	0.518848	0.448809	1.88038	86	CCNA1,PSMF1,BTRC,SKP1,PSMA2,UBA52,PSMA4,PSMD7,PSME1,PSMC1,PSMD14,ANAPC16,PSMB1,PSMD12,RPS27A,PSMB2,PSME2,PSMB10,CCNB1,PSMC3,PSMA5,ANAPC11,PSMD2,PSMC5,UBB,PSMD3,PSMD10,PSMC2,PSMA6,PSMD8,PSMA7,BUB3,UBE2S,PSMA1,PSMB4,UBC,PSMB3,PSMB6,PSMC4,UBE2D1,SKP2,PSMB7,PSMD9,UBE2E1,CDC16,PSMB8,PSMB5,PLK1,ANAPC4,CUL1,PSMD6,PSMA3,ANAPC7,PSMD13,PSMD5,CCNA2,FBXO5,PSMD4
REACTOME_APOPTOSIS	0.002723	0.0188419	0.431708	0.326512	1.52991	175	DSG2,PKP1,DSG3,TP73,SFN,GZMB,H1-0,YWHAH,PMAIP1,DYNLL1,CDH1,DSP,PPP3CC,H1-2,BCL2L1,PSMF1,YWHAQ,PSMA2,C1QBP,UBA52,PSMA4,PSMD7,PSME1,FASLG,STK24,YWHAG,TJP2,PSMC1,BAX,PSMD14,DAPK3,PSMB1,PSMD12,H1-4,RPS27A,PSMB2,PSME2,PSMB10,PSMC3,PSMA5,VIM,LMNA,GSDME,PSMD2,PSMC5,NMT1,UBB,PSMD3,FADD,PSMD10,MAGED1,PSMC2,CTNNB1,PSMA6,OPA1,PSMD8,PSMA7,TP53BP2,CYCS,CASP6,BBC3,CASP7,HMGB2,YWHAE,PSMA1,PSMB4,BAK1,UBC,GSN,PSM…
REACTOME_APOPTOTIC_CLEAVAGE_OF_CELLULAR_PROTEINS	0.416302	0.778025	0.0297446	0.290935	1.02565	37	DSG2,PKP1,DSG3,CDH1,DSP,STK24,TJP2,VIM,LMNA,CTNNB1,CASP6,CASP7,GSN
REACTOME_APOPTOTIC_EXECUTION_PHASE	0.391161	0.767032	0.0310188	0.273637	1.03573	51	DSG2,PKP1,DSG3,H1-0,CDH1,DSP,H1-2,STK24,TJP2,H1-4,VIM,LMNA,CTNNB1,CASP6,CASP7,HMGB2,GSN
REACTOME_AQUAPORIN_MEDIATED_TRANSPORT	0.216983	0.537547	0.043438	0.335671	1.17584	36	AQP5,MYO5B,AQP1,AQP3,AQP7,PRKAR1B,GNG5,RAB11FIP2,GNAS,RAB11A,GNG12,ADCY3
REACTOME_ARACHIDONIC_ACID_METABOLISM	0.048441	0.181127	0.0882143	-0.392068	-1.41454	47	PTGS2,CYP4F3,CYP2C9,ALOX5,CYP4F2,EPHX2,TBXAS1,CYP2C19,CYP2U1,CYP4F8,PTGS1,CYP1A2,DPEP3,LTC4S,LTA4H,HPGD
REACTOME_ASPARAGINE_N_LINKED_GLYCOSYLATION	0.99897	1	0.0181212	0.148039	0.737367	287	GFPT2,TUBA1C,SPTBN1,DYNLL1,DOLK,TUBA8,ANKRD28,B4GALT2,DAD1,ST6GALNAC1,SLC35C1,DPM3,TUBA4B,ALG10,FUT3,B4GALT6,ANK3,DPM2,NUDT14,CNIH1,UBA52,TUBB4B,TUBB2A,TRAPPC1,DCTN5,MGAT2,ALG3,NEU4,PMM1,TMEM115,SEC16B,SLC17A5,PSMC1,TUBA1B,RPS27A,MGAT1,ARF5,MPI,GMPPA,NANS,TMED7,CNIH2,TRAPPC6A,RAB1B,TUBB3,CMAS,GFPT1,UBB,GOSR2,TRAPPC3,CTSA,ST6GALNAC4,DYNC1I2,MAN1A2,ALG2,MOGS,GMDS,DPAGT1,TMED2,NUS1,TUBA1A,UAP1,LMAN2…
REACTOME_ASSEMBLY_AND_CELL_SURFACE_PRESENTATION_OF_NMDA_RECEPTORS	0.0520654	0.18996	0.091708	0.430385	1.44888	30	DLG2,DLG3,TUBA1C,KIF17,LRRC7,TUBA8,TUBA4B,TUBB4B,TUBB2A,GRIN3B,TUBA1B,NBEA,TUBB3,DLG1,TUBA1A
REACTOME_ASSEMBLY_OF_COLLAGEN_FIBRILS_AND_OTHER_MULTIMERIC_STRUCTURES	0.46288	0.814778	0.0250318	-0.275681	-0.994625	47	COL18A1,LOXL2,COL6A1,MMP3,COL14A1,DST,COL8A2,TLL2,COL27A1,COL4A1
REACTOME_ASSEMBLY_OF_THE_ORC_COMPLEX_AT_THE_ORIGIN_OF_REPLICATION	0.979542	1	0.0162613	0.169614	0.671816	64	H3C4,H2BC12,H3C8,H2AZ2,H4C13,H4C8,H2AJ,H4C11,H3C1,H2AX,H2AC14,H2BC11,H2AZ1,H3C11,H4C9,H2BC10,H3C6,KPNA6,ORC4
REACTOME_ASSOCIATION_OF_TRIC_CCT_WITH_TARGET_PROTEINS_DURING_BIOSYNTHESIS	0.984269	1	0.0159354	0.165095	0.585875	38	WRAP53,FBXW10,FBXW4,CCT7,FBXW5,FBXO6,CCT8,NOP56,CCT5,FBXW9,FBXL3,USP11,CCT3,FBXO4,CCT6A,CCNE2
REACTOME_ASYMMETRIC_LOCALIZATION_OF_PCP_PROTEINS	3.82305e-06	7.42412e-05	0.610527	0.536803	2.10355	61	WNT5A,PSMF1,PSMA2,PARD6A,FZD8,UBA52,PSMA4,PSMD7,FZD1,PSME1,PSMC1,PSMD14,PSMB1,PSMD12,RPS27A,PSMB2,PSME2,PSMB10,PSMC3,PSMA5,PSMD2,PSMC5,UBB,PSMD3,FZD3,PSMD10,PSMC2,PSMA6,PSMD8,SMURF1,PSMA7,PSMA1,PSMB4,UBC,PSMB3,PSMB6,PSMC4,PSMB7,PRICKLE1,FZD4,PSMD9
REACTOME_AUF1_HNRNP_D0_BINDS_AND_DESTABILIZES_MRNA	0.000463726	0.00498505	0.498493	0.500337	1.90883	53	PSMF1,PSMA2,UBA52,PSMA4,PSMD7,PSME1,PSMC1,PSMD14,PSMB1,PSMD12,RPS27A,PSMB2,PSME2,PSMB10,PSMC3,PSMA5,PSMD2,PSMC5,UBB,PSMD3,PSMD10,PSMC2,PSMA6,HNRNPD,PSMD8,PSMA7,EIF4G1,PSMA1,PSMB4,UBC,PSMB3,PSMB6,PSMC4,PSMB7,PSMD9
REACTOME_AURKA_ACTIVATION_BY_TPX2	0.801695	1	0.0192634	0.206044	0.832473	71	CEP72,DYNLL1,NINL,SSNA1,PCNT,CETN2,TUBB4B,YWHAG,CSNK1E,CCP110,NEDD1,DYNC1I2,CEP78,TUBA1A,CEP250,ALMS1,YWHAE,DCTN1,TUBB,HAUS1,ODF2,CEP41,HMMR
REACTOME_AUTOPHAGY	0.101326	0.311901	0.0682684	0.266645	1.21304	143	PLIN2,TUBA1C,PRKAA2,DYNLL1,TUBA8,RRAGA,CSNK2A2,TUBA4B,LAMTOR2,LAMTOR1,PCNT,ATG5,EEF1A1,UBA52,TUBB4B,TUBB2A,FUNDC1,MVB12B,RHEB,RNASE1,TUBA1B,RPS27A,MAP1LC3B,TOMM70,VPS28,VIM,EPAS1,ATG101,PRKAB2,LAMTOR5,ATG4D,IFT88,GABARAP,CHMP2B,TUBB3,PARK7,UBB,TOMM6,DYNC1I2,PEX5,PRKAG2,TUBA1A,LAMTOR3,ATG12,RRAGB,DYNC1LI1,LAMTOR4,UBC,ATG4A,CSNK2B,RRAGD,RRAGC,CHMP6,VDAC1,PLIN3,WIPI1,MVB12A,TOMM20,UBE2V1,UBE2N,TUBB6
REACTOME_BASE_EXCISION_REPAIR	0.99928	1	0.0129096	-0.130751	-0.527986	84	H2BC7,H4C15,MUTYH,RFC2,H2BC21,H2AC4,RFC5,POLE,H2BC15,RFC1,RPA2,H2BU1,POLB,H2AC7,H2BC6,H2AC6,H2BC8
REACTOME_BASE_EXCISION_REPAIR_AP_SITE_FORMATION	0.998454	1	0.015884	0.134847	0.522567	57	NTHL1,H2BC12,H2AZ2,H4C13,H4C8,H2AJ,H4C11,H2AX,H2AC14,H2BC11,H2AZ1,H4C9,UNG,H2BC10
REACTOME_BETA_CATENIN_INDEPENDENT_WNT_SIGNALING	0.289437	0.638245	0.0384787	0.239122	1.07645	134	WNT5A,AXIN2,ITPR3,PDE6G,PSMF1,GNG5,PSMA2,AP2S1,FZD6,PARD6A,FZD8,UBA52,PSMA4,CALM1,PSMD7,FZD1,CLTA,PSME1,DAAM1,PSMC1,PSMD14,PSMB1,MYC,PSMD12,RHOA,GNG12,RPS27A,AP2M1,PSMB2,PSME2,PSMB10,PSMC3,PSMA5,PSMD2,PSMC5,UBB,PSMD3,FZD3,PSMD10,PSMC2,CTNNB1,PSMA6,PSMD8,SMURF1,PSMA7
REACTOME_BILE_ACID_AND_BILE_SALT_METABOLISM	0.508203	0.852501	0.023387	-0.280828	-0.970746	38	ABCB11,OSBPL6,SLC51A,SLC10A1,STARD5,ACOX2,BAAT,CYP46A1,ABCC3,NCOA1,AKR1C4,RXRA,SLC10A2,OSBPL2,OSBPL9
REACTOME_BINDING_AND_UPTAKE_OF_LIGANDS_BY_SCAVENGER_RECEPTORS	0.00174899	0.0136612	0.45506	-0.53874	-1.83995	36	HBA2,SCARF1,HPR,JCHAIN,COLEC11,COLEC12,HBB,CD36,SPARC,SCARB1,STAB1,COL4A1,HSPH1,LRP1,MSR1,HSP90AA1,SCGB3A2,COL4A2,HBA1,APOL1,COL1A2,HYOU1
REACTOME_BIOLOGICAL_OXIDATIONS	0.596922	0.921402	0.0251123	0.202488	0.948779	175	ADH1C,CYP24A1,GSTM1,NNMT,ADH6,SULT2B1,CYP19A1,CBR3,GSTM5,MGST1,CYP2A7,SMOX,ALDH3A1,CYP2A13,GSTO1,ADH7,MAOA,PAPSS2,FMO2,CYP2B6,TPST1,GSTA1,ESD,GSTP1,CYP7B1,SLC26A2,CYP1B1,ADH1A,UGT1A6,FMO3,GCLC,GSTM3,ALDH1B1,UGP2,MAT1A,ADH5,PAPSS1,CYP27A1,GGT6,GCLM,TRMT112,SLC35B3,UGDH,GSTA3
REACTOME_BIOSYNTHESIS_OF_THE_N_GLYCAN_PRECURSOR_DOLICHOL_LIPID_LINKED_OLIGOSACCHARIDE_LLO_AND_TRANSFER_TO_A_NASCENT_PROTEIN	0.820963	1	0.0190313	0.202939	0.824125	73	GFPT2,DOLK,ST6GALNAC1,SLC35C1,DPM3,ALG10,DPM2,NUDT14,ALG3,NEU4,PMM1,SLC17A5,MPI,GMPPA,NANS,CMAS,GFPT1,CTSA,ST6GALNAC4,ALG2,GMDS,DPAGT1,NUS1,UAP1
REACTOME_B_WICH_COMPLEX_POSITIVELY_REGULATES_RRNA_EXPRESSION	0.394838	0.769232	0.0313952	0.247391	1.02847	83	H3C4,TAF1B,POLR2L,H2BC12,H3C8,H2AZ2,H4C13,H4C8,TAF1C,H2AJ,H4C11,POLR2K,H3C1,H2AX,MYBBP1A,POLR2H,H2AC14,H2BC11,SMARCA5,POLR1D,H2AZ1,H3C11,POLR2E
REACTOME_CA2_PATHWAY	0.383266	0.764287	0.0280033	-0.27862	-1.04074	55	GNAO1,PRKG1,GNG2,GNG7,PLCB3,GNG3,GNAT2,GNG4,AGO2,PRKCA,TNRC6C,TCF7L1,PLCB2,GNGT2,FZD2,ITPR2,TNRC6B,PDE6B,AGO4,MOV10
REACTOME_CARBOXYTERMINAL_POST_TRANSLATIONAL_MODIFICATIONS_OF_TUBULIN	0.343675	0.706117	0.0333988	0.302251	1.0726	38	TTLL10,TUBA1C,TUBA8,TUBA4B,TTLL12,TUBB4B,TUBB2A,TTLL11,TTLL9,TUBA1B,SVBP,TUBB3,TTLL1,AGBL5,TUBA1A
REACTOME_CARDIAC_CONDUCTION	0.21193	0.527198	0.0395284	-0.28077	-1.1473	91	KCNK7,ATP1A3,CORIN,SCN1B,SCN2A,KCND1,SCN2B,KCNJ2,SCN7A,CACNA1C,ATP2B2,SCN3B,KCNIP2,KCNK13,ATP2B1,ATP1A4,SLC8A1,CASQ2,KCNJ14,KCNK3,CLIC2,KCNQ1,CACNG8,ABCC9,KCNK6,SCN1A,SCN9A,ITPR2,SLC8A2,NOS1,KCNE4,CAMK2G,KCNE5
REACTOME_CARGO_CONCENTRATION_IN_THE_ER	0.90826	1	0.0148059	-0.209852	-0.703321	33	LMAN1L,F5,SERPINA1,MIA3,SAR1B,FOLR1,SEC22B
REACTOME_CARGO_RECOGNITION_FOR_CLATHRIN_MEDIATED_ENDOCYTOSIS	0.969724	1	0.0166395	0.167513	0.712712	94	BTC,WNT5A,EGFR,COPS8,AP2S1,UBA52,CLTA,EPN1,COPS6,LDLRAP1,VAMP8,RPS27A,AP2M1,VAMP7,NEDD8,UBB,ITSN1,ADRB2,CD3D,AGFG1,UBC,STON2,COPS7A,COPS2,GPS1
REACTOME_CARGO_TRAFFICKING_TO_THE_PERICILIARY_MEMBRANE	0.209378	0.525191	0.0442843	0.315244	1.16888	46	ARL3,LZTFL1,UNC119B,RAB11A,BBS9,ARL6,RAB3IP,BBS1,CCT8,CCT5,EXOC5,BBS7,PKD2,BBS10,BBS2,TTC8,PKD1,BBS4,CCT3,ARF4,MKKS,BBIP1,RAB8A,RAB11FIP3,EXOC2,CCT4,BBS5,RP2,EXOC4
REACTOME_CA_DEPENDENT_EVENTS	0.512633	0.852501	0.0234928	-0.292912	-0.966048	31	CAMKK2,ADCY4,PRKCA,PDE1C,PDE1B,PRKACB,CAMK2G,PRKCD,PRKAR2B,ADCY2,CREB1,ADCY6,ADCY7,CAMKK1,GRK2,PRKCG,PRKACA
REACTOME_CD28_CO_STIMULATION	0.412028	0.778025	0.0271218	-0.309943	-1.03038	32	PAK1,VAV1,LCK,LYN,MAP3K14,CD28,AKT3,RICTOR
REACTOME_CDC42_GTPASE_CYCLE	0.0857639	0.271736	0.0633201	-0.280432	-1.23102	144	ARHGAP26,FGD3,FGD4,ARAP1,TAGAP,ARHGAP9,PAK1,ARHGAP4,FMNL3,TFRC,WDR91,DOCK8,PREX1,CDC42EP3,MAP3K11,ARHGEF15,DEF6,MYO9B,FMNL1,ARHGAP27,ARAP3,VAV3,ARHGAP29,LBR,GMIP,PREX2,OPHN1,IQGAP1,ARHGAP11B,FNBP1,ARHGAP10,ABR,SPATA13,STARD8,FGD2,SHKBP1,ARHGEF9,IQGAP2,IQGAP3,CDC42EP2,SNAP23,WIPF3,GIT2,PLD1,GOLGA8R,PLEKHG2,DEPDC1B
REACTOME_CDT1_ASSOCIATION_WITH_THE_CDC6_ORC_ORIGIN_COMPLEX	0.00441696	0.0279896	0.326352	0.429299	1.66365	57	PSMF1,PSMA2,UBA52,PSMA4,PSMD7,PSME1,PSMC1,PSMD14,PSMB1,PSMD12,RPS27A,PSMB2,PSME2,PSMB10,PSMC3,PSMA5,PSMD2,PSMC5,UBB,PSMD3,PSMD10,PSMC2,PSMA6,PSMD8,PSMA7,PSMA1,PSMB4,UBC,PSMB3,PSMB6,ORC4,PSMC4,PSMB7,PSMD9
REACTOME_CELLULAR_RESPONSES_TO_STIMULI	1.56226e-07	3.6085e-06	0.690132	0.290215	1.57559	733	MT1H,H3C4,CCNA1,MT1G,MT1F,MT2A,PPARGC1A,ID1,MT1M,MT1X,GPX8,MT1A,TXN,MT1E,IGFBP7,MT-CO2,RPS28,TUBA1C,H1-0,DYNLL1,MT-CO1,ATP6V1F,SMARCD3,PRDX5,RPS25,RPL41,COX14,TUBA8,CDKN2B,JUN,MT-CO3,COX6A1,IMPACT,CCL2,RPL37A,RPS11,TNFRSF21,RPL36AL,RPL39,RPS17,H1-2,CDKN2C,COX8A,RPS6,RRAGA,RPL18A,CSNK2A2,RPL37,RPS20,RPL28,RPS24,RPL9,RPS27,HSBP1,PSMF1,RPL6,RPL12,RPS7,TGS1,ATP6V1G1,TUBA4B,RPL36,RPS19,RPS23,RPL8,LAMT…
REACTOME_CELLULAR_RESPONSE_TO_CHEMICAL_STRESS	0.00495634	0.0298403	0.31828	0.327465	1.50116	151	GPX8,TXN,MT-CO2,MT-CO1,SMARCD3,PRDX5,COX14,MT-CO3,COX6A1,COX8A,CSNK2A2,PSMF1,TGS1,PRDX1,SKP1,HMOX1,GSTP1,ATOX1,PSMA2,PRDX2,COX6B1,UBA52,PSMA4,PSMD7,KEAP1,PSME1,SURF1,GSR,PSMC1,TACO1,PSMD14,COX7C,PSMB1,PSMD12,RPS27A,PSMB2,PSME2,PSMB10,COX5A,PSMC3,PSMA5,PSMD2,SOD1,PSMC5,COX4I1,UBB,PSMD3,PSMD10,PSMC2,SCO2,PSMA6,PSMD8,PSMA7,BLVRB,PRDX6,CYCS,TXNRD1,FBXL17,TXNIP,PSMA1,PSMB4,UBC,PSMB3,PSMB6,COX7B,PSMC4,…
REACTOME_CELLULAR_RESPONSE_TO_HEAT_STRESS	0.329738	0.694063	0.0304477	-0.2595	-1.0637	93	HSPA6,HSPA1B,HSPA1A,CREBBP,SERPINH1,RANBP2,NUP98,HSPA1L,HSPH1,DNAJB1,CRYAB,NUP210,NUP42,RPA2,NUP160,HSP90AA1,HDAC6,BAG3,ATR,CAMK2G,FKBP4,HSPA5,TPR,DEDD2,HSPA12A,EP300,SEC13,HSPB1
REACTOME_CELLULAR_RESPONSE_TO_HYPOXIA	0.000676036	0.00658514	0.477271	0.440132	1.77825	71	PSMF1,PSMA2,UBA52,AJUBA,PSMA4,PSMD7,PSME1,PSMC1,PSMD14,PSMB1,PSMD12,RPS27A,ELOB,EGLN3,PSMB2,PSME2,PSMB10,PSMC3,PSMA5,EPAS1,PSMD2,PSMC5,UBB,PSMD3,PSMD10,PSMC2,PSMA6,PSMD8,PSMA7,UBE2D2,HIGD1A,CUL2,PSMA1,PSMB4,UBC,PSMB3,PSMB6,PSMC4,UBE2D1,PSMB7,PSMD9,ELOC,LIMD1
REACTOME_CELLULAR_RESPONSE_TO_STARVATION	2.26893e-16	1.24172e-14	1.0377	0.57326	2.63117	153	RPS28,ATP6V1F,RPS25,RPL41,IMPACT,RPL37A,RPS11,RPL36AL,RPL39,RPS17,RPS6,RRAGA,RPL18A,RPL37,RPS20,RPL28,RPS24,RPL9,RPS27,RPL6,RPL12,RPS7,ATP6V1G1,RPL36,RPS19,RPS23,RPL8,LAMTOR2,RPS15A,RPL22L1,RPL35,RPL13,LAMTOR1,RPS16,RPSA,RPL32,RPL23,RPL11,RPS15,RPL24,FAU,ATP6V0C,RPL19,RPL34,RPL27,RPL31,RPS14,CEBPG,SH3BP4,UBA52,RPS27L,RPL29,RPS3,RPLP0,RPL13A,ATP6V0E1,RPL27A,RPS12,RPL14,RPL15,RPL35A,NPRL3,RPS26,RHE…
REACTOME_CELLULAR_SENESCENCE	0.941849	1	0.0181556	0.170578	0.806242	186	H3C4,CCNA1,ID1,TXN,IGFBP7,H1-0,CDKN2B,JUN,H1-2,CDKN2C,H2BC12,H3C8,SCMH1,H2AZ2,MAPK7,TNIK,H4C13,UBA52,H4C8,H2AJ,CDK6,H4C11,HMGA1,H3C1,ANAPC16,H2AX,H1-4,RPS27A,H2AC14,MDM2,MAPK9,ANAPC11,MAPK11,H2BC11
REACTOME_CELL_CELL_COMMUNICATION	0.00711009	0.0389116	0.260821	0.348808	1.51647	108	CRB3,CLDN1,PARD3,FERMT2,CLDN4,LAMC2,LAMA3,KRT14,SFTPA1,CLDN7,KRT5,SDK1,CLDN3,JUP,SPTBN1,CDH1,PARVA,WASL,CDH5,PIK3R2,PVR,CD2AP,PARD6A,SFTPA2
REACTOME_CELL_CELL_JUNCTION_ORGANIZATION	0.00631808	0.0364438	0.269842	0.439775	1.65363	49	CRB3,CLDN1,PARD3,CLDN4,CLDN7,SDK1,CLDN3,JUP,CDH1,CDH5,PVR
REACTOME_CELL_CYCLE	0.954559	1	0.0209659	0.162662	0.877828	663	H3C4,CCNA1,NUF2,CCND1,DBF4,SFN,KIF2C,TUBA1C,CENPX,CEP72,YWHAH,DYNLL1,PCBP4,WEE1,PHLDA1,POLR2I,CENPS,BLM,TUBA8,CDKN2B,ANKRD28,MCM2,SPC25,NINL,CDKN2C,SSNA1,CENPA,SMC3,CSNK2A2,WRAP53,RPS27,PSMF1,BTRC,POLR2L,TUBA4B,MNAT1,H2BC12,SKP1,CTDNEP1,SUN1,YWHAQ,PCNT,RBBP8,RUVBL1,PSMA2,KIF2A,NOP10,MZT1,H3C8,CETN2,HDAC1,H2AZ2,GAR1,OPTN,RAN,H4C13,UBA52,AJUBA,PSMA4,H4C8,PSMD7,CENPT,TUBB4B,FEN1,TUBB2A,HSPA2,POLR2J,…
REACTOME_CELL_CYCLE_CHECKPOINTS	0.349394	0.715427	0.0364331	0.208184	1.0349	283	CCNA1,NUF2,DBF4,SFN,KIF2C,YWHAH,DYNLL1,PCBP4,WEE1,CENPS,BLM,MCM2,SPC25,CENPA,RPS27,PSMF1,H2BC12,YWHAQ,RBBP8,PSMA2,KIF2A,H4C13,UBA52,PSMA4,H4C8,PSMD7,CENPT,PSME1,H4C11,YWHAG,PSMC1,UBE2V2,PSMD14,PPP2R1B,ANAPC16,PSMB1,H2AX,PSMD12,RPS27A,PSMB2,PSME2,BUB1,CDC7,PSMB10,CCNB1,PSMC3,PSMA5,CENPE,CENPO,MDM2,ANAPC11,HUS1,PSMD2,PPP2R5D,PSMC5,H2BC11,INCENP,UBB,PSMD3,PSMD10,DYNC1I2,PSMC2,PSMA6,ZW10,PPP2R5E,PSMD…
REACTOME_CELL_CYCLE_MITOTIC	0.843049	1	0.0219985	0.171805	0.911746	539	H3C4,CCNA1,NUF2,CCND1,DBF4,KIF2C,TUBA1C,CEP72,DYNLL1,WEE1,PHLDA1,CENPS,TUBA8,CDKN2B,MCM2,SPC25,NINL,CDKN2C,SSNA1,CENPA,SMC3,CSNK2A2,RPS27,PSMF1,BTRC,TUBA4B,MNAT1,H2BC12,SKP1,CTDNEP1,PCNT,PSMA2,KIF2A,MZT1,H3C8,CETN2,HDAC1,H2AZ2,OPTN,RAN,H4C13,UBA52,AJUBA,PSMA4,H4C8,PSMD7,CENPT,TUBB4B,FEN1,TUBB2A,RCC1,H2AJ,PSME1,CDK6,H4C11,YWHAG,H3C1,PSMC1,PSMD14,PPP2R1B,ANAPC16,PSMB1,MYC,H2AX,PSMD12,NDC1,TUBA1B,PO…
REACTOME_CELL_DEATH_SIGNALLING_VIA_NRAGE_NRIF_AND_NADE	0.696724	0.985613	0.0181556	-0.222218	-0.875975	73	FGD3,FGD4,VAV1,PREX1,ARHGEF15,ARHGEF2,ARHGEF1,VAV3,OBSCN,KALRN,ABR,FGD2,TIAM2,ARHGEF9,ARHGEF40,ARHGEF10L,PSEN1,PLEKHG2,MCF2,ARHGEF10,ARHGEF26,NGFR,SOS2,ARHGEF6
REACTOME_CELL_JUNCTION_ORGANIZATION	0.000601418	0.00617491	0.477271	0.435364	1.77689	75	CRB3,CLDN1,PARD3,FERMT2,CLDN4,LAMC2,LAMA3,KRT14,CLDN7,KRT5,SDK1,CLDN3,JUP,CDH1,PARVA,CDH5,PVR
REACTOME_CELL_SURFACE_INTERACTIONS_AT_THE_VASCULAR_WALL	0.00239405	0.0167583	0.431708	-0.366053	-1.57383	124	SELL,JAML,ITGAX,PF4,CEACAM3,PSG1,CEACAM8,ANGPT1,SIRPG,JCHAIN,CD177,OLR1,GP6,CEACAM1,GYPA,INPP5D,JAM3,ITGAM,PSG5,SLC7A9,SLC7A7,SPN,ITGAL,PSG3,TNFRSF10B,PSG6,CD48,CD44,FN1,SLC16A3,LCK,PSG9,DOK2,MAG,JAM2,LYN,SLC7A5,PROCR,PECAM1,IGLL1,ITGA5,CD84
REACTOME_CHEMOKINE_RECEPTORS_BIND_CHEMOKINES	0.054089	0.193819	0.0831123	-0.390688	-1.40385	46	CXCR1,CXCR2,CCL19,PF4,XCL2,CX3CR1,CCR9,CCR7,CCR6,CCR2,CCL22,CCL13,CCL17,CXCR4
REACTOME_CHONDROITIN_SULFATE_DERMATAN_SULFATE_METABOLISM	0.447495	0.801761	0.0283804	0.275278	1.00216	42	SDC1,GPC1,SDC4,SDC2,CHST13,CHPF,HSPG2,CHST9,B3GALT6
REACTOME_CHROMATIN_MODIFYING_ENZYMES	0.662071	0.972114	0.0175469	-0.196216	-0.931717	264	H2AC15,PADI4,PADI2,H2BC7,DOT1L,KDM6B,CREBBP,H4C15,H2AC21,NFKB2,CHD3,NFKB1,TBL1X,H2BC18,HDAC8,ARID4B,KMT2E,PHF21A,BRD8,H3C3,KMT2C,H3C13,H2BC21,PRDM9,KMT2D,H2AC4,NCOA1,ARID2,KAT6A,EHMT2,H3C12,H2BC15,UTY,CARM1,KDM4B,OGT,SMARCB1,EHMT1,MSL3,CHD4,KMT2B,H2BU1,DNMT3A,JAK2,KDM2A,H3C10,RCOR1,KMT5A,KDM6A,NCOA2,PAX3,SETD6,YEATS4,BRPF3,ASH1L,H2AC7,H2BC6,HAT1,PHF8,H2AC6,H2BC8,TADA2A,PHF20,KDM7A,ATXN7,SMARCC2,M…
REACTOME_CHROMOSOME_MAINTENANCE	0.384958	0.764287	0.0325433	0.229019	1.02759	131	CCNA1,CENPX,POLR2I,CENPS,BLM,ANKRD28,CENPA,WRAP53,POLR2L,H2BC12,RUVBL1,NOP10,H2AZ2,GAR1,H4C13,H4C8,CENPT,FEN1,POLR2J,H2AJ,H4C11,POLR2K,H2AX,NHP2,POLR2H,H2AC14,CENPO,POLR2B,H2BC11,SMARCA5,NPM1,H2AZ1,POLR2E,POLR2G,H4C9,POLR2D,CENPM,H2BC10,ITGB3BP,CENPC,WRN,PCNA
REACTOME_CILIUM_ASSEMBLY	0.000172822	0.00214879	0.518848	0.351011	1.65547	185	WDR35,IFT140,TUBA1C,TRAF3IP1,KIF17,CEP72,DYNLL1,DYNLRB1,TTC30B,B9D1,ARL3,IFT57,TTC30A,LZTFL1,DYNLRB2,TMEM216,TUBA8,NINL,SSNA1,UNC119B,TUBA4B,KIF3A,DYNC2H1,HSPB11,PCNT,CETN2,TTC21B,IFT27,TUBB4B,TUBB2A,RAB11A,CEP162,YWHAG,BBS9,TUBA1B,CSNK1E,IFT52,CCP110,ARL6,RAB3IP,NEDD1,BBS1,IFT88,CCT8,TUBB3,MARK4,TCTN1,DYNC1I2,CEP78,CCT5,EXOC5,BBS7,PKD2,TTC26,AHI1,TUBA1A,CEP250,BBS10,CLUAP1,BBS2,ALMS1,YWHAE,IFT22…
REACTOME_CIRCADIAN_CLOCK	0.793986	1	0.0194999	0.209871	0.837619	67	PPARGC1A,SERPINE1,SMARCD3,ARNTL2,CRY1,BTRC,TGS1,SKP1,UBA52,PPP1CA,RPS27A,CSNK1E,PER2,CRY2,UBB,KLF15
REACTOME_CLASS_A_1_RHODOPSIN_LIKE_RECEPTORS	5.78269e-11	2.17574e-09	0.851339	-0.487635	-2.21923	184	PROK2,P2RY12,P2RY14,CXCR1,CXCR2,ADORA1,P2RY13,KEL,FFAR2,CCL19,KISS1R,GNRH1,NPW,NPB,ADRB3,PF4,GPBAR1,XCL2,ECE1,HCAR2,GHSR,GPR4,GPR65,CX3CR1,GPR17,AVPR2,CCR9,LPAR2,RGR,PDYN,GPER1,CCR7,PTGER1,DRD4,ADRA2B,HRH2,CHRM5,FPR2,TAAR1,CCR6,NMUR1,HCAR3,CCR2,GHRL,F2RL2,HRH4,HCAR1,TSHR,CCL22,FFAR4,S1PR4,GALR1,CCL13,TBXA2R,OPRM1,PLPPR2,MC1R,SSTR3,OXER1,CYSLTR2,PTAFR,UTS2B,CCL17,CXCR4
REACTOME_CLASS_B_2_SECRETIN_FAMILY_RECEPTORS	0.00330033	0.0220755	0.344521	-0.465201	-1.71159	51	ADGRE3,RAMP3,CALCA,SCTR,SCT,ADGRE1,ADGRE2,CRHR2,PTCH2,WNT10A,GNG2,GNG7,WNT4,CYSLTR2,CD55,GNG3,GNG4,DHH
REACTOME_CLASS_I_MHC_MEDIATED_ANTIGEN_PROCESSING_PRESENTATION	0.620432	0.93633	0.0262087	0.187455	0.95605	356	ZBTB16,S100A1,HERC6,LMO7,LNX1,HERC5,SH3RF1,SPSB1,RNF25,SOCS1,UBE2E3,UBE2L6,FBXO32,FBXL19,ANAPC13,FBXO31,RNF6,PSMF1,BTRC,DZIP3,CUL5,NEDD4L,ASB2,SKP1,ASB1,PSMA2,TRIM36,SEC61B,SEC61G,UBA52,TRIM32,FBXW10,PSMA4,UBE2L3,PSMD7,UBE2J1,UBE2K,KEAP1,KLHL41,PSME1,FBXW4,UBE2Q1,PSMC1,VAMP8,UBE2V2,PSMD14,STUB1,SIAH2,PSMB1,TRAF7,PSMD12,GAN,DTX3L,RPS27A,ELOB,FBXW5,UBE2G1,PSMB2,FBXO6,PSME2,PSMB10,TRIM37,PSMC3,MEX3C…
REACTOME_CLATHRIN_MEDIATED_ENDOCYTOSIS	0.884868	1	0.018564	0.182986	0.822658	133	BTC,CTTN,WNT5A,EGFR,PACSIN3,WASL,FNBP1L,COPS8,AP2S1,DNAJC6,BIN1,UBA52,AMPH,CLTA,EPN1,COPS6,LDLRAP1,VAMP8,ARPC1A,SYNJ2,RPS27A,AP2M1,VAMP7,NEDD8,UBB,ITSN1
REACTOME_CLEC7A_DECTIN_1_SIGNALING	0.197725	0.509355	0.0467802	0.267336	1.14375	98	CARD11,ITPR3,PSMF1,BTRC,NFATC2,SKP1,PSMA2,UBA52,PSMA4,CALM1,PSMD7,TAB1,PSME1,PSMC1,PSMD14,PSMB1,PSMD12,RPS27A,PSMB2,PSME2,PSMB10,PSMC3,PSMA5,PSMD2,PSMC5,UBB,PSMD3,PSMD10,PSMC2,PSMA6,PSMD8,PSMA7,UBE2D2,PSMA1,PSMB4,UBC,PSMB3,PSMB6,BCL10,PSMC4,UBE2D1,PSMB7
REACTOME_COLLAGEN_BIOSYNTHESIS_AND_MODIFYING_ENZYMES	0.237435	0.555248	0.0375799	-0.315906	-1.15087	49	COL18A1,COL13A1,COL19A1,COL6A1,COL14A1,SERPINH1,COL8A2,TLL2,COL27A1,COL4A1,P4HA2,COL6A3,COL28A1,P3H1,P4HA3
REACTOME_COLLAGEN_DEGRADATION	0.430586	0.788803	0.0262528	-0.281235	-1.01466	47	COL18A1,COL13A1,COL19A1,COL6A1,MMP3,COL14A1,ELANE,COL8A2
REACTOME_COLLAGEN_FORMATION	0.510781	0.852501	0.0230291	-0.246928	-0.96745	71	COL18A1,COL13A1,LOXL2,COL19A1,COL6A1,MMP3,COL14A1,SERPINH1,DST,COL8A2,TLL2,COL27A1,COL4A1,P4HA2,COL6A3,COL28A1,P3H1,P4HA3
REACTOME_COMPLEMENT_CASCADE	0.00649592	0.0364438	0.245188	-0.460534	-1.66156	47	CR2,CR1,C9,COLEC11,COLEC10,CPB2,ELANE,FCN1,CD55,C4BPB,CFP,GZMM,CFD,C5AR2,C8B,FCN3,CFHR3,CD19,PROS1,C1R,C8G
REACTOME_COMPLEX_I_BIOGENESIS	5.12778e-06	9.64663e-05	0.610527	0.554031	2.14702	57	MT-ND3,MT-ND1,MT-ND2,MT-ND4,MT-ND5,MT-ND6,NDUFC2,NDUFC1,NDUFA13,NDUFB10,NDUFA12,NDUFS5,NDUFB4,NDUFS6,NDUFA5,NDUFA8,NDUFA1,NDUFAF2,TMEM126B,NDUFB9,NDUFB6,NDUFA7,NDUFA11,NDUFA10,ECSIT,NDUFB1,NDUFA6,NDUFB7,TIMMDC1,NDUFAB1,NDUFAF3,NDUFB11,NDUFB8,NDUFB5
REACTOME_CONDENSATION_OF_PROPHASE_CHROMOSOMES	0.973094	1	0.0164775	0.170341	0.682479	68	H3C4,H2BC12,H3C8,H2AZ2,H4C13,H4C8,H2AJ,H4C11,H3C1,H2AX,CCNB1,H2AC14,H2BC11,H2AZ1,H3C11
REACTOME_CONSTITUTIVE_SIGNALING_BY_ABERRANT_PI3K_IN_CANCER	0.107642	0.322391	0.0574868	-0.32962	-1.27718	66	ESR1,PDGFRA,FGF8,VAV1,TRAT1,KLB,EGF,FGFR4,PIK3CD,EPGN,HGF,FGF1,GAB2,ESR2,LCK,KIT,PIK3AP1,FLT3LG,CD28,FGF10,NRG4,ERBB3,RAC2
REACTOME_COOPERATION_OF_PDCL_PHLP1_AND_TRIC_CCT_IN_G_PROTEIN_BETA_FOLDING	0.61501	0.93633	0.0206246	-0.27233	-0.898165	31	RGS6,GNG2,GNG7,GNG3,GNG4,GNGT2,CCT2
REACTOME_COPII_MEDIATED_VESICLE_TRANSPORT	1	1	0.0160811	0.101069	0.404935	68	ANKRD28,CNIH1,TRAPPC1,SEC16B,CNIH2,TRAPPC6A,RAB1B,GOSR2,TRAPPC3,TMED2,LMAN2L,PREB,TRAPPC4,SCFD1,LMAN1,SEC23IP,YKT6,TMED10,PPP6R1,NAPA
REACTOME_COPI_DEPENDENT_GOLGI_TO_ER_RETROGRADE_TRAFFIC	0.231063	0.551984	0.0426326	0.26858	1.12527	86	KIF9,KIF2C,TUBA1C,TUBA8,KIF21A,TUBA4B,KIF3A,KIF1C,KIF2A,TUBB4B,TUBB2A,STX18,KIF13B,TUBA1B,KIF5B,ARF5,CENPE,KIF15,TMED7,RAB1B,TUBB3,BNIP1,ZW10,TMED2,TUBA1A,ARFGAP2,KIFAP3,ARCN1,RINT1,KDELR2,COPZ1,TMED10,KIF18A,ARF1,TUBB6,NAPA,KDELR1,KIFC2,ARF4,COPZ2,COPE,KIF3B,KIF19,KIF3C
REACTOME_COPI_INDEPENDENT_GOLGI_TO_ER_RETROGRADE_TRAFFIC	0.0660851	0.223501	0.0816849	0.367276	1.36181	46	TUBA1C,DYNLL1,TUBA8,TUBA4B,BICD1,TUBB4B,TUBB2A,DCTN5,TUBA1B,RAB6A,TUBB3,DYNC1I2,PAFAH1B3,TUBA1A,DYNC1LI1,RAB18,ACTR10,DCTN1,RAB3GAP2,TUBB6,BICD2
REACTOME_COPI_MEDIATED_ANTEROGRADE_TRANSPORT	0.715768	0.990557	0.0211646	0.208715	0.884164	92	TUBA1C,SPTBN1,DYNLL1,TUBA8,TUBA4B,ANK3,TUBB4B,TUBB2A,DCTN5,TMEM115,TUBA1B,ARF5,TMED7,RAB1B,TUBB3,GOSR2,DYNC1I2,TMED2,TUBA1A,ARFGAP2,COG2,DYNC1LI1,ARCN1,COG4,ACTR10,DCTN1,KDELR2,COG3,SPTBN2,YKT6,COPZ1,TMED10,ARF1,TUBB6,NAPA,COG1,KDELR1,ARF4
REACTOME_COSTIMULATION_BY_THE_CD28_FAMILY	0.0851334	0.271166	0.065073	-0.339785	-1.31657	66	BTLA,HLA-DQB2,PAK1,VAV1,HLA-DPB1,HLA-DQB1,HLA-DQA2,TNFRSF14,ICOSLG,LCK,LYN,MAP3K14,CD28,HLA-DRA,AKT3,RICTOR,HLA-DRB1,HLA-DPA1,CD4,HLA-DQA1,CD3G
REACTOME_CRISTAE_FORMATION	0.000924388	0.00830569	0.477271	0.559255	1.89851	31	MT-ATP8,MT-ATP6,CHCHD6,ATP5PB,ATP5F1E,MTX2,ATP5ME,ATP5MF,TMEM11,MICOS10,CHCHD3,ATP5F1C,ATP5MC2,ATP5PO,APOO,ATP5F1B,ATP5PD,ATP5PF,ATP5F1A
REACTOME_CROSS_PRESENTATION_OF_SOLUBLE_EXOGENOUS_ANTIGENS_ENDOSOMES	0.0523913	0.189997	0.0919032	0.374204	1.40193	48	PSMF1,PSMA2,PSMA4,PSMD7,PSME1,PSMC1,PSMD14,PSMB1,PSMD12,PSMB2,PSME2,PSMB10,PSMC3,PSMA5,PSMD2,PSMC5,PSMD3,PSMD10,PSMC2,PSMA6,PSMD8,PSMA7,PSMA1,PSMB4,PSMB3,PSMB6,PSMC4,PSMB7,PSMD9
REACTOME_CYCLIN_A_CDK2_ASSOCIATED_EVENTS_AT_S_PHASE_ENTRY	0.00197418	0.0148557	0.431708	0.4006	1.66077	82	CCNA1,CCND1,WEE1,PSMF1,MNAT1,SKP1,PSMA2,UBA52,PSMA4,PSMD7,PSME1,PSMC1,PSMD14,PSMB1,MYC,PSMD12,RPS27A,PSMB2,PSME2,E2F5,PSMB10,PSMC3,PSMA5,PSMD2,PSMC5,UBB,PSMD3,PSMD10,PSMC2,PSMA6,PSMD8,CDC25B,PSMA7,PSMA1,PSMB4,UBC,PSMB3,CDK7,PSMB6,PSMC4,SKP2,PSMB7
REACTOME_CYCLIN_D_ASSOCIATED_EVENTS_IN_G1	0.840785	1	0.018217	0.212365	0.787421	46	CCND1,CDKN2B,CDKN2C,MNAT1,SKP1,UBA52,CDK6,PPP2R1B,RPS27A,E2F5,UBB,PPP2CB,UBC,CDK7,SKP2,CDKN2A,CDKN1A,PTK6,CCND3,CCNE2,PPP2R1A,CDKN1C
REACTOME_CYTOCHROME_P450_ARRANGED_BY_SUBSTRATE_TYPE	0.204545	0.519801	0.0409012	-0.323226	-1.17754	49	CYP4F3,CYP2C9,CYP4F2,TBXAS1,CYP2C19,CYP2U1,CYP4F8,CYP1A2,CYP21A2,ARNT2,CYP2W1,CYP46A1,NCOA1,CYP11A1,CYP4F12,RXRA
REACTOME_CYTOKINE_SIGNALING_IN_IMMUNE_SYSTEM	0.253711	0.58496	0.0321691	-0.205512	-1.05745	646	IL22,IL18RAP,CSF3R,IL37,CCL19,BCL6,IL17RB,AGER,LTB,ITGAX,PTGS2,HLA-DQB2,IL11RA,PRLR,LMNB1,CSF2RB,IL1RL2,OSM,CASP1,IL4R,IFNL1,MEF2C,IL9R,IL17RE,IL33,PTK2B,STAT5B,IL1RN,VAV1,IL1B,F13A1,TNFRSF13C,CIITA,ALOX5,CD36,IFITM2,JAK3,MMP3,STAT5A,CRLF2,IL12B,INPP5D,FCER2,ITGAM,CCR2,MX2,HLA-DPB1,UBA3,TNFRSF25,PTPRJ,NFKB2,IL1RAP,RANBP2,TNFRSF1B,PIK3CD,IL3,S100A12,NUP98,CSF2RA,HLA-DQB1,IL6R,HLA-DQA2,NFKB1,TNFSF8…
REACTOME_CYTOPROTECTION_BY_HMOX1	0.00465441	0.0290009	0.326352	0.351484	1.55517	120	MT-CO2,MT-CO1,SMARCD3,COX14,MT-CO3,COX6A1,COX8A,CSNK2A2,PSMF1,TGS1,SKP1,HMOX1,PSMA2,COX6B1,UBA52,PSMA4,PSMD7,KEAP1,PSME1,SURF1,PSMC1,TACO1,PSMD14,COX7C,PSMB1,PSMD12,RPS27A,PSMB2,PSME2,PSMB10,COX5A,PSMC3,PSMA5,PSMD2,PSMC5,COX4I1,UBB,PSMD3,PSMD10,PSMC2,SCO2,PSMA6,PSMD8,PSMA7,BLVRB,CYCS,FBXL17,TXNIP,PSMA1,PSMB4,UBC,PSMB3,PSMB6,COX7B,PSMC4,CSNK2B,SKP2,PSMB7,COX6C,MAFK
REACTOME_CYTOSOLIC_SENSORS_OF_PATHOGEN_ASSOCIATED_DNA	0.990451	1	0.0160811	0.157713	0.622197	63	TREX1,POLR3B,POLR2L,POLR3H,UBA52,TRIM32,POLR2K,RPS27A,POLR2H,UBB,POLR1D,CTNNB1,POLR2E,POLR3E,UBC,POLR3GL
REACTOME_C_TYPE_LECTIN_RECEPTORS_CLRS	0.0295369	0.12522	0.12849	0.297789	1.34259	136	MUC16,MUC13,MUC12,MUC1,MUC7,MUC4,MUCL1,MUC6,CARD11,NRAS,MUC5AC,MUC3A,MUC15,ITPR3,HRAS,PSMF1,BTRC,NFATC2,SKP1,PSMA2,UBA52,PSMA4,CALM1,PSMD7,TAB1,PSME1,PSMC1,PSMD14,PSMB1,PSMD12,RPS27A,PSMB2,PSME2,PSMB10,PSMC3,PSMA5,PSMD2,PSMC5,UBB,PSMD3,MUC5B,PSMD10,PSMC2,PSMA6,PSMD8,PSMA7,UBE2D2
REACTOME_DAG_AND_IP3_SIGNALING	0.518812	0.85668	0.0230633	-0.282607	-0.959766	35	CAMKK2,ADCY4,PRKCA,PDE1C,PDE1B,ITPR2,PRKACB,CAMK2G,PRKCD,PRKAR2B,ADCY2,CREB1,ADCY6,ADCY7,CAMKK1,ITPR1,GRK2,PRKCE,PRKCG,PRKACA
REACTOME_DAP12_INTERACTIONS	0.0376037	0.152956	0.100099	-0.422712	-1.4612	38	KLRC2,SIGLEC14,TREM2,LCP2,SIRPB1,PLCG2,LCK,VAV3,CD300LB,KLRD1,TREM1,SIGLEC15,BTK,HLA-E,HLA-C,CD300E,KLRK1,GRB2
REACTOME_DDX58_IFIH1_MEDIATED_INDUCTION_OF_INTERFERON_ALPHA_BETA	0.954709	1	0.0167554	0.177227	0.710068	68	ISG15,SAA1,HERC5,UBE2L6,DHX58,ATG5,UBA52,UBE2K,RPS27A,TOMM70,RNF135,DDX58,UBB,TKFC,FADD,UBE2D2,PIN1
REACTOME_DEACTIVATION_OF_THE_BETA_CATENIN_TRANSACTIVATING_COMPLEX	0.0710227	0.238859	0.0787778	0.391193	1.37909	37	TLE1,SOX9,SOX4,TLE2,BTRC,HDAC1,UBA52,CTNNBIP1,RPS27A,BCL9L,UBB,SOX6,CTNNB1,UBC,SOX2,CTBP1,PYGO2
REACTOME_DEADENYLATION_DEPENDENT_MRNA_DECAY	0.999454	1	0.0130804	-0.119307	-0.447629	56	WDR61,DCPS,CNOT10,LSM2,DCP1B,CNOT11,CNOT2,EIF4A2,EDC3,TUT4,TUT7,DCP2,EIF4E,EIF4A3,XRN1,CNOT6L,PATL1,PARN,LSM6,PAN3,EXOSC5,CNOT1,SKIV2L
REACTOME_DEATH_RECEPTOR_SIGNALLING	0.768631	1	0.0161627	-0.199456	-0.869984	136	FGD3,FGD4,VAV1,CFLAR,NFKB1,TNFRSF10B,PREX1,TRAF1,ARHGEF15,ARHGEF2,ARHGEF1,VAV3,TNFRSF1A,MAG,OBSCN,TNF,FAS,KALRN,NFKBIA,ABR,USP4,CASP10,FGD2,TIAM2,ARHGEF9,ARHGEF40,ARHGEF10L,MADD,PSEN1,PLEKHG2,IKBKB,MCF2,ARHGEF10,IKBKG,CYLD,ARHGEF26,NGFR,TNFAIP3,SOS2,ARHGEF6
REACTOME_DECTIN_1_MEDIATED_NONCANONICAL_NF_KB_SIGNALING	0.0139073	0.0686245	0.181915	0.390828	1.52816	60	PSMF1,BTRC,SKP1,PSMA2,UBA52,PSMA4,PSMD7,PSME1,PSMC1,PSMD14,PSMB1,PSMD12,RPS27A,PSMB2,PSME2,PSMB10,PSMC3,PSMA5,PSMD2,PSMC5,UBB,PSMD3,PSMD10,PSMC2,PSMA6,PSMD8,PSMA7,PSMA1,PSMB4,UBC,PSMB3,PSMB6,PSMC4,PSMB7
REACTOME_DEFECTIVE_CFTR_CAUSES_CYSTIC_FIBROSIS	0.000569173	0.00601127	0.477271	0.473543	1.84454	59	DERL3,PSMF1,PSMA2,UBA52,PSMA4,PSMD7,PSME1,PSMC1,PSMD14,PSMB1,PSMD12,RPS27A,PSMB2,PSME2,PSMB10,PSMC3,PSMA5,PSMD2,PSMC5,UBB,PSMD3,PSMD10,PSMC2,ERLIN2,PSMA6,PSMD8,PSMA7,RNF5,PSMA1,PSMB4,UBC,PSMB3,PSMB6,PSMC4,PSMB7,PSMD9
REACTOME_DEGRADATION_OF_AXIN	0.000148412	0.00194227	0.518848	0.521662	1.99019	53	AXIN2,PSMF1,PSMA2,UBA52,PSMA4,PSMD7,PSME1,PSMC1,PSMD14,PSMB1,PSMD12,RPS27A,PSMB2,PSME2,PSMB10,PSMC3,PSMA5,PSMD2,PSMC5,UBB,PSMD3,PSMD10,PSMC2,PSMA6,PSMD8,PSMA7,PSMA1,PSMB4,UBC,PSMB3,PSMB6,PSMC4,PSMB7,PSMD9
REACTOME_DEGRADATION_OF_BETA_CATENIN_BY_THE_DESTRUCTION_COMPLEX	1.45884e-05	0.000243951	0.593325	0.479426	1.98756	82	TLE1,AXIN2,TLE2,PSMF1,BTRC,SKP1,PSMA2,HDAC1,TLE5,UBA52,PSMA4,PSMD7,PSME1,PSMC1,PSMD14,PPP2R1B,PSMB1,MYC,PSMD12,RPS27A,PSMB2,PSME2,PSMB10,PSMC3,PSMA5,PSMD2,PPP2R5D,PSMC5,UBB,PSMD3,PSMD10,PSMC2,CTNNB1,PSMA6,PPP2R5E,PSMD8,PSMA7,PPP2CB,PSMA1,PSMB4,UBC,PSMB3,PSMB6,PSMC4,PSMB7,CTBP1
REACTOME_DEGRADATION_OF_DVL	0.000180558	0.00216724	0.518848	0.514129	1.9696	54	PSMF1,PSMA2,UBA52,PSMA4,PSMD7,PSME1,PSMC1,PSMD14,PSMB1,PSMD12,RPS27A,PSMB2,PSME2,PSMB10,PSMC3,PSMA5,PSMD2,PSMC5,UBB,PSMD3,PSMD10,PSMC2,PSMA6,PSMD8,PSMA7,DVL1,PSMA1,PSMB4,UBC,PSMB3,PSMB6,PSMC4,PSMB7,PSMD9
REACTOME_DEGRADATION_OF_GLI1_BY_THE_PROTEASOME	0.00177005	0.0136612	0.45506	0.446889	1.73181	57	PSMF1,BTRC,SKP1,PSMA2,UBA52,PSMA4,PSMD7,PSME1,PSMC1,PSMD14,PSMB1,PSMD12,RPS27A,PSMB2,PSME2,PSMB10,PSMC3,PSMA5,PSMD2,PSMC5,UBB,PSMD3,PSMD10,PSMC2,PSMA6,PSMD8,PSMA7,PSMA1,PSMB4,UBC,PSMB3,PSMB6,PSMC4,PSMB7,PSMD9
REACTOME_DEGRADATION_OF_THE_EXTRACELLULAR_MATRIX	0.0796523	0.259193	0.0665778	-0.304026	-1.27476	106	MMP25,COL18A1,CAPNS2,ADAM8,COL13A1,CAPN8,SCUBE1,TPSAB1,COL19A1,COL6A1,CAPN3,MMP3,COL14A1,ELANE,FBN1,COL8A2,ADAMTS8,PLG,CD44,FN1,TLL2,MMP24,COL4A1,COL6A3,ADAMTS16,CAPN10,ADAMTS4,CAPN7,LAMB3,PHYKPL,MMP19,PSEN1,ADAMTS1,KLKB1,NID1,LAMB1,COL4A2
REACTOME_DEPOSITION_OF_NEW_CENPA_CONTAINING_NUCLEOSOMES_AT_THE_CENTROMERE	0.749327	1	0.0203793	0.215689	0.86084	67	CENPX,CENPS,CENPA,H2BC12,RUVBL1,H2AZ2,H4C13,H4C8,CENPT,H2AJ,H4C11,H2AX,H2AC14,CENPO,H2BC11,SMARCA5,NPM1,H2AZ1,H4C9,CENPM,H2BC10,ITGB3BP,CENPC
REACTOME_DETOXIFICATION_OF_REACTIVE_OXYGEN_SPECIES	0.408993	0.778025	0.0297833	0.301538	1.02907	32	GPX8,TXN,PRDX5,PRDX1,GSTP1,ATOX1,PRDX2,GSR,SOD1,PRDX6,CYCS,TXNRD1
REACTOME_DEUBIQUITINATION	0.729668	1	0.0228372	0.186361	0.917939	262	CCNA1,USP18,USP2,AXIN2,JOSD2,INO80B,PSMF1,UCHL1,RCE1,SNX3,H2BC12,RUVBL1,PSMA2,H2AW,SMAD2,UBA52,PSMA4,PSMD7,TAB1,KEAP1,PSME1,ABRAXAS2,OTUB2,USP21,PSMC1,PSMD14,SIAH2,PSMB1,MYC,H2AC12,PSMD12,MUL1,RHOA,RPS27A,ADRM1,TOMM70,CCP110,USP19,PSMB2,PSME2,PSMB10,H2AC14,PSMC3,IDE,PSMA5,MDM2,TADA3,OTUB1,PSMD2,UFD1,UCHL3,PSMC5,H2BC11,RNF135,NEDD8,DDX58,UBB,PSMD3,PSMD10,PSMC2,SMAD3,PSMA6,ADRB2,PSMD8,PSMA7,VDAC2,O…
REACTOME_DEVELOPMENTAL_BIOLOGY	2.31365e-11	9.28543e-10	0.863415	0.309798	1.69728	843	SPRR1A,H3C4,KRT7,ANGPTL4,SPRR2E,PPARGC1A,SPRR2D,ABLIM3,SPRR1B,KRT19,KRT6B,EGFR,SPRR2A,NEO1,NRTN,KRT15,CHL1,PERP,GRB7,PKP3,DSG2,EPHA2,PKP1,KRT20,MET,LAMC1,KRT6A,CD24,KRT14,NTN4,DKK1,KLK13,DLG3,ITGA2,VLDLR,PCSK6,MYH14,KRT12,TEAD1,DSG3,LGI4,GPC1,KRT17,KRT5,SOX9,YES1,TRPC1,RPS28,KRT4,PLXNB1,GATA6,KRT13,TUBA1C,MEIS1,KRT78,JUP,ARHGAP39,KLF4,SPTBN1,MYL9,YAP1,ENAH,NRAS,NR2F2,SPRR2F,EFNB2,TSC22D1,KLF5,KLK…
REACTOME_DISEASES_ASSOCIATED_WITH_GLYCOSAMINOGLYCAN_METABOLISM	0.0566645	0.199486	0.0876972	0.4217	1.43155	31	SDC1,GPC1,SDC4,PAPSS2,SDC2,CHST6,HSPG2,B3GALT6,FMOD,SLC26A2
REACTOME_DISEASES_ASSOCIATED_WITH_O_GLYCOSYLATION_OF_PROTEINS	0.00100707	0.00878634	0.45506	0.472344	1.78786	51	ADAMTS2,MUC16,MUC13,ADAMTS6,MUC12,MUC1,MUC7,MUC4,MUCL1,MUC6,MUC5AC,MUC3A,SPON2,MUC15
REACTOME_DISEASES_OF_DNA_REPAIR	0.77984	1	0.0169522	-0.237418	-0.80103	34	RMI2,EXO1,MUTYH,BRCA2,NBN,XRCC2,RAD51D,RAD51B,BRIP1,RAD51C
REACTOME_DISEASES_OF_GLYCOSYLATION	0.00204049	0.0151651	0.431708	0.365075	1.60435	116	ADAMTS2,MUC16,MUC13,ADAMTS6,MUC12,MUC1,MUC7,MUC4,SDC1,MUCL1,GPC1,MUC6,MUC5AC,SDC4,MUC3A,PAPSS2,SPON2,DOLK,MUC15,SDC2,CHST6,DPM3,HSPG2,B3GALT6,ADAMTS17,FMOD,DPM2,SLC26A2
REACTOME_DISEASES_OF_METABOLISM	0.00428614	0.0274495	0.407018	0.302745	1.44819	203	ADAMTS2,MUC16,MUC13,CYP24A1,ADAMTS6,MUC12,MUC1,MUC7,MUC4,SFTA3,SDC1,SFTPA1,MUCL1,GPC1,CYP19A1,MUC6,MUC5AC,SDC4,MUC3A,MAOA,SFTPC,PAPSS2,SPON2,TCN2,DOLK,MUC15,SDC2,SLC34A2,CHST6,DPM3,HSPG2,B3GALT6,SFTPB,ADAMTS17,FMOD,DPM2,CYP7B1,SLC26A2,SFTPA2,CYP1B1,UBA52,FMO3,GCLC,MGAT2,ALG3,C1GALT1C1,ABCA3,MAT1A,ADAMTS13,RPS27A,CYP27A1,GCLM,CSPG4,MPI,ACACA,B3GLCT,GFPT1,HLCS,UBB,MUC5B,CTSA,MMADHC,ALG2,MOGS,DPAGT1…
REACTOME_DISEASES_OF_MITOTIC_CELL_CYCLE	0.993734	1	0.0133387	-0.159211	-0.546934	37	CCNE1
REACTOME_DISEASES_OF_PROGRAMMED_CELL_DEATH	0.799548	1	0.0194999	0.198024	0.845203	96	H3C4,JUN,H2BC12,PRDX1,PRDX2,H3C8,H2AZ2,C1QBP,H4C13,H4C8,H2AJ,CAPNS1,H4C11,FASLG,H3C1,CAPN1,H2AX,H2AC14,LMNA,GSDME,H2BC11,CDK5,FADD,CDC25B,H2AZ1,H3C11
REACTOME_DISEASES_OF_SIGNAL_TRANSDUCTION_BY_GROWTH_FACTOR_RECEPTORS_AND_SECOND_MESSENGERS	0.779849	1	0.0226483	0.178163	0.91924	398	BTC,ESRP1,LRP6,EGFR,MET,KITLG,IRS1,DKK1,KDR,LMO7,YES1,NEURL1B,HEY1,SPTBN1,NRAS,ITGB3,POLR2I,JAG2,DUSP10,CNKSR1,PSENEN,PIK3R2,RPS6,FGFR3,LRP5,BCL2L1,HRAS,PSMF1,POLR2L,WDCP,SKP1,GTF2F1,FGF7,PSMA2,FZD6,FZD8,HDAC1,HDAC11,SMAD2,UBA52,PSMA4,CALM1,PSMD7,SOS1,POLR2J,PSME1,PDGFB,POLR2K,EIF2AK3,PSMC1,PSMD14,PPP2R1B,PSMB1,MYC,PSMD12,HES1,RPS27A,EEF1G,PAPSS1,PSMB2,PSME2,PSMB10,POLR2H,PSMC3,KIF5B,PSMA5,DUSP8,…
REACTOME_DISORDERS_OF_TRANSMEMBRANE_TRANSPORTERS	0.809218	1	0.0200762	0.18927	0.869315	154	SLC1A1,DERL3,SLC6A14,ABCA12,SLC20A2,SLC34A3,SLC39A4,SLC34A2,SLC35C1,PSMF1,ABCB4,PSMA2,SLC27A4,SLC26A2,UBA52,PSMA4,PSMD7,CP,SLCO2A1,PSME1,SLC17A5,PSMC1,ABCA3,PSMD14,PSMB1,PSMD12,NDC1,RPS27A,PSMB2,PSME2,PSMB10,SLC2A1,PSMC3,PSMA5,PSMD2,ABCD1,SLC33A1,PSMC5,UBB,PSMD3,PSMD10,PSMC2,ERLIN2,PSMA6,SLC4A4,PSMD8,NUP54,PSMA7
REACTOME_DNA_DAMAGE_BYPASS	0.196304	0.509355	0.045805	0.31568	1.18267	48	ISG15,USP43,UBE2L6,UBA52,POLE3,RPS27A,UFD1,SPRTN,UBB,MAD2L2,RAD18,POLE4,UBC,USP1,REV1,CUL4A,PCNA,POLD2
REACTOME_DNA_DAMAGE_RECOGNITION_IN_GG_NER	0.0104872	0.0548983	0.208827	0.459623	1.63107	38	INO80B,COPS8,RUVBL1,CETN2,UBA52,COPS6,RPS27A,UBB,RAD23B,INO80E,UBC,MCRS1,YY1,TFPT,COPS7A,COPS2,GPS1,CUL4A
REACTOME_DNA_DAMAGE_TELOMERE_STRESS_INDUCED_SENESCENCE	0.975709	1	0.0164842	0.166307	0.677578	74	CCNA1,H1-0,H1-2,H2BC12,H2AZ2,H4C13,H4C8,H2AJ,H4C11,HMGA1,H2AX,H1-4,H2AC14,H2BC11
REACTOME_DNA_DOUBLE_STRAND_BREAK_REPAIR	1	1	0.012334	-0.107053	-0.478783	163	RMI2,H2BC7,PRKDC,H4C15,EXO1,XRCC3,RFC2,H2BC21,EYA3,CLSPN,RFC5,BRCA2,POLM,NBN,XRCC2,POLE,H2BC15,KDM4B,RFC1,RPA2,H2BU1,RAD51D,RIF1,RTEL1,ATR,RAD51B,BRIP1,H2BC6,SLX1A,H2BC8,CHEK2,UIMC1,SIRT6,RAD51C
REACTOME_DNA_DOUBLE_STRAND_BREAK_RESPONSE	0.879442	1	0.0180072	0.193181	0.787067	74	APBB1,EYA4,EYA1,H2BC12,H4C13,UBA52,H4C8,EYA2,H4C11,UBE2V2,H2AX,RPS27A,H2BC11,PPP5C,UBB,SMARCA5,UBE2I,H4C9,UBC,BARD1,H2BC10,SUMO1,UBXN1,UBE2N,H4C3,KAT5,HERC2,BAP1,MDC1
REACTOME_DNA_METHYLATION	0.902741	1	0.0173659	0.193907	0.753927	58	H3C4,H2BC12,H3C8,H2AZ2,H4C13,H4C8,H2AJ,H4C11,H3C1,H2AX,H2AC14,H2BC11,H2AZ1,H3C11,H4C9,H2BC10,H3C6
REACTOME_DNA_REPAIR	0.504371	0.852501	0.0297543	0.195158	0.984647	325	CCNA1,ISG15,CENPX,NTHL1,XPA,USP43,APBB1,POLR2I,CENPS,BLM,UBE2L6,EYA4,INO80B,DCLRE1A,POLR2L,EYA1,MNAT1,H2BC12,COPS8,GEN1,RBBP8,RUVBL1,ALKBH5,CETN2,H2AZ2,H4C13,UBA52,H4C8,FEN1,PIAS3,POLR2J,H2AJ,COPS6,EYA2,H4C11,POLR2K,UBE2V2,ERCC3,H2AX,POLE3,RPS27A,PARG,CHD1L,POLQ,POLR2H,H2AC14,SUMO3,TIPIN,HUS1,POLR2B,UFD1,H2BC11,PPP5C,ISY1,SPRTN,UBB,SMARCA5,FANCL,H2AZ1,POLR2E,POLR2G,MAD2L2,RAD23B,RAD18,PMS2,ASCC3,…
REACTOME_DNA_REPLICATION	0.205503	0.519801	0.0475333	0.235415	1.10978	183	H3C4,CCNA1,DBF4,MCM2,PSMF1,H2BC12,SKP1,PSMA2,H3C8,H2AZ2,H4C13,UBA52,PSMA4,H4C8,PSMD7,FEN1,H2AJ,PSME1,H4C11,H3C1,PSMC1,PSMD14,ANAPC16,PSMB1,H2AX,PSMD12,POLE3,RPS27A,PSMB2,PSME2,CDC7,PSMB10,H2AC14,PSMC3,PSMA5,ANAPC11,PSMD2,PSMC5,H2BC11,UBB,PSMD3,PSMD10,PSMC2,PSMA6,PSMD8,H2AZ1,PSMA7,H3C11,UBE2S,POLE4,H4C9,PSMA1,PSMB4,UBC,PSMB3,PSMB6,H2BC10,H3C6,KPNA6,ORC4,PSMC4,UBE2D1,SKP2,PCNA,PSMB7,MCM6,PSMD9,H3-3…
REACTOME_DNA_REPLICATION_PRE_INITIATION	0.0748283	0.248877	0.0799307	0.274535	1.24511	140	H3C4,DBF4,MCM2,PSMF1,H2BC12,PSMA2,H3C8,H2AZ2,H4C13,UBA52,PSMA4,H4C8,PSMD7,H2AJ,PSME1,H4C11,H3C1,PSMC1,PSMD14,PSMB1,H2AX,PSMD12,POLE3,RPS27A,PSMB2,PSME2,CDC7,PSMB10,H2AC14,PSMC3,PSMA5,PSMD2,PSMC5,H2BC11,UBB,PSMD3,PSMD10,PSMC2,PSMA6,PSMD8,H2AZ1,PSMA7,H3C11,POLE4,H4C9,PSMA1,PSMB4,UBC,PSMB3,PSMB6,H2BC10,H3C6,KPNA6,ORC4,PSMC4,PSMB7,MCM6,PSMD9,H3-3A,MCM3
REACTOME_DNA_STRAND_ELONGATION	0.340493	0.706117	0.03056	-0.325982	-1.0837	32	POLA2,GINS1,GINS3,RFC2,RFC5,RFC1,RPA2
REACTOME_DOWNSTREAM_SIGNALING_EVENTS_OF_B_CELL_RECEPTOR_BCR	0.00105368	0.00906166	0.45506	0.415305	1.71331	79	CARD11,NRAS,HRAS,PSMF1,BTRC,NFATC2,SKP1,PSMA2,UBA52,PSMA4,CALM1,PSMD7,PSME1,PSMC1,PSMD14,PSMB1,PSMD12,RPS27A,PSMB2,PSME2,PSMB10,PSMC3,PSMA5,PSMD2,PSMC5,UBB,PSMD3,PSMD10,PSMC2,PSMA6,PSMD8,PSMA7,FKBP1A,PSMA1,PSMB4,UBC,PSMB3,PSMB6,BCL10,PSMC4,PSMB7
REACTOME_DUAL_INCISION_IN_GG_NER	0.954496	1	0.0164006	0.182667	0.66024	41	XPA,UBA52,ERCC3,POLE3,RPS27A,CHD1L,UBB,POLE4,UBC,CUL4A,PCNA,POLD2,GTF2H3,POLK,RFC3,RPA1,RPA3,POLD3
REACTOME_DUAL_INCISION_IN_TC_NER	0.417445	0.778025	0.0300273	0.256623	1.01998	65	XPA,POLR2I,POLR2L,MNAT1,UBA52,POLR2J,POLR2K,ERCC3,POLE3,RPS27A,POLR2H,POLR2B,ISY1,UBB,POLR2E,POLR2G,POLE4,UBC,CDK7,ZNF830,POLR2D,PRPF19,CUL4A,PCNA,POLD2,AQR,HMGN1,GTF2H3,POLK,RFC3,RPA1,TCEA1,RPA3,POLD3,PPIE
REACTOME_E3_UBIQUITIN_LIGASES_UBIQUITINATE_TARGET_PROTEINS	0.901857	1	0.0173803	0.194061	0.754526	58	RRAGA,H2BC12,SELENOS,UBA52,UBE2L3,UBE2V2,RPS27A,H2BC11,UBB,PEX10,PEX5,UBE2D2,RAD18,PEX2,UBC,BCL10,H2BC10,UBE2D1,PCNA,RNF181,UBE2E1,UBE2A,UBE2N,PEX12
REACTOME_ECM_PROTEOGLYCANS	0.198769	0.509355	0.0457771	0.310011	1.17341	51	LAMA3,LAMC1,ITGA2,SERPINE1,ITGB6,ITGB3,COL9A2,COL4A3,LAMA5,HSPG2,FMOD,TNC,TGFB3,ITGA7
REACTOME_EGFR_DOWNREGULATION	0.101549	0.311901	0.0648554	0.39691	1.33619	30	BTC,SPRY2,EGFR,SPRY1,UBA52,EPN1,RPS27A,PTPRK,UBB
REACTOME_ELASTIC_FIBRE_FORMATION	0.472604	0.82466	0.0274494	0.282312	0.988931	36	BMP2,LOX,LTBP1,ITGB6,ITGB3,EFEMP1,TGFB3,FBLN5
REACTOME_ENDOSOMAL_SORTING_COMPLEX_REQUIRED_FOR_TRANSPORT_ESCRT	0.0350688	0.144599	0.112251	0.447258	1.50568	30	UBA52,MVB12B,VTA1,RPS27A,VPS28,CHMP2B,UBB,CHMP5,VPS36,VPS25,UBC,VPS4B,CHMP6,MVB12A,CHMP4B,VPS37A,SNF8,TSG101,CHMP4C,STAM2
REACTOME_EPHB_MEDIATED_FORWARD_SIGNALING	0.755512	1	0.0198328	0.23132	0.827023	39	YES1,EFNB2,WASL,SDC2,EPHB3,HRAS,ARPC1A,RHOA,ITSN1,ROCK2,ARPC3,CDC42,ARPC1B,ARPC5,RAC1
REACTOME_EPH_EPHRIN_MEDIATED_REPULSION_OF_CELLS	0.334349	0.701318	0.0338729	0.293813	1.0754	43	EPHA2,YES1,EFNB2,EFNA5,EPHB3,PSENEN,AP2S1,CLTA,EFNA1,AP2M1
REACTOME_EPH_EPHRIN_SIGNALING	0.230925	0.551984	0.0426789	0.272764	1.12853	81	EPHA2,MYH14,YES1,MYL9,EFNB2,WASL,EFNA5,SDC2,EPHB3,NGEF,PSENEN,HRAS,AP2S1,CLTA,MYL12A,ARPC1A,EFNA1,RHOA,MYL12B,AP2M1
REACTOME_EPIGENETIC_REGULATION_OF_GENE_EXPRESSION	0.913115	1	0.0181288	0.177497	0.802301	137	H3C4,SUV39H1,SAP30,TAF1B,POLR2L,MNAT1,H2BC12,CBX3,H3C8,HDAC1,H2AZ2,H4C13,SAP30L,H4C8,TAF1C,H2AJ,H4C11,POLR2K,SAP18,H3C1,ERCC3,H2AX,MYBBP1A,POLR2H,H2AC14,H2BC11,SMARCA5,POLR1D,H2AZ1,H3C11,MTA1,POLR2E
REACTOME_ERCC6_CSB_AND_EHMT2_G9A_POSITIVELY_REGULATE_RRNA_EXPRESSION	0.923489	1	0.0171663	0.185364	0.74892	71	H3C4,H2BC12,CBX3,H3C8,HDAC1,H2AZ2,H4C13,H4C8,H2AJ,H4C11,H3C1,H2AX,H2AC14,H2BC11,H2AZ1,H3C11,MTA1
REACTOME_ER_TO_GOLGI_ANTEROGRADE_TRANSPORT	0.997174	1	0.0168345	0.146479	0.668337	145	TUBA1C,SPTBN1,DYNLL1,TUBA8,ANKRD28,TUBA4B,ANK3,CNIH1,TUBB4B,TUBB2A,TRAPPC1,DCTN5,TMEM115,SEC16B,TUBA1B,ARF5,TMED7,CNIH2,TRAPPC6A,RAB1B,TUBB3,GOSR2,TRAPPC3,DYNC1I2,TMED2,TUBA1A,LMAN2L,ARFGAP2,PREB,TRAPPC4,SCFD1,COG2,DYNC1LI1,ARCN1,LMAN1,COG4,SEC23IP,ACTR10,DCTN1,KDELR2,COG3,SPTBN2,YKT6,COPZ1,TMED10,ARF1,TUBB6,PPP6R1,NAPA,COG1,KDELR1,ARF4,TBC1D20
REACTOME_ESR_MEDIATED_SIGNALING	0.62411	0.936943	0.0247149	0.196549	0.942843	207	H3C4,BTC,FOXA1,EGFR,CCND1,NRAS,CAV1,POLR2I,JUN,PIK3R2,SMC3,S1PR3,HRAS,POLR2L,H2BC12,USF2,GTF2F1,GNG5,H3C8,KDM1A,HDAC1,H2AZ2,H4C13,CALM1,H4C8,ELK1,POLR2J,H2AJ,H4C11,FKBP5,POLR2K,GPAM,H3C1,MYC,H2AX,GNG12,POLR2H,H2AC14,UHMK1,EBAG9,POLR2B,H2BC11,PPP5C,ERBB4
REACTOME_ESTROGEN_DEPENDENT_GENE_EXPRESSION	0.972189	1	0.0173444	0.164422	0.746938	142	H3C4,FOXA1,CCND1,POLR2I,JUN,SMC3,POLR2L,H2BC12,USF2,GTF2F1,H3C8,KDM1A,HDAC1,H2AZ2,H4C13,H4C8,POLR2J,H2AJ,H4C11,POLR2K,GPAM,H3C1,MYC,H2AX,POLR2H,H2AC14,EBAG9,POLR2B,H2BC11,ERBB4
REACTOME_EUKARYOTIC_TRANSLATION_ELONGATION	8.57132e-20	1.28998e-17	1.15122	0.703244	2.97911	92	RPS28,RPS25,RPL41,RPL37A,RPS11,RPL36AL,RPL39,RPS17,RPS6,RPL18A,RPL37,RPS20,RPL28,RPS24,RPL9,RPS27,RPL6,RPL12,RPS7,RPL36,RPS19,RPS23,RPL8,RPS15A,RPL22L1,RPL35,RPL13,RPS16,RPSA,RPL32,RPL23,RPL11,RPS15,RPL24,FAU,RPL19,RPL34,RPL27,RPL31,RPS14,EEF1A1,UBA52,RPS27L,RPL29,RPS3,RPLP0,RPL13A,RPL27A,RPS12,RPL14,RPL15,RPL35A,RPS26,RPS3A,RPS10,RPL10A,RPS5,RPL26L1,RPL21,RPLP2,RPS4X,RPS21,RPL4,RPLP1,RPS27A,EEF1…
REACTOME_EUKARYOTIC_TRANSLATION_INITIATION	5.03608e-17	4.33103e-15	1.06721	0.624577	2.75209	118	RPS28,RPS25,RPL41,RPL37A,RPS11,RPL36AL,RPL39,RPS17,RPS6,EIF3M,RPL18A,RPL37,RPS20,RPL28,RPS24,RPL9,RPS27,RPL6,RPL12,RPS7,RPL36,RPS19,RPS23,RPL8,RPS15A,RPL22L1,RPL35,RPL13,RPS16,RPSA,RPL32,RPL23,RPL11,RPS15,RPL24,FAU,RPL19,RPL34,RPL27,RPL31,RPS14,UBA52,RPS27L,RPL29,RPS3,RPLP0,RPL13A,RPL27A,RPS12,RPL14,RPL15,RPL35A,RPS26,RPS3A,RPS10,RPL10A,RPS5,RPL26L1,RPL21,RPLP2,RPS4X,RPS21,RPL4,RPLP1,RPS27A,RPS8,…
REACTOME_EXPORT_OF_VIRAL_RIBONUCLEOPROTEINS_FROM_NUCLEUS	0.549879	0.879944	0.022311	-0.280371	-0.939667	33	HSPA1A,RANBP2,NUP98,NUP210,NUP42,NUP160
REACTOME_EXTENSION_OF_TELOMERES	0.383878	0.764287	0.0312004	0.276039	1.03795	49	CCNA1,BLM,ANKRD28,WRAP53,RUVBL1,NOP10,GAR1,FEN1
REACTOME_EXTRACELLULAR_MATRIX_ORGANIZATION	0.0454093	0.175234	0.0860348	-0.269435	-1.26515	237	MMP25,COL18A1,CAPNS2,ADAM8,COL13A1,ITGAX,CAPN8,SCUBE1,CEACAM8,ICAM3,ITGAD,LOXL2,TPSAB1,ICAM5,NID2,ADAM19,TNXB,COL19A1,VCAN,COL6A1,CEACAM1,CAPN3,MMP3,MADCAM1,ICAM4,COL14A1,ELANE,FBN1,SPARC,JAM3,COMP,SERPINH1,ITGAM,ITGA10,DST,COL8A2,ADAMTS8,ITGAL,PLG,TNR,DMD,CD44,FN1,TLL2,MMP24,COL27A1,COL4A1,ITGAE,P4HA2,LTBP3,ICAM1,ITGB7,JAM2,PRKCA,CASK,COL6A3,MATN1,COL28A1,P3H1,ADAMTS16,PECAM1,ITGA5,P4HA3,CAPN10,…
REACTOME_EXTRA_NUCLEAR_ESTROGEN_SIGNALING	0.341752	0.706117	0.0339644	0.263396	1.05886	69	BTC,EGFR,CCND1,NRAS,CAV1,PIK3R2,S1PR3,HRAS,GNG5,CALM1,ELK1
REACTOME_FACTORS_INVOLVED_IN_MEGAKARYOCYTE_DEVELOPMENT_AND_PLATELET_PRODUCTION	0.589516	0.9194	0.0201704	-0.217729	-0.94659	134	SH2B2,NFE2,KIF25,HBG2,EHD1,DOCK4,HBB,KIFC1,KLC3,DOCK8,DOCK5,DOCK2,PHF21A,HBG1,H3C3,KIF21B,ZFPM2,H3C13,JMJD1C,MICAL1,KIF16B,H3C12,KLC2,IRF2,AKAP10,GATA3,JAK2,KLC1,TUBB8,PRKACB,H3C10,RCOR1,TUBB4A,CBX5
REACTOME_FANCONI_ANEMIA_PATHWAY	0.953722	1	0.0163806	0.184046	0.658008	39	CENPX,CENPS,DCLRE1A,UBA52,RPS27A,UBB,FANCL,MUS81,UBC,USP1,FANCC,FAAP20,EME1,FANCG,FANCF,RPA1,RPA3
REACTOME_FATTY_ACID_METABOLISM	0.71092	0.990557	0.0171875	-0.201465	-0.898306	158	PTGS2,CYP4F3,CYP2C9,ACSL1,ACOT1,ALOX5,CYP4F2,EPHX2,ACSL5,TBXAS1,ACSM3,CYP2C19,CYP2U1,CYP4F8,PTGS1,CYP1A2,TECRL,ACOX2,TECR,DPEP3,ELOVL5,LTC4S,LTA4H,ACOT4,HPGD,PPARD,SLC22A5,ACOT2,RXRA,ACOT11,DPEP2
REACTOME_FATTY_ACYL_COA_BIOSYNTHESIS	0.944745	1	0.0164106	0.191729	0.663637	34	HSD17B3,OLAH,HTD2,SLC25A1,ACACA,ACLY,MORC2,HSD17B8,ELOVL1,ACSBG2,ACSF3
REACTOME_FCERI_MEDIATED_CA_2_MOBILIZATION	0.529137	0.865534	0.0229497	-0.289878	-0.949599	30	LCP2,VAV1,PLCG2,VAV3,TXK,LYN,ITK,ITPR2,BTK,MS4A2,GRB2,ITPR1,VAV2,PPP3CA
REACTOME_FCERI_MEDIATED_MAPK_ACTIVATION	0.431827	0.788803	0.0263119	-0.311358	-1.01996	30	LCP2,PAK1,VAV1,PLCG2,FOS,VAV3,LYN
REACTOME_FCERI_MEDIATED_NF_KB_ACTIVATION	0.0556428	0.198207	0.0905618	0.325408	1.33842	78	CARD11,PSMF1,BTRC,SKP1,PSMA2,UBA52,PSMA4,PSMD7,TAB1,PSME1,PSMC1,PSMD14,PSMB1,PSMD12,RPS27A,PSMB2,PSME2,PSMB10,PSMC3,PSMA5,PSMD2,PSMC5,UBB,PSMD3,PSMD10,PSMC2,PSMA6,PSMD8,PSMA7,UBE2D2,PSMA1,PSMB4,UBC,PSMB3,PSMB6,BCL10,PSMC4,UBE2D1,PSMB7
REACTOME_FCGAMMA_RECEPTOR_FCGR_DEPENDENT_PHAGOCYTOSIS	0.394746	0.769232	0.0272168	-0.2547	-1.02851	84	PLD4,CYFIP2,PAK1,VAV1,PLCG2,MYO9B,PLA2G6,MYH9,VAV3,FCGR2A,LYN,ELMO1,HSP90AA1,WIPF3,FGR,ITPR2,HCK,PLD1,PLD2,ACTR3,PRKCD,CD3G,BTK,WAS
REACTOME_FCGR3A_MEDIATED_IL10_SYNTHESIS	0.705959	0.990557	0.0184185	-0.251269	-0.847762	34	PLCG2,ADCY4,FCGR2A,LYN,FGR,ITPR2,HCK,PRKACB,PRKAR2B,CD3G,ADCY2,CREB1,ADCY6,ADCY7,ITPR1
REACTOME_FC_EPSILON_RECEPTOR_FCERI_SIGNALING	0.398542	0.772838	0.0319403	0.22864	1.01864	127	CARD11,NRAS,JUN,ITPR3,PIK3R2,HRAS,PSMF1,BTRC,NFATC2,SKP1,PSMA2,UBA52,PSMA4,CALM1,PSMD7,SOS1,TAB1,PSME1,PSMC1,PSMD14,PSMB1,PSMD12,RPS27A,PSMB2,PSME2,PSMB10,PSMC3,PSMA5,MAPK9,PSMD2,PSMC5,UBB,PSMD3,PSMD10,PSMC2,PSMA6,PSMD8,PSMA7,UBE2D2,PSMA1,LAT,PSMB4,UBC,PSMB3,PSMB6,BCL10,PIK3R1,PSMC4,UBE2D1
REACTOME_FLT3_SIGNALING	0.375853	0.758181	0.0285115	-0.304056	-1.05104	38	STAT5B,STAT5A,PTPRJ,GAB2,LCK,SLA2,SLA,FLT3LG,SOCS6,AKT3,HCK
REACTOME_FORMATION_OF_INCISION_COMPLEX_IN_GG_NER	0.176099	0.475389	0.0486439	0.330316	1.209	43	XPA,MNAT1,CETN2,UBA52,PIAS3,UBE2V2,ERCC3,RPS27A,CHD1L,SUMO3,UBB,RAD23B,UBE2I,UBC,CDK7,USP45,SUMO2,CUL4A,SUMO1,RAD23A,UBE2N
REACTOME_FORMATION_OF_RNA_POL_II_ELONGATION_COMPLEX	0.491166	0.849661	0.0269806	0.252851	0.979865	57	POLR2I,POLR2L,MNAT1,GTF2F1,MLLT3,SSRP1,POLR2J,POLR2K,ERCC3,SUPT4H1,ELOB,POLR2H,POLR2B,ELOA,NELFB,POLR2E,POLR2G,NCBP2,CDK7,POLR2D,ELOC,NELFE,NELFCD,EAF1,CCNK,GTF2H3
REACTOME_FORMATION_OF_TC_NER_PRE_INCISION_COMPLEX	0.00994915	0.0525385	0.215783	0.416204	1.58786	53	XPA,POLR2I,POLR2L,MNAT1,COPS8,UBA52,POLR2J,COPS6,POLR2K,ERCC3,RPS27A,POLR2H,POLR2B,ISY1,UBB,POLR2E,POLR2G,UBC,CDK7,ZNF830,POLR2D,PRPF19,COPS7A,COPS2,GPS1,CUL4A
REACTOME_FORMATION_OF_THE_BETA_CATENIN_TCF_TRANSACTIVATING_COMPLEX	0.571332	0.906568	0.0247345	0.226753	0.944914	84	H3C4,TLE1,AXIN2,TLE2,H2BC12,RUVBL1,H3C8,HDAC1,H2AZ2,H4C13,H4C8,H2AJ,H4C11,H3C1,MYC,H2AX,H2AC14,H2BC11,BCL9L,CTNNB1,H2AZ1,H3C11
REACTOME_FORMATION_OF_THE_CORNIFIED_ENVELOPE	1.18818e-09	3.76464e-08	0.788187	0.627828	2.48673	64	SPRR1A,KRT7,SPRR2E,SPRR2D,SPRR1B,KRT19,KRT6B,SPRR2A,KRT15,PERP,PKP3,DSG2,PKP1,KRT20,KRT6A,KRT14,KLK13,PCSK6,KRT12,DSG3,KRT17,KRT5,KRT4,KRT13,KRT78,JUP,SPRR2F,KLK12,KRT80,DSP,SPINK5,EVPL
REACTOME_FORMATION_OF_THE_EARLY_ELONGATION_COMPLEX	0.0316879	0.132473	0.118318	0.43777	1.50526	33	POLR2I,POLR2L,MNAT1,GTF2F1,POLR2J,POLR2K,ERCC3,SUPT4H1,POLR2H,POLR2B,NELFB,POLR2E,POLR2G,NCBP2,CDK7,POLR2D
REACTOME_FOXO_MEDIATED_TRANSCRIPTION	0.354767	0.72152	0.0330626	0.273108	1.05424	56	PPARGC1A,TXN,SFN,KLF4,PCBP4,CAV1,FBXO32,GADD45A,YWHAQ,HDAC1,SMAD2,FASLG,YWHAG
REACTOME_G1_S_DNA_DAMAGE_CHECKPOINTS	0.0046729	0.0290009	0.31828	0.411571	1.63585	65	CCNA1,PCBP4,PSMF1,PSMA2,UBA52,PSMA4,PSMD7,PSME1,PSMC1,PSMD14,PSMB1,PSMD12,RPS27A,PSMB2,PSME2,PSMB10,PSMC3,PSMA5,MDM2,PSMD2,PSMC5,UBB,PSMD3,PSMD10,PSMC2,PSMA6,PSMD8,PSMA7,PSMA1,PSMB4,UBC,PSMB3,PSMB6,PSMC4,PSMB7
REACTOME_G2_M_CHECKPOINTS	0.303465	0.661905	0.0378337	0.229222	1.0599	161	DBF4,SFN,YWHAH,WEE1,BLM,MCM2,PSMF1,H2BC12,YWHAQ,RBBP8,PSMA2,H4C13,UBA52,PSMA4,H4C8,PSMD7,PSME1,H4C11,YWHAG,PSMC1,UBE2V2,PSMD14,PSMB1,H2AX,PSMD12,RPS27A,PSMB2,PSME2,CDC7,PSMB10,CCNB1,PSMC3,PSMA5,HUS1,PSMD2,PSMC5,H2BC11,UBB,PSMD3,PSMD10,PSMC2,PSMA6,PSMD8,PSMA7,YWHAE,H4C9,PSMA1,PSMB4,UBC,PSMB3,PSMB6,BARD1,H2BC10,ORC4,PSMC4,WRN,PSMB7,SUMO1,MCM6
REACTOME_G2_M_DNA_DAMAGE_CHECKPOINT	0.997754	1	0.0161365	0.14236	0.602059	91	SFN,YWHAH,WEE1,BLM,H2BC12,YWHAQ,RBBP8,H4C13,H4C8,H4C11,YWHAG,UBE2V2,H2AX,CCNB1,HUS1,H2BC11
REACTOME_GABA_RECEPTOR_ACTIVATION	0.00232631	0.0164757	0.431708	-0.532579	-1.8189	36	KCNJ15,KCNJ2,KCNJ5,GABRA2,GNG2,ADCY4,GNG7,GABRR2,KCNJ16,GABBR1,GNG3,GNG4,GABRR1,GNGT2,ARHGEF9,GABBR2,GNAL
REACTOME_GAMMA_CARBOXYLATION_HYPUSINE_FORMATION_AND_ARYLSULFATASE_ACTIVATION	0.986782	1	0.0157786	0.165632	0.573308	34	DOHH,EIF5A2,TPST1
REACTOME_GAP_JUNCTION_TRAFFICKING_AND_REGULATION	0.185056	0.488529	0.0474412	0.339102	1.20338	38	TUBA1C,GJB3,TUBA8,TUBA4B,GJB2,TUBB4B,TUBB2A,CLTA,GJB4,TUBA1B,AP2M1,TUBB3,GJA4,TUBA1A
REACTOME_GENERATION_OF_SECOND_MESSENGER_MOLECULES	0.00191234	0.0145725	0.45506	-0.562746	-1.85598	31	HLA-DQB2,CD101,LCP2,PAK1,HLA-DPB1,HLA-DQB1,HLA-DQA2,PLCG2,LCK,HLA-DRA,VASP,HLA-DRB1,ITK,HLA-DPA1,FYB1,CD4,HLA-DQA1,CD3G,WAS
REACTOME_GENE_AND_PROTEIN_EXPRESSION_BY_JAK_STAT_SIGNALING_AFTER_INTERLEUKIN_12_STIMULATION	0.593183	0.920351	0.0236354	0.260288	0.923687	38	IFNG,SERPINB2,GSTO1,MIF,ANXA2,RPLP0,PSME2,HNRNPF,SOD1,HNRNPDL,RAP1B,AIP,CA1,CDC42,SNRPA1,PPIA,ARF1
REACTOME_GENE_SILENCING_BY_RNA	0.991794	1	0.0168517	0.155454	0.694028	128	H3C4,POLR2I,POLR2L,H2BC12,H3C8,H2AZ2,RAN,H4C13,H4C8,TDRKH,POLR2J,H2AJ,H4C11,POLR2K,H3C1,H2AX,NDC1,POLR2H,H2AC14,POLR2B,H2BC11,TDRD6,NUP54,H2AZ1,H3C11,POLR2E,POLR2G,PIWIL4,PRKRA,DGCR8,H4C9,TSNAX,PLD6,TSN,POLR2D,H2BC10,H3C6
REACTOME_GLOBAL_GENOME_NUCLEOTIDE_EXCISION_REPAIR_GG_NER	0.10351	0.316311	0.0657382	0.298916	1.24563	84	XPA,INO80B,MNAT1,COPS8,RUVBL1,CETN2,UBA52,PIAS3,COPS6,UBE2V2,ERCC3,POLE3,RPS27A,CHD1L,SUMO3,UBB,RAD23B,UBE2I,POLE4,INO80E,UBC,MCRS1,CDK7,YY1,TFPT,USP45,XRCC1,SUMO2,COPS7A,COPS2,GPS1,CUL4A,PCNA,SUMO1,POLD2,RAD23A,UBE2N
REACTOME_GLUCAGON_LIKE_PEPTIDE_1_GLP1_REGULATES_INSULIN_SECRETION	0.651319	0.96575	0.0197498	-0.265522	-0.875713	31	KCNB1,GNG2,GNG7,GNG3,GNG4,IQGAP1,GNGT2,RAPGEF4,ITPR2,PRKACB,PRKAR2B,RAPGEF3,ADCY6,KCNG2,ITPR1
REACTOME_GLUCOSE_METABOLISM	0.505666	0.852501	0.0230747	-0.242514	-0.973254	81	GCKR,PFKFB3,GCK,RANBP2,NUP98,ALDOB,SLC25A13,HK3,FBP1,PFKFB4,SLC37A2,ALDOC,NUP210,NUP42,PC,NUP160,ENO3,PRKACB,ADPGK,PFKFB2
REACTOME_GLUTATHIONE_CONJUGATION	0.0563683	0.199486	0.088041	0.418688	1.42887	32	GSTM1,GSTM5,MGST1,GSTO1,GSTA1,ESD,GSTP1,GCLC,GSTM3,GGT6,GCLM,GSTA3,GGT7,AKR1A1,GGCT,CHAC2,GSTK1,CHAC1,CNDP2,GSTA4,GSTZ1,MGST2,HPGDS
REACTOME_GLYCEROPHOSPHOLIPID_BIOSYNTHESIS	0.236472	0.555248	0.0365894	-0.265385	-1.11867	110	PLD4,DGAT2,GPD1,PLB1,ACP6,LPCAT1,PGS1,PLA2G2D,GPCPD1,MBOAT7,ETNPPL,LCLAT1,PLBD1,PLA2G6,ETNK2,PCYT1A,PNPLA3,GPAT3,ABHD4,PHOSPHO1,PLA2G15,SLC44A2,PLA2G4B,ABHD3,PLA2G4C,PLD1,PLA2G4D,GPAT4,PLD2,LPCAT2,ACHE,CHKB,CPNE1
REACTOME_GLYCOLYSIS	0.402977	0.775055	0.0270118	-0.265307	-1.02799	66	GCKR,PFKFB3,GCK,RANBP2,NUP98,ALDOB,HK3,PFKFB4,ALDOC,NUP210,NUP42,NUP160,ENO3,PRKACB,ADPGK,PFKFB2
REACTOME_GLYCOSAMINOGLYCAN_METABOLISM	0.298514	0.653475	0.0372315	0.249349	1.07619	103	HS3ST3A1,SDC1,GPC1,HS3ST1,B3GNT3,HAS3,SDC4,PAPSS2,HS3ST2,SDC2,B4GALT2,CHST13,CHST6,CHPF,HSPG2,CHST9,B3GALT6,B4GALT6,FMOD,SLC26A2,B3GNT2,STAB2,HS3ST3B1,HS6ST1,PAPSS1,SLC35B3,CSPG4
REACTOME_GLYCOSPHINGOLIPID_METABOLISM	0.980276	1	0.0135385	-0.17562	-0.60707	38	ARSL,GALC,NEU3,CERK,SUMF2,GBA2,NEU1,B3GALNT1,UGT8,ARSB,GLA,SUMF1,ARSG,ASAH1
REACTOME_GOLGI_ASSOCIATED_VESICLE_BIOGENESIS	0.66674	0.972503	0.0219411	0.23223	0.893381	55	SH3D19,AP1S1,BLOC1S4,BLOC1S1,FTL,AP3S1,DNAJC6,CLTA,AP1M2,VAMP8,VAMP7,BLOC1S3,CLINT1,ACBD3,TXNDC5,SNAPIN
REACTOME_GOLGI_TO_ER_RETROGRADE_TRANSPORT	0.158789	0.440512	0.0533477	0.264479	1.16822	119	KIF9,KIF2C,TUBA1C,DYNLL1,TUBA8,KIF21A,TUBA4B,KIF3A,BICD1,KIF1C,KIF2A,TUBB4B,TUBB2A,DCTN5,STX18,KIF13B,TUBA1B,RAB6A,KIF5B,ARF5,CENPE,KIF15,TMED7,RAB1B,TUBB3,DYNC1I2,PAFAH1B3,BNIP1,ZW10,TMED2,TUBA1A,ARFGAP2,DYNC1LI1,KIFAP3,ARCN1,RAB18,RINT1,ACTR10,DCTN1,KDELR2,RAB3GAP2,COPZ1,TMED10,KIF18A,ARF1,TUBB6,BICD2,NAPA,KDELR1,KIFC2,ARF4
REACTOME_GPCR_LIGAND_BINDING	2.02755e-12	8.71848e-11	0.898671	-0.461522	-2.1864	259	PROK2,ADGRE3,P2RY12,P2RY14,CXCR1,CXCR2,ADORA1,P2RY13,RAMP3,CALCA,KEL,FFAR2,CCL19,KISS1R,GNRH1,NPW,NPB,ADRB3,PF4,GPBAR1,XCL2,SCTR,SCT,ADGRE1,ECE1,HCAR2,GHSR,GPR4,GPR65,CX3CR1,GPR17,ADGRE2,CRHR2,AVPR2,TAS2R43,CCR9,LPAR2,PTCH2,RGR,PDYN,WNT10A,TAS2R40,GPER1,CCR7,PTGER1,DRD4,ADRA2B,HRH2,CHRM5,FPR2,TAAR1,CCR6,NMUR1,HCAR3,CCR2,GNG2,GHRL,F2RL2,HRH4,HCAR1,TSHR,CCL22,FFAR4,S1PR4,GALR1,GRM1,CCL13,GNG7,TBXA2…
REACTOME_GPVI_MEDIATED_ACTIVATION_CASCADE	0.0291405	0.12522	0.114048	-0.445719	-1.51371	35	MPIG6B,PIK3R6,GP6,LCP2,VAV1,PLCG2,PIK3CG,LCK,PIK3R5,VAV3,CLEC1B,LYN,RAC2
REACTOME_G_ALPHA_12_13_SIGNALLING_EVENTS	0.255119	0.58496	0.0356461	-0.286468	-1.12237	71	FGD3,FGD4,VAV1,GNG2,PREX1,GNG7,TBXA2R,ARHGEF15,ARHGEF2,GNG3,ARHGEF1,GNG4,VAV3,OBSCN,KALRN,ABR,GNGT2,FGD2,TIAM2,ARHGEF9,ARHGEF40,ARHGEF10L,PLEKHG2,MCF2,ARHGEF10,BTK,ARHGEF26,SOS2,ARHGEF6
REACTOME_G_ALPHA_I_SIGNALLING_EVENTS	2.83417e-06	5.68723e-05	0.627257	-0.38925	-1.80515	213	P2RY12,P2RY14,CXCR1,CXCR2,ADORA1,P2RY13,CCL19,NPW,NPB,PF4,RGSL1,HCAR2,RGS6,CX3CR1,PDE4B,GPR17,PCP2,GNAT1,TAS2R43,CCR9,LPAR2,RGR,PDYN,TAS2R40,GPER1,CCR7,DRD4,ADRA2B,FPR2,CCR6,NMUR1,HCAR3,CCR2,GNG2,CAMKK2,RGS18,HRH4,HCAR1,ADCY4,S1PR4,GALR1,CCL13,GNG7,OPRM1,PLCB3,GABBR1,SSTR3,TAS2R20,OXER1,GNG3,GNAT2,PDE4C,CXCR4,GNG4,TAS2R39,FPR1,PRKCA,PLCB2,GRM6,CCL4L2,RXFP4,GNGT2,GPSM1,PDE1C,PDE1B
REACTOME_G_ALPHA_Q_SIGNALLING_EVENTS	0.00046174	0.00498505	0.498493	-0.372836	-1.64671	149	PROK2,FFAR2,KISS1R,GNRH1,PRKCQ,RGSL1,XCL2,GHSR,GPR4,GPR65,GPR17,GAST,LPAR2,PTGER1,CHRM5,RASGRP2,TRPC6,FPR2,MMP3,NMUR1,GNG2,GHRL,F2RL2,RGS18,FFAR4,DGKB,GRM1,RGS2,PRKCH,GNG7,TBXA2R,PLCB3,RPS6KA1,CYSLTR2,PTAFR,GNG3,UTS2B,GNG4,DAGLB,TACR2,PRKCA,PLCB2,ABHD6,KALRN,F2RL3
REACTOME_G_ALPHA_S_SIGNALLING_EVENTS	7.6321e-06	0.000139228	0.593325	-0.501446	-2.0175	82	RAMP3,CALCA,ADRB3,GPBAR1,SCTR,SCT,CRHR2,AVPR2,GPR27,HRH2,TAAR1,GNG2,PDE2A,TSHR,PDE7A,ADCY4,PDE3B,GPR83,ARRB2,PDE11A,GNG7,MC1R,CYSLTR2,GNG3,GPR84,PDE4C,GNG4
REACTOME_G_ALPHA_Z_SIGNALLING_EVENTS	0.028408	0.123033	0.115548	-0.442421	-1.51099	36	PRKCQ,RGSL1,ADRA2B,GNG2,ADCY4,PRKCH,GNG7,GNG3,PRKCB,GNG4,PRKCA,GNGT2
REACTOME_G_PROTEIN_MEDIATED_EVENTS	0.529696	0.865534	0.0228316	-0.264292	-0.953535	47	CAMKK2,ADCY4,PLCB3,PRKCA,PLCB2,PDE1C,PDE1B,ITPR2,PRKACB,GNAL,CAMK2G,PRKCD,PRKAR2B,ADCY2,CREB1,ADCY6,ADCY7,CAMKK1,ITPR1,GRK2,GNA11,GNAQ,PRKCG,PRKACA
REACTOME_HATS_ACETYLATE_HISTONES	0.936395	1	0.0133092	-0.176719	-0.77081	136	H2AC15,H2BC7,CREBBP,H4C15,H2AC21,H2BC18,BRD8,H3C3,H3C13,H2BC21,H2AC4,NCOA1,KAT6A,H3C12,H2BC15,OGT,MSL3,H2BU1,H3C10,NCOA2,PAX3,YEATS4,BRPF3,H2AC7,H2BC6,HAT1,H2AC6,H2BC8,TADA2A,PHF20,ATXN7,EP300,ING5,H4C14,MSL1,H2AC11,RUVBL2,SGF29,KAT2B,KAT8,MBIP,ING4,ELP3,ELP4,H4-16,H4C5
REACTOME_HCMV_EARLY_EVENTS	0.952861	1	0.0131095	-0.173509	-0.749777	127	H2AC15,DYNC1I1,H2BC7,H4C15,H2AC21,RANBP2,NUP98,NFKB1,TBL1X,H2BC18,H3C3,H3C13,H2BC21,H2AC4,H3C12,H2BC15,NUP210,NUP42,NUP160,H2BU1,CBX1,TUBB8,H3C10,TUBB4A,H2AC7,H2BC6,H2AC6,H2BC8,TPR,CREB1,EZH2,NCOR2,SEC13,H4C14,TBL1XR1
REACTOME_HCMV_INFECTION	0.999528	1	0.0168345	0.140724	0.644605	150	H3C4,EGFR,TUBA1C,DYNLL1,TUBA8,TUBA4B,H2BC12,H3C8,H2AW,H4C13,H4C8,PML,TUBB4B,ELK1,TUBB2A,MVB12B,H4C11,H3C1,H2AC12,NDC1,TUBA1B,VPS28,H2AC14,H2BC11,CHMP2B,TUBB3,VPS36,DYNC1I2,NUP54,H3C11,TUBA1A,VPS25,H4C9,DYNC1LI1,CHMP1A,ITGB1,H2BC10,H3C6
REACTOME_HCMV_LATE_EVENTS	0.922523	1	0.0137218	-0.182331	-0.768577	110	H2AC15,H2BC7,H4C15,H2AC21,RANBP2,NUP98,H2BC18,H3C3,H3C13,H2BC21,H2AC4,H3C12,H2BC15,NUP210,NUP42,NUP160,H2BU1,H3C10,H2AC7,H2BC6,H2AC6,H2BC8,TPR
REACTOME_HDACS_DEACETYLATE_HISTONES	0.51245	0.852501	0.0229102	-0.239013	-0.972638	89	H2AC15,H2BC7,H4C15,H2AC21,CHD3,TBL1X,H2BC18,HDAC8,ARID4B,PHF21A,H3C3,H3C13,H2BC21,H2AC4,H3C12,H2BC15,CHD4,H2BU1,H3C10,RCOR1,H2AC7,H2BC6,H2AC6,H2BC8,MTA3,NCOR2,H4C14,GATAD2B,TBL1XR1
REACTOME_HDMS_DEMETHYLATE_HISTONES	0.955435	1	0.0162943	0.181047	0.678279	48	H3C4,H3C8,KDM1A,H4C13,H4C8,H4C11,H3C1
REACTOME_HDR_THROUGH_HOMOLOGOUS_RECOMBINATION_HRR	0.783808	1	0.016454	-0.212371	-0.825694	67	RMI2,EXO1,XRCC3,RFC2,RFC5,BRCA2,NBN,XRCC2,POLE,RFC1,RPA2,RAD51D,RTEL1,ATR,RAD51B,BRIP1,SLX1A
REACTOME_HDR_THROUGH_SINGLE_STRAND_ANNEALING_SSA	0.69425	0.985613	0.01856	-0.250332	-0.859963	37	RMI2,EXO1,RFC2,RFC5,NBN,RPA2,ATR,BRIP1,ERCC4,RAD52,TOPBP1,ATM
REACTOME_HEDGEHOG_LIGAND_BIOGENESIS	0.00641026	0.0364438	0.269842	0.413632	1.61117	59	PSMF1,PSMA2,UBA52,PSMA4,PSMD7,PSME1,PSMC1,PSMD14,PSMB1,PSMD12,RPS27A,PSMB2,PSME2,PSMB10,PSMC3,PSMA5,PSMD2,PSMC5,UBB,PSMD3,PSMD10,PSMC2,PSMA6,PSMD8,PSMA7,PSMA1,PSMB4,UBC,PSMB3,PSMB6,PSMC4,PSMB7,PSMD9,HHAT,ERLEC1
REACTOME_HEDGEHOG_OFF_STATE	2.04717e-05	0.000331133	0.57561	0.447743	1.92071	100	WDR35,IFT140,TUBA1C,IFT57,PRKAR1B,PSMF1,BTRC,TULP3,KIF3A,SKP1,DYNC2H1,PSMA2,TTC21B,UBA52,PSMA4,PSMD7,GNAS,TUBB4B,TUBB2A,PSME1,PSMC1,PSMD14,PSMB1,PSMD12,TUBA1B,RPS27A,IFT52,PSMB2,PSME2,PSMB10,PSMC3,PSMA5,ADCY3,PTCH1,PSMD2,IFT88,PSMC5,TUBB3,UBB,PSMD3,PSMD10,PSMC2,PSMA6,PSMD8,PSMA7,TUBA1A,GLI3,PSMA1,PRKAR2A,PSMB4,UBC,PSMB3,PSMB6,WDR19,PSMC4,IFT172,PSMB7,IFT122,PSMD9
REACTOME_HEDGEHOG_ON_STATE	0.018719	0.0873553	0.158178	0.356174	1.45678	76	DZIP1,PSMF1,GAS8,KIF3A,PSMA2,UBA52,PSMA4,PSMD7,PSME1,PSMC1,PSMD14,PSMB1,PSMD12,RPS27A,PSMB2,PSME2,PSMB10,PSMC3,PSMA5,PTCH1,PSMD2,PSMC5,UBB,PSMD3,PSMD10,PSMC2,PSMA6,PSMD8,SMURF1,PSMA7,BOC,GLI3,PSMA1,PSMB4,UBC,PSMB3,PSMB6,PSMC4,PSMB7
REACTOME_HEME_SIGNALING	0.120731	0.352816	0.0545603	-0.355442	-1.2772	46	HBA2,MEF2C,HBB,TLR4,CREBBP,TBL1X,CRTC2,CRTC3,CLEC1B,NCOA1,RXRA,CARM1,SLC46A1,ARNTL,NCOA2,HBA1,EP300,CREB1,TBL1XR1,PPARA
REACTOME_HEMOSTASIS	3.55893e-05	0.000523469	0.557332	-0.300499	-1.52348	522	P2RY12,ORM1,SELL,SH2B2,NFE2,JAML,GP5,ITGAX,PF4,PRKCQ,CEACAM3,PSG1,KIF25,CEACAM8,ANGPT1,HBG2,SIRPG,MPIG6B,JCHAIN,CD177,PIK3R6,OLR1,TTN,GP6,LCP2,EHD1,VAV1,DOCK4,ADRA2B,PLAU,F13A1,ORM2,HBB,RASGRP2,CD36,P2RX1,TRPC6,CEACAM1,EGF,F5,PRKG1,HRG,SPARC,KIFC1,GYPA,INPP5D,JAM3,ITGAM,GNG2,ITGA10,BCAR1,KLC3,F2RL2,SERPINA1,GP1BB,PDE2A,DOCK8,PSG5,SLC7A9,PLCG2,SLC7A7,SPN,DOCK5,ITGAL,DGKB,PLG,PSG3,TNFRSF10B,HGF,ARR…
REACTOME_HEPARAN_SULFATE_HEPARIN_HS_GAG_METABOLISM	0.0840079	0.269004	0.0722438	0.372062	1.3448	41	HS3ST3A1,SDC1,GPC1,HS3ST1,SDC4,HS3ST2,SDC2,HSPG2,B3GALT6,HS3ST3B1,HS6ST1,CSPG4
REACTOME_HIV_ELONGATION_ARREST_AND_RECOVERY	0.0200086	0.0899316	0.149308	0.462208	1.5774	32	POLR2I,POLR2L,GTF2F1,SSRP1,POLR2J,POLR2K,SUPT4H1,ELOB,POLR2H,POLR2B,ELOA,NELFB,POLR2E,POLR2G,POLR2D,ELOC,NELFE,NELFCD,CCNK,CDK9,TCEA1,SUPT16H
REACTOME_HIV_INFECTION	0.00112704	0.00942334	0.45506	0.306725	1.48621	226	AP1S1,POLR2I,TAF9,GTF2E2,PSMF1,BTRC,POLR2L,CUL5,NEDD4L,MNAT1,SKP1,GTF2F1,PSMA2,AP2S1,TAF4B,RAN,UBA52,PSMA4,PSMD7,SSRP1,TAF5,FEN1,POLR2J,RCC1,PSME1,MVB12B,HMGA1,VTA1,POLR2K,AP1M2,PSMC1,PSMD14,PSMB1,ERCC3,PSMD12,SUPT4H1,NDC1,RNMT,RPS27A,ELOB,AP2M1,PSMB2,PSME2,PSMB10,VPS28,POLR2H,PSMC3,PSMA5,PSMD2,POLR2B,PSMC5,CHMP2B,NMT1,UBB,CHMP5,PSMD3,ELOA,PSMD10,NPM1,PSMC2,APOBEC3G,PSMA6,PSMD8,NUP54,PSMA7,TAF15,…
REACTOME_HIV_LIFE_CYCLE	0.0773598	0.254484	0.0785281	0.271608	1.24005	146	POLR2I,TAF9,GTF2E2,POLR2L,NEDD4L,MNAT1,GTF2F1,TAF4B,RAN,UBA52,SSRP1,TAF5,FEN1,POLR2J,RCC1,MVB12B,HMGA1,VTA1,POLR2K,ERCC3,SUPT4H1,NDC1,RNMT,RPS27A,ELOB,VPS28,POLR2H,POLR2B,CHMP2B,NMT1,UBB,CHMP5,ELOA,NUP54,TAF15,NELFB,TAF6,PDCD6IP,POLR2E,POLR2G,NCBP2,GTF2A2,UBC,CDK7,POLR2D,TAF7,TAF12,VPS4B,ELOC,TAF3,CHMP6,LIG4,MVB12A,NUP214,PPIA,NUP205,NELFE,NELFCD,AAAS,CCNK,GTF2H3,BANF1,CHMP4B,NUP107,RAE1,TAF10,CD…
REACTOME_HIV_TRANSCRIPTION_ELONGATION	0.0474946	0.180654	0.0967542	0.389301	1.41727	42	POLR2I,POLR2L,MNAT1,GTF2F1,SSRP1,POLR2J,POLR2K,ERCC3,SUPT4H1,ELOB,POLR2H,POLR2B,ELOA,NELFB,POLR2E,POLR2G,NCBP2,CDK7,POLR2D,ELOC,NELFE,NELFCD,GTF2H3,CDK9,TCEA1,SUPT16H
REACTOME_HIV_TRANSCRIPTION_INITIATION	0.0636859	0.218831	0.083259	0.368746	1.36726	46	POLR2I,TAF9,GTF2E2,POLR2L,MNAT1,GTF2F1,TAF4B,TAF5,POLR2J,POLR2K,ERCC3,POLR2H,POLR2B,TAF15,TAF6,POLR2E,POLR2G,GTF2A2,CDK7,POLR2D,TAF7,TAF12
REACTOME_HOMOLOGOUS_DNA_PAIRING_AND_STRAND_EXCHANGE	0.219327	0.538919	0.0393203	-0.332265	-1.17299	42	RMI2,EXO1,XRCC3,RFC2,RFC5,BRCA2,NBN,XRCC2,RPA2,RAD51D,ATR,RAD51B,BRIP1
REACTOME_HOMOLOGY_DIRECTED_REPAIR	1	1	0.0124252	-0.117909	-0.512618	134	RMI2,H2BC7,H4C15,EXO1,XRCC3,RFC2,H2BC21,CLSPN,RFC5,BRCA2,NBN,XRCC2,POLE,H2BC15,RFC1,RPA2,H2BU1,RAD51D,RTEL1,ATR,RAD51B,BRIP1,H2BC6,SLX1A,H2BC8,UIMC1,SIRT6,RAD51C,ERCC4,H4C14,RAD52,LIG3,TOPBP1,ATM,TP53BP1,SLX4,CDK2,POLH,H4-16,EME2,H4C5
REACTOME_HOST_INTERACTIONS_OF_HIV_FACTORS	0.0354891	0.145336	0.11632	0.295379	1.32139	129	AP1S1,PSMF1,BTRC,CUL5,SKP1,PSMA2,AP2S1,RAN,UBA52,PSMA4,PSMD7,RCC1,PSME1,HMGA1,AP1M2,PSMC1,PSMD14,PSMB1,PSMD12,NDC1,RPS27A,ELOB,AP2M1,PSMB2,PSME2,PSMB10,PSMC3,PSMA5,PSMD2,PSMC5,UBB,PSMD3,PSMD10,NPM1,PSMC2,APOBEC3G,PSMA6,PSMD8,NUP54,PSMA7,SLC25A4,ATP6V1H,PSMA1,PSMB4,UBC,PSMB3,SLC25A5,PSMB6,PSMC4,PSMB7,PSMD9,ELOC,RAC1,SLC25A6,NUP214,PPIA,ARF1,NUP205
REACTOME_HSF1_DEPENDENT_TRANSACTIVATION	0.0480015	0.180654	0.0889177	-0.437243	-1.45358	32	HSPA6,HSPA1B,HSPA1A,CREBBP,SERPINH1,HSPA1L,HSPH1,DNAJB1,CRYAB,HSP90AA1,CAMK2G,FKBP4,DEDD2,EP300,HSPB1,DNAJB6
REACTOME_HSP90_CHAPERONE_CYCLE_FOR_STEROID_HORMONE_RECEPTORS_SHR_IN_THE_PRESENCE_OF_LIGAND	0.966494	1	0.0138045	-0.179831	-0.651931	48	HSPA1B,DYNC1I1,HSPA1A,DNAJA4,HSPA1L,DNAJB1,STIP1,HSP90AA1,TUBB8,TUBB4A
REACTOME_IMMUNOREGULATORY_INTERACTIONS_BETWEEN_A_LYMPHOID_AND_A_NON_LYMPHOID_CELL	1.03043e-08	2.58467e-07	0.74774	-0.523125	-2.23228	119	NCR3,TREML4,SELL,LILRA4,NCR1,CD1C,JAML,TREML1,PIANP,ICAM3,ICAM5,TREML2,KLRC1,FCGR2B,COLEC12,TREM2,CD300LG,KLRG1,LILRA6,SIGLEC11,MADCAM1,ICAM4,LILRB2,CD300LD,LILRB5,LILRA5,KLRF1,LILRB1,ITGAL,LILRB3,HLA-F,LILRA1,PILRA,OSCAR,ICAM1,CD22,ITGB7,LILRA2,CRTAM,CD300LB,KLRD1,MICB,CD300LF,SIGLEC7,SIGLEC8,CD8B,CD300A,CD200,TREM1,SIGLEC5,CD19,SIGLEC6,CD200R1,CD3G,COL1A2,SIGLEC9,HLA-E,HLA-C,NCR3LG1,ITGA4,CD300…
REACTOME_INFECTIOUS_DISEASE	0.00651163	0.0364438	0.31828	0.224876	1.22514	780	H3C4,FXYD1,ISG15,WNT5A,EGFR,NCKAP1,MET,KPNA7,NOS2,TXN,AP1S1,GPR39,YES1,PTHLH,RPS28,TUBA1C,CD9,DYNLL1,FXYD3,CDH1,POLR2I,PTGER2,WASL,RPS25,TMPRSS2,WASF1,RPL41,TUBA8,FXYD6,JUN,TAF9,RPL37A,RPS11,RPL36AL,ITPR3,RPL39,DAD1,RPS17,PRKAR1B,RPS6,RPL18A,RPL37,RPS20,RPL28,SAP30,GTF2E2,RPS24,RPL9,RPS27,PSMF1,RPL6,BTRC,RPL12,RPS7,POLR2L,CUL5,STX1A,NEDD4L,TUBA4B,RPL36,MNAT1,RPS19,RPS23,RPL8,H2BC12,RPS15A,RPL22L1…
REACTOME_INFLUENZA_INFECTION	1.33439e-16	1.00412e-14	1.04763	0.569127	2.61621	155	ISG15,KPNA7,RPS28,POLR2I,RPS25,RPL41,RPL37A,RPS11,RPL36AL,RPL39,RPS17,RPS6,RPL18A,RPL37,RPS20,RPL28,RPS24,RPL9,RPS27,RPL6,RPL12,RPS7,POLR2L,RPL36,RPS19,RPS23,RPL8,RPS15A,RPL22L1,RPL35,RPL13,RPS16,GTF2F1,RPSA,RPL32,RPL23,RPL11,RPS15,RPL24,FAU,RPL19,RPL34,RPL27,RPL31,RPS14,RAN,KPNA3,UBA52,RPS27L,RPL29,RPS3,RPLP0,RPL13A,EIF2AK2,RPL27A,RPS12,POLR2J,CLTA,RPL14,RPL15,RPL35A,RPS26,RPS3A,POLR2K,RPS10,RPL…
REACTOME_INHIBITION_OF_DNA_RECOMBINATION_AT_TELOMERE	0.511576	0.852501	0.0264159	0.246909	0.969564	62	POLR2I,POLR2L,H2BC12,H2AZ2,H4C13,H4C8,POLR2J,H2AJ,H4C11,POLR2K,H2AX,POLR2H,H2AC14,POLR2B,H2BC11,H2AZ1,POLR2E,POLR2G,H4C9,POLR2D,H2BC10
REACTOME_INNATE_IMMUNE_SYSTEM	1.02636e-05	0.000176534	0.593325	-0.275309	-1.45425	945	DEFB108B,ADGRE3,CXCR1,CXCR2,ADGRG3,KLRC2,DEFA1,MMP25,SIGLEC14,ORM1,CR2,PLD4,CHIT1,FCGR3B,PADI2,SELL,MGAM,CHI3L1,AOC1,ADAM8,DEFA4,TLR9,AGER,LPO,CR1,ITGAX,CAMP,PRKCQ,CEACAM3,NLRP1,PTPRC,TLR10,C9,PI3,LY86,HSPA6,CEACAM8,HSPA1B,ICAM3,CD93,DEFA3,CLEC4A,COLEC11,ATG7,CHRNB4,RASGRP4,CLEC4C,CD177,CYFIP2,BPI,OLR1,CASP1,LPCAT1,HSPA1A,MEF2C,DEFB1,MEFV,COLEC10,TREM2,ART1,NBEAL2,STK10,PGLYRP1,SLC11A1,NCF4,TLR7,…
REACTOME_INOSITOL_PHOSPHATE_METABOLISM	0.230783	0.551984	0.0381965	-0.329129	-1.16191	42	PLD4,INPP5A,INPP5D,PLCG2,INPP5B,PLCB3,INPP4A,PLCB2,SYNJ1
REACTOME_INSULIN_RECEPTOR_SIGNALLING_CASCADE	0.519416	0.85668	0.0230861	-0.271518	-0.962287	43	TLR9,FGF8,KLB,FGFR4,PDE3B,FGF1,GAB2
REACTOME_INTEGRATION_OF_ENERGY_METABOLISM	0.547658	0.879173	0.0218943	-0.235294	-0.953915	87	CACNA1E,KCNB1,CD36,GNG2,CACNA1C,ADCY4,CACNA1A,GNG7,PLCB3,CYSLTR2,GNG3,GNG4,PRKCA,IQGAP1,PLCB2,GNGT2,SYT5,ABCC8,RAPGEF4,MARCKS,ITPR2,PRKACB,CHRM3,PRKAR2B,FFAR1,ADCY2,CACNB2,RAPGEF3,ADCY6,KCNG2,ACACB,ADCY7,ITPR1,VAMP2,KCNJ11
REACTOME_INTEGRIN_CELL_SURFACE_INTERACTIONS	0.0124504	0.0624594	0.173713	-0.395514	-1.54021	68	COL18A1,COL13A1,ITGAX,ICAM3,ITGAD,ICAM5,COL6A1,MADCAM1,ICAM4,FBN1,JAM3,COMP,ITGAM,ITGA10,COL8A2,ITGAL,CD44,FN1,COL4A1,ITGAE,ICAM1,ITGB7,JAM2,COL6A3,PECAM1,ITGA5
REACTOME_INTERACTIONS_OF_REV_WITH_HOST_CELLULAR_PROTEINS	0.988758	1	0.0134113	-0.166261	-0.571154	37	RANBP2,NUP98,NUP210,NUP42,NUP160,TPR,SEC13,KPNB1,NUP85,POM121C,NUP58
REACTOME_INTERACTIONS_OF_VPR_WITH_HOST_CELLULAR_PROTEINS	0.992259	1	0.0133601	-0.16278	-0.559196	37	RANBP2,NUP98,NUP210,NUP42,NUP160,TPR,SEC13,PSIP1,NUP85,POM121C,NUP58
REACTOME_INTERFERON_ALPHA_BETA_SIGNALING	0.000121349	0.00168759	0.538434	0.513764	1.98321	56	RSAD2,USP18,ISG15,OASL,IRF6,OAS1,OAS3,IFIT3,IFI27,IFI6,SOCS1,IFIT5,OAS2,IFIT2,IFIT1,IFITM3
REACTOME_INTERFERON_GAMMA_SIGNALING	0.139556	0.396286	0.056043	0.289071	1.20789	85	MT2A,TRIM29,OASL,IRF6,IFNG,OAS1,OAS3,TRIM2,TRIM31,SOCS1,OAS2,TRIM3
REACTOME_INTERFERON_SIGNALING	0.0149038	0.0717769	0.183397	0.289791	1.36451	180	RSAD2,MT2A,USP18,ISG15,TRIM29,KPNA7,OASL,IRF6,IFNG,OAS1,OAS3,TRIM2,TRIM31,IFIT3,IFI27,IFI6,HERC5,SOCS1,IFIT5,OAS2,TRIM3,IFIT2,UBE2L6,FLNB,IFIT1,IFITM3,MID1,KPNA3,UBA52,PML,EIF2AK2,EIF4E2
REACTOME_INTERLEUKIN_10_SIGNALING	0.00685693	0.0378704	0.238353	-0.462533	-1.65453	45	CCL19,PTGS2,IL1RN,IL1B,IL12B,FCER2,CCR2,TNFRSF1B,CCL22,STAT3,PTAFR,IL10RA,IL1A,TNFRSF1A,TYK2,FPR1,ICAM1,IL1R1,TNF
REACTOME_INTERLEUKIN_12_FAMILY_SIGNALING	0.943681	1	0.0167623	0.183362	0.707806	56	IFNG,SERPINB2,GSTO1,EBI3,MIF,ANXA2,RPLP0,IL12A,PSME2,VAMP7,HNRNPF,SOD1,HNRNPDL,RAP1B
REACTOME_INTERLEUKIN_12_SIGNALING	0.793238	1	0.0189903	0.218595	0.816305	47	IFNG,SERPINB2,GSTO1,MIF,ANXA2,RPLP0,IL12A,PSME2,VAMP7,HNRNPF,SOD1,HNRNPDL,RAP1B,AIP,CA1,CDC42,IL12RB2,SNRPA1,PPIA,ARF1
REACTOME_INTERLEUKIN_17_SIGNALING	0.712766	0.990557	0.0178457	-0.222543	-0.865242	67	IL17RB,MEF2C,IL17RE,NFKB1,IL17RA,MAPK14,MAP2K6,RPS6KA1,FOS,MAP2K3,NOD2
REACTOME_INTERLEUKIN_1_FAMILY_SIGNALING	0.484875	0.843626	0.0232936	-0.22857	-0.988628	129	IL18RAP,IL37,AGER,IL1RL2,CASP1,IL33,IL1RN,IL1B,ALOX5,NFKB2,IL1RAP,S100A12,NFKB1,STAT3,SEM1,MAP2K6,IL1A,IRAK3,NOD2,IL1R1
REACTOME_INTERLEUKIN_1_SIGNALING	0.802865	1	0.0195298	0.197775	0.847797	99	SAA1,PSMF1,BTRC,SKP1,PSMA2,UBA52,PSMA4,PSMD7,TAB1,PSME1,PSMC1,PSMD14,PSMB1,PSMD12,RPS27A,PSMB2,PSME2,PSMB10,PSMC3,PSMA5,PSMD2,PSMC5,UBB,PSMD3,PSMD10,PSMC2,PSMA6,PSMD8,PSMA7,MAP2K1,PSMA1,PSMB4,UBC,PSMB3,PSMB6
REACTOME_INTERLEUKIN_2_FAMILY_SIGNALING	0.00495686	0.0298403	0.279866	-0.48966	-1.71439	40	CSF2RB,IL9R,PTK2B,STAT5B,JAK3,STAT5A,INPP5D,PIK3CD,IL3,CSF2RA,GAB2,STAT3,LCK,IL21R
REACTOME_INTERLEUKIN_3_INTERLEUKIN_5_AND_GM_CSF_SIGNALING	0.134023	0.387892	0.0515824	-0.350406	-1.25911	46	CSF2RB,STAT5B,VAV1,JAK3,STAT5A,INPP5D,PIK3CD,IL3,CSF2RA,GAB2
REACTOME_INTERLEUKIN_4_AND_INTERLEUKIN_13_SIGNALING	0.0515944	0.189389	0.0838535	-0.32486	-1.33738	95	BCL6,ITGAX,PTGS2,OSM,IL4R,IL1B,F13A1,ALOX5,CD36,JAK3,MMP3,IL12B,FCER2,ITGAM,TNFRSF1B,IL6R,CCL22,HGF,OPRM1,ZEB1,STAT3,FN1,IL23A,FOS,IL1A,TYK2,ICAM1,MCL1,TNF
REACTOME_INTERLEUKIN_7_SIGNALING	0.461123	0.814778	0.025173	-0.297416	-0.996794	33	STAT5B,JAK3,STAT5A,CRLF2,HGF,STAT3,CISH,H3C3,H3C13,H3C12,IL7R,IL2RG,H3C10
REACTOME_INTRACELLULAR_SIGNALING_BY_SECOND_MESSENGERS	0.993811	1	0.0182208	0.155348	0.771693	282	BTC,EGFR,MET,KITLG,IRS1,JUN,ITPR3,PRKAR1B,PIK3R2,RRAGA,CSNK2A2,FGFR3,PSMF1,LAMTOR2,INSR,LAMTOR1,FGF7,PSMA2,SCMH1,KDM1A,HDAC1,UBA52,PSMA4,CALM1,PSMD7,PML,PIP4K2C,PSME1,RHEB,PDGFB,MECOM,PSMC1,PSMD14,PPP2R1B,STUB1,PSMB1,PSMD12,MAF1,RPS27A,PSMB2,PSME2,PSMB10,NBEA,PSMC3,PSMA5,ADCY3,MDM2,TRIB3,PSMD2,LAMTOR5,PPP2R5D,PSMC5,ERBB4,UBB,PSMD3,PSMD10,PPARG,PSMC2,ERBB2,PSMA6,PPP2R5E,PSMD8,PDGFA,PSMA7,BMI1,MTA1…
REACTOME_INTRAFLAGELLAR_TRANSPORT	3.47105e-07	7.46276e-06	0.674963	0.620125	2.29933	46	WDR35,IFT140,TUBA1C,TRAF3IP1,KIF17,DYNLL1,DYNLRB1,TTC30B,IFT57,TTC30A,DYNLRB2,KIF3A,DYNC2H1,HSPB11,TTC21B,IFT27,TUBB4B,TUBB2A,TUBA1B,IFT52,IFT88,TUBB3,TTC26,TUBA1A,CLUAP1,IFT22,KIFAP3,IFT80,WDR19,TNPO1,IFT43,IFT172,IFT122,IFT46
REACTOME_INTRA_GOLGI_AND_RETROGRADE_GOLGI_TO_ER_TRAFFIC	0.227494	0.550005	0.0449347	0.232444	1.09865	186	KIF9,RAB41,KIF2C,TUBA1C,DYNLL1,TUBA8,USP6NL,KIF21A,SCOC,TUBA4B,KIF3A,BICD1,KIF1C,KIF2A,TUBB4B,TUBB2A,DCTN5,STX18,KIF13B,TUBA1B,ARL1,RAB6A,KIF5B,ARF5,CENPE,NAA30,STX10,KIF15,TMED7,RAB36,RAB1B,ARFIP2,TUBB3,GOSR2,NAA35,DYNC1I2,PAFAH1B3,MAN1A2,BNIP1,ZW10,RAB9A,TMED2,ARFRP1,TUBA1A,ARFGAP2,COG2,DYNC1LI1,KIFAP3,ARCN1,RAB30,RAB18,COG4,CYTH3,RINT1,VPS51,ACTR10,DCTN1,GOLGA5,KDELR2,PLIN3,RAB3GAP2,COG3,YKT6,…
REACTOME_INTRA_GOLGI_TRAFFIC	0.922522	1	0.0144605	-0.198293	-0.702769	43	BET1L,CYTH4
REACTOME_INTRINSIC_PATHWAY_FOR_APOPTOSIS	0.0161148	0.0763866	0.168819	0.395379	1.51467	54	TP73,SFN,GZMB,YWHAH,PMAIP1,DYNLL1,PPP3CC,BCL2L1,YWHAQ,C1QBP,YWHAG,BAX,GSDME,NMT1,TP53BP2,CYCS,BBC3,CASP7,YWHAE,BAK1,PPP1R13B
REACTOME_ION_CHANNEL_TRANSPORT	0.686695	0.984632	0.0226869	0.198877	0.915711	157	ASIC1,FXYD1,ATP12A,SLC9C1,ATP13A4,TRPA1,SLC9C2,TRPC1,CLCNKA,FXYD3,ATP13A5,ATP6V1F,SCNN1B,FXYD6,STOM,SRI,CLCA4,NEDD4L,ATP6V1G1,ANO1,ATP6V0C,UBA52,CALM1,ATP6V0E1,ANO2,TRPC3,FXYD7,FKBP1B
REACTOME_ION_HOMEOSTASIS	0.406761	0.778025	0.0301362	0.276343	1.02464	46	FXYD1,TRPC1,FXYD3,FXYD6,ITPR3,SRI,ORAI2,TNNI3,CALM1,FXYD7,FKBP1B
REACTOME_ION_TRANSPORT_BY_P_TYPE_ATPASES	0.416522	0.778025	0.0296389	0.271768	1.01816	48	FXYD1,ATP12A,ATP13A4,FXYD3,ATP13A5,FXYD6,SRI
REACTOME_IRE1ALPHA_ACTIVATES_CHAPERONES	0.994457	1	0.0133655	-0.154373	-0.562392	49	PDIA5,ERN1,TLN1,PLA2G4B,EXTL3,ADD1,HSPA5,HYOU1,KDELR3,XBP1,TATDN2,ARFGAP1,DNAJC3,DNAJB11,PPP2R5B,SYVN1,SRPRB,SRPRA,ATP6V0D1,TPP1,EDEM1,EXTL2,TSPYL2,ZBTB17,ACADVL,FKBP14,WFS1,SEC31A,SSR1,DDX11,SHC1,PDIA6,CTDSP2,SERP1,CUL7,MYDGF,SULT1A3,GSK3A,WIPI1,DCTN1,DNAJB9,KLHDC3,PREB,YIF1A,GOSR2,GFPT1,HDGF,LMNA,CXXC1
REACTOME_IRON_UPTAKE_AND_TRANSPORT	0.739514	1	0.0203291	0.223056	0.854516	54	LCN2,ATP6V1F,ATP6V1G1,FTL,SKP1,HMOX1,ATP6V0C,UBA52,CP,ATP6V0E1,CAND1,RPS27A,ATP6V1E2,NEDD8,UBB,ATP6V1E1,ATP6V1H,UBC,FTH1,ATP6V0E2,ATP6V1C2,ATP6V0A4
REACTOME_IRS_MEDIATED_SIGNALLING	0.432811	0.788803	0.0260481	-0.293423	-1.01428	38	TLR9,FGF8,KLB,FGFR4,PDE3B,FGF1,GAB2
REACTOME_KERATINIZATION	1.54159e-09	4.41923e-08	0.788187	0.616493	2.45815	66	SPRR1A,KRT7,SPRR2E,SPRR2D,SPRR1B,KRT19,KRT6B,SPRR2A,KRT15,PERP,PKP3,DSG2,PKP1,KRT20,KRT6A,KRT14,KLK13,PCSK6,KRT12,DSG3,KRT17,KRT5,KRT4,KRT13,KRT78,JUP,SPRR2F,KLK12,KRT80,DSP,SPINK5,EVPL
REACTOME_KINESINS	0.128955	0.37503	0.0573839	0.33715	1.25903	47	KIF9,KIF2C,TUBA1C,TUBA8,KIF21A,TUBA4B,KIF3A,KIF1C,KIF2A,TUBB4B,TUBB2A,KIF13B,TUBA1B,KIF5B,CENPE,KIF15,TUBB3
REACTOME_L1CAM_INTERACTIONS	0.533945	0.868743	0.026194	0.22415	0.962306	101	EGFR,CHL1,LAMC1,CD24,DLG3,ITGA2,TUBA1C,SPTBN1,ITGB3,TUBA8,CSNK2A2,TUBA4B,EZR,ANK3,AP2S1,TUBB4B,SCN5A,TUBB2A,CLTA
REACTOME_LATE_ENDOSOMAL_MICROAUTOPHAGY	0.233003	0.553156	0.0414079	0.340631	1.16248	32	PLIN2,PCNT,UBA52,MVB12B,RNASE1,RPS27A,VPS28,VIM,IFT88,CHMP2B,PARK7,UBB,UBC,CHMP6,PLIN3,MVB12A
REACTOME_LEISHMANIA_INFECTION	0.00371496	0.0243088	0.310777	-0.328011	-1.49409	185	RAMP3,CALCA,NOXO1,ADRB3,GPBAR1,SCTR,SCT,CYFIP2,CASP1,CRHR2,AVPR2,MEFV,ENTPD1,VAV1,IL1B,GPR27,HRH2,TAAR1,GNG2,NFKB2,PLCG2,NFKB1,TSHR,ADCY4,GPR83,GNG7,MAPK14,MC1R,CYSLTR2,MYO9B,GNG3,NLRP3,DPEP3,GPR84,MYH9,IL1A,GNG4,VAV3,FCGR2A,LYN,ELMO1,GNGT2,PSTPIP1,DPEP2,INSL3,WIPF3,ADORA2A,FGR,RAMP2,ITPR2,HCK,PRKACB
REACTOME_LYSOSOME_VESICLE_BIOGENESIS	0.805562	1	0.0186791	0.229482	0.789066	33	AP1S1,BLOC1S1,DNAJC6,CLTA,AP1M2,VAMP8,VAMP7,TXNDC5,DNASE2
REACTOME_MAP2K_AND_MAPK_ACTIVATION	0.90723	1	0.0146644	-0.208194	-0.707053	35	ARRB2,APBB1IP,FN1,KSR2,BRAF,TLN1,IQGAP1,CNKSR2,PEBP1,KSR1,RAF1,CSK,MARK3
REACTOME_MAPK6_MAPK4_SIGNALING	0.118137	0.348619	0.0613202	0.294884	1.22883	84	MMP10,JUN,PSMF1,PSMA2,UBA52,PSMA4,PSMD7,CDC14B,PSME1,PSMC1,PSMD14,PSMB1,MYC,PSMD12,RPS27A,PSMB2,PSME2,PSMB10,PSMC3,PSMA5,PSMD2,PSMC5,UBB,PSMD3,PSMD10,PSMC2,CDC42EP5,PSMA6,PSMD8,PSMA7,PSMA1,PSMB4,UBC,PSMB3,PSMB6,PSMC4,PSMB7,CDC42,PSMD9
REACTOME_MAPK_FAMILY_SIGNALING_CASCADES	0.279773	0.626108	0.0414079	0.213691	1.06068	281	BTC,DAB2IP,EGFR,NRTN,MET,DLG2,KITLG,IRS1,SHC2,DLG3,CSF2,MMP10,SPTBN1,RASGRF1,NRAS,LRRC7,ITGB3,RGL1,JUN,DUSP10,CNKSR1,ABHD17B,PIK3R2,FGFR3,BCL2L1,DUSP4,HRAS,PSMF1,RCE1,LAMTOR2,FGF7,PSMA2,UBA52,PSMA4,CALM1,PSMD7,CDC14B,IL3RA,SOS1,PSME1,IL5RA,PDGFB,PSMC1,ABHD17C,PSMD14,PPP2R1B,PSMB1,MYC,PSMD12,RPS27A,PSMB2,PSME2,PSMB10,PSMC3,PSMA5,DUSP8,PSMD2,PPP2R5D,PSMC5,PPP5C,ERBB4,UBB,PSMD3,PSMD10,PSMC2,ERBB2,CD…
REACTOME_MAPK_TARGETS_NUCLEAR_EVENTS_MEDIATED_BY_MAP_KINASES	0.59574	0.921402	0.0233169	0.271485	0.913944	30	JUN,DUSP4,MAPK7,ELK1,PPP2R1B,ATF1,MAPK9,MAPK11,PPP2R5D
REACTOME_MEIOSIS	0.689649	0.985613	0.0180793	-0.214029	-0.899535	108	SYCE2,SUN2,H2BC7,LMNB1,SYCP1,H4C15,SYCP2,H3C3,SYCE3,H3C13,H2BC21,PRDM9,H2AC4,BRCA2,H3C12,NBN,H2BC15,MSH5,STAG2,RPA2,H2BU1,H3C10,SYNE2,ATR,H2AC7,H2BC6,H2AC6,H2BC8,MLH3
REACTOME_MEIOTIC_RECOMBINATION	0.992406	1	0.0161365	0.152169	0.62776	79	H3C4,BLM,H2BC12,RBBP8,H3C8,H2AZ2,H4C13,H4C8,H2AJ,H4C11,H3C1,H2AX,H2AC14,H2BC11,H2AZ1,H3C11,MND1,H4C9,H2BC10,H3C6
REACTOME_MEIOTIC_SYNAPSIS	0.385952	0.764287	0.0277192	-0.264965	-1.03592	70	SYCE2,SUN2,H2BC7,LMNB1,SYCP1,H4C15,SYCP2,SYCE3,H2BC21,H2AC4,H2BC15,STAG2,H2BU1,SYNE2,ATR,H2AC7,H2BC6,H2AC6,H2BC8
REACTOME_MEMBRANE_TRAFFICKING	0.643491	0.956497	0.026787	0.179995	0.96242	586	BTC,SH3D19,CTTN,WNT5A,EGFR,PACSIN3,ALS2CL,KIF9,RAB41,AP1S1,SFN,BLOC1S4,KIF2C,RAB27B,TUBA1C,GJB3,SPTBN1,PRKAA2,RAB3IL1,YWHAH,DYNLL1,WASL,DENND6B,FNBP1L,TUBA8,ANKRD28,BLOC1S1,USP6NL,KIF21A,RAB13,SCOC,TUBA4B,KIF3A,TBC1D13,FTL,COPS8,YWHAQ,BICD1,ANK3,KIF1C,AP2S1,AP3S1,KIF2A,DNAJC6,CNIH1,OPTN,BIN1,GJB2,UBA52,CALM1,TUBB4B,TUBB2A,TRAPPC1,AMPH,DCTN5,CLTA,EPN1,COPS6,MVB12B,RAB11A,LDLRAP1,TMEM115,VTA1,YWHAG…
REACTOME_METABOLISM_OF_AMINO_ACIDS_AND_DERIVATIVES	9.63542e-11	3.41207e-09	0.839089	0.393697	1.99675	337	BBOX1,ASS1,NNMT,CKMT1B,CRYM,TDO2,RIDA,BHMT,RPS28,SMOX,PSAT1,SLC25A10,CKMT1A,HGD,PAPSS2,ALDH4A1,RPS25,RPL41,SLC6A8,RPL37A,RPS11,RPL36AL,RPL39,RPS17,NQO1,DIO2,RPS6,CKB,RPL18A,RPL37,RPS20,ACAD8,RPL28,SMS,ODC1,RPS24,RPL9,RPS27,PSMF1,ALDH18A1,RPL6,RPL12,RPS7,RPL36,RPS19,RPS23,RPL8,RPS15A,RPL22L1,RPL35,RPL13,RPS16,RPSA,RPL32,RPL23,RPL11,RPS15,RPL24,PSMA2,FAU,RPL19,RPL34,RPL27,RPL31,RPS14,ACMSD,PHGDH,UB…
REACTOME_METABOLISM_OF_CARBOHYDRATES	0.878093	1	0.013525	-0.179559	-0.847976	251	GCKR,FUT7,HAS1,PFKFB3,ST3GAL4,GCK,CSGALNACT1,PYGM,PHKG1,RHD,VCAN,CHSY1,B4GALNT2,B3GNT4,PHKA2,HYAL3,HYAL1,RANBP2,FUT1,NUP98,GPC3,ALDOB,ST3GAL3,CD44,XYLB,CHST7,SLC25A13,XYLT1,HK3,FBP1,PYGL,SGSH,PFKFB4,OGN,DSEL,SLC35B2,ST3GAL2,GYS1,GALK1,SLC37A2,ALDOC,MAN2B1,NUP210,CEMIP,NUP42,PC,CHST15,NUP160,ENO3,GNS,RBKS,PRKACB,MAN2C1,ADPGK,PFKFB2,LYVE1,CHST11
REACTOME_METABOLISM_OF_FAT_SOLUBLE_VITAMINS	0.120498	0.352816	0.059715	0.359519	1.28536	39	RBP2,AKR1C1,SDC1,GPC1,SDC4,AKR1C3,SDC2,HSPG2,RBP1
REACTOME_METABOLISM_OF_LIPIDS	0.499621	0.852501	0.0205733	-0.191792	-0.987936	659	FABP4,PLD4,ABCB11,DGAT2,AGMO,PTGS2,GK,GPD1,PLB1,STARD6,ACP6,CYP4F3,PIK3R6,LPCAT1,GK3P,PGS1,OSBPL6,APOA2,SLC51A,HSD11B1,GDPD3,CYP2C9,ACSL1,ACOT1,MED12,ALOX5,CD36,SULT2A1,PNPLA6,HSD11B2,CREBBP,FABP2,ARSL,MTMR3,CYP4F2,PLA2G2D,EPHX2,INPP5D,ACSL5,PNPLA7,GPCPD1,TBXAS1,ACSM3,AKR1B15,CYP2C19,CYP2U1,GALC,PIK3CD,SLC10A1,MOGAT3,MBOAT7,CYP4F8,TBL1X,STARD5,PTGS1,CYP1A2,PIK3CG,TECRL,ETNPPL,ACSS3,ACOX2,HSD17B7,…
REACTOME_METABOLISM_OF_NUCLEOTIDES	0.580089	0.911786	0.0243868	0.223511	0.944065	90	TXN,NT5C1B,DNPH1,GDA,XDH,ITPA,NT5C3A,AK7,UCK2,NME2,NUDT15,AK4,NUDT18,GSR,NUDT16,GLRX,NT5C,ADPRM,DCK,CMPK1
REACTOME_METABOLISM_OF_POLYAMINES	0.00063157	0.00633675	0.477271	0.482171	1.86125	56	SMOX,NQO1,SMS,ODC1,PSMF1,PSMA2,PSMA4,PSMD7,PSME1,PSMC1,PSMD14,PSMB1,PSMD12,PSMB2,PSME2,PSMB10,PSMC3,PSMA5,PSMD2,PSMC5,PSMD3,PSMD10,PSMC2,PSMA6,PSMD8,PSMA7,OAZ1,PSMA1,PSMB4,PSMB3,PSMB6,PSMC4,PSMB7,PSMD9
REACTOME_METABOLISM_OF_RNA	5.71056e-10	1.90986e-08	0.801216	0.31601	1.70538	661	APOBEC3H,NXF2B,RPS28,TRMT6,YBX1,POLR2I,PAIP1,RPS25,RPL41,RPL37A,RPS11,RPL36AL,RPL39,RPS17,RPP40,CSTF2,RPS6,RPL18A,BUD31,RPL37,RPS20,RPL28,SNRPD2,RPS24,RPL9,RPS27,TNKS1BP1,PSMF1,PLRG1,RPL6,TSR3,RPL12,RPS7,POLR2L,TGS1,PES1,RPL36,MNAT1,RPS19,RPS23,RPL8,ZNF473,TRMT10A,RPS15A,RPL22L1,RPL35,RPL13,RPS16,GTF2F1,RPSA,RPL32,RPL23,RPL11,RPS15,SF3B5,RPL24,PSMA2,TRMT10C,FAU,POP4,RPL19,SNRNP25,NOP10,PUF60,RPL3…
REACTOME_METABOLISM_OF_STEROIDS	0.833176	1	0.0195298	0.188164	0.851794	139	CYP24A1,AKR1C1,HSD17B3,CYP19A1,OSBPL7,HSD3B2,HSD3B1,AKR1C3,SLC27A2,SMARCD3,NSDHL,HSD17B4,EBP,SRD5A2,TGS1,CH25H,AMACR,SLC51B,CYP7B1,RAN,ACOT8,GPAM,INSIG2,DHCR24,NFYB,HSD3B7,TM7SF2,CYP27A1
REACTOME_METABOLISM_OF_STEROID_HORMONES	0.637261	0.949582	0.0222042	0.262159	0.889957	31	HSD17B3,CYP19A1,HSD3B2,HSD3B1,SRD5A2
REACTOME_METABOLISM_OF_VITAMINS_AND_COFACTORS	0.454698	0.807458	0.0298706	0.213268	0.998168	174	RBP2,AKR1C1,NNMT,ENPP3,SDC1,GPC1,SLC5A8,CD38,NUDT12,NMNAT2,SDC4,GSTO1,AKR1C3,TCN2,MOCS1,MTHFD1L,SDC2,NMRK1,RFK,PDSS2,SLC25A32,SLC52A2,HSPG2,PANK3
REACTOME_METABOLISM_OF_WATER_SOLUBLE_VITAMINS_AND_COFACTORS	0.909792	1	0.0138794	-0.184216	-0.784134	117	CBLIF,PTGS2,SLC19A1,PPCDC,NADK,CD320,SLC2A3,VNN2,SLC22A13,QPRT,SLC52A1,ENPP2,PANK1,NAMPT,ENPP1,MMACHC,CTRC,NMNAT3,VNN1,PANK4,BST1,PC,SLC46A1
REACTOME_METALLOPROTEASE_DUBS	0.760906	1	0.0173121	-0.241108	-0.81348	34	H2AC15,H2AC21,NLRP3,H2AC4,H2AC7,H2AC6,UIMC1,STAMBPL1,EP300
REACTOME_MET_PROMOTES_CELL_MOTILITY	0.0633757	0.218831	0.0829663	0.407558	1.40137	33	LAMC2,LAMA3,MET,LAMC1,ITGA2,LAMA5
REACTOME_MHC_CLASS_II_ANTIGEN_PRESENTATION	0.990255	1	0.0167212	0.157648	0.686824	110	AP1S1,KIF2C,TUBA1C,DYNLL1,TUBA8,TUBA4B,KIF3A,LAG3,AP2S1,KIF2A,TUBB4B,TUBB2A,DCTN5,CLTA,AP1M2,TUBA1B,IFI30,AP2M1,KIF5B,CENPE,KIF15,TUBB3,CTSA,DYNC1I2,ACTR1B
REACTOME_MITOCHONDRIAL_BIOGENESIS	0.0836905	0.269004	0.07355	0.299557	1.26899	92	PPARGC1A,PERM1,MT-ATP8,MT-ATP6,PRKAA2,CHCHD6,SMARCD3,SIRT5,ATP5PB,ATP5F1E,TGS1,MTX2,ATP5ME,CALM1,ATP5MF,MTERF1,TMEM11,SSBP1,MICOS10,CHCHD3,ATP5F1C,PRKAB2,MAPK11,ATP5MC2,ATP5PO,APOO,PRKAG2,GLUD1,CYCS,NRF1,TFB2M
REACTOME_MITOCHONDRIAL_FATTY_ACID_BETA_OXIDATION	0.989522	1	0.0158456	0.1617	0.566431	36	DBI,PCTP,ACAA2,MCAT,ECHS1,NDUFAB1,MECR,ACSM6,MMUT,ACOT13
REACTOME_MITOCHONDRIAL_PROTEIN_IMPORT	0.106818	0.321521	0.0642148	0.319972	1.26233	63	CMC4,COA6,TIMM8B,BCS1L,MTX2,CHCHD2,CHCHD3,TOMM70,PITRM1,TIMM23,CHCHD5,TOMM6,DNAJC19,CYC1,TIMM10B,SLC25A4,GRPEL2,COA4,NDUFB8,CHCHD7,ATP5F1B,ATP5F1A,TIMM10,VDAC1,TIMM17A,TOMM20,SLC25A6
REACTOME_MITOCHONDRIAL_TRANSLATION	3.56516e-05	0.000523469	0.557332	0.451266	1.91998	94	MRRF,MRPL36,MRPL1,MRPL17,MRPS36,MRPS24,MRPL21,MRPL27,MRPL23,MRPL54,CHCHD1,MRPS34,MRPL33,MRPL43,MRPS18C,MRPL32,MRPL38,MRPL20,MRPL51,MRPL47,MRPS2,MRPL49,MRPS18A,MRPL15,MRPL58,MRPL41,MRPS7,MRPL37,MRPL14,TSFM,MRPS16,MRPS6,MRPL57,AURKAIP1,GADD45GIP1,MRPS27,MRPL53,MRPS9,GFM2,MRPL22,MRPL39,MRPL45,MRPL44,MRPL10,MTRF1L,MRPS33,TUFM,MRPS10
REACTOME_MITOTIC_G1_PHASE_AND_G1_S_TRANSITION	0.0386155	0.156017	0.111901	0.28731	1.3109	145	CCNA1,CCND1,DBF4,WEE1,CDKN2B,MCM2,CDKN2C,PSMF1,MNAT1,SKP1,PSMA2,HDAC1,UBA52,PSMA4,PSMD7,PSME1,CDK6,PSMC1,PSMD14,PPP2R1B,PSMB1,MYC,PSMD12,POLE3,RPS27A,PSMB2,PSME2,E2F5,CDC7,PSMB10,CCNB1,PSMC3,PSMA5,PSMD2,PSMC5,UBB,PSMD3,PSMD10,PSMC2,PSMA6,PSMD8,PSMA7,E2F6,PPP2CB,POLE4,PSMA1,PSMB4,UBC,PSMB3,CDK7,PSMB6,ORC4,PSMC4,SKP2,PCNA,PSMB7,MCM6,PSMD9,MCM3,MCM7,CDKN2A,MAX,CDKN1A,PTK6,CCND3,CCNE2,PSMB8
REACTOME_MITOTIC_G2_G2_M_PHASES	0.00342669	0.0226689	0.431708	0.313185	1.48028	186	CCNA1,TUBA1C,CEP72,DYNLL1,WEE1,PHLDA1,TUBA8,NINL,SSNA1,PSMF1,BTRC,TUBA4B,MNAT1,SKP1,PCNT,PSMA2,MZT1,CETN2,OPTN,UBA52,AJUBA,PSMA4,PSMD7,TUBB4B,TUBB2A,PSME1,YWHAG,PSMC1,PSMD14,PPP2R1B,PSMB1,PSMD12,TUBA1B,RPS27A,CSNK1E,CCP110,PSMB2,PSME2,PSMB10,CCNB1,NEDD1,PSMC3,PSMA5,PSMD2,PSMC5,TUBB3,UBB,PSMD3,PSMD10,DYNC1I2,PSMC2,CEP78,PSMA6,PSMD8,CDC25B,PSMA7,TUBA1A,CEP250,ALMS1,BORA,PPP2CB,YWHAE,PSMA1,PSMB4,NME…
REACTOME_MITOTIC_METAPHASE_AND_ANAPHASE	0.0107959	0.0550483	0.220823	0.281352	1.36327	226	NUF2,KIF2C,TUBA1C,DYNLL1,CENPS,TUBA8,SPC25,CENPA,SMC3,RPS27,PSMF1,TUBA4B,PSMA2,KIF2A,RAN,UBA52,PSMA4,PSMD7,CENPT,TUBB4B,TUBB2A,RCC1,PSME1,PSMC1,PSMD14,PPP2R1B,ANAPC16,PSMB1,PSMD12,NDC1,TUBA1B,RPS27A,PSMB2,PSME2,BUB1,PSMB10,CCNB1,PSMC3,PSMA5,CENPE,CENPO,LMNA,ANAPC11,PSMD2,PPP2R5D,PSMC5,CHMP2B,TUBB3,INCENP,VRK2,UBB,PSMD3,PSMD10,DYNC1I2,PSMC2,PSMA6,ZW10,PPP2R5E,PSMD8,NUP54,PSMA7,MAD1L1,TUBA1A,BUB3,U…
REACTOME_MITOTIC_PROMETAPHASE	0.577036	0.909361	0.0260192	0.201263	0.957462	194	NUF2,KIF2C,TUBA1C,CEP72,DYNLL1,CENPS,TUBA8,SPC25,NINL,SSNA1,CENPA,SMC3,CSNK2A2,RPS27,TUBA4B,PCNT,KIF2A,MZT1,CETN2,CENPT,TUBB4B,TUBB2A,YWHAG,PPP2R1B,TUBA1B,CSNK1E,CCP110,BUB1,CCNB1,NEDD1,CENPE,CENPO,PPP2R5D,TUBB3,INCENP,DYNC1I2,CEP78,ZW10,PPP2R5E,MAD1L1,TUBA1A,CEP250,BUB3,ALMS1,PPP2CB,YWHAE,DYNC1LI1,NME7,CENPM,ITGB3BP,CENPC,SGO2,MIS12,CSNK2B,NUDC,MZT2B,PPP1CC,DCTN1,TUBB,PPP2R5A,SMC2,HAUS1,ODF2,KIF…
REACTOME_MITOTIC_PROPHASE	0.997741	1	0.0124252	-0.146938	-0.640959	137	H2BC7,LMNB1,H4C15,RANBP2,NUP98,H3C3,PRKCB,H3C13,H2BC21,H2AC4,PRKCA,H3C12,H2BC15,NUP210,NUP42,NUP160,H2BU1,PPP2R2D,H3C10,LEMD3,KMT5A,EMD,RB1,H2AC7,NEK9,H2BC6,NCAPH2,PHF8,H2AC6,H2BC8,TPR
REACTOME_MITOTIC_SPINDLE_CHECKPOINT	0.870722	1	0.0185679	0.188238	0.819062	109	NUF2,KIF2C,DYNLL1,CENPS,SPC25,CENPA,RPS27,KIF2A,CENPT,PPP2R1B,ANAPC16,BUB1,CENPE,CENPO,ANAPC11,PPP2R5D,INCENP,DYNC1I2,ZW10,PPP2R5E,MAD1L1,BUB3,UBE2S,PPP2CB,DYNC1LI1,CENPM,ITGB3BP,CENPC,SGO2,MIS12,UBE2D1,NUDC
REACTOME_MRNA_SPLICING	0.137713	0.392906	0.0589275	0.244004	1.15572	188	YBX1,POLR2I,CSTF2,BUD31,SNRPD2,PLRG1,POLR2L,GTF2F1,SF3B5,SNRNP25,PUF60,CWC15,SF3B4,POLR2J,CTNNBL1,PPIH,POLR2K,SF3B6,CLP1,SNU13,SF3B3,PRCC,POLR2H,HNRNPF,POLR2B,ISY1,RNPS1,SNRPF,SNRPN,LSM4,DNAJC8,ZCRB1,PPWD1,HNRNPD,SNRPB,SRSF9,POLR2E,POLR2G,BCAS2,GCFC2,SNRPG,PTBP1,NCBP2,HNRNPL,SNRPB2,PPIL6,POLR2D,SYF2,SNRPD1,SNW1,PRPF19,GPKOW,SUGP1,CPSF3,HNRNPA1,PCBP1,PHF5A,SNRPD3,PRPF31,SNRPA1,SNRNP40,SNRPC,SRSF1,…
REACTOME_MRNA_SPLICING_MINOR_PATHWAY	0.00313992	0.0214799	0.431708	0.453993	1.72753	52	YBX1,POLR2I,SNRPD2,POLR2L,GTF2F1,SF3B5,SNRNP25,SF3B4,POLR2J,POLR2K,SF3B6,SNU13,SF3B3,POLR2H,POLR2B,SNRPF,ZCRB1,SNRPB,POLR2E,POLR2G,SNRPG,NCBP2,POLR2D,SNRPD1,SNRPD3,SNRNP40,SRSF1,DDX42
REACTOME_MTOR_SIGNALLING	0.0409101	0.162025	0.104652	0.398783	1.44138	41	PRKAA2,RPS6,RRAGA,LAMTOR2,LAMTOR1,RHEB,PRKAB2,LAMTOR5,PRKAG2,LAMTOR3,FKBP1A,EIF4G1,RRAGB,EIF4EBP1,LAMTOR4,RRAGD,RRAGC,STRADB,EIF4B,PRKAA1,PPM1A
REACTOME_MUSCLE_CONTRACTION	0.000834304	0.00762305	0.477271	-0.366379	-1.60227	139	MYLPF,TCAP,ACTC1,KCNK7,CALD1,ATP1A3,CORIN,TMOD4,SCN1B,SCN2A,MYBPC3,ACTG2,NEB,KCND1,TTN,SCN2B,KCNJ2,TNNT3,DYSF,PAK1,SCN7A,CACNA1C,TNNT2,DMD,ATP2B2,SCN3B,KCNIP2,KCNK13,ATP2B1,ATP1A4,SLC8A1,CASQ2,KCNJ14,PXN,TLN1,TRIM72,KCNK3,MYH3,CLIC2,MYH11,TNNI2,KCNQ1,CACNG8,MYL10,ABCC9,KCNK6,SCN1A,MYL3,SCN9A,ITPR2,SLC8A2,NOS1,SORBS1,KCNE4,CAMK2G,KCNE5
REACTOME_MYD88_INDEPENDENT_TLR4_CASCADE	0.946925	1	0.0136395	-0.177006	-0.730332	96	AGER,MEF2C,TLR4,NFKB2,S100A12,NFKB1,TRAF3,MAPK14,MAP2K6,RPS6KA1,FOS,MAP2K3,NOD2
REACTOME_M_PHASE	0.150407	0.421138	0.0595438	0.214112	1.1051	400	H3C4,NUF2,KIF2C,TUBA1C,CEP72,DYNLL1,CENPS,TUBA8,SPC25,NINL,SSNA1,CENPA,SMC3,CSNK2A2,RPS27,PSMF1,TUBA4B,H2BC12,CTDNEP1,PCNT,PSMA2,KIF2A,MZT1,H3C8,CETN2,H2AZ2,RAN,H4C13,UBA52,PSMA4,H4C8,PSMD7,CENPT,TUBB4B,TUBB2A,RCC1,H2AJ,PSME1,H4C11,YWHAG,H3C1,PSMC1,PSMD14,PPP2R1B,ANAPC16,PSMB1,H2AX,PSMD12,NDC1,TUBA1B,RPS27A,CSNK1E,CCP110,PSMB2,PSME2,BUB1,PSMB10,CCNB1,NEDD1,H2AC14,PSMC3,PSMA5,CENPE,CENPO,LMNA,ANAP…
REACTOME_NCAM_SIGNALING_FOR_NEURITE_OUT_GROWTH	0.813287	1	0.0186433	0.217648	0.805071	45	NRTN,SPTBN1,NRAS,COL9A2,COL4A3,HRAS
REACTOME_NEDDYLATION	0.000835749	0.00762305	0.477271	0.314085	1.51829	222	UBD,ZBTB16,LMO7,SPSB1,TULP4,FBXO32,FBXL19,FBXO31,PSMF1,BTRC,CUL5,ASB2,SKP1,COMMD2,ASB1,COPS8,COMMD6,WSB2,COMMD8,PSMA2,FEM1B,UBA52,FBXW10,PSMA4,PSMD7,SOCS5,KEAP1,KLHL41,COPS6,PSME1,FBXW4,CAND1,PSMC1,SOCS2,DCAF6,PSMD14,NEURL2,DCAF13,PSMB1,PSMD12,GAN,RPS27A,ELOB,FBXW5,PSMB2,FBXO6,PSME2,PSMB10,PSMC3,PSMA5,FBXO7,FBXL15,EPAS1,DCAF4,KBTBD8,PSMD2,UCHL3,PSMC5,NEDD8,UBB,PSMD3,PSMD10,PSMC2,DDA1,PSMA6,PSMD8,…
REACTOME_NEGATIVE_EPIGENETIC_REGULATION_OF_RRNA_EXPRESSION	0.312471	0.671814	0.0362477	0.248596	1.06642	100	H3C4,SUV39H1,SAP30,TAF1B,POLR2L,MNAT1,H2BC12,H3C8,HDAC1,H2AZ2,H4C13,SAP30L,H4C8,TAF1C,H2AJ,H4C11,POLR2K,SAP18,H3C1,ERCC3,H2AX,POLR2H,H2AC14,H2BC11,SMARCA5,POLR1D,H2AZ1,H3C11,POLR2E
REACTOME_NEGATIVE_REGULATION_OF_MAPK_PATHWAY	0.255556	0.58496	0.0395857	0.31141	1.13371	42	NRAS,DUSP10,DUSP4,HRAS,UBA52,PPP2R1B,RPS27A,DUSP8,PPP2R5D,PPP5C,UBB,PPP2R5E,MAP2K1,PPP2CB,DUSP5,UBC,DUSP7,MAP2K2,PPP2R5A
REACTOME_NEGATIVE_REGULATION_OF_NOTCH4_SIGNALING	0.00041796	0.00465948	0.498493	0.500945	1.91909	54	PSMF1,SKP1,PSMA2,UBA52,PSMA4,PSMD7,PSME1,PSMC1,PSMD14,PSMB1,PSMD12,RPS27A,PSMB2,PSME2,PSMB10,PSMC3,PSMA5,PSMD2,PSMC5,UBB,PSMD3,PSMD10,PSMC2,PSMA6,PSMD8,PSMA7,PSMA1,PSMB4,UBC,PSMB3,PSMB6,PSMC4,PSMB7,PSMD9
REACTOME_NEGATIVE_REGULATION_OF_THE_PI3K_AKT_NETWORK	0.204854	0.519801	0.0400712	-0.2767	-1.14852	99	ESR1,PDGFRA,IL33,FGF8,VAV1,TRAT1,KLB,EGF,FGFR4,IL1RAP,PIK3CD,EPGN,HGF,FGF1,GAB2,ESR2,LCK,KIT,PHLPP1,PIK3AP1,FLT3LG,CD28,FGF10,NRG4,ERBB3,RAC2
REACTOME_NEGATIVE_REGULATORS_OF_DDX58_IFIH1_SIGNALING	0.14607	0.410907	0.0539014	0.359233	1.25042	35	ISG15,HERC5,UBE2L6,ATG5,UBA52,UBE2K,RPS27A,RNF135,DDX58,UBB,UBE2D2,PIN1,ATG12,UBC,UBE2D1
REACTOME_NERVOUS_SYSTEM_DEVELOPMENT	9.56989e-09	2.50481e-07	0.74774	0.330731	1.74154	500	ABLIM3,EGFR,NEO1,NRTN,CHL1,GRB7,EPHA2,MET,LAMC1,CD24,NTN4,DLG3,ITGA2,VLDLR,MYH14,TEAD1,GPC1,YES1,TRPC1,RPS28,PLXNB1,TUBA1C,ARHGAP39,SPTBN1,MYL9,YAP1,ENAH,NRAS,EFNB2,ITGB3,DPYSL3,WASL,COL9A2,RHOB,RPS25,RPL41,TUBA8,EFNA5,RPL37A,RPS11,SDC2,RPL36AL,EPHB3,RPL39,RPS17,COL4A3,NGEF,PSENEN,PIK3R2,RRAS,RPS6,RPL18A,DPYSL4,CSNK2A2,RPL37,RPS20,WWTR1,RHOC,RPL28,HRAS,RPS24,RPL9,RPS27,PSMF1,RPL6,RPL12,RPS7,TUBA4…
REACTOME_NETRIN_1_SIGNALING	0.34175	0.706117	0.0334366	0.292684	1.07126	43	ABLIM3,NEO1,NTN4,TRPC1,WASL,EZR,NTN1,SLIT2,TRPC3,SIAH2,DSCAML1,MYO10,ABLIM1,MAPK11
REACTOME_NEUREXINS_AND_NEUROLIGINS	0.286371	0.636144	0.0371823	0.308009	1.11328	41	GRM5,DLG2,DLG3,SHANK2,EPB41L5,NRXN3,SYT10,STX1A,STXBP1,APBA2,BEGAIN
REACTOME_NEURONAL_SYSTEM	0.00653808	0.0364438	0.229089	-0.28588	-1.36921	287	KCNA2,KCNH7,KCNJ15,KCNJ1,KCNAB3,KCNK7,CHRNA2,CACNA1E,CHRNB4,SLC6A3,LRFN1,KCND1,KCNB1,KCNJ2,SLC6A12,GRIP2,NLGN3,CHRNA1,PPM1F,KCNJ5,KCNC3,APBA1,LIN7B,GABRA2,GNG2,KCNS1,IL1RAP,CAMKK2,PPFIA3,ADCY4,CHRNE,GRM1,SLC6A4,CACNA1A,LIN7A,KCNA7,GNG7,LRRTM4,PLCB3,SLC1A6,KCNK13,GABRR2,KCNJ16,GABBR1,GRIP1,ABAT,RPS6KA1,SLC6A13,GNG3,LRFN3,PRKCB,GNG4,KCNJ14,GABRR1,SHANK1,KCNH6,EPB41L1,FLOT2,PRKCA,KCNK3,PLCB2,SIPA1L1…
REACTOME_NEUROTRANSMITTER_RECEPTORS_AND_POSTSYNAPTIC_SIGNAL_TRANSMISSION	0.283339	0.631741	0.0326266	-0.245921	-1.08616	149	KCNJ15,CHRNA2,CHRNB4,KCNJ2,GRIP2,CHRNA1,PPM1F,KCNJ5,APBA1,LIN7B,GABRA2,GNG2,CAMKK2,ADCY4,CHRNE,LIN7A,GNG7,PLCB3,GABRR2,KCNJ16,GABBR1,GRIP1,RPS6KA1,GNG3,PRKCB,GNG4,GABRR1,EPB41L1,PRKCA,PLCB2,CASK,GNGT2,CACNG8,ARHGEF9,GRIK1,GRIK4,GABBR2,TUBB8,PRKACB,GNAL,TUBB4A,GLRA1,CAMK2G,PRKAR2B,GLRA3,HTR3B,CHRNA3
REACTOME_NEUROTRANSMITTER_RELEASE_CYCLE	0.586169	0.918942	0.0239073	0.257584	0.925426	40	GAD1,SLC1A1,MAOA,RIMS1,UNC13B,STX1A,SYN2,STXBP1
REACTOME_NEUTROPHIL_DEGRANULATION	1.61843e-07	3.6085e-06	0.690132	-0.342306	-1.71685	460	ADGRE3,CXCR1,CXCR2,ADGRG3,DEFA1,MMP25,SIGLEC14,ORM1,CHIT1,FCGR3B,PADI2,SELL,MGAM,CHI3L1,AOC1,ADAM8,DEFA4,CR1,ITGAX,CAMP,CEACAM3,PTPRC,HSPA6,CEACAM8,HSPA1B,CD93,ATG7,CHRNB4,CLEC4C,CD177,BPI,OLR1,LPCAT1,HSPA1A,NBEAL2,STK10,PGLYRP1,SLC11A1,CLEC4D,ARHGAP9,NFAM1,UNC13D,GCA,MME,PLAU,ORM2,HBB,ALOX5,CD36,P2RX1,CEACAM1,FCAR,SIRPB1,FPR2,ELANE,NFASC,LILRB2,SLC2A3,AMPD3,ITGAM,PTPRJ,CRISPLD2,SERPINA1,TNFRSF1B…
REACTOME_NGF_STIMULATED_TRANSCRIPTION	0.863309	1	0.0153837	-0.218077	-0.744792	36	EGR3,FOSB,DNM2,ID3,TPH1,FOS,ARC,CHD4,EGR1,JUNB,TRIB1,EP300,CREB1
REACTOME_NOD1_2_SIGNALING_PATHWAY	0.237963	0.555248	0.0374962	-0.339544	-1.15963	36	CASP1,CASP4,MAPK14,MAP2K6,MAPK13,NOD2,IKBKB,IKBKG,CYLD,IRAK2,TNFAIP3,CASP9,TAB3,CASP2,NOD1,CARD9,CASP8,TAB2
REACTOME_NONHOMOLOGOUS_END_JOINING_NHEJ	0.993827	1	0.0131201	-0.157915	-0.609638	65	H2BC7,PRKDC,H4C15,H2BC21,POLM,NBN,H2BC15,H2BU1,RIF1,H2BC6,H2BC8,UIMC1,H4C14,XRCC4,ATM,TP53BP1,H4-16,H4C5,H2BC13
REACTOME_NONSENSE_MEDIATED_DECAY_NMD	1.6128e-16	1.07878e-14	1.04763	0.632742	2.77251	114	RPS28,RPS25,RPL41,RPL37A,RPS11,RPL36AL,RPL39,RPS17,RPS6,RPL18A,RPL37,RPS20,RPL28,RPS24,RPL9,RPS27,RPL6,RPL12,RPS7,RPL36,RPS19,RPS23,RPL8,RPS15A,RPL22L1,RPL35,RPL13,RPS16,RPSA,RPL32,RPL23,RPL11,RPS15,RPL24,FAU,RPL19,RPL34,RPL27,RPL31,RPS14,UBA52,GSPT2,RPS27L,RPL29,RPS3,RPLP0,RPL13A,RPL27A,RPS12,RPL14,RPL15,RPL35A,RPS26,RPS3A,RPS10,RPL10A,RPS5,RPL26L1,RPL21,RPLP2,RPS4X,RPS21,PNRC2,RPL4,RPLP1,RPS27A…
REACTOME_NON_INTEGRIN_MEMBRANE_ECM_INTERACTIONS	0.00610022	0.0356537	0.274717	0.444266	1.67052	49	LAMC2,LAMA3,LAMC1,NTN4,SDC1,ITGA2,SDC4,ITGB3,DDR1,SDC2,COL4A3,LAMA5,HSPG2,TNC
REACTOME_NOTCH1_INTRACELLULAR_DOMAIN_REGULATES_TRANSCRIPTION	0.80634	1	0.0187713	0.218447	0.808025	45	TLE1,HEY1,TLE2,SKP1,HDAC1,HDAC11,UBA52,MYC,HES1,RPS27A,NBEA
REACTOME_NR1H2_AND_NR1H3_MEDIATED_SIGNALING	0.261834	0.597062	0.0355287	-0.320538	-1.13602	43	APOC1,TBL1X,ABCA1,ABCG8,AGO2,TNRC6C,NCOA1,RXRA,APOC4,CETP,EEPD1,TNRC6B,AGO4,MOV10,EP300,NCOR2,TBL1XR1,ABCG1
REACTOME_NR1H3_NR1H2_REGULATE_GENE_EXPRESSION_LINKED_TO_CHOLESTEROL_TRANSPORT_AND_EFFLUX	0.0933407	0.291146	0.0625245	-0.392883	-1.3418	36	APOC1,TBL1X,ABCA1,ABCG8,AGO2,TNRC6C,NCOA1,RXRA,APOC4,CETP,EEPD1,TNRC6B,AGO4,MOV10,EP300,NCOR2,TBL1XR1,ABCG1
REACTOME_NRAGE_SIGNALS_DEATH_THROUGH_JNK	0.235069	0.554948	0.0374795	-0.3057	-1.14696	56	FGD3,FGD4,VAV1,PREX1,ARHGEF15,ARHGEF2,ARHGEF1,VAV3,OBSCN,KALRN,ABR,FGD2,TIAM2,ARHGEF9,ARHGEF40,ARHGEF10L,PLEKHG2,MCF2,ARHGEF10,ARHGEF26,NGFR,SOS2,ARHGEF6
REACTOME_NS1_MEDIATED_EFFECTS_ON_HOST_PATHWAYS	0.845767	1	0.0181747	0.21433	0.774686	41	ISG15,KPNA7,KPNA3,EIF2AK2,NDC1
REACTOME_NUCLEAR_ENVELOPE_BREAKDOWN	0.602847	0.925801	0.0205454	-0.246795	-0.915517	53	LMNB1,RANBP2,NUP98,PRKCB,PRKCA,NUP210,NUP42,NUP160,LEMD3,EMD,NEK9,TPR,SEC13,CNEP1R1
REACTOME_NUCLEAR_ENVELOPE_NE_REASSEMBLY	0.692497	0.985613	0.0215215	0.220314	0.887955	70	TUBA1C,TUBA8,TUBA4B,RAN,TUBB4B,TUBB2A,RCC1,NDC1,TUBA1B,CCNB1,LMNA,CHMP2B,TUBB3,VRK2,NUP54,TUBA1A,UBE2I,TNPO1,TMPO,SUMO1,CHMP6,NUP205,TUBB6,CC2D1B,PPP2R1A,BANF1,CHMP4B,NUP107
REACTOME_NUCLEAR_EVENTS_KINASE_AND_TRANSCRIPTION_FACTOR_ACTIVATION	0.85031	1	0.0154518	-0.206664	-0.78103	58	MEF2C,EGR3,FOSB,DNM2,ID3,TPH1,MAPK14,RPS6KA1,FOS
REACTOME_NUCLEAR_IMPORT_OF_REV_PROTEIN	0.975311	1	0.0137135	-0.178801	-0.603261	34	RANBP2,NUP98,NUP210,NUP42,NUP160,TPR,SEC13,KPNB1,NUP85,POM121C,NUP58
REACTOME_NUCLEAR_PORE_COMPLEX_NPC_DISASSEMBLY	0.707803	0.990557	0.0182864	-0.248252	-0.847849	36	RANBP2,NUP98,NUP210,NUP42,NUP160,NEK9,TPR,SEC13,NUP85,NEK6,POM121C,NUP58
REACTOME_NUCLEAR_RECEPTOR_TRANSCRIPTION_PATHWAY	0.18524	0.488529	0.0430778	-0.346227	-1.2122	40	ESR1,HNF4G,NR1I3,NR2E1,NR5A2,NR4A3,NR2E3,NR4A1,ESR2
REACTOME_NUCLEOTIDE_BINDING_DOMAIN_LEUCINE_RICH_REPEAT_CONTAINING_RECEPTOR_NLR_SIGNALING_PATHWAYS	0.198835	0.509355	0.041216	-0.314279	-1.17914	56	NLRP1,CASP1,MEFV,NFKB2,NFKB1,CASP4,MAPK14,MAP2K6,NLRC4,MAPK13,NLRP3,NOD2,AIM2,PSTPIP1,IKBKB,IKBKG,CYLD,IRAK2,TNFAIP3,CASP9,TAB3,CASP2,BCL2,NOD1
REACTOME_NUCLEOTIDE_EXCISION_REPAIR	0.0422274	0.16615	0.106111	0.305932	1.33285	110	XPA,POLR2I,INO80B,POLR2L,MNAT1,COPS8,RUVBL1,CETN2,UBA52,PIAS3,POLR2J,COPS6,POLR2K,UBE2V2,ERCC3,POLE3,RPS27A,CHD1L,POLR2H,SUMO3,POLR2B,ISY1,UBB,POLR2E,POLR2G,RAD23B,UBE2I,POLE4,INO80E,UBC,MCRS1,CDK7,ZNF830,POLR2D,YY1,TFPT,USP45,XRCC1,SUMO2,PRPF19,COPS7A,COPS2,GPS1,CUL4A,PCNA,SUMO1
REACTOME_N_GLYCAN_TRIMMING_IN_THE_ER_AND_CALNEXIN_CALRETICULIN_CYCLE	0.925109	1	0.0168276	0.197836	0.688625	35	UBA52,PSMC1,RPS27A,UBB,MOGS,RAD23B,RNF5,MAN1B1,UBC,UGGT2,UBXN1
REACTOME_ONCOGENE_INDUCED_SENESCENCE	0.451592	0.804937	0.0279948	0.293266	1.00084	32	ID1,CDKN2B,CDKN2C,UBA52,CDK6,RPS27A,MDM2,UBB
REACTOME_ONCOGENIC_MAPK_SIGNALING	0.998743	1	0.0128887	-0.135078	-0.535463	75	ATG7,ARRB2,APBB1IP,MAP3K11,FN1,KSR2,BRAF,TLN1,IQGAP1,CNKSR2,QKI,JAK2,PEBP1,KSR1,CAMK2G,RAF1,KDM7A,CSK
REACTOME_OPIOID_SIGNALLING	0.572252	0.906568	0.0211499	-0.235239	-0.935891	77	PDE4B,PDYN,GNG2,CAMKK2,ADCY4,GNG7,OPRM1,PLCB3,GNG3,PDE4C,GNG4,PRKCA,PLCB2,GNGT2,PDE1C,PDE1B,ITPR2,PRKACB,GNAL,CAMK2G,PRKCD,PRKAR2B
REACTOME_ORC1_REMOVAL_FROM_CHROMATIN	0.000982984	0.0087023	0.45506	0.448924	1.8047	69	CCNA1,MCM2,PSMF1,SKP1,PSMA2,UBA52,PSMA4,PSMD7,PSME1,PSMC1,PSMD14,PSMB1,PSMD12,RPS27A,PSMB2,PSME2,PSMB10,PSMC3,PSMA5,PSMD2,PSMC5,UBB,PSMD3,PSMD10,PSMC2,PSMA6,PSMD8,PSMA7,PSMA1,PSMB4,UBC,PSMB3,PSMB6,ORC4,PSMC4,SKP2,PSMB7,MCM6,PSMD9,MCM3,MCM7
REACTOME_ORGANELLE_BIOGENESIS_AND_MAINTENANCE	2.09021e-05	0.000331133	0.57561	0.329031	1.63209	277	PPARGC1A,PERM1,MT-ATP8,WDR35,IFT140,MT-ATP6,TUBA1C,TRAF3IP1,KIF17,PRKAA2,CEP72,DYNLL1,DYNLRB1,TTC30B,B9D1,CHCHD6,ARL3,IFT57,TTC30A,SMARCD3,LZTFL1,DYNLRB2,SIRT5,TMEM216,TUBA8,NINL,SSNA1,UNC119B,ATP5PB,ATP5F1E,TGS1,TUBA4B,KIF3A,MTX2,DYNC2H1,HSPB11,ATP5ME,PCNT,CETN2,TTC21B,IFT27,CALM1,TUBB4B,TUBB2A,ATP5MF,MTERF1,TMEM11,RAB11A,CEP162,YWHAG,BBS9,SSBP1,MICOS10,TUBA1B,CHCHD3,ATP5F1C,CSNK1E,IFT52,CCP110,…
REACTOME_OVARIAN_TUMOR_DOMAIN_PROTEASES	0.98514	1	0.0159258	0.16427	0.579108	37	UBA52,OTUB2,RHOA,RPS27A,OTUB1,RNF135,DDX58,UBB,OTUD7B,OTUD3,YOD1,UBC,UBE2D1
REACTOME_OXIDATIVE_STRESS_INDUCED_SENESCENCE	0.88582	1	0.0183639	0.184904	0.811664	115	H3C4,TXN,CDKN2B,JUN,CDKN2C,H2BC12,H3C8,SCMH1,H2AZ2,TNIK,H4C13,UBA52,H4C8,H2AJ,CDK6,H4C11,H3C1,H2AX,RPS27A,H2AC14,MDM2,MAPK9,MAPK11,H2BC11,UBB,H2AZ1,H3C11,BMI1
REACTOME_O_LINKED_GLYCOSYLATION	0.00381166	0.0246733	0.35482	0.384528	1.62104	89	ADAMTS2,MUC16,MUC13,ADAMTS6,GALNT18,CHST4,MUC12,MUC1,MUC7,MUC4,MUCL1,MUC6,MUC5AC,B3GNT3,GCNT4,MUC3A,GALNT5,SPON2,MUC15
REACTOME_O_LINKED_GLYCOSYLATION_OF_MUCINS	0.0012441	0.0102596	0.45506	0.453801	1.7586	57	MUC16,MUC13,GALNT18,CHST4,MUC12,MUC1,MUC7,MUC4,MUCL1,MUC6,MUC5AC,B3GNT3,GCNT4,MUC3A,GALNT5,MUC15
REACTOME_P75_NTR_RECEPTOR_MEDIATED_SIGNALLING	0.794757	1	0.0161922	-0.20527	-0.840561	92	FGD3,FGD4,VAV1,NFKB1,PREX1,ARHGEF15,ARHGEF2,ARHGEF1,VAV3,MAG,OBSCN,KALRN,NFKBIA,ABR,FGD2,TIAM2,ARHGEF9,ARHGEF40,ARHGEF10L,PSEN1,PLEKHG2,IKBKB,MCF2,ARHGEF10,ARHGEF26,NGFR,SOS2,ARHGEF6
REACTOME_PARASITE_INFECTION	0.962578	1	0.0136614	-0.178178	-0.673376	58	CYFIP2,VAV1,MYO9B,MYH9,VAV3,LYN,ELMO1,WIPF3,FGR,HCK,ACTR3,CD3G,BTK,WAS,MYO5A,WIPF2,GRB2,WIPF1,NCKAP1L
REACTOME_PCP_CE_PATHWAY	0.00206913	0.0151904	0.431708	0.406941	1.70496	86	WNT5A,PSMF1,PSMA2,AP2S1,FZD6,PARD6A,FZD8,UBA52,PSMA4,PSMD7,FZD1,CLTA,PSME1,DAAM1,PSMC1,PSMD14,PSMB1,PSMD12,RHOA,RPS27A,AP2M1,PSMB2,PSME2,PSMB10,PSMC3,PSMA5,PSMD2,PSMC5,UBB,PSMD3,FZD3,PSMD10,PSMC2,PSMA6,PSMD8,SMURF1,PSMA7,DVL1,PSMA1,PSMB4,UBC,PSMB3,PSMB6,PSMC4,PSMB7,PRICKLE1,FZD4,PSMD9,RAC1,PFN1,FZD5
REACTOME_PEPTIDE_HORMONE_METABOLISM	0.0496532	0.184514	0.08636	-0.368707	-1.39733	59	CPE,KIF5C,CLTRN,CRHR2,CPB2,MME,ACE,GHRL,FFAR4,CPA3,ANPEP
REACTOME_PEPTIDE_LIGAND_BINDING_RECEPTORS	0.000147363	0.00194227	0.518848	-0.428175	-1.7866	103	PROK2,CXCR1,CXCR2,KEL,CCL19,KISS1R,NPW,NPB,PF4,XCL2,ECE1,GHSR,CX3CR1,AVPR2,CCR9,PDYN,GPER1,CCR7,FPR2,CCR6,NMUR1,CCR2,GHRL,F2RL2,CCL22,GALR1,CCL13,OPRM1,MC1R,SSTR3,UTS2B,CCL17,CXCR4,TACR2,FPR1
REACTOME_PERK_REGULATES_GENE_EXPRESSION	0.505903	0.852501	0.0259831	0.284398	0.965451	31	CCL2,CEBPG,EIF2AK3,NFYB,ATF4,ATF3,EXOSC7
REACTOME_PEROXISOMAL_PROTEIN_IMPORT	0.498896	0.852501	0.0267028	0.249574	0.975851	60	NOS2,SLC27A2,HSD17B4,AMACR,HACL1,UBA52,ACOT8,ACOX3,NUDT7,CRAT,RPS27A,IDE,UBB,EHHADH,PEX10,GNPAT,PEX5,UBE2D2,PEX2,UBC,TYSND1,UBE2D1
REACTOME_PHASE_II_CONJUGATION_OF_COMPOUNDS	0.69746	0.985613	0.0215114	0.211731	0.887089	86	GSTM1,NNMT,SULT2B1,GSTM5,MGST1,GSTO1,PAPSS2,TPST1,GSTA1,ESD,GSTP1,SLC26A2,UGT1A6,GCLC,GSTM3,UGP2,MAT1A,PAPSS1,GGT6,GCLM,TRMT112,SLC35B3,UGDH,GSTA3,SULT1A1
REACTOME_PHASE_I_FUNCTIONALIZATION_OF_COMPOUNDS	0.462194	0.814778	0.0283283	0.239188	0.999454	85	ADH1C,CYP24A1,ADH6,CYP19A1,CBR3,CYP2A7,SMOX,ALDH3A1,CYP2A13,ADH7,MAOA,FMO2,CYP2B6,CYP7B1,CYP1B1,ADH1A,FMO3
REACTOME_PHOSPHOLIPID_METABOLISM	0.172672	0.470707	0.0429124	-0.250441	-1.1427	189	PLD4,DGAT2,GPD1,PLB1,ACP6,PIK3R6,LPCAT1,PGS1,GDPD3,PNPLA6,MTMR3,PLA2G2D,INPP5D,PNPLA7,GPCPD1,PIK3CD,MBOAT7,PIK3CG,ETNPPL,LCLAT1,PIK3R5,PLBD1,PLA2G6,ETNK2,SBF2,PCYT1A,PNPLA3,ENPP6,INPP4A,GDPD1,GPAT3,ABHD4,SYNJ1,PI4KA,PHOSPHO1,PLA2G15,SLC44A2,PLA2G4B,ABHD3,PLA2G4C,PLD1,PLA2G4D,PIK3C2G,GPAT4,PLD2,LPCAT2,ACHE,INPP5K,CHKB,CPNE1
REACTOME_PI3K_AKT_SIGNALING_IN_CANCER	0.155863	0.434395	0.0468097	-0.291834	-1.19503	92	ESR1,PDGFRA,FGF8,VAV1,TRAT1,KLB,EGF,FGFR4,PIK3CD,EPGN,HGF,FGF1,GAB2,NR4A1,ESR2,LCK,KIT,PIK3AP1,FLT3LG,CD28,FGF10,NRG4,ERBB3,RAC2,AKT3,RICTOR,CD19,FGF9,EREG
REACTOME_PI_METABOLISM	0.390881	0.767032	0.027417	-0.258839	-1.03614	80	PIK3R6,GDPD3,PNPLA6,MTMR3,INPP5D,PNPLA7,PIK3CD,PIK3CG,PIK3R5,SBF2,ENPP6,INPP4A,GDPD1,SYNJ1,PI4KA
REACTOME_PKMTS_METHYLATE_HISTONE_LYSINES	0.889211	1	0.014685	-0.196157	-0.766907	70	DOT1L,H4C15,NFKB2,NFKB1,KMT2E,H3C3,KMT2C,H3C13,PRDM9,KMT2D,EHMT2,H3C12,EHMT1,KMT2B,H3C10,KMT5A,SETD6,ASH1L
REACTOME_PLASMA_LIPOPROTEIN_ASSEMBLY_REMODELING_AND_CLEARANCE	0.667182	0.972503	0.0219307	0.230395	0.892843	57	ANGPTL4,VLDLR,PCSK6,PCSK5,PLTP,NPC2,AP2S1,CLTA,LDLRAP1,ANGPTL3,NR1H3,AP2M1
REACTOME_PLATELET_ACTIVATION_SIGNALING_AND_AGGREGATION	0.000183604	0.00216724	0.518848	-0.349404	-1.62974	224	P2RY12,ORM1,GP5,PF4,PRKCQ,MPIG6B,PIK3R6,TTN,GP6,LCP2,VAV1,ADRA2B,F13A1,ORM2,RASGRP2,CD36,TRPC6,EGF,F5,HRG,SPARC,GNG2,BCAR1,F2RL2,SERPINA1,GP1BB,PLCG2,DGKB,PLG,HGF,ARRB2,PIK3CG,APBB1IP,PRKCH,GNG7,TBXA2R,MAPK14,FN1,LCK,PIK3R5,CHID1,GNG3,PLEK,PRKCB,A1BG,GNG4,DAGLB,VAV3,GP1BA,ITIH3,CLEC1B,PRKCA,TLN1,ABHD6,LYN,CFD,F2RL3,STX4,ITIH4,GNGT2,PECAM1,RAC2,RAPGEF4,FERMT3,MPL,FLNA,ITPR2,STXBP3,SRGN,SCG3,ACTN1,…
REACTOME_PLATELET_AGGREGATION_PLUG_FORMATION	0.114355	0.339122	0.0565788	-0.398895	-1.31558	31	GP5,ADRA2B,RASGRP2,BCAR1,GP1BB,APBB1IP,FN1,GP1BA,TLN1,RAPGEF4,MPL,COL1A2,CSK,RAPGEF3,GRB2
REACTOME_PLATELET_HOMEOSTASIS	0.416184	0.778025	0.0264085	-0.260791	-1.0196	70	P2RX1,TRPC6,PRKG1,GNG2,PDE2A,PDE5A,PDE11A,ATP2B2,GNG7,MAPK14,ATP2B1,SLC8A1,GNG3,GNG4,GNGT2,KCNMB1,PECAM1,PDE1B,FGR,ITPR2,SLC8A2,NOS1
REACTOME_POSITIVE_EPIGENETIC_REGULATION_OF_RRNA_EXPRESSION	0.505119	0.852501	0.0270118	0.227893	0.974995	98	H3C4,TAF1B,POLR2L,H2BC12,CBX3,H3C8,HDAC1,H2AZ2,H4C13,H4C8,TAF1C,H2AJ,H4C11,POLR2K,H3C1,H2AX,MYBBP1A,POLR2H,H2AC14,H2BC11,SMARCA5,POLR1D,H2AZ1,H3C11,MTA1,POLR2E
REACTOME_POST_TRANSLATIONAL_MODIFICATION_SYNTHESIS_OF_GPI_ANCHORED_PROTEINS	0.306388	0.665868	0.0319063	-0.279255	-1.08747	68	FCGR3B,LYPD4,PRSS21,NTNG2,LY6G6C,PLET1,GPLD1,ALPL,VNN2,ART3,PIGN,PLAUR,VNN3,CD52,LYPD8,VNN1,BST1,PIGL
REACTOME_POST_TRANSLATIONAL_PROTEIN_MODIFICATION	0.617575	0.93633	0.0312542	0.174471	0.97704	1275	CCNA1,IGFBP3,ADAMTS2,UBD,MUC16,MUC13,PPARGC1A,MFGE8,USP18,VWA1,ADAMTS6,GALNT18,CHST4,MUC12,MUC1,CCN1,LY6D,MUC7,ZBTB16,CNTN3,MUC4,LAMC1,GFPT2,CEACAM5,TTLL10,DOHH,IGFBP7,MUCL1,SPACA4,RAB41,THRB,LYPD2,USP2,LMO7,MUC6,SPP1,RAB27B,TUBA1C,RAB23,TFAP2A,LTBP1,SPTBN1,MUC5AC,DYNLL1,B3GNT3,FSTL1,GCNT4,SPSB1,AXIN2,EIF5A2,MUC3A,TULP4,GALNT5,LY6E,UBE2E3,BLM,SPON2,JOSD2,DOLK,MUC15,TUBA8,ANKRD28,IGFBP5,SDC2,B4GAL…
REACTOME_POTASSIUM_CHANNELS	2.61367e-05	0.000403443	0.57561	-0.527396	-2.01252	61	KCNA2,KCNH7,KCNJ15,KCNJ1,KCNAB3,KCNK7,KCND1,KCNB1,KCNJ2,KCNJ5,KCNC3,GNG2,KCNS1,KCNA7,GNG7,KCNK13,KCNJ16,GABBR1,GNG3,GNG4,KCNJ14,KCNH6,KCNK3,KCNN2,KCNQ3,KCNV1,GNGT2,KCNG4,KCNMB1,KCNQ1,ABCC8,ABCC9,KCNK6
REACTOME_POTENTIAL_THERAPEUTICS_FOR_SARS	0.620591	0.93633	0.0198109	-0.227465	-0.917561	83	TLR9,ATP1A3,TLR7,JAK3,CHD3,IL6R,ARID4B,ATP1A4,CRBN,PHF21A,TYK2,IL1R1,CHD4,HSP90AA1,IFNGR1,JAK2,IMPDH1,RCOR1,TBK1,FKBP4,FNTA,AP2B1,BRD4,CYSLTR1,MTA3,ITGA4,GATAD2B,CUL3
REACTOME_PRC2_METHYLATES_HISTONES_AND_DNA	0.99035	1	0.0162349	0.159408	0.636214	67	H3C4,H2BC12,H3C8,H2AZ2,H4C13,H4C8,H2AJ,H4C11,H3C1,H2AX,H2AC14,H2BC11,H2AZ1,H3C11
REACTOME_PRE_NOTCH_EXPRESSION_AND_PROCESSING	0.783899	1	0.0162415	-0.203883	-0.850721	103	ST3GAL4,H2BC7,NOTCH1,CREBBP,H4C15,NOTCH2,ST3GAL3,MAML1,H3C3,H3C13,H2BC21,AGO2,H2AC4,TNRC6C,H3C12,H2BC15,SEL1L,H2BU1,NOTCH3,MAML3,H3C10,TNRC6B,H2AC7,H2BC6,AGO4,MAML2,H2AC6,H2BC8,MOV10,LFNG,NOTCH4,SIRT6,EP300
REACTOME_PROCESSING_OF_CAPPED_INTRON_CONTAINING_PRE_MRNA	0.350718	0.715703	0.0358838	0.211593	1.03338	240	NXF2B,YBX1,POLR2I,CSTF2,BUD31,SNRPD2,PLRG1,POLR2L,GTF2F1,SF3B5,SNRNP25,PUF60,CWC15,THOC3,SF3B4,POLR2J,THOC7,CTNNBL1,PPIH,POLR2K,SF3B6,CLP1,NDC1,SNU13,SF3B3,PRCC,POLR2H,HNRNPF,POLR2B,ISY1,THOC1,RNPS1,SNRPF,SNRPN,LSM4,DNAJC8,ZCRB1,PPWD1,HNRNPD,NUP54,THOC6,SNRPB,SRSF9,POLR2E,POLR2G,BCAS2,GCFC2,GLE1,SNRPG,PTBP1,NCBP2,HNRNPL,CHTOP,SNRPB2,PPIL6,POLR2D,SYF2,SNRPD1,SNW1,PRPF19,GPKOW,SUGP1,CPSF3,HNRNPA1,T…
REACTOME_PROCESSING_OF_DNA_DOUBLE_STRAND_BREAK_ENDS	1	1	0.0161922	0.120132	0.511122	94	CCNA1,BLM,H2BC12,RBBP8,H4C13,UBA52,H4C8,H4C11,UBE2V2,H2AX,RPS27A,TIPIN,HUS1,H2BC11,UBB,UBE2I,H4C9,UBC,BARD1,H2BC10,SUMO2,WRN,SUMO1,UBE2N,H4C3,KAT5,HERC2,RHNO1,MDC1,RMI1,DNA2,H2BC9,RFC3,RPA1,BABAM1,RPA3,RAD9A,H2BC3,CCNA2
REACTOME_PROGRAMMED_CELL_DEATH	0.0660424	0.223501	0.0870212	0.255813	1.2248	204	DSG2,PKP1,DSG3,TP73,SFN,GZMB,H1-0,YWHAH,PMAIP1,DYNLL1,CDH1,DSP,PPP3CC,H1-2,BCL2L1,PSMF1,YWHAQ,PSMA2,C1QBP,UBA52,PSMA4,PSMD7,PSME1,FASLG,STK24,YWHAG,TJP2,PSMC1,BAX,PSMD14,DAPK3,STUB1,PSMB1,PSMD12,H1-4,RPS27A,PSMB2,PSME2,PSMB10,PSMC3,PSMA5,VIM,LMNA,GSDME,PSMD2,PSMC5,CHMP2B,NMT1,UBB,PSMD3,FADD,PSMD10,MAGED1,PSMC2,CTNNB1,PSMA6,OPA1,PSMD8,PSMA7,PDCD6IP,TP53BP2,IL18,CYCS,CASP6,BBC3,CASP7,HMGB2,YWHAE,PS…
REACTOME_PROTEIN_FOLDING	0.657617	0.969507	0.022408	0.21747	0.908704	85	TUBA1C,TBCA,TUBA8,CSNK2A2,WRAP53,TUBA4B,GNA14,GNG5,FBXW10,TUBB4B,TUBB2A,FBXW4,CCT7,GNG12,TUBA1B,PFDN2,FBXW5,FBXO6,CCT8,TUBB3,PFDN5,NOP56,CCT5,VBP1,TUBA1A,TBCB,FBXW9,FBXL3,TBCC,CSNK2B,USP11,PFDN4,CCT3,FBXO4
REACTOME_PROTEIN_LOCALIZATION	0.0219361	0.0978188	0.150129	0.294254	1.35486	157	CMC4,NOS2,COA6,SLC27A2,TIMM8B,BCS1L,HSD17B4,STX1A,ABCD3,GET3,AMACR,MTX2,HMOX1,CHCHD2,SEC61B,HACL1,SEC61G,UBA52,ACOT8,ACOX3,UBL4A,NUDT7,PEX11B,CRAT,CHCHD3,RPS27A,TOMM70,PITRM1,PRNP,ATAD1,IDE,ABCD1,TIMM23,CHCHD5,UBB,TOMM6,EHHADH,DNAJC19,CYC1,PEX10,GET1,GNPAT,VAPA,PEX5,TIMM10B,UBE2D2,SLC25A4,CYB5A,GRPEL2,COA4,NDUFB8,CHCHD7,PEX2,UBC,TYSND1,ATP5F1B,UBE2D1,FIS1,ATP5F1A,TIMM10,SLC25A17,VDAC1,MPV17,TIMM1…
REACTOME_PROTEIN_PROTEIN_INTERACTIONS_AT_SYNAPSES	0.544301	0.878246	0.0253638	0.242532	0.952377	62	GRM5,DLG2,DLG3,SLITRK6,PTPRF,SHANK2,EPB41L5,NRXN3,SYT10,STX1A,STXBP1,APBA2
REACTOME_PROTEIN_UBIQUITINATION	0.967243	1	0.0165751	0.170382	0.700792	78	UBE2E3,RRAGA,H2BC12,SELENOS,UBA52,UBE2L3,UBE2K,UBE2V2,RPS27A,UBE2G1,UCHL3,H2BC11,UBB,PEX10,PEX5,UBE2D2,RAD18,UBE2S,PEX2,UBC,BCL10,H2BC10,UBE2Q2,UBE2D1,PCNA,RNF181,UBE2E1,UBE2A,UBE2N,PEX12
REACTOME_PTEN_REGULATION	0.0145779	0.0707736	0.183397	0.314108	1.41572	135	JUN,RRAGA,CSNK2A2,PSMF1,LAMTOR2,LAMTOR1,PSMA2,SCMH1,KDM1A,HDAC1,UBA52,PSMA4,PSMD7,PML,PSME1,RHEB,MECOM,PSMC1,PSMD14,STUB1,PSMB1,PSMD12,MAF1,RPS27A,PSMB2,PSME2,PSMB10,PSMC3,PSMA5,PSMD2,LAMTOR5,PSMC5,UBB,PSMD3,PSMD10,PPARG,PSMC2,PSMA6,PSMD8,PSMA7,BMI1,MTA1,OTUD3,LAMTOR3,RRAGB,PSMA1,LAMTOR4,PSMB4,UBC,PSMB3,PSMB6,REST,PSMC4,CSNK2B,RRAGD,RRAGC,PSMB7
REACTOME_PYRUVATE_METABOLISM_AND_CITRIC_ACID_TCA_CYCLE	0.838603	1	0.0184577	0.208613	0.79588	53	PDP1,MDH2,PDK2,FAHD1,MPC1,DLAT,PDHA1,SUCLG2,PDHX,IDH3B,SUCLA2,GLO1,SDHD,VDAC1,SDHB,SDHC,IDH3A
REACTOME_RAB_GEFS_EXCHANGE_GTP_FOR_GDP_ON_RABS	0.946553	1	0.0169036	0.174528	0.734175	88	ALS2CL,RAB27B,RAB3IL1,DENND6B,RAB13,TRAPPC1,RAB6A,RAB3IP,TRAPPC6A,RAB1B,RAB32,TRAPPC3,CHM,RAB9A,ALS2,CCZ1B,RAB14,TRAPPC4,YWHAE,DENND6A,RIN1,RAB10,RAB18,DENND2C,TRAPPC13,RAB12,RAB3GAP2,GDI2,ANKRD27,HPS4,HPS1,RAB35,MON1B
REACTOME_RAB_GERANYLGERANYLATION	0.433711	0.788803	0.0292895	0.2563	1.01113	63	RAB41,RAB27B,RAB23,RAB25,RAB13,RAB40C,RAB17,RAB11A,RAB11B,RAB6A,RAB36,RAB1B,RAB32,CHM,RAB9A,RAB14,RAB4B,RABGGTB,RAB30,RAB10,RAB18,RAB12,RAB43,RAB2A,RAB35,RAB2B,RAB5C
REACTOME_RAB_REGULATION_OF_TRAFFICKING	0.982305	1	0.0168898	0.161851	0.714905	119	ALS2CL,RAB27B,RAB3IL1,DENND6B,RAB13,TBC1D13,OPTN,TRAPPC1,RAB11A,RAB11B,MAP1LC3B,RAB6A,RAB3IP,TRAPPC6A,RAB1B,GABARAP,RAB32,TRAPPC3,CHM,RAB9A,ALS2,TBC1D16,CCZ1B,RAB14,TRAPPC4,YWHAE,DENND6A,RIN1,RAB10,RAB18,DENND2C,TRAPPC13,ARF6,SYTL1,RAB12,RAB3GAP2,GDI2,ANKRD27,HPS4,HPS1,RAB35,MON1B
REACTOME_RAC1_GTPASE_CYCLE	0.0941681	0.292212	0.0598876	-0.270333	-1.21913	173	NOXO1,ARHGAP26,ARHGAP15,CYFIP2,ARAP1,TAGAP,NCF4,ARHGAP9,PAK1,VAV1,DOCK4,FGD5,ARHGAP4,TFRC,ARHGAP25,DOCK8,PLEKHG6,DOCK5,PREX1,ARHGEF15,DOCK2,DEF6,MYO9B,FMNL1,ARHGAP27,NCF2,ARAP3,VAV3,ARHGAP29,LBR,NHS,GMIP,PREX2,OPHN1,IQGAP1,KALRN,ARHGAP10,ABR,SPATA13,SH3BP1,TIAM2,IQGAP2,IQGAP3,SNAP23,WIPF3,GIT2,PLD1,LEMD3,PLEKHG2,DEPDC1B,PLD2,MCF2,EMD,ARHGEF10
REACTOME_RAC2_GTPASE_CYCLE	0.792911	1	0.0162547	-0.207666	-0.838582	84	ARHGAP26,NCF4,PAK1,VAV1,DOCK4,TFRC,PREX1,DOCK2,DEF6,NCF2,VAV3,LBR,NHS,OPHN1,IQGAP1,ABR,RAC2,GIT2,ANKLE2,LEMD3,DEPDC1B,PLD2,MCF2,EMD
REACTOME_RAC3_GTPASE_CYCLE	0.195823	0.509355	0.0466919	0.274112	1.15309	88	NCKAP1,DSG2,FERMT2,EPHA2,ARHGAP42,STBD1,ARHGAP39,CAV1,IL32,WASF1,PIK3R2,CDC42EP1,ARHGAP32,LAMTOR1,ARHGAP5,ARHGAP21,PGRMC2
REACTOME_RAF_ACTIVATION	0.880147	1	0.0173695	0.213228	0.733178	33	NRAS,HRAS,CALM1,PPP2R1B,PPP2R5D,PPP2R5E,MAP2K1,PPP2CB,MRAS,PPP1CC,MAP2K2,PPP2R5A,PPP2R1A,SHOC2,YWHAB,BRAP
REACTOME_RECOGNITION_AND_ASSOCIATION_OF_DNA_GLYCOSYLASE_WITH_SITE_CONTAINING_AN_AFFECTED_PURINE	0.993004	1	0.0133333	-0.159305	-0.583141	50	H2BC7,H4C15,MUTYH,H2BC21,H2AC4,H2BC15,H2BU1,H2AC7,H2BC6,H2AC6,H2BC8
REACTOME_RECOGNITION_OF_DNA_DAMAGE_BY_PCNA_CONTAINING_REPLICATION_COMPLEX	0.884251	1	0.0172728	0.217646	0.732699	30	UBA52,POLE3,RPS27A,UBB,RAD18,POLE4,UBC,USP1,CUL4A,PCNA,POLD2,RFC3,RPA1,RPA3,POLD3
REACTOME_RECRUITMENT_OF_MITOTIC_CENTROSOME_PROTEINS_AND_COMPLEXES	0.913317	1	0.0174272	0.184813	0.763043	80	CEP72,DYNLL1,NINL,SSNA1,PCNT,MZT1,CETN2,TUBB4B,YWHAG,CSNK1E,CCP110,NEDD1,DYNC1I2,CEP78,TUBA1A,CEP250,ALMS1,YWHAE,NME7,MZT2B,DCTN1,TUBB,HAUS1,ODF2,CEP41,TUBG2,PPP2R1A,TUBGCP3,AKAP9,PLK1
REACTOME_RECRUITMENT_OF_NUMA_TO_MITOTIC_CENTROSOMES	0.312374	0.671814	0.0358988	0.255021	1.07278	88	TUBA1C,CEP72,DYNLL1,TUBA8,NINL,SSNA1,TUBA4B,PCNT,MZT1,CETN2,TUBB4B,TUBB2A,YWHAG,TUBA1B,CSNK1E,CCP110,NEDD1,TUBB3,DYNC1I2,CEP78,TUBA1A,CEP250,ALMS1,YWHAE,NME7,MZT2B,DCTN1,TUBB,HAUS1,ODF2,CEP41,TUBB6,TUBG2
REACTOME_RECYCLING_PATHWAY_OF_L1	0.310209	0.671747	0.0355726	0.304779	1.09498	40	TUBA1C,TUBA8,TUBA4B,EZR,AP2S1,TUBB4B,TUBB2A,CLTA,TUBA1B,AP2M1,TUBB3,TUBA1A
REACTOME_REGULATED_NECROSIS	0.221959	0.540969	0.03873	-0.308684	-1.15815	56	CASP5,CASP1,CFLAR,IL1B,MLKL,ELANE,TNFRSF10B,CASP4,IL1A,FLOT2,FAS,OGT,IRF2,HSP90AA1
REACTOME_REGULATION_OF_CHOLESTEROL_BIOSYNTHESIS_BY_SREBP_SREBF	0.872671	1	0.0150873	-0.20466	-0.764477	55	CREBBP,TBL1X,NCOA1,MVD,SCAP,MBTPS2,RXRA,CARM1,HMGCR,MTF1,SAR1B,LSS,NCOA2,INSIG1,TBL1XR1,KPNB1,PPARA,ACACB,SCD,FDPS,SEC24A,IDI1
REACTOME_REGULATION_OF_EXPRESSION_OF_SLITS_AND_ROBOS	2.07279e-18	2.0797e-16	1.10534	0.581019	2.69415	163	RPS28,RPS25,RPL41,RPL37A,RPS11,RPL36AL,RPL39,RPS17,RPS6,RPL18A,RPL37,RPS20,RPL28,RPS24,RPL9,RPS27,PSMF1,RPL6,RPL12,RPS7,RPL36,RPS19,RPS23,RPL8,RPS15A,RPL22L1,RPL35,RPL13,RPS16,RPSA,RPL32,RPL23,RPL11,RPS15,RPL24,PSMA2,FAU,RPL19,RPL34,RPL27,RPL31,RPS14,UBA52,PSMA4,GSPT2,PSMD7,RPS27L,SLIT2,RPL29,RPS3,RPLP0,RPL13A,RPL27A,RPS12,RPL14,RPL15,RPL35A,PSME1,RPS26,RPS3A,RPS10,RPL10A,RPS5,RPL26L1,PSMC1,RPL21…
REACTOME_REGULATION_OF_GLUCOKINASE_BY_GLUCOKINASE_REGULATORY_PROTEIN	0.114307	0.339122	0.0565295	-0.394265	-1.3107	32	GCKR,GCK,RANBP2,NUP98,NUP210,NUP42,NUP160
REACTOME_REGULATION_OF_HMOX1_EXPRESSION_AND_ACTIVITY	1.00564e-05	0.000176534	0.593325	0.528592	2.08536	63	CSNK2A2,PSMF1,SKP1,HMOX1,PSMA2,UBA52,PSMA4,PSMD7,KEAP1,PSME1,PSMC1,PSMD14,PSMB1,PSMD12,RPS27A,PSMB2,PSME2,PSMB10,PSMC3,PSMA5,PSMD2,PSMC5,UBB,PSMD3,PSMD10,PSMC2,PSMA6,PSMD8,PSMA7,FBXL17,PSMA1,PSMB4,UBC,PSMB3,PSMB6,PSMC4,CSNK2B,SKP2,PSMB7,MAFK,PSMD9
REACTOME_REGULATION_OF_HSF1_MEDIATED_HEAT_SHOCK_RESPONSE	0.402406	0.775055	0.0268486	-0.258488	-1.02467	75	HSPA6,HSPA1B,HSPA1A,SERPINH1,RANBP2,NUP98,HSPA1L,HSPH1,DNAJB1,NUP210,NUP42,RPA2,NUP160,BAG3,ATR,FKBP4,HSPA5,TPR,DEDD2,HSPA12A
REACTOME_REGULATION_OF_INSULIN_LIKE_GROWTH_FACTOR_IGF_TRANSPORT_AND_UPTAKE_BY_INSULIN_LIKE_GROWTH_FACTOR_BINDING_PROTEINS_IGFBPS	0.0094744	0.0504742	0.223479	0.35699	1.51229	92	IGFBP3,MFGE8,MMP1,PAPPA,VWA1,CCN1,LAMC1,KLK13,IGFBP7,SPP1,LTBP1,FSTL1,IGFBP5,SDC2,GZMH,VGF,MSLN,TNC,EVA1A,CP,LGALS1
REACTOME_REGULATION_OF_INSULIN_SECRETION	0.140469	0.397006	0.0498618	-0.324539	-1.23843	61	CACNA1E,KCNB1,CD36,GNG2,CACNA1C,CACNA1A,GNG7,PLCB3,GNG3,GNG4,PRKCA,IQGAP1,PLCB2,GNGT2,SYT5,ABCC8,RAPGEF4,MARCKS,ITPR2,PRKACB,CHRM3,PRKAR2B,FFAR1,CACNB2,RAPGEF3,ADCY6,KCNG2,ITPR1,VAMP2,KCNJ11
REACTOME_REGULATION_OF_LIPID_METABOLISM_BY_PPARALPHA	0.963985	1	0.0130857	-0.172235	-0.726017	110	APOA2,ACSL1,MED12,CD36,SULT2A1,CREBBP,TBL1X,ARNT2,ABCA1,PEX11A,NCOA1,ALAS1,RXRA,MED15,CARM1,MED11,HMGCR,TIAM2,G0S2,MTF1,SIN3B,ARNTL,NCOA2,SIN3A,SLC27A1,MED13L,EP300,CDK19,AHRR,NCOR2,TBL1XR1,ACADM,MED22,PPARA,CYP4A11,MED16
REACTOME_REGULATION_OF_MRNA_STABILITY_BY_PROTEINS_THAT_BIND_AU_RICH_ELEMENTS	0.0480144	0.180654	0.0976763	0.321823	1.34475	85	PSMF1,PSMA2,UBA52,PSMA4,PSMD7,PSME1,PSMC1,PSMD14,PSMB1,PSMD12,RPS27A,PSMB2,PSME2,PSMB10,PSMC3,PSMA5,PSMD2,MAPK11,PSMC5,UBB,PSMD3,PSMD10,PSMC2,PSMA6,HNRNPD,EXOSC7,PSMD8,PSMA7,EIF4G1,PSMA1,PSMB4,UBC,PSMB3,PSMB6,TNPO1,PSMC4,PSMB7,SET,PSMD9,EXOSC3,NUP214
REACTOME_REGULATION_OF_PLK1_ACTIVITY_AT_G2_M_TRANSITION	0.177343	0.47661	0.0493105	0.278734	1.16781	86	CEP72,DYNLL1,NINL,SSNA1,BTRC,SKP1,PCNT,CETN2,OPTN,UBA52,AJUBA,TUBB4B,YWHAG,RPS27A,CSNK1E,CCP110,CCNB1,NEDD1,UBB,DYNC1I2,CEP78,TUBA1A,CEP250,ALMS1,BORA,YWHAE,UBC
REACTOME_REGULATION_OF_PTEN_GENE_TRANSCRIPTION	0.551061	0.879944	0.0250385	0.243682	0.949184	59	JUN,RRAGA,LAMTOR2,LAMTOR1,SCMH1,KDM1A,HDAC1,RHEB,MECOM,MAF1,LAMTOR5,PPARG,BMI1,MTA1,LAMTOR3,RRAGB,LAMTOR4,REST,RRAGD,RRAGC
REACTOME_REGULATION_OF_PTEN_STABILITY_AND_ACTIVITY	0.00157254	0.0126223	0.45506	0.433062	1.7284	67	CSNK2A2,PSMF1,PSMA2,UBA52,PSMA4,PSMD7,PSME1,PSMC1,PSMD14,STUB1,PSMB1,PSMD12,RPS27A,PSMB2,PSME2,PSMB10,PSMC3,PSMA5,PSMD2,PSMC5,UBB,PSMD3,PSMD10,PSMC2,PSMA6,PSMD8,PSMA7,OTUD3,PSMA1,PSMB4,UBC,PSMB3,PSMB6,PSMC4,CSNK2B,PSMB7,PSMD9
REACTOME_REGULATION_OF_RAS_BY_GAPS	0.000684675	0.00658514	0.477271	0.461144	1.83873	66	DAB2IP,NRAS,HRAS,PSMF1,PSMA2,UBA52,PSMA4,PSMD7,PSME1,PSMC1,PSMD14,PSMB1,PSMD12,RPS27A,PSMB2,PSME2,PSMB10,PSMC3,PSMA5,PSMD2,PSMC5,UBB,PSMD3,PSMD10,PSMC2,PSMA6,PSMD8,PSMA7,PSMA1,PSMB4,UBC,PSMB3,PSMB6,PSMC4,PSMB7
REACTOME_REGULATION_OF_RUNX2_EXPRESSION_AND_ACTIVITY	0.000191152	0.00221295	0.518848	0.474647	1.89437	67	PPARGC1A,BMP2,PSMF1,SKP1,PSMA2,UBA52,PSMA4,PSMD7,PSME1,PSMC1,PSMD14,STUB1,PSMB1,PSMD12,RPS27A,PSMB2,PSME2,PSMB10,PSMC3,PSMA5,PSMD2,PSMC5,UBB,PSMD3,PSMD10,PSMC2,PSMA6,PSMD8,SMURF1,PSMA7,PSMA1,PSMB4,UBC,PSMB3,PSMB6,PSMC4,SKP2,PSMB7,PSMD9,NR3C1
REACTOME_REGULATION_OF_RUNX3_EXPRESSION_AND_ACTIVITY	0.000123346	0.00168759	0.518848	0.513481	1.97535	55	PSMF1,PSMA2,UBA52,PSMA4,PSMD7,PSME1,PSMC1,PSMD14,PSMB1,PSMD12,RPS27A,PSMB2,PSME2,PSMB10,PSMC3,PSMA5,MDM2,PSMD2,PSMC5,UBB,PSMD3,PSMD10,PSMC2,PSMA6,PSMD8,SMURF1,PSMA7,PSMA1,PSMB4,UBC,PSMB3,PSMB6,PSMC4,PSMB7,PSMD9
REACTOME_REGULATION_OF_TNFR1_SIGNALING	0.959607	1	0.0162943	0.184134	0.640934	35	USP2,UBA52,USP21,SPPL2B,RPS27A,UBB,FADD,OTUD7B,RACK1,UBC,TRADD,CLIP3
REACTOME_REGULATION_OF_TP53_ACTIVITY	0.61588	0.93633	0.0244505	0.204154	0.940007	157	CCNA1,USP2,TP73,PRKAA2,BLM,TTC5,TAF9,NUAK1,SETD9,CSNK2A2,RBBP8,SMYD2,HDAC1,TAF4B,UBA52,SSRP1,PML,TAF5,PIP4K2C,MEAF6,PPP2R1B,RPS27A,MDM2,HUS1,PRKAB2,MAPK11,PRMT5,CDK5,UBB,TAF15,TAF6,PRKAG2,PIN1,TP53BP2,PPP2CB,DYRK2,HIPK2,PPP1R13L,UBC,BARD1,PPP1R13B,PIP4P1,CSNK2B,TAF7,WRN,TAF12,BRD7
REACTOME_REGULATION_OF_TP53_ACTIVITY_THROUGH_ACETYLATION	0.859918	1	0.0156205	-0.226043	-0.740484	30	CHD3,MAP2K6,KAT6A,CHD4,AKT3,BRPF3,EP300,ING5,GATAD2B
REACTOME_REGULATION_OF_TP53_ACTIVITY_THROUGH_PHOSPHORYLATION	0.686953	0.984632	0.0217346	0.212342	0.89802	91	CCNA1,PRKAA2,BLM,TAF9,NUAK1,CSNK2A2,RBBP8,TAF4B,UBA52,SSRP1,TAF5,RPS27A,MDM2,HUS1,PRKAB2,MAPK11,CDK5,UBB,TAF15,TAF6,PRKAG2,PIN1,DYRK2,HIPK2,UBC,BARD1,CSNK2B,TAF7,WRN,TAF12
REACTOME_REGULATION_OF_TP53_EXPRESSION_AND_DEGRADATION	0.399257	0.772838	0.0305191	0.294075	1.03672	37	CCNA1,USP2,UBA52,PPP2R1B,RPS27A,MDM2,UBB,PPP2CB,UBC
REACTOME_REPRODUCTION	0.502441	0.852501	0.0226759	-0.228473	-0.981411	123	SYCE2,SUN2,H2BC7,LMNB1,SYCP1,IZUMO2,H4C15,HVCN1,SYCP2,H3C3,IZUMO1,SYCE3,H3C13,H2BC21,PRDM9,H2AC4,BRCA2,H3C12,NBN,H2BC15,MSH5,STAG2,CATSPER2,RPA2,H2BU1,ZP2,H3C10,SYNE2,ATR,H2AC7,H2BC6,ADAM20,H2AC6,H2BC8,MLH3
REACTOME_RESOLUTION_OF_ABASIC_SITES_AP_SITES	0.991891	1	0.0133655	-0.16286	-0.559469	37	MUTYH,RFC2,RFC5,POLE,RFC1,RPA2,POLB
REACTOME_RESOLUTION_OF_D_LOOP_STRUCTURES	0.415073	0.778025	0.0268873	-0.304306	-1.0267	34	RMI2,EXO1,XRCC3,BRCA2,NBN,XRCC2,RAD51D,RTEL1,RAD51B,BRIP1,SLX1A,RAD51C
REACTOME_RESOLUTION_OF_SISTER_CHROMATID_COHESION	0.410077	0.778025	0.0312434	0.230468	1.01552	118	NUF2,KIF2C,TUBA1C,DYNLL1,CENPS,TUBA8,SPC25,CENPA,SMC3,RPS27,TUBA4B,KIF2A,CENPT,TUBB4B,TUBB2A,PPP2R1B,TUBA1B,BUB1,CCNB1,CENPE,CENPO,PPP2R5D,TUBB3,INCENP,DYNC1I2,ZW10,PPP2R5E,MAD1L1,TUBA1A,BUB3,PPP2CB,DYNC1LI1,CENPM,ITGB3BP,CENPC,SGO2,MIS12,NUDC
REACTOME_RESPIRATORY_ELECTRON_TRANSPORT	5.15287e-09	1.41001e-07	0.761461	0.529541	2.28549	103	MT-ND3,MT-ND1,MT-CO2,MT-ND2,MT-ND4,MT-CO1,MT-ND5,MT-ND6,NDUFC2,NDUFC1,COX14,MT-CO3,COX6A1,NDUFA13,MT-CYB,NDUFB10,COX8A,NDUFA12,UQCR11,NDUFS5,UQCRH,NDUFB4,NDUFS6,NDUFA5,UQCR10,COX6B1,NDUFA8,NDUFA1,SURF1,NDUFAF2,UQCRQ,TMEM126B,TACO1,NDUFB9,COX7C,NDUFB6,ETFB,NDUFA7,COX5A,NDUFA11,NDUFA10,UQCRB,ECSIT,NDUFB1,COX4I1,NDUFA6,UQCRFS1,CYC1,NDUFB7,SCO2,TIMMDC1,NDUFAB1,NDUFAF3,NDUFB11,CYCS,NDUFB8,NDUFB5,COX7B…
REACTOME_RESPIRATORY_ELECTRON_TRANSPORT_ATP_SYNTHESIS_BY_CHEMIOSMOTIC_COUPLING_AND_HEAT_PRODUCTION_BY_UNCOUPLING_PROTEINS	1.38435e-09	4.16689e-08	0.788187	0.517721	2.30086	125	MT-ATP8,MT-ND3,MT-ND1,MT-CO2,MT-ND2,MT-ATP6,MT-ND4,MT-CO1,MT-ND5,MT-ND6,NDUFC2,NDUFC1,COX14,MT-CO3,COX6A1,NDUFA13,MT-CYB,NDUFB10,COX8A,NDUFA12,UQCR11,NDUFS5,UQCRH,ATP5PB,ATP5F1E,NDUFB4,NDUFS6,NDUFA5,ATP5ME,UQCR10,COX6B1,SLC25A14,ATP5MF,NDUFA8,NDUFA1,SURF1,NDUFAF2,UQCRQ,TMEM126B,TACO1,NDUFB9,COX7C,NDUFB6,ATP5F1C,ETFB,NDUFA7,COX5A,NDUFA11,NDUFA10,UQCRB,ECSIT,NDUFB1,COX4I1,ATP5MC2,NDUFA6,ATP5PO,UQCR…
REACTOME_RESPONSE_OF_EIF2AK4_GCN2_TO_AMINO_ACID_DEFICIENCY	4.58434e-20	9.83168e-18	1.16018	0.685812	2.94196	100	RPS28,RPS25,RPL41,IMPACT,RPL37A,RPS11,RPL36AL,RPL39,RPS17,RPS6,RPL18A,RPL37,RPS20,RPL28,RPS24,RPL9,RPS27,RPL6,RPL12,RPS7,RPL36,RPS19,RPS23,RPL8,RPS15A,RPL22L1,RPL35,RPL13,RPS16,RPSA,RPL32,RPL23,RPL11,RPS15,RPL24,FAU,RPL19,RPL34,RPL27,RPL31,RPS14,CEBPG,UBA52,RPS27L,RPL29,RPS3,RPLP0,RPL13A,RPL27A,RPS12,RPL14,RPL15,RPL35A,RPS26,RPS3A,RPS10,RPL10A,RPS5,RPL26L1,RPL21,RPLP2,RPS4X,RPS21,RPL4,RPLP1,RPS27…
REACTOME_RESPONSE_TO_ELEVATED_PLATELET_CYTOSOLIC_CA2	0.225452	0.547266	0.0377996	-0.268022	-1.12646	108	ORM1,PF4,TTN,F13A1,ORM2,CD36,EGF,F5,HRG,SPARC,SERPINA1,PLG,HGF,FN1,CHID1,PLEK,PRKCB,A1BG,ITIH3,PRKCA,TLN1,CFD,STX4,ITIH4,PECAM1,FERMT3,FLNA,STXBP3,SRGN,SCG3,ACTN1,QSOX1,PROS1,THBS1,APLP2,BRPF3
REACTOME_RETROGRADE_TRANSPORT_AT_THE_TRANS_GOLGI_NETWORK	0.587826	0.919146	0.0237013	0.246633	0.923994	48	USP6NL,SCOC,ARL1,RAB6A,NAA30,STX10,ARFIP2,NAA35,RAB9A,ARFRP1,COG2,COG4,VPS51,PLIN3,COG3,SYS1,RAB43,NAPA,COG1
REACTOME_RET_SIGNALING	0.714531	0.990557	0.0204253	0.248199	0.842567	31	NRTN,GRB7,PIK3R2,MAPK7,SOS1
REACTOME_RHOA_GTPASE_CYCLE	0.451941	0.804937	0.0242228	-0.228854	-1.0038	142	ACTC1,ARHGAP26,ARAP1,STK10,TAGAP,ARHGAP9,VAV1,ARHGAP4,FMNL3,TFRC,PLEKHG6,PREX1,ARHGEF15,DOCK2,DEF6,MYO9B,ARHGEF2,ARHGEF1,ARAP3,VAV3,ARHGAP29,LBR,GMIP,PREX2,OBSCN,FLOT2,ARHGAP6,OPHN1,IQGAP1,ARHGAP11B,KALRN,ARHGAP10,ABR,ARHGAP28,STARD8,ARHGEF40,IQGAP3,SNAP23
REACTOME_RHOBTB_GTPASE_CYCLE	0.99336	1	0.0133548	-0.1612	-0.547456	35	PDE5A,CCT2,HSP90AA1,ACTN1,RHOBTB2,HNRNPC,CUL3,DDX39B,PHIP,ROCK1,TMOD3,HSP90AB1,STK38,CDC37,TRA2B,CPSF7,COPS4,SPEN,RBMX,ACTG1,SRRM1,RNF20,DBN1,TWF1,RBBP6,MYO6,CCT6A,MSI2,GPS1,COPS2,TXNL1,ROCK2,VIM,RHOBTB1,CCT7
REACTOME_RHOB_GTPASE_CYCLE	0.206463	0.520045	0.0453372	0.287914	1.1491	67	PCDH7,RTKN,JUP,ARHGAP39,NET1,CAV1,RHOB,STOM,PIK3R2,MCF2L,RHPN2,ARHGAP32,ARHGAP5,ARHGAP21,DAAM1,STARD13,TJP2,CIT,CAVIN1,ARHGEF3,SOWAHC
REACTOME_RHOC_GTPASE_CYCLE	0.319901	0.68291	0.0353398	0.263804	1.06962	72	RTKN,JUP,ARHGAP39,CCDC187,CAV1,STOM,MCF2L,RHOC,ARHGAP32,ABCD3,ARHGAP5,C1QBP,ARHGAP21,DAAM1,STARD13,TJP2,CIT,CAVIN1,MACO1,RHOA
REACTOME_RHOD_GTPASE_CYCLE	0.106294	0.321521	0.0640749	0.336995	1.28233	52	RHOD,PLXNB1,STBD1,ARHGAP39,CAV1,ARHGAP12,PIK3R2,AKAP12,ARHGAP32,ARHGAP5,PAK6,ARHGAP21,PGRMC2
REACTOME_RHOF_GTPASE_CYCLE	0.166776	0.458443	0.0501793	0.342894	1.22593	39	FAM169A,ARHGAP39,CAV1,ARHGAP12,PIK3R2,AKAP12,ARHGAP32,ARHGAP5,ARHGAP21
REACTOME_RHOG_GTPASE_CYCLE	0.706893	0.990557	0.0211841	0.218089	0.881139	71	DSG2,EPHA2,STBD1,ARHGAP39,CAV1,MCF2L,CDC42EP1,ARHGAP32,NDUFA5,LAMTOR1,ARHGAP5,ARHGAP21,PGRMC2
REACTOME_RHOH_GTPASE_CYCLE	0.867686	1	0.0177676	0.214734	0.747443	35	JUP,CAV1,STOM,LAMTOR1,PAK6,TUBA1B,VANGL1,SLC1A5,ROCK2,WDR11,PAK4,TMEM59,ARHGDIA
REACTOME_RHOJ_GTPASE_CYCLE	0.735035	1	0.0203748	0.224467	0.854139	52	JUP,CAV1,WASL,FNBP1L,STOM,PIK3R2,CDC42EP1,ARHGAP32,LAMTOR1,ARHGAP5,ARHGAP21
REACTOME_RHOQ_GTPASE_CYCLE	0.416575	0.778025	0.0265359	-0.270127	-1.02087	58	ARHGAP26,CFTR,PAK1,TFRC,PREX1,CDC42EP3,TRIP10,OBSCN,OPHN1,IQGAP1,WWP2,FNBP1,ARHGEF9,IQGAP3,CDC42EP2,SNAP23,GIT2
REACTOME_RHOU_GTPASE_CYCLE	0.80441	1	0.0188884	0.223141	0.79778	39	EPHA2,DLG5,SPTBN1,PIK3R2,PARD6A,RHOU
REACTOME_RHOV_GTPASE_CYCLE	0.233392	0.553156	0.0417329	0.328118	1.15673	37	EPHA2,DLG5,SPTBN1,SH3RF1,WASL,ARHGAP12,PARD6A,PAK6,PARD6B,CCP110,RHOV,NCK2,VANGL1
REACTOME_RHO_GTPASES_ACTIVATE_FORMINS	0.268276	0.609408	0.0401305	0.242233	1.08801	132	NUF2,RHOD,KIF2C,TUBA1C,DYNLL1,CENPS,RHOB,TUBA8,SPC25,CENPA,RHOC,RPS27,TUBA4B,KIF2A,CENPT,TUBB4B,TUBB2A,DAAM1,PPP2R1B,RHOA,TUBA1B,BUB1,CENPE,CENPO,PPP2R5D,TUBB3,INCENP,DYNC1I2,ZW10,PPP2R5E,MAD1L1,TUBA1A,DIAPH2,BUB3,PPP2CB,DVL1,DYNC1LI1,ITGB1,CENPM,ITGB3BP,CENPC,SGO2,MIS12,NUDC,PPP1CC,CDC42,RAC1,PPP2R5A,PFN1,PFN2,KIF18A,TUBB6
REACTOME_RHO_GTPASES_ACTIVATE_PKNS	0.247925	0.576257	0.0409429	0.266505	1.1136	85	H3C4,MYH14,SFN,MYL9,YWHAH,RHOB,RHOC,H2BC12,YWHAQ,H3C8,KDM1A,H2AZ2,H4C13,H4C8,H2AJ,H4C11,YWHAG,H3C1,H2AX,RHOA,MYL12B,H2AC14
REACTOME_RHO_GTPASES_ACTIVATE_WASPS_AND_WAVES	0.873172	1	0.0176715	0.212405	0.744048	36	NCKAP1,WASL,WASF1,ARPC1A,BRK1,ARPC3,NCKIPSD,CDC42,ARPC1B,ARPC5,RAC1
REACTOME_RHO_GTPASE_CYCLE	0.834521	1	0.0136696	-0.179093	-0.891402	425	ACTC1,NOXO1,ARHGAP26,FGD3,ARHGAP15,LMNB1,CYFIP2,CFTR,FGD4,ARAP1,STK10,TAGAP,PTK2B,NCF4,ARHGAP9,PAK1,RALGAPA1,VAV1,DOCK4,FGD5,ARHGAP4,FMNL3,TFRC,ARHGAP25,WDR91,SEMA4F,DOCK8,PLEKHG6,DST,DOCK5,PREX1,CDC42EP3,PDE5A,MOSPD2,MAP3K11,ARHGEF15,DOCK2,DEF6,LCK,CPD,MYO9B,ARHGEF2,FMNL1,ZNF512B,ARHGEF1,ARHGAP27,NCF2,ARAP3,TRIP10,VANGL2,VAV3,USP9X,ARHGAP29,LBR,NHS,GMIP,PREX2,OBSCN,FLOT2,ARHGAP6,OPHN1,KIF14,IQGA…
REACTOME_RHO_GTPASE_EFFECTORS	0.664142	0.972503	0.0247084	0.188174	0.94168	303	H3C4,CTTN,NUF2,NCKAP1,MYH14,RHOD,SFN,KIF2C,TUBA1C,RTKN,MYL9,YWHAH,DYNLL1,CDH1,WASL,CENPS,RHOB,WASF1,TUBA8,SPC25,TAX1BP3,CENPA,RHOC,RHPN2,RPS27,RHPN1,TUBA4B,H2BC12,YWHAQ,KIF2A,H3C8,KDM1A,H2AZ2,H4C13,CALM1,H4C8,CENPT,TUBB4B,TUBB2A,H2AJ,H4C11,YWHAG,DAAM1,H3C1,CIT,ARPC1A,PPP2R1B,BRK1,H2AX,RHOA,TUBA1B,MYL12B,BUB1,H2AC14,KIF5B,CENPE,CENPO,MAPK11,PPP2R5D,H2BC11,TUBB3,INCENP,DYNC1I2,CTNNB1,ZW10,PPP2R5E,H…
REACTOME_RMTS_METHYLATE_HISTONE_ARGININES	0.371345	0.752693	0.0324488	0.254585	1.03724	74	H3C4,CCND1,PRMT6,SMARCD3,COPRS,H3C8,H2AZ2,H2AW,H4C13,H4C8,H2AJ,SMARCE1,H4C11,H3C1,H2AC12,H2AX,H2AC14,PRMT5,PRMT3,H2AZ1,H3C11,RPS2,WDR5
REACTOME_RNA_POLYMERASE_III_TRANSCRIPTION	0.0107198	0.0550483	0.206652	0.447944	1.61907	41	NFIX,POLR3B,BRF2,POLR2L,NFIB,POLR3H,GTF3C6,GTF3A,POLR2K,GTF3C1,POLR2H,GTF3C4,NFIA,POLR1D,SSB,POLR2E,SNAPC2,POLR3E,POLR3GL,POLR3D,SNAPC4,CRCP,SNAPC3,BRF1
REACTOME_RNA_POLYMERASE_II_TRANSCRIBES_SNRNA_GENES	0.0294647	0.12522	0.125463	0.352077	1.43445	74	POLR2I,TAF9,GTF2E2,POLR2L,GTF2F1,INTS5,TAF5,POLR2J,POLR2K,ZC3H8,INTS13,SUPT4H1,PHAX,POLR2H,POLR2B,RPRD2,SSU72,TAF6,POLR2E,POLR2G,ICE1,SNAPC2,NCBP2,GTF2A2,INTS14,CDK7,POLR2D,INTS12
REACTOME_RNA_POLYMERASE_II_TRANSCRIPTION	1	1	0.0226483	0.141951	0.794292	1253	H3C4,CCNA1,IGFBP3,GAD1,PPARGC1A,CCN2,EGFR,PERP,TFAP2E,MET,CCND1,BMP2,TXN,IFNG,TEAD3,TEAD1,THRB,USP2,TP73,CSF2,SOX9,ZNF446,MT-CO2,SFN,YES1,SPP1,ESRRG,E2F7,HEY1,PRMT6,TFAP2A,KLF4,ZNF582,PRKAA2,SERPINE1,MYL9,YAP1,YWHAH,PMAIP1,PCBP4,MT-CO1,CITED4,ZNF215,CAV1,POLR2I,AIFM2,SMARCD3,BLM,MED10,PRDX5,COX14,CDKN2B,JUN,MT-CO3,COX6A1,TTC5,TAF9,SATB2,FBXO32,COX8A,PCGF5,CSTF2,RRAGA,NUAK1,SETD9,NR2F6,CSNK2A2,ZFP…
REACTOME_RNA_POLYMERASE_II_TRANSCRIPTION_TERMINATION	0.625751	0.937069	0.0230576	0.2307	0.913766	64	CSTF2,ZNF473,THOC3,THOC7,CLP1,THOC1,RNPS1,SNRPF,THOC6,SNRPB,SRSF9,SNRPG,NCBP2,CHTOP,CPSF3,THOC2,SNRPD3,SRSF1,MAGOH,WDR33,FYTTD1,RBM8A,NUDT21,CSTF2T,CDC40,POLDIP3,DHX38,SRSF6,SARNP,U2AF2
REACTOME_RNA_POLYMERASE_I_PROMOTER_ESCAPE	0.328956	0.694063	0.0349976	0.25617	1.06497	83	H3C4,TAF1B,POLR2L,MNAT1,H2BC12,CBX3,H3C8,H2AZ2,H4C13,H4C8,TAF1C,H2AJ,H4C11,POLR2K,H3C1,ERCC3,H2AX,POLR2H,H2AC14,H2BC11,POLR1D,H2AZ1,H3C11,POLR2E,H4C9,RRN3,CDK7,H2BC10,H3C6
REACTOME_RNA_POLYMERASE_I_TRANSCRIPTION	0.5376	0.869987	0.0260192	0.22188	0.957631	103	H3C4,TAF1B,POLR2L,MNAT1,H2BC12,CBX3,H3C8,HDAC1,H2AZ2,H4C13,H4C8,TAF1C,H2AJ,H4C11,POLR2K,H3C1,CAVIN1,ERCC3,H2AX,POLR2H,H2AC14,H2BC11,POLR1D,H2AZ1,H3C11,MTA1,POLR2E,H4C9,RRN3,CDK7,H2BC10,H3C6
REACTOME_RNA_POLYMERASE_I_TRANSCRIPTION_INITIATION	0.823351	1	0.0184537	0.215898	0.795399	44	TAF1B,POLR2L,MNAT1,HDAC1,TAF1C,POLR2K,ERCC3,POLR2H,POLR1D,MTA1,POLR2E,RRN3,CDK7
REACTOME_RND1_GTPASE_CYCLE	0.0271275	0.119203	0.129015	0.416101	1.50398	41	MUC13,GRB7,EPHA2,DLG5,EPSTI1,CAV1,DSP,PIK3R2,ANKRD26,RRAS2,ARHGAP5,PTPN13
REACTOME_RND2_GTPASE_CYCLE	0.273901	0.617559	0.0381441	0.310641	1.1228	41	MUC13,EPHA2,DLG5,CAV1,PIK3R2,ANKRD26,ARHGAP5,PTPN13,LRRC1,VANGL1,TNFAIP1,PKP4
REACTOME_RND3_GTPASE_CYCLE	0.0399561	0.159295	0.106111	0.404068	1.4517	40	MUC13,EPHA2,DLG5,CAV1,DSP,PIK3R2,CKB,ANKRD26,ARHGAP5,PTPN13,ARHGAP21
REACTOME_ROS_AND_RNS_PRODUCTION_IN_PHAGOCYTES	0.269273	0.609408	0.0348992	-0.334369	-1.13556	35	LPO,SLC11A1,NCF4,ATP6V0A1,HVCN1,NCF2,MPO,ATP6V0D2,TCIRG1,RAC2,ATP6V1B1,NOS1
REACTOME_RRNA_MODIFICATION_IN_THE_NUCLEUS_AND_CYTOSOL	0.00507726	0.0299658	0.303779	0.422272	1.65111	60	RPS6,TSR3,RPS7,NOP10,RPS14,GAR1,RRP7A,PDCD11,DCAF13,SNU13,NHP2,BMS1,TBL3,NOL11,TRMT112,PNO1,NOP14,NOP56,UTP15,NOC4L,WDR75,RPS2,UTP25,RRP36,DDX47,UTP3,FCF1,DDX49,UTP11,NOP58
REACTOME_RRNA_PROCESSING	3.874e-19	4.6643e-17	1.13309	0.552475	2.64058	201	RPS28,RPS25,RPL41,RPL37A,RPS11,RPL36AL,RPL39,RPS17,RPP40,RPS6,RPL18A,RPL37,RPS20,RPL28,RPS24,RPL9,RPS27,RPL6,TSR3,RPL12,RPS7,PES1,RPL36,RPS19,RPS23,RPL8,RPS15A,RPL22L1,RPL35,RPL13,RPS16,RPSA,RPL32,RPL23,RPL11,RPS15,RPL24,TRMT10C,FAU,RPL19,NOP10,RPL34,RPL27,RPL31,RPS14,GAR1,UBA52,RPS27L,RPL29,RRP7A,RPS3,RPLP0,RPL13A,RPL27A,RPS12,RPL14,RPL15,RPL35A,RPS26,RPS3A,NCL,RPS10,RPL10A,RPS5,RPL26L1,RPL21,PD…
REACTOME_RUNX1_INTERACTS_WITH_CO_FACTORS_WHOSE_PRECISE_EFFECT_ON_RUNX1_TARGETS_IS_NOT_KNOWN	0.8869	1	0.0174452	0.208605	0.72611	35	SMARCD3,PCGF5,CSNK2A2,SCMH1,SMARCE1,AUTS2,BMI1,HIPK2,CSNK2B,PHC2,RING1,RUNX1,CBFB,ARID1A,SMARCD1,SMARCD2,PHC1,PBRM1,SMARCA4,CSNK2A1
REACTOME_RUNX1_REGULATES_GENES_INVOLVED_IN_MEGAKARYOCYTE_DIFFERENTIATION_AND_PLATELET_FUNCTION	0.431851	0.788803	0.0257543	-0.248263	-1.01212	90	NFE2,PF4,PRKCQ,H2BC7,H4C15,NR4A3,KMT2E,H3C3,KMT2C,H3C13,H2BC21,GP1BA,KMT2D,H2AC4,TNRC6C,H3C12,H2BC15,KMT2B,H2BU1,SIN3B,H3C10,THBS1,TNRC6B,H2AC7,H2BC6,SIN3A,AGO4,H2AC6,H2BC8,MOV10
REACTOME_RUNX1_REGULATES_TRANSCRIPTION_OF_GENES_INVOLVED_IN_DIFFERENTIATION_OF_HSCS	0.0142224	0.069609	0.184916	0.322498	1.4285	121	H3C4,TP73,YAP1,PSMF1,MNAT1,H2BC12,PSMA2,H3C8,H2AZ2,H4C13,UBA52,PSMA4,H4C8,PSMD7,H2AJ,PSME1,H4C11,H3C1,PSMC1,PSMD14,PSMB1,H2AX,PSMD12,RPS27A,PSMB2,PSME2,PSMB10,H2AC14,PSMC3,PSMA5,PSMD2,PSMC5,H2BC11,UBB,PSMD3,PSMD10,PSMC2,PSMA6,PSMD8,H2AZ1,PSMA7,H3C11,H4C9,PSMA1,PSMB4,UBC,PSMB3,CDK7,PSMB6,H2BC10,H3C6
REACTOME_SARS_COV_1_INFECTION	0.899129	1	0.0172123	0.198608	0.746801	49	TMPRSS2,UBA52,RPS27A,MAP1LC3B,MGAT1,CHMP2B,UBB,ST6GALNAC4,ZCRB1,MOGS,CTSL,PARP16,UBE2I,UBC,SUMO1,CHMP6,GSK3A,PARP9,PARP6,CHMP4B
REACTOME_SARS_COV_2_INFECTION	0.999107	1	0.0160356	0.13645	0.54995	70	TMPRSS2,DAD1,UBA52,MGAT2,RPS27A,MAP1LC3B,MGAT1,CHMP2B,UBB,ST6GALNAC4,ZCRB1,MOGS,CTSL,PARP16,UBE2I,MAN1B1,UBC,SUMO1,CHMP6,GSK3A,PARP9,MAN2A1,PARP6,CHMP4B,MGAT5,RPN2,BECN1,DDOST,RPN1,CANX,PRMT1,ST6GALNAC2
REACTOME_SARS_COV_INFECTIONS	0.994626	1	0.0124354	-0.152593	-0.675592	152	TLR9,ATP1A3,ST3GAL4,MGAT4C,TLR7,JAK3,SRPK1,CHD3,IL6R,ST6GALNAC3,ARID4B,ST3GAL3,ATP1A4,CRBN,PHF21A,TYK2,IL1R1,ST3GAL2,CHD4,HSP90AA1,SRPK2,IFNGR1,JAK2,IMPDH1,RCOR1,RB1,TBK1,FKBP4,FNTA,DDX5,AP2B1,BRD4,CYSLTR1,MTA3
REACTOME_SCF_SKP2_MEDIATED_DEGRADATION_OF_P27_P21	0.000689143	0.00658514	0.477271	0.47061	1.84011	60	CCNA1,CCND1,PSMF1,SKP1,PSMA2,UBA52,PSMA4,PSMD7,PSME1,PSMC1,PSMD14,PSMB1,PSMD12,RPS27A,PSMB2,PSME2,PSMB10,PSMC3,PSMA5,PSMD2,PSMC5,UBB,PSMD3,PSMD10,PSMC2,PSMA6,PSMD8,PSMA7,PSMA1,PSMB4,UBC,PSMB3,PSMB6,PSMC4,SKP2,PSMB7,PSMD9,CDKN1A,PTK6,CCNE2,PSMB8
REACTOME_SELECTIVE_AUTOPHAGY	0.0397022	0.159295	0.107942	0.33916	1.38424	75	PLIN2,TUBA1C,PRKAA2,DYNLL1,TUBA8,CSNK2A2,TUBA4B,PCNT,ATG5,UBA52,TUBB4B,TUBB2A,FUNDC1,TUBA1B,RPS27A,MAP1LC3B,TOMM70,VIM,EPAS1,PRKAB2,IFT88,TUBB3,PARK7,UBB,TOMM6,DYNC1I2,PEX5,PRKAG2,TUBA1A,ATG12,DYNC1LI1,UBC,CSNK2B,VDAC1,PLIN3,TOMM20,UBE2V1,UBE2N,TUBB6
REACTOME_SELENOAMINO_ACID_METABOLISM	2.11338e-16	1.24172e-14	1.04763	0.624183	2.74302	116	NNMT,RPS28,PAPSS2,RPS25,RPL41,RPL37A,RPS11,RPL36AL,RPL39,RPS17,RPS6,RPL18A,RPL37,RPS20,RPL28,RPS24,RPL9,RPS27,RPL6,RPL12,RPS7,RPL36,RPS19,RPS23,RPL8,RPS15A,RPL22L1,RPL35,RPL13,RPS16,RPSA,RPL32,RPL23,RPL11,RPS15,RPL24,FAU,RPL19,RPL34,RPL27,RPL31,RPS14,UBA52,RPS27L,RPL29,RPS3,RPLP0,RPL13A,RPL27A,RPS12,RPL14,RPL15,RPL35A,RPS26,RPS3A,GSR,SEPHS2,RPS10,RPL10A,RPS5,RPL26L1,RPL21,RPLP2,MAT1A,RPS4X,RPS21,…
REACTOME_SEMAPHORIN_INTERACTIONS	0.441577	0.798287	0.0254672	-0.263754	-1.00647	61	PTPRC,LIMK2,SEMA3E,PLXNC1,TREM2,SEMA7A,PAK1,MYH10,PLXNA3,SEMA4D,MYH9,TLN1,SEMA4A,MYH11
REACTOME_SENESCENCE_ASSOCIATED_SECRETORY_PHENOTYPE_SASP	0.486579	0.844152	0.0278104	0.226711	0.984151	107	H3C4,CCNA1,IGFBP7,CDKN2B,JUN,CDKN2C,H2BC12,H3C8,H2AZ2,MAPK7,H4C13,UBA52,H4C8,H2AJ,CDK6,H4C11,H3C1,ANAPC16,H2AX,RPS27A,H2AC14,ANAPC11,H2BC11,UBB,H2AZ1,H3C11
REACTOME_SENSORY_PERCEPTION	0.00779265	0.0418855	0.213388	-0.312964	-1.42921	190	RBP4,CIB2,PRKCQ,CHRNA10,CNGA1,PLB1,SCN1B,SCN2A,GNAT1,TMC2,SCN2B,TAS2R43,KCNJ2,OR2B11,APOA2,CNGB1,TAS2R40,LHFPL5,RLBP1,OR1C1,SAG,GPC3,OR10G4,GRM1,RDH12,ATP2B2,MYO3B,ATP2B1,TAS2R20,MPP1,MYH9,OR2A25,OR51L1,PPEF1,OR14J1,CDH23,OR2F1,OR7D4,TAS2R39,RDH16,EPB41L1,PRKCA,MYO15A,TMC1,OR1D2,LRP1,PLCB2,CLPS,CASK,STRC,KCNN2,SYP,AKR1C4,KCNMB1,OR10H5,OR10A6,OR10G3,GUCA1B,RCVRN,OR1A1,GRK4,OR7C1,DNAJC5,SCN9A,OR8D1…
REACTOME_SENSORY_PERCEPTION_OF_TASTE	0.0504296	0.186249	0.0866888	-0.440046	-1.44153	30	SCN1B,SCN2A,SCN2B,TAS2R43,KCNJ2,TAS2R40,GRM1,TAS2R20,TAS2R39,PLCB2
REACTOME_SENSORY_PROCESSING_OF_SOUND	0.321103	0.683052	0.0312326	-0.285522	-1.08208	59	CIB2,CHRNA10,TMC2,LHFPL5,ATP2B2,MYO3B,ATP2B1,MPP1,MYH9,CDH23,EPB41L1,MYO15A,TMC1,CASK,STRC,KCNN2,SYP,KCNMB1
REACTOME_SENSORY_PROCESSING_OF_SOUND_BY_OUTER_HAIR_CELLS_OF_THE_COCHLEA	0.185836	0.488529	0.0431731	-0.339183	-1.2021	43	CIB2,CHRNA10,TMC2,LHFPL5,ATP2B2,MYO3B,MPP1,MYH9,CDH23,EPB41L1,MYO15A,TMC1,CASK,STRC,KCNN2,KCNMB1
REACTOME_SEPARATION_OF_SISTER_CHROMATIDS	0.00504737	0.0299658	0.407018	0.312836	1.47308	181	NUF2,KIF2C,TUBA1C,DYNLL1,CENPS,TUBA8,SPC25,CENPA,SMC3,RPS27,PSMF1,TUBA4B,PSMA2,KIF2A,UBA52,PSMA4,PSMD7,CENPT,TUBB4B,TUBB2A,PSME1,PSMC1,PSMD14,PPP2R1B,ANAPC16,PSMB1,PSMD12,TUBA1B,RPS27A,PSMB2,PSME2,BUB1,PSMB10,PSMC3,PSMA5,CENPE,CENPO,ANAPC11,PSMD2,PPP2R5D,PSMC5,TUBB3,INCENP,UBB,PSMD3,PSMD10,DYNC1I2,PSMC2,PSMA6,ZW10,PPP2R5E,PSMD8,PSMA7,MAD1L1,TUBA1A,BUB3,UBE2S,PPP2CB,DYNC1LI1,PSMA1,PSMB4,UBC,PSMB3,…
REACTOME_SIGNALING_BY_ALK_IN_CANCER	0.683961	0.984632	0.0186512	-0.235162	-0.878411	55	HIP1,STAT5A,BCL11A,RANBP2,STAT3,FN1,MYH9,RNF213,MECP2,FRS3,KLC1,JUNB,EML4,TPR,BCL2A1,ZC3HC1
REACTOME_SIGNALING_BY_BRAF_AND_RAF1_FUSIONS	0.970975	1	0.0135358	-0.174622	-0.661786	59	ATG7,ARRB2,APBB1IP,FN1,KSR2,BRAF,TLN1,IQGAP1,CNKSR2,QKI,JAK2,PEBP1,KSR1,CAMK2G,RAF1,KDM7A,CSK
REACTOME_SIGNALING_BY_CSF3_G_CSF	0.425663	0.78604	0.0265585	-0.312918	-1.02507	30	CSF3R,STAT5B,STAT5A,GAB2,STAT3,TYK2,LYN,JAK2,HCK
REACTOME_SIGNALING_BY_EGFR	0.0535948	0.193198	0.0909392	0.370144	1.3918	49	BTC,SPRY2,EGFR,NRAS,SPRY1,HRAS,UBA52,SOS1,EPN1,RPS27A,PTPRK,ADAM12,UBB
REACTOME_SIGNALING_BY_ERBB2	0.0193478	0.0895953	0.152676	0.412273	1.54455	48	BTC,EGFR,GRB7,YES1,NRAS,HRAS,CUL5,UBA52,SOS1,STUB1,RHOA,RPS27A,MATK,ERBB4,UBB,ERBB2
REACTOME_SIGNALING_BY_ERBB4	0.511087	0.852501	0.0260264	0.256763	0.961946	48	BTC,EGFR,YAP1,NRAS,PSENEN,HRAS,UBA52,SOS1,RPS27A,ERBB4,UBB,GABRB3,APH1A
REACTOME_SIGNALING_BY_FGFR	0.020018	0.0899316	0.152676	0.359761	1.46576	74	FGFBP1,ESRP1,SPRY2,FGFBP2,NRAS,POLR2I,FGFR3,HRAS,POLR2L,GTF2F1,FGF7,UBA52,SOS1,POLR2J,RBFOX2,POLR2K,RPS27A,POLR2H,HNRNPF,POLR2B,UBB,POLR2E,POLR2G,GALNT3,PPP2CB,PTBP1,NCBP2,UBC,POLR2D,PIK3R1,FGFR2,TIAL1,HNRNPA1
REACTOME_SIGNALING_BY_FGFR1	0.968606	1	0.0162382	0.176634	0.634596	40	SPRY2,NRAS,HRAS,UBA52,SOS1,RPS27A,UBB,PPP2CB,UBC,PIK3R1
REACTOME_SIGNALING_BY_FGFR1_IN_DISEASE	0.276802	0.621773	0.0345945	-0.340504	-1.13198	32	FGF8,STAT5B,STAT5A,FGF1,GAB2,STAT3
REACTOME_SIGNALING_BY_FGFR2	0.0108816	0.0550483	0.206652	0.400358	1.57946	63	FGFBP1,ESRP1,SPRY2,FGFBP2,NRAS,POLR2I,HRAS,POLR2L,GTF2F1,FGF7,UBA52,SOS1,POLR2J,RBFOX2,POLR2K,RPS27A,POLR2H,HNRNPF,POLR2B,UBB,POLR2E,POLR2G,PPP2CB,PTBP1,NCBP2,UBC,POLR2D,PIK3R1,FGFR2,TIAL1,HNRNPA1
REACTOME_SIGNALING_BY_FGFR2_IN_DISEASE	0.104442	0.317546	0.0641448	0.380047	1.31547	34	NRAS,POLR2I,HRAS,POLR2L,GTF2F1,FGF7,SOS1,POLR2J,POLR2K,POLR2H,POLR2B,POLR2E,POLR2G,NCBP2,POLR2D,PIK3R1,FGFR2
REACTOME_SIGNALING_BY_FGFR3	0.725244	1	0.0203428	0.244192	0.845226	34	SPRY2,NRAS,FGFR3,HRAS,UBA52,SOS1,RPS27A,UBB,GALNT3,PPP2CB,UBC,PIK3R1
REACTOME_SIGNALING_BY_FGFR4	0.735596	1	0.0178756	-0.247494	-0.829481	33	MKNK1,FGF8,KLB,FGFR4,FGF1,BRAF
REACTOME_SIGNALING_BY_FGFR_IN_DISEASE	0.800575	1	0.0191509	0.214201	0.817199	53	NRAS,POLR2I,FGFR3,HRAS,POLR2L,GTF2F1,FGF7,SOS1,POLR2J,POLR2K,POLR2H,POLR2B,ERLIN2,POLR2E,POLR2G,NCBP2,POLR2D,CPSF6,PIK3R1,FGFR2
REACTOME_SIGNALING_BY_GPCR	8.34525e-13	3.86449e-11	0.921426	-0.393467	-1.97591	467	PROK2,ADGRE3,P2RY12,P2RY14,CXCR1,CXCR2,ADORA1,P2RY13,RAMP3,CALCA,KEL,FFAR2,CCL19,KISS1R,GNRH1,NPW,NPB,ADRB3,PF4,PRKCQ,RGSL1,GPBAR1,FGD3,XCL2,SCTR,SCT,ADGRE1,ECE1,HCAR2,GHSR,RGS6,GPR4,GPR65,CX3CR1,PIK3R6,PDE4B,GPR17,ADGRE2,PCP2,CRHR2,AVPR2,GNAT1,GAST,FGD4,TAS2R43,CCR9,LPAR2,PTCH2,RGR,PDYN,WNT10A,TAS2R40,PAK1,GPER1,CCR7,PTGER1,VAV1,DRD4,GPR27,ADRA2B,HRH2,CHRM5,RASGRP2,TRPC6,FPR2,MMP3,TAAR1,CCR6,NMU…
REACTOME_SIGNALING_BY_HEDGEHOG	0.00490769	0.0298403	0.31828	0.341809	1.53078	130	WDR35,IFT140,TUBA1C,IFT57,PRKAR1B,DZIP1,PSMF1,GAS8,BTRC,TULP3,KIF3A,SKP1,DYNC2H1,PSMA2,TTC21B,UBA52,PSMA4,PSMD7,GNAS,TUBB4B,TUBB2A,PSME1,PSMC1,PSMD14,PSMB1,PSMD12,TUBA1B,RPS27A,IFT52,PSMB2,PSME2,PSMB10,PSMC3,PSMA5,ADCY3,PTCH1,PSMD2,IFT88,PSMC5,TUBB3,UBB,PSMD3,PSMD10,PSMC2,PSMA6,PSMD8,SMURF1,PSMA7,TUBA1A,BOC,GLI3,PSMA1,PRKAR2A,PSMB4,UBC,PSMB3,PSMB6,WDR19,PSMC4,IFT172,PSMB7
REACTOME_SIGNALING_BY_INSULIN_RECEPTOR	0.845889	1	0.0154456	-0.205149	-0.794892	66	TLR9,FGF8,KLB,FGFR4,ATP6V0A1,PDE3B,FGF1,GAB2,ATP6V0D2,TCIRG1,FLT3LG,FGF10
REACTOME_SIGNALING_BY_INTERLEUKINS	0.0268478	0.118841	0.109869	-0.252674	-1.25695	420	IL22,IL18RAP,CSF3R,IL37,CCL19,BCL6,IL17RB,AGER,ITGAX,PTGS2,IL11RA,LMNB1,CSF2RB,IL1RL2,OSM,CASP1,IL4R,IFNL1,MEF2C,IL9R,IL17RE,IL33,PTK2B,STAT5B,IL1RN,VAV1,IL1B,F13A1,ALOX5,CD36,JAK3,MMP3,STAT5A,CRLF2,IL12B,INPP5D,FCER2,ITGAM,CCR2,NFKB2,IL1RAP,TNFRSF1B,PIK3CD,IL3,S100A12,CSF2RA,IL6R,NFKB1,CCL22,IL16,IL17RA,HGF,GAB2,GSTA2,OPRM1,ZEB1,IL24,STAT3,CISH,MAPK14,SEM1,MAP2K6,FN1,RPS6KA1,LCK,IL23A,IL21R,PTAF…
REACTOME_SIGNALING_BY_MET	0.34354	0.706117	0.0338599	0.263114	1.05773	69	LAMC2,LAMA3,MET,LAMC1,ITGA2,NRAS,LAMA5,HRAS,UBA52,SOS1,ITGA3,RPS27A,UBB,RAP1B,RANBP9,LAMB2,RAB4B,UBC,ITGB1,SPINT1,PIK3R1,ARF6,RAP1A,SH3GL3,RAC1
REACTOME_SIGNALING_BY_MODERATE_KINASE_ACTIVITY_BRAF_MUTANTS	0.600147	0.924011	0.0207043	-0.260968	-0.913696	40	ARRB2,APBB1IP,MAP3K11,FN1,KSR2,BRAF,TLN1,IQGAP1,CNKSR2,JAK2,PEBP1,KSR1,CAMK2G,RAF1,CSK,MARK3
REACTOME_SIGNALING_BY_NOTCH	0.136874	0.392623	0.0598876	0.237116	1.14754	224	H3C4,EGFR,TLE1,ELF3,DNER,CCND1,GZMB,NEURL1B,HEY1,YBX1,MDK,JAG2,JUN,TLE2,PSENEN,PSMF1,H2BC12,SKP1,WWC1,PSMA2,H3C8,HDAC1,H2AZ2,HDAC11,H4C13,UBA52,PSMA4,H4C8,PSMD7,H2AJ,PSME1,H4C11,H3C1,PSMC1,PSMD14,PSMB1,MYC,H2AX,PSMD12,HES1,RPS27A,RAB6A,PSMB2,PSME2,PSMB10,NBEA,H2AC14,PSMC3,PSMA5,PSMD2,PSMC5,H2BC11,PRKCI,UBB,PSMD3,PSMD10,PSMC2,SMAD3,PSMA6,PSMD8,APH1A,H2AZ1,PSMA7,H3C11,TMED2
REACTOME_SIGNALING_BY_NOTCH1	0.686771	0.984632	0.0217141	0.222386	0.890997	68	TLE1,DNER,NEURL1B,HEY1,JAG2,TLE2,PSENEN,SKP1,HDAC1,HDAC11,UBA52,MYC,HES1,RPS27A,NBEA
REACTOME_SIGNALING_BY_NOTCH1_PEST_DOMAIN_MUTANTS_IN_CANCER	0.848344	1	0.0182632	0.206342	0.790485	54	NEURL1B,HEY1,JAG2,PSENEN,SKP1,HDAC1,HDAC11,UBA52,MYC,HES1,RPS27A
REACTOME_SIGNALING_BY_NOTCH2	0.61129	0.93633	0.0228652	0.266707	0.905394	31	GZMB,NEURL1B,MDK,JAG2,PSENEN,UBA52,HES1,RPS27A,UBB,APH1A
REACTOME_SIGNALING_BY_NOTCH3	0.793747	1	0.0190067	0.220328	0.814984	45	EGFR,NEURL1B,HEY1,YBX1,JAG2,PSENEN,WWC1,UBA52,HES1,RPS27A
REACTOME_SIGNALING_BY_NOTCH4	0.0279205	0.121798	0.12849	0.344157	1.41979	79	HEY1,PSENEN,PSMF1,SKP1,PSMA2,UBA52,PSMA4,PSMD7,PSME1,PSMC1,PSMD14,PSMB1,PSMD12,HES1,RPS27A,PSMB2,PSME2,PSMB10,PSMC3,PSMA5,PSMD2,PSMC5,UBB,PSMD3,PSMD10,PSMC2,SMAD3,PSMA6,PSMD8,APH1A,PSMA7,PSMA1,PSMB4,UBC,PSMB3,PSMB6,SNW1,PSMC4,PSMB7
REACTOME_SIGNALING_BY_NTRKS	0.853812	1	0.0189821	0.187483	0.830455	121	ID1,IRS1,SHC2,PCSK6,PCSK5,NRAS,PIK3R2,DUSP4,HRAS,VGF,AP2S1,FOSL1,MAPK7,ELK1,SOS1,ID4,CLTA,BAX,PPP2R1B,RHOA,ATF1,AP2M1,MAPK11,PPP2R5D,CDK5
REACTOME_SIGNALING_BY_NUCLEAR_RECEPTORS	0.326987	0.693121	0.0378167	0.21057	1.04289	273	H3C4,BTC,FOXA1,ADH1C,ALDH1A3,EGFR,CCND1,SDR16C5,DHRS9,NRAS,RDH10,CAV1,POLR2I,PLTP,AKR1C3,JUN,PIK3R2,SMC3,S1PR3,HRAS,POLR2L,H2BC12,USF2,GTF2F1,GNG5,H3C8,KDM1A,HDAC1,H2AZ2,ADH1A,PDK2,H4C13,CALM1,H4C8,ELK1,POLR2J,H2AJ,H4C11,FKBP5,DLAT,POLR2K,GPAM,PDHA1,H3C1,RARB,RDH14,ANGPTL3,MYC,H2AX,GNG12,NR1H3,POLR2H,H2AC14,UHMK1,EBAG9,POLR2B,RARG,H2BC11,PPP5C,ERBB4,APOD
REACTOME_SIGNALING_BY_PDGF	0.751087	1	0.0198591	0.224135	0.839704	48	GRB7,SPP1,NRAS,COL9A2,COL4A3,PIK3R2,HRAS,THBS3,SOS1,PDGFB
REACTOME_SIGNALING_BY_PTK6	0.669147	0.97301	0.0217397	0.233344	0.881466	50	BTC,EGFR,CCND1,KHDRBS3,NRAS,HRAS,UBA52,RHOA,RPS27A,EPAS1,ERBB4,UBB,ERBB2
REACTOME_SIGNALING_BY_RECEPTOR_TYROSINE_KINASES	0.343415	0.706117	0.0381965	0.196811	1.0295	455	BTC,FGFBP1,ID1,ESRP1,SPRY2,EGFR,NCKAP1,GRB7,LAMC2,FGFBP2,LAMA3,MET,PTPRU,LAMC1,KITLG,IRS1,SHC2,KDR,ITGA2,PCSK6,PCSK5,YES1,SPP1,MST1R,JUP,YAP1,NRAS,MDK,CAV1,ITGB3,POLR2I,SOCS1,ATP6V1F,COL9A2,WASF1,SPRY1,CDH5,ITPR3,COL4A3,PSENEN,PIK3R2,FGFR3,LAMA5,DUSP4,HRAS,SH2D2A,VGF,POLR2L,CUL5,ATP6V1G1,INSR,GTF2F1,FGF7,AP2S1,ATP6V0C,FOSL1,HDAC1,MAPK7,UBA52,CALM1,THBS3,ELK1,GRAP,ATP6V0E1,SOS1,ID4,POLR2J,CLTA,EPN…
REACTOME_SIGNALING_BY_RETINOIC_ACID	0.076486	0.252992	0.0758099	0.386704	1.36326	37	ADH1C,ALDH1A3,SDR16C5,DHRS9,RDH10,AKR1C3,ADH1A,PDK2,DLAT,PDHA1,RARB,RDH14
REACTOME_SIGNALING_BY_RHO_GTPASES_MIRO_GTPASES_AND_RHOBTB3	0.947633	1	0.0210189	0.163925	0.886195	678	H3C4,MUC13,CTTN,NUF2,NCKAP1,GRB7,DSG2,FERMT2,EPHA2,FAM169A,PCDH7,DLG5,MYH14,ARHGAP42,RHOD,ARHGEF19,SFN,PLXNB1,KIF2C,STBD1,TUBA1C,RTKN,JUP,ARHGAP39,SPTBN1,MYL9,EPSTI1,YWHAH,DYNLL1,CCDC187,CDH1,SH3RF1,NET1,CAV1,WASL,CENPS,IL32,FNBP1L,RHOB,WASF1,TUBA8,DSP,ARHGAP23,SPC25,ARHGAP12,TAX1BP3,NGEF,STOM,CENPA,PIK3R2,MCF2L,CKB,ANKRD26,RHOC,RRAS2,RHPN2,CDC42EP1,RPS27,AKAP12,ARHGAP32,RHPN1,ABCD3,TUBA4B,H2BC12…
REACTOME_SIGNALING_BY_ROBO_RECEPTORS	4.65508e-16	2.3353e-14	1.02767	0.523331	2.50564	204	GPC1,RPS28,ARHGAP39,ENAH,RPS25,RPL41,RPL37A,RPS11,RPL36AL,RPL39,RPS17,RPS6,RPL18A,RPL37,RPS20,RPL28,RPS24,RPL9,RPS27,PSMF1,RPL6,RPL12,RPS7,RPL36,RPS19,RPS23,RPL8,RPS15A,RPL22L1,RPL35,RPL13,RPS16,NTN1,RPSA,RPL32,RPL23,RPL11,RPS15,RPL24,PSMA2,FAU,RPL19,RPL34,RPL27,RPL31,PAK6,RPS14,UBA52,PSMA4,GSPT2,PSMD7,RPS27L,SLIT2,RPL29,RPS3,RPLP0,RPL13A,SOS1,RPL27A,RPS12,RPL14,RPL15,RPL35A,PSME1,RPS26,RPS3A,RPS…
REACTOME_SIGNALING_BY_SCF_KIT	0.389542	0.767032	0.0309237	0.286104	1.04158	42	GRB7,PTPRU,KITLG,YES1,NRAS,SOCS1,PIK3R2,HRAS,GRAP,SOS1
REACTOME_SIGNALING_BY_TGFB_FAMILY_MEMBERS	0.0126126	0.0627504	0.193114	0.347287	1.47611	93	PARD3,BMP2,SERPINE1,BMPR1B,FSTL1,FST,CDKN2B,WWTR1,NEDD4L,CGN,PARD6A,HDAC1,SMAD2,UBA52,DRAP1,PPP1CA,INHBB,AMH,STUB1,MYC,RHOA,RPS27A,E2F5,NEDD8,UBB,SMAD3,SMURF1,FKBP1A,UBC,TGIF1,SNW1,UBE2D1,ARHGEF18
REACTOME_SIGNALING_BY_TGF_BETA_RECEPTOR_COMPLEX	0.0807467	0.261342	0.0748174	0.317704	1.29441	74	PARD3,SERPINE1,CDKN2B,WWTR1,NEDD4L,CGN,PARD6A,HDAC1,SMAD2,UBA52,PPP1CA,STUB1,MYC,RHOA,RPS27A,E2F5,NEDD8,UBB,SMAD3,SMURF1,FKBP1A,UBC,TGIF1,SNW1,UBE2D1,ARHGEF18,PPP1CC,STRAP,ZFYVE9,PRKCZ,CCNK,PPM1A,TRIM33,SMAD4,UBE2M,CDK9
REACTOME_SIGNALING_BY_THE_B_CELL_RECEPTOR_BCR	0.0913053	0.28628	0.0709085	0.285552	1.23958	107	TRPC1,CARD11,NRAS,ITPR3,HRAS,PSMF1,BTRC,NFATC2,SKP1,ORAI2,PSMA2,UBA52,PSMA4,CALM1,PSMD7,SOS1,PSME1,PSMC1,PSMD14,PSMB1,PSMD12,RPS27A,PSMB2,PSME2,PSMB10,PSMC3,PSMA5,PSMD2,PSMC5,UBB,PSMD3,PSMD10,PSMC2,PSMA6,PSMD8,PSMA7,FKBP1A,PSMA1,PSMB4,UBC,PSMB3,PSMB6,BCL10,PIK3R1,PSMC4,PSMB7
REACTOME_SIGNALING_BY_TYPE_1_INSULIN_LIKE_GROWTH_FACTOR_1_RECEPTOR_IGF1R	0.377831	0.758181	0.0283978	-0.29914	-1.0523	41	TLR9,FGF8,KLB,FGFR4,PDE3B,FGF1,GAB2,IGF1R,FLT3LG,FGF10
REACTOME_SIGNALING_BY_VEGF	0.68211	0.984632	0.0221776	0.210224	0.902518	101	NCKAP1,SHC2,KDR,JUP,NRAS,CAV1,ITGB3,WASF1,CDH5,ITPR3,PIK3R2,HRAS,SH2D2A
REACTOME_SIGNALING_BY_WNT	0.0310814	0.130846	0.130631	0.251253	1.2512	286	H3C4,WNT5A,LRP6,TLE1,DKK1,WNT7B,SOX9,CXXC4,AXIN2,CAV1,ITPR3,CCDC88C,SOX4,TLE2,CSNK2A2,LRP5,WNT9A,PDE6G,PSMF1,BTRC,SNX3,H2BC12,SKP1,RUVBL1,GNG5,PSMA2,AP2S1,FZD6,PARD6A,H3C8,FZD8,HDAC1,H2AZ2,TLE5,H4C13,UBA52,PSMA4,CALM1,H4C8,PSMD7,FZD1,H2AJ,CLTA,PSME1,H4C11,DAAM1,H3C1,PSMC1,PSMD14,PPP2R1B,PSMB1,MYC,H2AX,PSMD12,RHOA,CTNNBIP1,GNG12,RPS27A,CSNK1E,AP2M1,PSMB2,PSME2,PSMB10,H2AC14,PSMC3,PSMA5,PSMD2,PPP2R…
REACTOME_SIGNALLING_TO_ERKS	0.967943	1	0.0159548	0.184206	0.628647	32	SHC2,NRAS,HRAS,SOS1
REACTOME_SIRT1_NEGATIVELY_REGULATES_RRNA_EXPRESSION	0.530535	0.865534	0.0257543	0.243184	0.959393	63	H3C4,SUV39H1,TAF1B,H2BC12,H3C8,H2AZ2,H4C13,H4C8,TAF1C,H2AJ,H4C11,H3C1,H2AX,H2AC14,H2BC11,H2AZ1,H3C11
REACTOME_SLC_MEDIATED_TRANSMEMBRANE_TRANSPORT	0.063977	0.218831	0.0727383	-0.271587	-1.24881	199	SLC12A1,SLC4A9,SLC13A1,SLC6A3,SLC9A4,SLC36A2,SLC6A12,SLC47A1,SLC11A1,SLC30A3,RHBG,SLC39A5,SLC6A6,SLC12A6,SLC2A3,SLC24A4,SLC22A11,SLC7A9,SLC7A7,SLC14A1,LCN15,SLC14A2,SLC1A6,SLC8A1,SLC16A3,SLC6A13,MFSD4B,SLC4A1,SLC43A2,SLC22A18,SLC9A8,SLC2A8,SLC15A3,SLC15A1,RHAG,SLC30A2,SLC3A1,SLC35B2,SLC25A18,SLC15A4,SLC7A5,SLC24A2,SLC26A11,SLC6A1,SLC22A5,LCN12,SLC44A2,SLC9A5,SLC17A7,SLC29A4,SLC11A2,SLC22A1,SLC4A1…
REACTOME_SLC_TRANSPORTER_DISORDERS	0.136962	0.392623	0.0503222	-0.306659	-1.22757	80	SLC12A1,GCKR,SLC6A3,GCK,AVPR2,SLC36A2,SLC12A6,SLC24A4,RANBP2,NUP98,SLC7A9,SLC7A7,SLC4A1,SLC22A18,RHAG,SLC3A1,SLC22A5,NUP210,NUP42,NUP160,SLC11A2
REACTOME_SMAD2_SMAD3_SMAD4_HETEROTRIMER_REGULATES_TRANSCRIPTION	0.0163511	0.0769014	0.165406	0.47106	1.60761	32	SERPINE1,CDKN2B,WWTR1,HDAC1,SMAD2,UBA52,MYC,RPS27A,E2F5,UBB,SMAD3,UBC,TGIF1
REACTOME_SMOOTH_MUSCLE_CONTRACTION	0.163242	0.450789	0.0466333	-0.375791	-1.24929	32	MYLPF,CALD1,ACTG2,DYSF,PAK1,PXN,TLN1,TRIM72,MYH11,MYL10
REACTOME_SNRNP_ASSEMBLY	0.987417	1	0.0160388	0.16168	0.619386	54	SNRPD2,TGS1,GEMIN4,NDC1,PHAX,PRMT5,SNRPF,NUP54,SNRPB,SNRPG,NCBP2,GEMIN5,SNRPD1,SNRPD3,WDR77,NUP214,CLNS1A,NUP205,AAAS,NUP107,RAE1,GEMIN8
REACTOME_SPHINGOLIPID_DE_NOVO_BIOSYNTHESIS	0.00224317	0.0162686	0.431708	0.505218	1.81511	40	ALDH3B2,SPNS2,SGMS2,DEGS2,PLPP2,ORMDL2,ALDH3B1,PLPP1,SPTSSA,KDSR,FA2H,ORMDL1,SPHK2,CERS2,SGPP2,CERS6,SPTLC2,VAPA,PPM1L
REACTOME_SPHINGOLIPID_METABOLISM	0.0448732	0.174282	0.101118	0.331782	1.36464	78	ALDH3B2,SPNS2,SGMS2,DEGS2,PLPP2,ORMDL2,ALDH3B1,PLPP1,NEU4,ESYT2,SPTSSA,KDSR,FA2H,ORMDL1,SPHK2,GLTP,CERS2,CPTP,SGPP2,STS,CERS6,SPTLC2,CTSA,UGCG,VAPA,PPM1L,SMPD3
REACTOME_SRP_DEPENDENT_COTRANSLATIONAL_PROTEIN_TARGETING_TO_MEMBRANE	4.89951e-20	9.83168e-18	1.16018	0.669466	2.92387	111	RPS28,RPS25,RPL41,SRP14,RPL37A,RPS11,RPL36AL,RPL39,RPS17,RPS6,RPL18A,RPL37,RPS20,RPL28,RPS24,RPL9,RPS27,RPL6,RPL12,RPS7,TRAM1,RPL36,RPS19,RPS23,RPL8,RPS15A,RPL22L1,RPL35,RPL13,RPS16,RPSA,RPL32,RPL23,RPL11,RPS15,RPL24,FAU,RPL19,RPL34,SEC61B,RPL27,RPL31,SEC61G,RPS14,SSR4,UBA52,RPS27L,RPL29,RPS3,RPLP0,RPL13A,RPL27A,RPS12,RPL14,RPL15,RPL35A,RPS26,RPS3A,RPS10,RPL10A,RPS5,RPL26L1,RPL21,RPLP2,RPS4X,RPS2…
REACTOME_STABILIZATION_OF_P53	0.00170937	0.01354	0.45506	0.464619	1.78737	55	PSMF1,PSMA2,UBA52,PSMA4,PSMD7,PSME1,PSMC1,PSMD14,PSMB1,PSMD12,RPS27A,PSMB2,PSME2,PSMB10,PSMC3,PSMA5,MDM2,PSMD2,PSMC5,UBB,PSMD3,PSMD10,PSMC2,PSMA6,PSMD8,PSMA7,PSMA1,PSMB4,UBC,PSMB3,PSMB6,PSMC4,PSMB7,PSMD9
REACTOME_STIMULI_SENSING_CHANNELS	0.826816	1	0.0156709	-0.201628	-0.819409	88	BEST1,SGK2,BEST2,TRPC6,MLKL,TTYH2,UNC79,BSND,MCOLN3,ANO7,CASQ2,CLCN7,ASIC4,TRPV5,CLCN2,TRPM2,TRPV2,TRPM6,CLIC2,WNK4
REACTOME_SUMOYLATION	1	1	0.0121679	-0.124412	-0.562193	175	ESR1,NR5A2,CREBBP,H4C15,HDAC4,NFKB2,RANBP2,NUP98,CHD3,CBX8,NCOA1,AURKA,NFKBIA,RXRA,NUP210,NUP42,STAG2,PIAS1,SAFB,NUP160,DNMT3A,CBX5,ZNF131,ZBED1,CBX4,NCOA2,BIRC5,IKBKG,MRTFA,SIN3A,TPR,EID3,DDX17,DDX5,SATB1,EP300,HNRNPC,NSMCE2,NCOR2,SEC13,H4C14,RARA,PPARA,SENP2,RAD52,VHL,XRCC4,TP53BP1,TDG,NUP85,H4-16,H4C5,POM121C,DNMT1,NR4A2,NUP58
REACTOME_SUMOYLATION_OF_CHROMATIN_ORGANIZATION_PROTEINS	0.976664	1	0.0133199	-0.16995	-0.662914	69	H4C15,HDAC4,RANBP2,NUP98,CHD3,CBX8,NUP210,NUP42,PIAS1,NUP160,CBX5,ZBED1,CBX4,TPR,SATB1,SEC13,H4C14
REACTOME_SUMOYLATION_OF_DNA_DAMAGE_RESPONSE_AND_REPAIR_PROTEINS	1	1	0.0161659	0.101134	0.413648	76	BLM,SMC3,SCMH1,CETN2,PML,NDC1,SUMO3,NUP54,BMI1,UBE2I,SMC5,SUMO2,WRN,SUMO1,PIAS2,CDKN2A,NUP214,PHC2,NUP205,AAAS,RING1,HERC2,NUP107,MDC1,RAE1
REACTOME_SUMOYLATION_OF_DNA_REPLICATION_PROTEINS	0.998332	1	0.0133521	-0.141973	-0.507853	45	RANBP2,NUP98,AURKA,NUP210,NUP42,NUP160,BIRC5,TPR,SEC13
REACTOME_SUMOYLATION_OF_RNA_BINDING_PROTEINS	0.992616	1	0.013379	-0.160299	-0.575999	46	RANBP2,NUP98,CBX8,NUP210,NUP42,NUP160,CBX4,TPR,HNRNPC,SEC13
REACTOME_SUMOYLATION_OF_SUMOYLATION_PROTEINS	0.974733	1	0.0136285	-0.179625	-0.610029	35	RANBP2,NUP98,NUP210,NUP42,NUP160,TPR,SEC13,NUP85,POM121C,NUP58
REACTOME_SUMOYLATION_OF_TRANSCRIPTION_COFACTORS	0.992979	1	0.013387	-0.157636	-0.556495	42	CREBBP,CBX8,NCOA1,PIAS1,SAFB,ZNF131,CBX4,NCOA2,MRTFA,SIN3A,DDX17,DDX5,EP300,NCOR2
REACTOME_SUMOYLATION_OF_UBIQUITINYLATION_PROTEINS	0.981369	1	0.0135331	-0.174136	-0.605242	39	RANBP2,NUP98,NUP210,NUP42,PIAS1,NUP160,TPR,SEC13,VHL,NUP85,POM121C,NUP58
REACTOME_SWITCHING_OF_ORIGINS_TO_A_POST_REPLICATIVE_STATE	0.00762332	0.0413445	0.248833	0.363859	1.53391	89	CCNA1,MCM2,PSMF1,SKP1,PSMA2,UBA52,PSMA4,PSMD7,PSME1,PSMC1,PSMD14,ANAPC16,PSMB1,PSMD12,RPS27A,PSMB2,PSME2,PSMB10,PSMC3,PSMA5,ANAPC11,PSMD2,PSMC5,UBB,PSMD3,PSMD10,PSMC2,PSMA6,PSMD8,PSMA7,UBE2S,PSMA1,PSMB4,UBC,PSMB3,PSMB6,ORC4,PSMC4,UBE2D1,SKP2,PSMB7,MCM6,PSMD9,MCM3,MCM7,UBE2E1,CDC16,CCNE2,PSMB8
REACTOME_SYNTHESIS_OF_ACTIVE_UBIQUITIN_ROLES_OF_E1_AND_E2_ENZYMES	0.424484	0.78604	0.0291044	0.301325	1.0144	30	UBE2E3,UBA52,UBE2L3,UBE2K,RPS27A,UBE2G1,UCHL3,UBB,UBE2D2,UBE2S,UBC,UBE2Q2,UBE2D1,UBE2E1,UBE2A
REACTOME_SYNTHESIS_OF_BILE_ACIDS_AND_BILE_SALTS	0.377582	0.758181	0.0312758	0.311593	1.04897	30	AKR1C1,OSBPL7,AKR1C3,SLC27A2,HSD17B4,CH25H,AMACR,CYP7B1,ACOT8,HSD3B7,CYP27A1
REACTOME_SYNTHESIS_OF_DNA	0.184511	0.488529	0.0492428	0.26047	1.14772	118	CCNA1,MCM2,PSMF1,SKP1,PSMA2,UBA52,PSMA4,PSMD7,FEN1,PSME1,PSMC1,PSMD14,ANAPC16,PSMB1,PSMD12,POLE3,RPS27A,PSMB2,PSME2,PSMB10,PSMC3,PSMA5,ANAPC11,PSMD2,PSMC5,UBB,PSMD3,PSMD10,PSMC2,PSMA6,PSMD8,PSMA7,UBE2S,POLE4,PSMA1,PSMB4,UBC,PSMB3,PSMB6,ORC4,PSMC4,UBE2D1,SKP2,PCNA,PSMB7,MCM6,PSMD9,POLD2,MCM3,MCM7,UBE2E1,CDC16,CCNE2,PSMB8,PSMB5,CDC45,DNA2,ANAPC4,RFC3,CUL1,PSMD6,RPA1,PSMA3,RPA3,ANAPC7,POLD3,PSMD13,P…
REACTOME_SYNTHESIS_OF_PA	0.438737	0.795542	0.0260409	-0.304216	-1.01134	32	GPD1,ACP6,LPCAT1,PLA2G2D,LCLAT1,GPAT3,PLA2G4B,PLD1,PLA2G4D,GPAT4,PLD2
REACTOME_SYNTHESIS_OF_PIPS_AT_THE_PLASMA_MEMBRANE	0.620462	0.93633	0.0201749	-0.245992	-0.905065	51	PIK3R6,MTMR3,INPP5D,PIK3CD,PIK3CG,PIK3R5,SBF2,INPP4A,SYNJ1
REACTOME_SYNTHESIS_OF_SUBSTRATES_IN_N_GLYCAN_BIOSYTHESIS	0.763705	1	0.0198591	0.217766	0.846692	58	GFPT2,DOLK,ST6GALNAC1,SLC35C1,DPM3,DPM2,NUDT14,NEU4,PMM1,SLC17A5,MPI,GMPPA,NANS,CMAS,GFPT1,CTSA,ST6GALNAC4,GMDS,NUS1,UAP1,DPM1
REACTOME_S_PHASE	0.287554	0.636424	0.0389671	0.232247	1.06936	157	CCNA1,CCND1,WEE1,MCM2,SMC3,PSMF1,MNAT1,SKP1,PSMA2,UBA52,PSMA4,PSMD7,FEN1,PSME1,PSMC1,PSMD14,ANAPC16,PSMB1,MYC,PSMD12,POLE3,RPS27A,PSMB2,PSME2,E2F5,PSMB10,PSMC3,PSMA5,ANAPC11,PSMD2,PSMC5,UBB,PSMD3,PSMD10,PSMC2,PSMA6,PSMD8,CDC25B,PSMA7,UBE2S,POLE4,PSMA1,PSMB4,UBC,PSMB3,CDK7,PSMB6,ORC4,PSMC4,UBE2D1,SKP2,PCNA,PSMB7,MCM6,PSMD9,POLD2,MCM3,MCM7,UBE2E1,MAX,CDC16,CDKN1A,PTK6,CCNE2,PSMB8
REACTOME_TAK1_ACTIVATES_NFKB_BY_PHOSPHORYLATION_AND_ACTIVATION_OF_IKKS_COMPLEX	0.706761	0.990557	0.018493	-0.254239	-0.8452	32	AGER,NFKB2,S100A12,NFKB1,NOD2,NFKBIA,IKBKB,IKBKG,IRAK2,TAB3,NOD1,S100B
REACTOME_TBC_RABGAPS	0.98983	1	0.0134437	-0.161731	-0.573192	43	TBC1D10C,TBC1D14,RABGEF1,TBC1D7,RAB7B,GGA1,ULK1,TBC1D10A,RAB8B,RAB33A
REACTOME_TCF_DEPENDENT_SIGNALING_IN_RESPONSE_TO_WNT	0.000279334	0.00317281	0.498493	0.334346	1.59936	203	H3C4,WNT5A,LRP6,TLE1,DKK1,SOX9,CXXC4,AXIN2,CAV1,CCDC88C,SOX4,TLE2,CSNK2A2,LRP5,WNT9A,PSMF1,BTRC,H2BC12,RUVBL1,PSMA2,FZD6,H3C8,FZD8,HDAC1,H2AZ2,H4C13,UBA52,PSMA4,H4C8,PSMD7,FZD1,H2AJ,PSME1,H4C11,H3C1,PSMC1,PSMD14,PPP2R1B,PSMB1,MYC,H2AX,PSMD12,CTNNBIP1,RPS27A,CSNK1E,PSMB2,PSME2,PSMB10,H2AC14,PSMC3,PSMA5,PSMD2,PPP2R5D,PSMC5,H2BC11,BCL9L,UBB,PSMD3,SOX6,PSMD10,PSMC2,CTNNB1,PSMA6,PPP2R5E,PSMD8,H2AZ1,PS…
REACTOME_TCR_SIGNALING	0.710119	0.990557	0.0175178	-0.210397	-0.891865	114	PRKCQ,PTPRC,HLA-DQB2,CD101,LCP2,PAK1,TRAT1,INPP5D,HLA-DPB1,PTPRJ,HLA-DQB1,HLA-DQA2,PLCG2,NFKB1
REACTOME_TELOMERE_C_STRAND_LAGGING_STRAND_SYNTHESIS	0.50028	0.852501	0.0238281	-0.289763	-0.971144	33	POLA2,CTC1,RFC2,RFC5,RFC1,RPA2
REACTOME_TELOMERE_MAINTENANCE	0.467446	0.818031	0.0285115	0.229533	0.992829	105	CCNA1,POLR2I,BLM,ANKRD28,WRAP53,POLR2L,H2BC12,RUVBL1,NOP10,H2AZ2,GAR1,H4C13,H4C8,FEN1,POLR2J,H2AJ,H4C11,POLR2K,H2AX,NHP2,POLR2H,H2AC14,POLR2B,H2BC11
REACTOME_TERMINATION_OF_TRANSLESION_DNA_SYNTHESIS	0.446429	0.801761	0.028199	0.294207	1.00405	32	ISG15,USP43,UBE2L6,UBA52,POLE3,RPS27A,UBB,POLE4,UBC,REV1,PCNA,POLD2,USP10,POLK,RFC3,RPA1,RPA3,POLD3
REACTOME_TGF_BETA_RECEPTOR_SIGNALING_ACTIVATES_SMADS	0.221601	0.540969	0.0425864	0.343671	1.17286	32	NEDD4L,SMAD2,UBA52,PPP1CA,STUB1,RPS27A,NEDD8,UBB,SMAD3,SMURF1,FKBP1A,UBC,PPP1CC,STRAP,ZFYVE9
REACTOME_THE_CITRIC_ACID_TCA_CYCLE_AND_RESPIRATORY_ELECTRON_TRANSPORT	2.68531e-08	6.46622e-07	0.733762	0.450662	2.10926	174	MT-ATP8,MT-ND3,MT-ND1,MT-CO2,MT-ND2,MT-ATP6,MT-ND4,PDP1,MDH2,MT-CO1,MT-ND5,MT-ND6,NDUFC2,NDUFC1,COX14,MT-CO3,COX6A1,NDUFA13,MT-CYB,NDUFB10,COX8A,NDUFA12,UQCR11,NDUFS5,UQCRH,ATP5PB,ATP5F1E,NDUFB4,NDUFS6,NDUFA5,ATP5ME,PDK2,UQCR10,COX6B1,SLC25A14,ATP5MF,FAHD1,NDUFA8,NDUFA1,MPC1,SURF1,DLAT,PDHA1,NDUFAF2,UQCRQ,TMEM126B,TACO1,NDUFB9,COX7C,NDUFB6,ATP5F1C,ETFB,NDUFA7,COX5A,NDUFA11,NDUFA10,UQCRB,ECSIT,NDU…
REACTOME_THE_ROLE_OF_GTSE1_IN_G2_M_PROGRESSION_AFTER_G2_CHECKPOINT	0.000174902	0.00214879	0.518848	0.462317	1.86789	71	TUBA1C,TUBA8,PSMF1,TUBA4B,PSMA2,UBA52,PSMA4,PSMD7,TUBB4B,TUBB2A,PSME1,PSMC1,PSMD14,PSMB1,PSMD12,TUBA1B,RPS27A,PSMB2,PSME2,PSMB10,CCNB1,PSMC3,PSMA5,PSMD2,PSMC5,TUBB3,UBB,PSMD3,PSMD10,PSMC2,PSMA6,PSMD8,PSMA7,TUBA1A,PSMA1,PSMB4,UBC,PSMB3,PSMB6,PSMC4,PSMB7
REACTOME_TNFR1_INDUCED_NFKAPPAB_SIGNALING_PATHWAY	0.909208	1	0.0168656	0.21046	0.708507	30	USP2,UBA52,TAB1,USP21,RPS27A,UBB,OTUD7B,RACK1,UBC,TRADD
REACTOME_TNFR2_NON_CANONICAL_NF_KB_PATHWAY	0.685747	0.984632	0.0218788	0.211216	0.8997	95	TNFRSF17,TNFRSF6B,EDA,PSMF1,BTRC,SKP1,PSMA2,UBA52,PSMA4,PSMD7,PSME1,FASLG,PSMC1,PSMD14,PSMB1,PSMD12,RPS27A,PSMB2,PSME2,PSMB10,PSMC3,PSMA5,PSMD2,PSMC5,UBB,PSMD3,PSMD10,PSMC2,PSMA6,PSMD8,PSMA7,EDARADD,PSMA1,PSMB4,UBC,PSMB3,PSMB6
REACTOME_TNF_SIGNALING	0.971788	1	0.0160226	0.172395	0.635129	44	USP2,UBA52,TAB1,USP21,SPPL2B,RPS27A,UBB,FADD,OTUD7B,RACK1,SMPD3,UBC,TRADD,CLIP3
REACTOME_TOLL_LIKE_RECEPTOR_9_TLR9_CASCADE	0.655773	0.969507	0.0190231	-0.221748	-0.908036	92	TLR9,AGER,MEF2C,TLR7,TLR4,NFKB2,S100A12,NFKB1,MAPK14,MAP2K6,RPS6KA1,FOS,MAP2K3,NOD2
REACTOME_TOLL_LIKE_RECEPTOR_CASCADES	0.210526	0.525879	0.0387844	-0.25569	-1.12701	147	TLR9,AGER,TLR10,LY86,BPI,MEF2C,TLR7,CD36,TLR4,ITGAM,DNM2,NFKB2,S100A12,PLCG2,NFKB1,TRAF3,CD180,MAPK14,MAP2K6,RPS6KA1,TLR8,FOS,TLR6,MAP2K3,IRAK3,NOD2
REACTOME_TOLL_LIKE_RECEPTOR_TLR1_TLR2_CASCADE	0.94226	1	0.0171486	0.175979	0.751361	97	SAA1,S100A1,SFTPA1,SIGIRR,SOCS1,JUN,DUSP4,BTRC,SKP1,SFTPA2,MAPK7,UBA52,ELK1,TAB1,PPP2R1B,ATF1,RPS27A,MAPK9,ECSIT,MAPK11,PPP2R5D,UBB
REACTOME_TP53_REGULATES_METABOLIC_GENES	0.00110149	0.00933938	0.45506	0.418866	1.75493	86	TXN,MT-CO2,SFN,PRKAA2,YWHAH,MT-CO1,PRDX5,COX14,MT-CO3,COX6A1,COX8A,RRAGA,LAMTOR2,PRDX1,LAMTOR1,YWHAQ,PRDX2,COX6B1,RHEB,SURF1,YWHAG,GSR,TACO1,COX7C,COX5A,PRKAB2,LAMTOR5,COX4I1,SCO2,PRKAG2,GPI,LAMTOR3,CYCS,TXNRD1,YWHAE,RRAGB,LAMTOR4,COX7B,RRAGD,RRAGC,COX6C
REACTOME_TP53_REGULATES_TRANSCRIPTION_OF_CELL_CYCLE_GENES	0.446739	0.801761	0.0283717	0.267416	1.00185	48	CCNA1,SFN,E2F7,PCBP4,GADD45A,TNKS1BP1,E2F8,CNOT7,RGCC,BAX,CCNB1,PLK2,NPM1
REACTOME_TP53_REGULATES_TRANSCRIPTION_OF_CELL_DEATH_GENES	0.750434	1	0.0198459	0.227984	0.839925	44	IGFBP3,PERP,TP73,PMAIP1,AIFM2,TMEM219,BAX,TP53AIP1,TRIAP1,CHM,BNIP3L,TP53BP2,CASP6,BBC3,RABGGTB,PRELID1,PPP1R13B
REACTOME_TP53_REGULATES_TRANSCRIPTION_OF_DNA_REPAIR_GENES	0.527228	0.865534	0.0258753	0.245706	0.962839	61	POLR2I,JUN,POLR2L,MNAT1,GTF2F1,SSRP1,POLR2J,POLR2K,ERCC3,SUPT4H1,ELOB,POLR2H,POLR2B,ELOA,NELFB,POLR2E,POLR2G,PMS2,CDK7,POLR2D,FANCC,ELOC,NELFE,NELFCD,CCNK,GTF2H3,MDC1,CDK9,TCEA1,SUPT16H
REACTOME_TRANSCRIPTIONAL_ACTIVATION_OF_MITOCHONDRIAL_BIOGENESIS	0.976785	1	0.0162184	0.171982	0.656129	53	PPARGC1A,PERM1,SMARCD3,SIRT5,TGS1,CALM1,MTERF1,SSBP1
REACTOME_TRANSCRIPTIONAL_ACTIVITY_OF_SMAD2_SMAD3_SMAD4_HETEROTRIMER	0.191706	0.501771	0.046372	0.321378	1.18876	45	SERPINE1,CDKN2B,WWTR1,NEDD4L,HDAC1,SMAD2,UBA52,MYC,RPS27A,E2F5,UBB,SMAD3,UBC,TGIF1,SNW1,UBE2D1
REACTOME_TRANSCRIPTIONAL_REGULATION_BY_E2F6	0.929726	1	0.0165683	0.200004	0.687708	33	UXT,CBX3,RBBP8,CDC7,BMI1,E2F6,MGA,MAX,EPC1,RING1,L3MBTL2,RBBP4
REACTOME_TRANSCRIPTIONAL_REGULATION_BY_MECP2	0.545621	0.878246	0.0221564	-0.255603	-0.943905	52	PVALB,NOTCH1,MEF2C,SLC2A3,TBL1X,OPRM1,LBR,HTT,MECP2,AGO2,TNRC6C,CAMK2G,TNRC6B,SIN3A,AGO4,MOV10,GAD2,CREB1,NCOR2,TBL1XR1
REACTOME_TRANSCRIPTIONAL_REGULATION_BY_RUNX1	0.421445	0.783054	0.0319063	0.209041	1.01174	223	H3C4,CCND1,IFNG,TP73,CSF2,PRMT6,MYL9,YAP1,SMARCD3,PCGF5,CSNK2A2,CTLA4,PSMF1,NFATC2,MNAT1,H2BC12,PSMA2,H3C8,SCMH1,HDAC1,H2AZ2,H4C13,UBA52,PSMA4,H4C8,PSMD7,PML,SERPINB13,LGALS3,H2AJ,PSME1,CDK6,SMARCE1,H4C11,GPAM,H3C1,PSMC1,PSMD14,PSMB1,H2AX,PSMD12,AUTS2,RPS27A,PSMB2,PSME2,PSMB10,H2AC14,PSMC3,PSMA5,PSMD2,PSMC5,H2BC11,UBB,PSMD3,SETD1A,PSMD10,PSMC2,PSMA6,PSMD8,H2AZ1,PSMA7,H3C11,DPY30,BMI1,WDR5,CTSL,ZF…
REACTOME_TRANSCRIPTIONAL_REGULATION_BY_RUNX2	0.00011098	0.00159072	0.538434	0.420413	1.81449	103	PPARGC1A,CCND1,BMP2,SOX9,YES1,HEY1,YAP1,SATB2,WWTR1,PSMF1,SKP1,PSMA2,UBA52,PSMA4,PSMD7,LGALS3,PSME1,PSMC1,BAX,PSMD14,STUB1,PSMB1,PSMD12,HES1,RPS27A,PSMB2,PSME2,PSMB10,CCNB1,PSMC3,PSMA5,PSMD2,PSMC5,UBB,PSMD3,PSMD10,PSMC2,PSMA6,PSMD8,SMURF1,PSMA7,GLI3,PSMA1,PSMB4,UBC,PSMB3,PSMB6,PSMC4,SKP2,PSMB7
REACTOME_TRANSCRIPTIONAL_REGULATION_BY_RUNX3	0.00227003	0.0162686	0.431708	0.386991	1.64844	95	CCN2,CCND1,TEAD3,TEAD1,SPP1,YAP1,WWTR1,PSMF1,PSMA2,UBA52,PSMA4,PSMD7,PSME1,PSMC1,PSMD14,PSMB1,MYC,PSMD12,TEAD2,HES1,RPS27A,PSMB2,PSME2,PSMB10,PSMC3,PSMA5,MDM2,PSMD2,PSMC5,UBB,PSMD3,PSMD10,PSMC2,SMAD3,CTNNB1,PSMA6,PSMD8,SMURF1,PSMA7,PSMA1,PSMB4,UBC,PSMB3,PSMB6,SNW1,PSMC4,PSMB7
REACTOME_TRANSCRIPTIONAL_REGULATION_BY_SMALL_RNAS	0.863355	1	0.0185403	0.190492	0.819808	102	H3C4,POLR2I,POLR2L,H2BC12,H3C8,H2AZ2,RAN,H4C13,H4C8,POLR2J,H2AJ,H4C11,POLR2K,H3C1,H2AX,NDC1,POLR2H,H2AC14,POLR2B,H2BC11,NUP54,H2AZ1,H3C11,POLR2E,POLR2G
REACTOME_TRANSCRIPTIONAL_REGULATION_BY_TP53	0.010661	0.0550483	0.229089	0.256293	1.30805	357	CCNA1,IGFBP3,PERP,TXN,USP2,TP73,MT-CO2,SFN,E2F7,PRKAA2,YWHAH,PMAIP1,PCBP4,MT-CO1,POLR2I,AIFM2,BLM,PRDX5,COX14,JUN,MT-CO3,COX6A1,TTC5,TAF9,COX8A,RRAGA,NUAK1,SETD9,CSNK2A2,GADD45A,TNKS1BP1,POLR2L,MNAT1,LAMTOR2,PRDX1,LAMTOR1,GTF2F1,E2F8,YWHAQ,RBBP8,PRDX2,SMYD2,HDAC1,TAF4B,COX6B1,UBA52,SSRP1,PML,TAF5,PIP4K2C,POLR2J,MEAF6,RHEB,SURF1,TMEM219,YWHAG,POLR2K,GSR,CNOT7,RGCC,TACO1,BAX,TP53AIP1,PPP2R1B,COX7C,…
REACTOME_TRANSCRIPTIONAL_REGULATION_BY_VENTX	0.954252	1	0.0139379	-0.18962	-0.659058	39	NFKB1,VENTX,TNRC6C,EHMT2,CSF1R,EHMT1,UBE2C,TNRC6B,AGO4,MOV10,FZR1,IL6,CDC23,RELA,AGO3,LEF1
REACTOME_TRANSCRIPTIONAL_REGULATION_OF_GRANULOPOIESIS	0.919755	1	0.0141091	-0.186485	-0.75305	84	CSF3R,H2BC7,TAL1,H4C15,IL6R,STAT3,H3C3,H3C13,H2BC21,H2AC4,H3C12,RXRA,H2BC15,H2BU1,FLI1,H3C10,SPI1,CEBPA,H2AC7,H2BC6,H2AC6,H2BC8
REACTOME_TRANSCRIPTIONAL_REGULATION_OF_WHITE_ADIPOCYTE_DIFFERENTIATION	0.696833	0.985613	0.0182362	-0.220469	-0.879418	79	FABP4,ZNF467,MED12,CD36,CREBBP,NFKB1,TBL1X,TNF,NCOA1,RXRA,MED15,CARM1,MED11
REACTOME_TRANSCRIPTION_COUPLED_NUCLEOTIDE_EXCISION_REPAIR_TC_NER	0.218308	0.538613	0.0439556	0.277586	1.14173	78	XPA,POLR2I,POLR2L,MNAT1,COPS8,UBA52,POLR2J,COPS6,POLR2K,ERCC3,POLE3,RPS27A,POLR2H,POLR2B,ISY1,UBB,POLR2E,POLR2G,POLE4,UBC,CDK7,ZNF830,POLR2D,XRCC1,PRPF19,COPS7A,COPS2,GPS1,CUL4A,PCNA
REACTOME_TRANSCRIPTION_OF_THE_HIV_GENOME	0.0457399	0.175385	0.100099	0.338473	1.3561	68	POLR2I,TAF9,GTF2E2,POLR2L,MNAT1,GTF2F1,TAF4B,SSRP1,TAF5,POLR2J,POLR2K,ERCC3,SUPT4H1,RNMT,ELOB,POLR2H,POLR2B,ELOA,TAF15,NELFB,TAF6,POLR2E,POLR2G,NCBP2,GTF2A2,CDK7,POLR2D,TAF7,TAF12,ELOC,TAF3,NELFE,NELFCD,CCNK,GTF2H3,TAF10,CDK9,GTF2E1,TCEA1,SUPT16H
REACTOME_TRANSFERRIN_ENDOCYTOSIS_AND_RECYCLING	0.908853	1	0.0148207	-0.211441	-0.692652	30	HFE,TFRC,ATP6V0A1,ATP6V0D2,TCIRG1,MCOLN1,ATP6V1B1
REACTOME_TRANSLATION	3.79222e-21	2.28292e-18	1.18665	0.508009	2.53169	290	RPS28,MRRF,MRPL36,RPS25,RPL41,SRP14,MRPL1,RPL37A,RPS11,RPL36AL,RPL39,MRPL17,RPS17,MRPS36,MRPS24,RPS6,EIF3M,RPL18A,RPL37,RPS20,RPL28,MRPL21,RPS24,RPL9,RPS27,RPL6,RPL12,RPS7,MRPL27,TRAM1,RPL36,RPS19,RPS23,RPL8,RPS15A,RPL22L1,RPL35,MRPL23,MRPL54,RPL13,RPS16,RPSA,RPL32,RPL23,RPL11,RPS15,CHCHD1,MRPS34,RPL24,FAU,RPL19,RPL34,SEC61B,RPL27,RPL31,SEC61G,RPS14,SSR4,MRPL33,EEF1A1,MRPL43,MRPS18C,UBA52,GSPT2,R…
REACTOME_TRANSLATION_OF_SARS_COV_2_STRUCTURAL_PROTEINS	0.885255	1	0.015045	-0.204768	-0.745987	49	ST3GAL4,MGAT4C,SRPK1,ST6GALNAC3,ST3GAL3
REACTOME_TRANSLESION_SYNTHESIS_BY_Y_FAMILY_DNA_POLYMERASES_BYPASSES_LESIONS_ON_DNA_TEMPLATE	0.318489	0.682315	0.0349132	0.30506	1.09066	39	ISG15,USP43,UBE2L6,UBA52,POLE3,RPS27A,UFD1,SPRTN,UBB,MAD2L2,POLE4,UBC,REV1,PCNA,POLD2,USP10,POLK,RFC3,RPA1,RPA3,POLD3
REACTOME_TRANSLOCATION_OF_SLC2A4_GLUT4_TO_THE_PLASMA_MEMBRANE	0.0863566	0.272181	0.071855	0.322137	1.28446	66	SFN,TUBA1C,PRKAA2,YWHAH,TUBA8,RAB13,TUBA4B,KIF3A,YWHAQ,CALM1,TUBB4B,TUBB2A,RAB11A,YWHAG,TUBA1B,PRKAB2,TUBB3,EXOC5,PRKAG2,TUBA1A,RAB14,YWHAE,KIFAP3,RAB10,RHOQ
REACTOME_TRANSMISSION_ACROSS_CHEMICAL_SYNAPSES	0.173583	0.470707	0.0426095	-0.248109	-1.14019	198	KCNJ15,CHRNA2,CACNA1E,CHRNB4,SLC6A3,KCNJ2,SLC6A12,GRIP2,CHRNA1,PPM1F,KCNJ5,APBA1,LIN7B,GABRA2,GNG2,CAMKK2,PPFIA3,ADCY4,CHRNE,SLC6A4,CACNA1A,LIN7A,GNG7,PLCB3,SLC1A6,GABRR2,KCNJ16,GABBR1,GRIP1,ABAT,RPS6KA1,SLC6A13,GNG3,PRKCB,GNG4,GABRR1,EPB41L1,PRKCA,PLCB2,CASK,SLC6A1,GNGT2,CACNG8,ARHGEF9,SLC17A7,DNAJC5,GRIK1,SLC22A1,GRIK4,GABBR2,NAAA,TUBB8,PRKACB,GNAL,ALDH2,TUBB4A,TSPOAP1,GLRA1,CAMK2G,ACHE,PRKAR2B…
REACTOME_TRANSPORT_OF_BILE_SALTS_AND_ORGANIC_ACIDS_METAL_IONS_AND_AMINE_COMPOUNDS	0.0154405	0.0737713	0.156279	-0.397074	-1.52871	64	SLC13A1,SLC6A3,SLC6A12,SLC47A1,SLC11A1,SLC30A3,RHBG,SLC39A5,SLC6A6,SLC22A11,SLC14A1,SLC14A2,SLC16A3,SLC6A13,SLC22A18,RHAG,SLC30A2,SLC6A1,SLC22A5,SLC44A2,SLC11A2,SLC22A1,SLC13A4,SLC22A4,SLC22A16,SLC40A1,SLC13A5
REACTOME_TRANSPORT_OF_INORGANIC_CATIONS_ANIONS_AND_AMINO_ACIDS_OLIGOPEPTIDES	0.292305	0.642217	0.0327945	-0.26645	-1.08878	91	SLC12A1,SLC4A9,SLC9A4,SLC36A2,SLC6A12,SLC6A6,SLC12A6,SLC24A4,SLC7A9,SLC7A7,SLC1A6,SLC8A1,SLC4A1,SLC43A2,SLC9A8,SLC15A3,SLC15A1,SLC3A1,SLC25A18,SLC15A4,SLC7A5,SLC24A2,SLC26A11
REACTOME_TRANSPORT_OF_MATURE_MRNAS_DERIVED_FROM_INTRONLESS_TRANSCRIPTS	0.862056	1	0.0154394	-0.213437	-0.756443	43	RANBP2,NUP98,NUP210,NUP42,NUP160,NXF1,TPR,SEC13,EIF4E,CPSF1,NUP85,POM121C,NUP58
REACTOME_TRANSPORT_OF_MATURE_TRANSCRIPT_TO_CYTOPLASM	1	1	0.0161758	0.0838261	0.347519	82	NXF2B,THOC3,THOC7,NDC1,THOC1,RNPS1,NUP54,THOC6,SRSF9,GLE1,NCBP2,CHTOP,CPSF3,THOC2,NUP214,SRSF1,NUP205,MAGOH,AAAS,WDR33,FYTTD1,RBM8A,NUP107,RAE1,CDC40,NXT1,NUP62,POLDIP3,DHX38,SRSF6,SARNP,U2AF2,SEH1L,NUP188,FIP1L1
REACTOME_TRANSPORT_OF_SMALL_MOLECULES	0.827702	1	0.0132797	-0.17651	-0.905041	615	SLC12A1,HBA2,SLC4A9,SLC13A1,ATP1A3,SLC6A3,BEST1,APOC1,CFTR,NIPAL1,AVPR2,SLC9A4,SLC36A2,SLC6A12,SLC47A1,APOA2,SLC11A1,CA4,ANGPTL8,ABCC2,SLC30A3,RHBG,SLC39A5,SGK2,SLC6A6,HBB,BEST2,SLC12A6,ABCC11,TRPC6,HFE,MLKL,SLC2A3,SLC24A4,ABCA7,SLC22A11,TFRC,GNG2,SCARB1,TTYH2,ATP6V0A1,CES3,NIPAL4,ABCG2,SLC7A9,AQP9,SLC7A7,ADCY4,UNC79,SLC14A1,LCN15,ATP2C2,BSND,SLC14A2,CYB5RL,ATP8A1,ATP2B2,GNG7,SLC1A6,MCOLN3,ATP2B1…
REACTOME_TRANSPORT_OF_THE_SLBP_DEPENDANT_MATURE_MRNA	0.635123	0.948744	0.0199119	-0.261074	-0.891641	36	RANBP2,NUP98,NUP210,NUP42,NUP160,NXF1,TPR,SEC13,EIF4E,NUP85,POM121C,NUP58
REACTOME_TRANSPORT_OF_VITAMINS_NUCLEOSIDES_AND_RELATED_MOLECULES	0.885157	1	0.0173623	0.209645	0.72565	34	SLC35C1,SLC27A4,ARL2BP,SLCO2A1,SLC35B3,SLC33A1,SLCO4A1,APOD,SLC5A6,SLC25A4,SLC25A5,SLC35A3,SLC25A6,SLC29A2,ARL2
REACTOME_TRANSPORT_TO_THE_GOLGI_AND_SUBSEQUENT_MODIFICATION	1	1	0.0169522	0.123129	0.575923	172	TUBA1C,SPTBN1,DYNLL1,TUBA8,ANKRD28,B4GALT2,TUBA4B,FUT3,B4GALT6,ANK3,CNIH1,TUBB4B,TUBB2A,TRAPPC1,DCTN5,MGAT2,TMEM115,SEC16B,TUBA1B,MGAT1,ARF5,TMED7,CNIH2,TRAPPC6A,RAB1B,TUBB3,GOSR2,TRAPPC3,DYNC1I2,MAN1A2,TMED2,TUBA1A,LMAN2L,ARFGAP2,PREB,TRAPPC4,SCFD1,COG2,DYNC1LI1,ARCN1,LMAN1,COG4,SEC23IP,ACTR10,DCTN1,KDELR2,COG3,SPTBN2,YKT6,COPZ1,TMED10,ARF1,TUBB6,PPP6R1,NAPA,COG1,KDELR1,MAN2A1,ARF4,TBC1D20
REACTOME_TRANS_GOLGI_NETWORK_VESICLE_BUDDING	0.970076	1	0.0164641	0.170755	0.688213	70	SH3D19,AP1S1,BLOC1S4,BLOC1S1,FTL,AP3S1,DNAJC6,CLTA,AP1M2,VAMP8,VAMP7,BLOC1S3,CLINT1,ACBD3,TXNDC5,SNAPIN,DNASE2
REACTOME_TRIGLYCERIDE_METABOLISM	0.00328382	0.0220755	0.431708	-0.560753	-1.83695	30	FABP4,DGAT2,AGMO,GK,GK3P,FABP2,MOGAT3
REACTOME_TRNA_AMINOACYLATION	0.927806	1	0.0168138	0.194004	0.701219	41	NARS1,WARS2,VARS2,KARS1,SARS1,TARS1,EARS2,RARS1,FARSA,EEF1E1,FARS2,GARS1,DARS2,AIMP1,WARS1,MARS2
REACTOME_TRNA_MODIFICATION_IN_THE_NUCLEUS_AND_CYTOSOL	0.658685	0.969507	0.0219047	0.242688	0.888273	43	TRMT6,TRMT10A,TRMT61A,CTU1,FTSJ1,ADAT3,TRMT112,TRIT1,URM1,PUS3,PUS7,LAGE3,TRMT13
REACTOME_TRNA_PROCESSING	0.948624	1	0.0171804	0.174272	0.757659	108	TRMT6,RPP40,CSTF2,TRMT10A,TRMT10C,POP4,RAN,TRMT61A,CTU1,FTSJ1,ADAT3,CLP1,NDC1,TRMT112,TRIT1,URM1,PUS3,PUS7,LAGE3,NUP54,TRMT13,HSD17B10,RPP38,XPOT,TPRKB,DDX1,LCMT2,NUP214,TRMT12,ELAC2,POP7,NUP205,TRMT61B,AAAS,RPP25,POP1,ALKBH8,NUP107,C2orf49,RTCB,RPP21,RAE1
REACTOME_TRNA_PROCESSING_IN_THE_NUCLEUS	0.994032	1	0.0159612	0.150271	0.584265	58	RPP40,CSTF2,POP4,RAN,CLP1,NDC1,NUP54,RPP38,XPOT,DDX1,NUP214,ELAC2,POP7,NUP205,AAAS,RPP25,POP1,NUP107,C2orf49,RTCB,RPP21,RAE1
REACTOME_UB_SPECIFIC_PROCESSING_PROTEASES	0.252311	0.584198	0.0424258	0.229415	1.08434	186	CCNA1,USP18,USP2,AXIN2,PSMF1,RCE1,SNX3,H2BC12,RUVBL1,PSMA2,H2AW,SMAD2,UBA52,PSMA4,PSMD7,TAB1,KEAP1,PSME1,USP21,PSMC1,PSMD14,SIAH2,PSMB1,MYC,H2AC12,PSMD12,MUL1,RPS27A,ADRM1,TOMM70,CCP110,USP19,PSMB2,PSME2,PSMB10,H2AC14,PSMC3,IDE,PSMA5,MDM2,TADA3,OTUB1,PSMD2,UFD1,PSMC5,H2BC11,DDX58,UBB,PSMD3,PSMD10,PSMC2,SMAD3,PSMA6,ADRB2,PSMD8,PSMA7,VDAC2
REACTOME_UCH_PROTEINASES	0.0600136	0.210048	0.0876972	0.306479	1.30854	97	INO80B,PSMF1,UCHL1,RUVBL1,PSMA2,H2AW,UBA52,PSMA4,PSMD7,PSME1,PSMC1,PSMD14,PSMB1,H2AC12,PSMD12,RPS27A,ADRM1,PSMB2,PSME2,PSMB10,H2AC14,PSMC3,PSMA5,PSMD2,UCHL3,PSMC5,NEDD8,UBB,PSMD3,PSMD10,PSMC2,PSMA6,PSMD8,PSMA7,PSMA1,PSMB4,INO80E,UBC,MCRS1,PSMB3,PSMB6,BARD1,YY1,TFPT,PSMC4,PSMB7
REACTOME_UNFOLDED_PROTEIN_RESPONSE_UPR	1	1	0.012941	-0.0930438	-0.378632	89	DCSTAMP,PDIA5,ERN1,TLN1,MBTPS2,PLA2G4B,ATF6,EXTL3,ADD1,HSPA5,HYOU1,KDELR3,DCP2,HSP90B1,XBP1,TATDN2,ARFGAP1,DNAJC3,DNAJB11,PPP2R5B,NFYA,SYVN1,PARN,SRPRB,EXOSC5,HERPUD1,MBTPS1,CREB3L4,SRPRA,ATP6V0D1,TPP1,EDEM1,NFYC,DDIT3,EXOSC8,CREBRF,EXTL2,EXOSC2,TSPYL2,EXOSC9,ZBTB17,ACADVL,FKBP14,ASNS,EXOSC6,CEBPB,WFS1,CALR,EXOSC1,SEC31A,SSR1,EIF2S3,DDX11,EXOSC4,SHC1,PDIA6,CTDSP2,SERP1,KHSRP,CUL7,CXCL8,CREB3L1,EI…
REACTOME_VASOPRESSIN_REGULATES_RENAL_WATER_HOMEOSTASIS_VIA_AQUAPORINS	0.514917	0.85394	0.0256837	0.283178	0.96131	31	MYO5B,AQP1,AQP3,PRKAR1B,GNG5,RAB11FIP2,GNAS,RAB11A,GNG12,ADCY3
REACTOME_VESICLE_MEDIATED_TRANSPORT	1	1	0.0198109	0.144877	0.778066	620	BTC,SH3D19,CTTN,WNT5A,EGFR,PACSIN3,SAA1,ALS2CL,KIF9,RAB41,AP1S1,SFN,BLOC1S4,KIF2C,RAB27B,TUBA1C,GJB3,SPTBN1,PRKAA2,RAB3IL1,YWHAH,DYNLL1,WASL,DENND6B,FNBP1L,TUBA8,ANKRD28,BLOC1S1,USP6NL,SSC5D,KIF21A,RAB13,SCOC,TUBA4B,KIF3A,TBC1D13,FTL,COPS8,YWHAQ,BICD1,ANK3,KIF1C,AP2S1,AP3S1,KIF2A,DNAJC6,CNIH1,OPTN,BIN1,GJB2,UBA52,CALM1,TUBB4B,TUBB2A,TRAPPC1,AMPH,DCTN5,CLTA,EPN1,COPS6,MVB12B,RAB11A,LDLRAP1,TMEM115…
REACTOME_VIRAL_MESSENGER_RNA_SYNTHESIS	0.845052	1	0.0180679	0.211137	0.777859	44	POLR2I,POLR2L,GTF2F1,POLR2J,POLR2K,NDC1,POLR2H,POLR2B,NUP54,POLR2E,POLR2G
REACTOME_VISUAL_PHOTOTRANSDUCTION	0.465876	0.817661	0.0243805	-0.249313	-0.990309	76	RBP4,PRKCQ,CNGA1,PLB1,GNAT1,APOA2,CNGB1,RLBP1,SAG,GPC3,RDH12,PPEF1,RDH16,PRKCA,LRP1,CLPS,AKR1C4,GUCA1B,RCVRN,GRK4

## Sheet: S2C-Mouse-SP vs. control
pathway	pval	padj	log2err	ES	NES	size	leadingEdge
REACTOME_ABC_FAMILY_PROTEINS_MEDIATED_TRANSPORT	0.995561	1	0.0127717	-0.159367	-0.639696	99	Abca3,Abca6,Abca8b,Abca5,Abca9,Abcd3,Sel1l,Abcg1,Abcd2,Abca2,Abcb1a,Pex19,Abcb9,Abcd1,Os9,Ubc,Rnf5,Rps27a,Erlec1,Abcb10,Psmc6,Abcb7,Abcb8,Psme4,Abcc9,Abcc3,Abca12,Erlin2
REACTOME_ABC_TRANSPORTER_DISORDERS	0.924756	1	0.0174236	0.19335	0.74481	76	Psmb8,Psmb10,Abcg8,Psme2,Psmb9,Abcb11,Psmb5,Psmd10,Psme1,Psmd14,Psmd8,Psma5,Psma7,Psmd12,Psma4
REACTOME_ACTIVATED_NOTCH1_TRANSMITS_SIGNAL_TO_THE_NUCLEUS	0.0802225	0.191876	0.0667337	-0.427881	-1.37288	32	Arrb1,Dll4,Notch1,Cntn1,Aph1b,Neurl1b,Adam10,Mib1,Dtx1,Numb,Itch,Ubc,Jag1,Rps27a,Mib2,Dlk1,Adam17,Jag2,Ubb,Uba52,Aph1a
REACTOME_ACTIVATION_OF_ANTERIOR_HOX_GENES_IN_HINDBRAIN_DEVELOPMENT_DURING_EARLY_EMBRYOGENESIS	0.0569699	0.150574	0.0794124	-0.367403	-1.36403	63	Hoxa2,Cnot6,Hoxa1,Ncor1,Jun,Yy1,Meis1,Pbx1,Pcgf2,Ctcf,H3f3a,Rarg,Crebbp,Kdm6a,Rxra,Polr2a,Kmt2d,Kmt2c,Hoxb2,Ep300,Ncoa6,Ncoa3,Polr2e,Polr2j,Hoxa3,Rbbp4,Rbbp7,Suz12,Ajuba,Paxip1
REACTOME_ACTIVATION_OF_ATR_IN_RESPONSE_TO_REPLICATION_STRESS	0.904029	1	0.0176936	0.21194	0.708537	37	Mcm10,Rfc4,Cdc7,Cdc6,Chek1,Atr,Rfc5,Mcm3,Orc1,Cdc25a,Cdc45,Atrip,Mcm5,Mcm4,Rad9a,Dbf4,Rad17,Mcm8,Orc6
REACTOME_ACTIVATION_OF_BH3_ONLY_PROTEINS	0.159771	0.305134	0.0461146	-0.396856	-1.25293	30	Tfdp2,Trp53bp2,Ywhaq,Ywhab,Dynll2,Ppp1r13b,Akt3,Ppp3r1,Bmf,Ywhae,Ywhaz,Akt2,E2f1,Akt1,Bbc3,Dynll1
REACTOME_ACTIVATION_OF_GENE_EXPRESSION_BY_SREBF_SREBP	0.00335538	0.018861	0.431708	-0.497558	-1.7042	43	Scd1,Scd2,Fasn,Sp1,Gpam,Ppara,Acaca,Crebbp,Rxra,Srebf1,Acacb,Tm7sf2,Ncoa2,Dhcr7,Hmgcs1,Ncoa6,Tbl1x,Ncoa1,Chd9,Pmvk,Idi1,Srebf2,Smarcd3,Nfyc
REACTOME_ACTIVATION_OF_KAINATE_RECEPTORS_UPON_GLUTAMATE_BINDING	0.281032	0.453756	0.0334493	-0.358054	-1.13043	30	Gng11,Ncald,Calm1,Gnb1,Plcb1,Gnb2,Gng7,Dlg1,Plcb3,Dlg3,Gng2,Gnb5,Grik2,Gng8,Gng10,Gng5,Plcb2
REACTOME_ACTIVATION_OF_MATRIX_METALLOPROTEINASES	0.00668003	0.0321947	0.265217	0.467379	1.66952	50	Timp1,Mmp8,Mmp9,Mmp25,Elane,Mmp13,Gm5771,Try5,Ctsg,Prss2,Prss1
REACTOME_ACTIVATION_OF_NMDA_RECEPTORS_AND_POSTSYNAPTIC_EVENTS	0.00785153	0.0362074	0.21826	-0.392748	-1.54395	88	Gria1,Mapt,Rasgrf2,Mapk3,Lin7c,Adcy8,Calm1,Rps6ka3,Ppm1f,Creb1,Prkag3,Prkar1a,Prkacb,Prkar2a,Rac1,Adcy1,Tubb4a,Tuba1a,Tubb1,Mapk1,Gria3,Prkaca,Prkag2,Prkaa1,Nbea,Rps6ka1,Prkaa2,Tubb4b,Camk2a,Rps6ka6,Prkar2b,Camk1,Tuba1b,Pdpk1,Dlg1,Dlg3,Gria4,Kras
REACTOME_ACTIVATION_OF_THE_MRNA_UPON_BINDING_OF_THE_CAP_BINDING_COMPLEX_AND_EIFS_AND_SUBSEQUENT_BINDING_TO_43S	0.00168616	0.0109174	0.45506	-0.472388	-1.7219	57	Eif4a2,Rps4x,Eif4b,Rps3a1,Eif4h,Rps21,Pabpc1,Rps8,Rps14,Rps17,Rps5,Eif3f,Rps3,Rps12,Rps18,Rps23,Fau,Rps25,Rps15,Rps6,Eif3h,Rps11,Eif3a,Rps24,Eif4g1,Eif3e,Rps27a,Eif3m,Rps19,Rps10,Rps20,Rps16
REACTOME_ACTIVATION_OF_THE_PRE_REPLICATIVE_COMPLEX	0.711287	0.878487	0.0212725	0.259812	0.838853	32	Cdt1,Mcm10,Cdc7,Pola2,Pole2,Cdc6,Mcm3,Pola1,Orc1,Cdc45,Mcm5,Mcm4,Pole4,Dbf4,Mcm8,Orc6
REACTOME_ADAPTIVE_IMMUNE_SYSTEM	0.00234028	0.0141521	0.431708	0.257801	1.30958	709	S100a8,Fcgr1,Cd300lf,S100a9,Cd274,Fcgr4,Pira2,Trem1,Cd80,Socs1,Cd14,Pilrb2,Pdcd1lg2,Siglece,Lilra6,Socs3,Tlr6,Tlr2,Tubb3,Asb4,Slamf7,H2-Q10,Pilra,Nfkbie,Psmb8,Herc6,Cd33,Ncf4,Cd160,Lair1,Fga,Ctla4,Tap1,Vav1,Fcgr2b,Treml2,Rnf19b,Pirb,Trim69,Malt1,Tlr1,Sell,Lcp2,Psmb10,Dtx3l,Cd300ld,Slamf6,Cd86,Cd300a,Klrk1,Tubb6,Icam4,Clec2e,Cd300c,Uba7,Pik3ap1,Asb17,Rnf182,Ly96,Spsb4,Btnl2,Ncf1,Was,Psme2,Tnfrsf14…
REACTOME_ADORA2B_MEDIATED_ANTI_INFLAMMATORY_CYTOKINES_PRODUCTION	0.00453926	0.0238497	0.326352	0.361946	1.52306	129	Il6,Gpr84,Hrh2,Cga,Gpr15,Htr7,Adm2,Taar9,Crh,Gpr176,Gpr150,Gpbar1,Adm,Htr4,Adora2a,Taar5,Nps,Iapp,Taar2,Calcr,Pomc,Insl3,Crhr2,Calcb,Gip,Ghrhr,Drd1,Ptgdr,Adora2b,Calca,Gcg,Avpr2
REACTOME_AGGREPHAGY	0.549777	0.741909	0.0216479	-0.283531	-0.944087	38	Vim,Dync1li2,Dynll2,Tubb4a,Hsp90aa1,Tuba1a,Tubb1,Pcnt,Dync1h1,Tubb4b,Tuba1b,Ubc,Rps27a,Arl13b,Hsf1
REACTOME_AMINE_LIGAND_BINDING_RECEPTORS	0.140263	0.274112	0.0562362	0.372426	1.26969	41	Hrh2,Htr7,Taar9,Drd2,Drd4,Htr4,Taar5,Taar2,Htr2b,Htr2a,Drd1
REACTOME_AMINO_ACIDS_REGULATE_MTORC1	0.405008	0.592717	0.0269183	-0.292897	-1.0335	50	Atp6v1b1,Atp6v0d2,Sesn1,Atp6v1c2,Atp6v0e2,Sh3bp4,Atp6v1a
REACTOME_AMINO_ACID_TRANSPORT_ACROSS_THE_PLASMA_MEMBRANE	0.192768	0.350041	0.0472585	0.374109	1.21645	33	Slc7a11,Slc6a12,Slc7a8,Slc6a19,Slc7a5,Slc6a20a
REACTOME_AMYLOID_FIBER_FORMATION	0.226199	0.390818	0.0379365	-0.321665	-1.15903	54	Gsn,Lyz2,Apoe,Itm2b,Cst3,Hspg2,App,Mfge8,Tspan15,Snca,Usp9x
REACTOME_ANCHORING_OF_THE_BASAL_BODY_TO_THE_PLASMA_MEMBRANE	0.0802206	0.191876	0.0664229	-0.321235	-1.28025	95	Pcm1,Cdk1,Pafah1b1,Tubb4a,Hsp90aa1,Tuba1a,Pcnt,Rab11a,Dync1h1,Prkaca,Tubb5,Ywhae,Haus1,Tubb4b,Actr1a,Dctn1,Cep78,Prkar2b,Plk1,Cep131,Csnk1e,Cep72,Tmem216,Akap9,Ppp2r1a,Clasp1,Dynll1,Tubg1,Ckap5,Fbf1,B9d1,Dync1i2,Ttbk2,Haus4,Cep164,Dctn2,Cep250,Cep57,Cep97,Ywhag,C2cd3,Cetn2,Rab3ip,Mapre1,Ccp110,Ssna1,Alms1,Csnk1d,Nde1,Mark4,Tctn1,Cc2d2a
REACTOME_ANTIGEN_ACTIVATES_B_CELL_RECEPTOR_BCR_LEADING_TO_GENERATION_OF_SECOND_MESSENGERS	0.482536	0.684305	0.0237615	-0.3122	-0.985658	30	Blk,Pik3r1,Cd79a,Calm1,Itpr1,Cd22,Stim1,Cd19,Cd79b,Trpc1,Nck1,Ahcyl1,Grb2,Itpr2
REACTOME_ANTIGEN_PROCESSING_CROSS_PRESENTATION	5.84011e-06	0.000103986	0.610527	0.486819	1.98162	105	S100a8,Fcgr1,S100a9,Cd14,Tlr6,Tlr2,H2-Q10,Psmb8,Ncf4,Fga,Tap1,Tlr1,Psmb10,Ly96,Ncf1,Psme2,Fgg,Cyba,Psmb9,H2-M3,Btk,Myd88,Tap2,H2-T23,Ncf2,Psmb5,Gm8909
REACTOME_ANTIGEN_PROCESSING_UBIQUITINATION_PROTEASOME_DEGRADATION	0.998937	1	0.0126915	-0.154453	-0.718094	306	Ube2c,Klhl13,Nedd4,Wwp1,Klhl5,Smurf2,Asb12,Lmo7,Zbtb16,Klhl9,Ube2h,Pja2,Anapc5,Cdc20,Fbxl20,Ube2b,Lnpep,Huwe1,Ube3a,Ube2e3,Ubr1,Fbxl3,Asb2,Sh3rf1,Mylip,Fbxw8,Fbxo30,Hecw2,Ube2d3,Rlim,Anapc1,Fbxo32,Btbd6,Ube3b,Ube2k,Rnf144b,Kbtbd13,Fbxo11,Ube2d2a,Fbxl12,Trip12,Btbd1,Herc2,Trim50,Cdc23,Fbxl8,Cul3,Fbxo21,Ube4a,Hectd1,Klhl25,Fbxl7,Fbxw26,Traf7,Gan,Fbxo9,Nedd4l,Ube2v2,Klhl42,Itch,Fbxo10,Ubc,Mex3c,Hect…
REACTOME_ANTIMICROBIAL_PEPTIDES	5.95011e-07	1.58917e-05	0.659444	0.589502	2.24927	73	S100a8,Lcn2,S100a9,Camp,Slc11a1,Defb13,Elane,Pglyrp1,Tlr2,Defa21,Gm5771,Tlr1,Defb15,Defb47,Reg3g,Try5,Ctsg,Prss2,Ltf,Ear6,Prss1,Defb21,Defb30,Ear10,Bpi,Rnase2a,Pla2g2a,Leap2,Prtn3,Defb36,Pglyrp2,Itln1,Rnase2b,Bpifb4,Pglyrp3
REACTOME_ANTIVIRAL_MECHANISM_BY_IFN_STIMULATED_GENES	1.43802e-05	0.000209494	0.593325	0.534321	2.05828	76	Oasl1,Isg15,Oas1g,Oas3,Oas1a,Mx2,Ifit1bl1,Oas2,Usp18,Uba7,Eif2ak2,Ube2l6,Stat1
REACTOME_ANTI_INFLAMMATORY_RESPONSE_FAVOURING_LEISHMANIA_PARASITE_INFECTION	0.000300928	0.00279558	0.498493	0.391419	1.70472	162	Il6,Gpr84,Fcgr1,Il10,Fcgr4,Hrh2,Cga,Gpr15,Htr7,Fcgr2b,Adm2,Fgr,Taar9,Crh,Dpep3,Gpr176,Gpr150,Gpbar1,Adm,Htr4,Adora2a,Taar5,Nps,Iapp,Taar2,Hck,Ggt1,Dpep2,Calcr,Pomc,Insl3,Crhr2,Calcb,Gip,Ghrhr,Drd1,Ptgdr,Adora2b,Calca,Gcg,Avpr2
REACTOME_APC_C_CDH1_MEDIATED_DEGRADATION_OF_CDC20_AND_OTHER_APC_C_CDH1_TARGETED_PROTEINS_IN_LATE_MITOSIS_EARLY_G1	0.999111	1	0.0127432	-0.141032	-0.537787	73	Ube2c,Aurkb,Aurka,Anapc5,Cdc20
REACTOME_APC_C_MEDIATED_DEGRADATION_OF_CELL_CYCLE_PROTEINS	0.916949	1	0.0140162	-0.195526	-0.766191	86	Ccnb1,Ube2c,Aurkb,Aurka,Anapc5,Cdc20,Cdk1,Fbxo5,Ccna2
REACTOME_APOPTOSIS	0.45625	0.654265	0.0246304	-0.230909	-0.998446	169	Gsn,Mapt,Tjp1,Add1,Sptan1,Ctnnb1,Vim,Tfdp2,Trp53bp2,H1f0,Ywhaq,Dapk1,Mapk3,Ocln,Maged1,Cdh1,Apc,Dsp,Ywhab,Xiap,Tnfsf10,Ptk2,Dynll2,Lmna,Ppp1r13b,Akt3,Hmgb1,Ppp3r1
REACTOME_APOPTOTIC_CLEAVAGE_OF_CELLULAR_PROTEINS	0.00301075	0.0177054	0.431708	-0.522683	-1.7404	38	Gsn,Mapt,Tjp1,Add1,Sptan1,Ctnnb1,Vim,Ocln,Cdh1,Apc,Dsp,Ptk2,Lmna,Tjp2,Stk24,Bcap31,Rock1,Clspn,Plec,Fnta
REACTOME_APOPTOTIC_EXECUTION_PHASE	0.00200038	0.0126955	0.431708	-0.497182	-1.73588	47	Gsn,Mapt,Tjp1,Add1,Sptan1,Ctnnb1,Vim,H1f0,Ocln,Cdh1,Apc,Dsp,Ptk2,Lmna,Hmgb1,Tjp2,Dnm1l,Stk24,Bcap31,Rock1,Clspn,Plec
REACTOME_AQUAPORIN_MEDIATED_TRANSPORT	0.0627835	0.162932	0.0762633	-0.387966	-1.36895	50	Aqp1,Adcy5,Gng11,Adcy8,Myo5b,Aqp5,Prkar1a,Aqp11,Prkacb,Prkar2a,Gnb1,Adcy1,Adcy9,Gnas,Rab11a,Prkaca,Adcy3,Adcy6,Prkar2b,Gnb2,Adcy7,Gng7
REACTOME_ARACHIDONIC_ACID_METABOLISM	0.263638	0.434427	0.0347046	-0.312001	-1.12775	55	Cyp1a1,Hpgd,Pon1,Cyp4b1,Dpep1,Pon3,Cyp4a31,Cbr1,Cyp2j9,Cyp2u1,Pon2,Cyp4f39,Ptgis,Ptgs1,Ptgr2,Faah,Cyp4f15,Gpx4
REACTOME_ASPARAGINE_N_LINKED_GLYCOSYLATION	0.105645	0.232709	0.0572815	-0.25252	-1.17092	295	Gria1,Sptbn1,Chst8,St6galnac2,Neu2,Sptan1,St8sia2,Ank3,Mlec,Dync1li2,St8sia4,St6galnac3,Tmed7,Amfr,Lman2,Ganab,Ppp6r3,Dynll2,Man1a,Copz2,St6galnac6,Cd55,Tubb4a,Man1a2,B4galt4,Sel1l,Tuba1a,Tubb1,Dync1h1,Mia2,Tusc3,Canx,Man2a2,Lhb,Tmed10,Rpn2,Arf3,Man1b1,Arf1,Edem3,Pdia3,St3gal6,Kdelr1,Slc17a5,Sec16b,Manea,Golgb1,Tubb4b,Stx17,Capzb,Man2a1,Actr1a,Dctn1,Ctsa,Copa,Capza3,Mgat3,Fut8,Nudt14,Gfpt1,St3gal…
REACTOME_ASSEMBLY_AND_CELL_SURFACE_PRESENTATION_OF_NMDA_RECEPTORS	0.916629	1	0.0175433	0.206184	0.696435	39	Tubb3,Tubb6,Lrrc7,Tuba1c,Lin7b,Lin7a,Tuba8
REACTOME_ASSEMBLY_OF_COLLAGEN_FIBRILS_AND_OTHER_MULTIMERIC_STRUCTURES	0.0760714	0.184007	0.0684358	-0.361149	-1.32782	60	Lama3,Col4a3,Col6a3,Col4a4,Col14a1,Col4a5,Pcolce,Pxdn,Col1a2,Col12a1,Col8a1,Itga6,Col1a1,Col6a2,Col4a6,Loxl2,Cd151,Col6a5,Loxl1,Lamb3,Col5a1,Dst,Mmp20,Plec,Col3a1,Col8a2
REACTOME_ASSOCIATION_OF_TRIC_CCT_WITH_TARGET_PROTEINS_DURING_BIOSYNTHESIS	0.979578	1	0.0165548	0.176355	0.592498	38	Sphk1,Fbxw10,Fbxl5,Ccne1,Ccne2,Nop56
REACTOME_ASYMMETRIC_LOCALIZATION_OF_PCP_PROTEINS	0.795442	0.947812	0.0160551	-0.220977	-0.820406	63	Fzd2,Prickle1,Fzd7,Smurf2,Fzd8,Fzd4,Vangl2,Fzd3
REACTOME_AUF1_HNRNP_D0_BINDS_AND_DESTABILIZES_MRNA	0.159946	0.305134	0.0523648	0.33921	1.22313	54	Psmb8,Hspa1a,Psmb10,Psme2,Psmb9,Psmb5,Psmd10,Psme1,Psmd14,Psmd8,Psma5,Psma7,Psmd12,Psma4,Psmc4
REACTOME_AURKA_ACTIVATION_BY_TPX2	0.0244637	0.0829696	0.122184	-0.384418	-1.45794	71	Aurka,Pcm1,Hmmr,Cdk1,Pafah1b1,Tubb4a,Hsp90aa1,Tuba1a,Pcnt,Dync1h1,Prkaca,Tubb5,Ywhae,Haus1,Tubb4b,Actr1a,Dctn1,Cep78,Prkar2b,Plk1,Cep131,Csnk1e,Cep72,Akap9,Ppp2r1a,Clasp1,Dynll1,Tubg1,Ckap5,Dync1i2,Haus4,Cep164,Dctn2,Cep250,Cep57,Ywhag,Cetn2,Mapre1,Ccp110,Ssna1,Alms1,Csnk1d,Nde1
REACTOME_AUTOPHAGY	0.031127	0.0971445	0.108573	-0.320011	-1.3521	142	Epas1,Wdr45,Vim,Gabarapl1,Map1lc3b,Pink1,Tsc2,Map1lc3a,Dync1li2,Eef1a1,Mvb12b,Hsp90ab1,Prkag3,Rb1cc1,Nbr1,Dynll2,Tubb4a,Hsp90aa1,Tuba1a,Tubb1,Pcnt,Csnk2a1,Dync1h1,Hspa8,Mtmr3,Prkag2,Ulk1,Prkaa1,Vdac1,Rnase1,Prkaa2,Tubb4b,Lamp2,Tuba1b,Atg14,Chmp3,Ubc,Fundc1,Rps27a,Arl13b,Hsf1,Gabarapl2,Mfn2,Pik3r4,Wipi1,Rragb,Chmp2b,Dynll1,Vps28,Chmp4c,Plin3,Src,Dync1i2,Wipi2,Sqstm1,Atg13,Vps37a,Park7
REACTOME_BASE_EXCISION_REPAIR	0.899617	1	0.0177157	0.209888	0.723333	43	Fen1,Rfc4,Tinf2,Pole2,Rfc5,Parp2,Pnkp,Pold3,Ung,Pole4,Polb,Pole,Pot1a,Acd,Lig1,Pold1,Terf1,Neil1,Lig3,Pcna,Rfc3,Ogg1,Mpg,Rpa2,Rfc2,Pold2,Apex1,Xrcc1,Smug1,Pold4,Pole3,Rfc1,Neil2,Parg,Mutyh,Rpa3,Mbd4,Terf2,Parp1,Terf2ip,Nthl1,Neil3,Rpa1
REACTOME_BETA_CATENIN_INDEPENDENT_WNT_SIGNALING	0.115049	0.244946	0.0549209	-0.285362	-1.20937	145	Fzd2,Prickle1,Axin2,Fzd7,Ctnnb1,Smurf2,Gng11,Tnrc6b,Ago1,Fzd8,Ppp3ca,Prkca,Fzd6,Daam1,Ryk,Calm1,Rhoa,Fzd4,Prkg1,Vangl2,Itpr1,Rac1,Gnb1,Fzd3,Cltc,Ppp3r1,Tnrc6c,Nlk,Prkg2,Plcb1,Tcf7l1,Gnao1,Ago4,Camk2a,Fzd1,Rac3,Gnb2,Scrib,Ubc,Gng7,Ago2,Wnt4,Plcb3,Kras,Rps27a,Gng2,Tnrc6a,Ap2b1,Ap2a2,Itpr2,Psmc6,Gnb5,Nfatc1
REACTOME_BILE_ACID_AND_BILE_SALT_METABOLISM	0.123618	0.252563	0.0599455	0.373088	1.28577	43	Ch25h,Slc51a,Cyp7b1,Slc10a1,Slco1a5,Baat,Cyp7a1,Nr1h4,Fabp6,Abcb11
REACTOME_BINDING_AND_UPTAKE_OF_LIGANDS_BY_SCAVENGER_RECEPTORS	0.291231	0.463224	0.0376303	0.329926	1.11441	39	Apol9a,Msr1,Hpx,Saa1,Saa2,Fth1
REACTOME_BIOLOGICAL_OXIDATIONS	0.00099065	0.00729893	0.45506	-0.347306	-1.53104	196	Cyp1a1,Cyp2f2,Adh1,Fmo1,Fmo2,Ces1d,Cyp4b1,Gstm1,Aldh2,Gsta3,Cyp2b10,Mat2a,Cyp2e1,Ahr,Adh7,Cyp27a1,Dpep1,Gstm2,Nat1,Gstm7,Aldh3a1,Podxl2,Cyp2d22,Aoc3,Akr7a5,Ephx1,Abhd14b,Cyb5r3,Cyp4a31,Acss1,Cyp2a5,Cyp2s1,Maoa,Cyp39a1,Aldh1a7,Cyb5b,Sult1a1,Hsp90ab1,Gsta1,Fmo3,Maob,Cmbl,Cyp2j9,Cyp2u1,Mat2b,As3mt,Cyp4f39,Gstp2,Ptgis,Rxra,Gstk1,Por,Ptgs1,Oplah,Akr1a1,Ncoa2,Gsto1,Nqo2,Acss2,Mgst1,Comt,Cyp26b1
REACTOME_BIOSYNTHESIS_OF_THE_N_GLYCAN_PRECURSOR_DOLICHOL_LIPID_LINKED_OLIGOSACCHARIDE_LLO_AND_TRANSFER_TO_A_NASCENT_PROTEIN	0.90202	1	0.0142995	-0.199732	-0.765461	75	St6galnac2,Neu2,St8sia2,St8sia4,St6galnac3,St6galnac6,St3gal6,Slc17a5,Ctsa,Nudt14,Gfpt1,St3gal2,Glb1,St6gal1,Alg10b,Gne,Pmm1,St3gal3,Fpgt
REACTOME_B_WICH_COMPLEX_POSITIVELY_REGULATES_RRNA_EXPRESSION	0.531076	0.732007	0.0222255	-0.302802	-0.955986	30	Myo1c,Gsk3b,H3f3a,Baz1b,Kat2b,Sf3b1,Ep300,Dek,Polr2e
REACTOME_CA2_PATHWAY	0.00820696	0.0367878	0.213388	-0.421527	-1.56091	62	Fzd2,Axin2,Ctnnb1,Gng11,Tnrc6b,Ago1,Ppp3ca,Prkca,Fzd6,Calm1,Fzd4,Prkg1,Itpr1,Gnb1,Fzd3,Ppp3r1,Tnrc6c,Nlk,Prkg2,Plcb1,Tcf7l1,Gnao1,Ago4,Camk2a,Gnb2,Gng7,Ago2,Plcb3,Kras,Gng2,Tnrc6a,Itpr2,Gnb5,Nfatc1
REACTOME_CARBOXYTERMINAL_POST_TRANSLATIONAL_MODIFICATIONS_OF_TUBULIN	0.661972	0.840828	0.0225003	0.25803	0.87156	39	Tubb3,Tubb6,Ttll11,Ttll2,Tuba1c,Agbl4,Vash2,Tuba8,Ttll12
REACTOME_CARDIAC_CONDUCTION	0.000357834	0.00318571	0.498493	-0.409946	-1.69876	124	Kcne2,Scn7a,Kcnk3,Scn3a,Atp1a2,Atp2a3,Fxyd1,Sln,Atp1b2,Fgf11,Npr2,Fxyd2,Wwtr1,Tbx5,Dmpk,Atp2b2,Npr1,Atp1b1,Tnni3,Scn3b,Calm1,Atp2b1,Kcnj12,Hipk1,Itpr1,Atp2b4,Fgf14,Kcnk4,Casq2,Atp1a1,Stim1,Atp2a2,Kcnk12,Prkaca,Kcnq1,Hipk2,Kat2b,Fxyd6,Trpc1,Rangrf,Camk2a,Pln,Kcnh2,Scn1b,Kcnk2,Ahcyl1,Sri,Cacnb2
REACTOME_CARGO_CONCENTRATION_IN_THE_ER	0.877039	1	0.0147409	-0.224266	-0.729137	34	Gria1,Lman2,Mia2,Tmed10,Gosr2,Cnih1,Tmed2,Sec23a,Mia3,Lman2l,Tgfa,Serpina1e,Sec24a,Lman1
REACTOME_CARGO_RECOGNITION_FOR_CLATHRIN_MEDIATED_ENDOCYTOSIS	0.329659	0.506741	0.0302459	-0.26358	-1.06095	101	Reps2,Arrb1,Ston1,Tgoln1,Trf,Fcho2,Sh3gl2,Agtr1a,Lrp2,Scarb2,Eps15,Ubqln1,Fzd4,Cltc,Chrm2,Epn2,Vamp2,Ubqln2,Cops2,Slc2a8,Slc18a3,M6pr,Igf2r,Ubc,Ldlrap1,Itsn2,Stam,Btc,Rps27a,Cd4,Grb2,Tfrc,Ap2b1,Ap2a2,Agfg1,Reps1,Tor1b,Sgip1,Aak1,Picalm,Epn1,Cops3,Tgfa,Ubb,Clta,Gps1,Uba52
REACTOME_CARGO_TRAFFICKING_TO_THE_PERICILIARY_MEMBRANE	0.109055	0.2377	0.0570783	-0.36541	-1.28936	50	Pkd1,Cys1,Pkd2,Unc119b,Smo,Rab11fip3,Rab11a,Bbs9,Cct4,Exoc8,Exoc4,Arf4,Arl13b,Exoc3,Cct2,Mkks,Asap1,Tcp1,Cct5,Exoc6,Gbf1,Ttc8,Bbs2,Cngb1,Bbs1,Rab3ip,Lztfl1,Bbs5,Exoc7,Inpp5e,Cct8,Arl3
REACTOME_CA_DEPENDENT_EVENTS	0.0086145	0.0383465	0.208827	-0.500454	-1.6356	35	Adcy5,Prkca,Adcy8,Calm1,Creb1,Prkar1a,Prkacb,Prkar2a,Adcy1,Adcy9,Mapk1,Prkaca,Adcy3,Nbea,Adcy6,Camk2a,Prkar2b,Adcy7
REACTOME_CD28_CO_STIMULATION	0.67096	0.846625	0.0222042	0.266315	0.865952	33	Cd80,Vav1,Cd86,Map3k8,Trib3
REACTOME_CDC42_GTPASE_CYCLE	2.61081e-05	0.000334705	0.57561	-0.425803	-1.81347	150	Cav1,Prex2,Arhgap29,Jup,Arhgef12,Rasgrf2,Cdc42ep1,Stard8,Stard13,Dlc1,Arhgap5,Dock9,Cdc42bpa,Mcf2l,Sh3pxd2a,Fnbp1l,Pik3r1,Arhgap31,Dock6,Arhgef15,Arap2,Arhgap21,Steap3,Arap3,Arhgef26,Daam1,Ralbp1,Arhgap35,Tmpo,Arhgap44,Wipf3,Cdc42ep3,Git2,Iqgap3,Farp1,Arhgef10,Iqgap1,Arhgef6,Arhgef9,Pik3r2,Arhgap42,Wasl,Syde1,Arhgef11,Arhgap20,Arhgap22,Cdc42,Ect2,Cdc42bpb,Racgap1,Baiap2,Vangl1,Arhgap32,Cdc42se2,A…
REACTOME_CDT1_ASSOCIATION_WITH_THE_CDC6_ORC_ORIGIN_COMPLEX	0.1201	0.250763	0.0611971	0.34656	1.26558	58	Psmb8,Psmb10,Psme2,Psmb9,Cdt1,Psmb5,Psmd10,Psme1,Psmd14,Psmd8,Cdc6,Psma5,Psma7,Psmd12,Psma4,Psmc4,Orc1,Psmb7,Psma2,Psmb3,Psmb1
REACTOME_CELLULAR_RESPONSES_TO_STIMULI	0.0232161	0.0791571	0.123095	-0.241964	-1.2095	678	Epas1,Sod3,Ube2c,Pgr,Cat,Vegfa,Map2k6,Atp6v1b1,Atp6v0d2,Cbx6,Ets1,Cdkn2c,Crebrf,Add1,Rpl23a,Cdkn1b,Cryab,Nox4,Nr3c1,Rps4x,Tfdp2,Rpl37a,Rpl10,H1f0,Rpl21,Tnrc6b,Ago1,Rpl5,Mapk3,Sp1,Anapc5,Txnip,Dync1li2,Csrp1,Eef1a1,Ctdsp2,Cox7a2l,Rora,Igfbp7,Tpp1,Fkbp4,Herpud1,Rpl18a,Sesn1,Rpl3,Dnajc3,Clock,Mbtps1,Rpl17,Egln1,Ar,Nfe2l2,Rpl4,Prdx6,Atp6v1c2,Gsk3b,Cbx8,Ncor1,Creb3l2,Jun,Hspa12b,Sult1a1,Hsp90ab1,Exosc…
REACTOME_CELLULAR_RESPONSE_TO_CHEMICAL_STRESS	0.927041	1	0.0174308	0.184877	0.795044	150	Nlrp3,Hmox1,Psmb8,Ncf4,Psmb10,Prdx5,Ncf1,Psme2,Sod2,Cyba,Psmb9,Cox18,Gpx6,Ncf2,Psmb5,Blvrb,Gpx2,Psmd10,Gsr,Cycs,Txn1,Psme1,Txnrd1,Psmd14,Psmd8,Abcc1
REACTOME_CELLULAR_RESPONSE_TO_HEAT_STRESS	0.608154	0.802112	0.0200315	-0.231816	-0.928078	98	Cryab,Mapk3,Eef1a1,Fkbp4,Gsk3b,Hspa12b,Hsp90ab1,Hsp90aa1,Hspa12a,Rln1,Serpinh1,Hspa8,Mapk1,Crebbp,Col4a6,Hspa4l,Hspa4,Ywhae,Tnfrsf21,Bag4,Rpa1,Camk2a,Ep300,Nup210,Hspa2,Tpr,Bag5,Hsf1,Hspb8,Dnajc7,Bag1,Camk2d,St13,Rpa3,Ranbp2,Ptges3,Sirt1,Hsbp1,Ubb,Nup153
REACTOME_CELLULAR_RESPONSE_TO_HYPOXIA	0.952709	1	0.0171309	0.186842	0.710577	72	Psmb8,Psmb10,Psme2,Egln3,Psmb9,Hif1a,Hif3a,Psmb5,Psmd10,Psme1,Psmd14,Psmd8,Psma5,Psma7,Psmd12,Psma4
REACTOME_CELLULAR_RESPONSE_TO_STARVATION	0.00338379	0.018861	0.335069	-0.366704	-1.5541	145	Atp6v1b1,Atp6v0d2,Rpl23a,Rps4x,Rpl37a,Rpl10,Rpl21,Rpl5,Rpl18a,Sesn1,Rpl3,Rpl17,Rpl4,Atp6v1c2,Rps3a1,Rps21,Atp6v0e2,Rps8,Sh3bp4,Rpl7,Rpl14,Rps14,Atp6v1a,Rps17,Rpl9,Rps5,Rps3,Rpl13,Rps12,Rpl7a,Rps18,Rps23,Fau,Rps25,Rps15,Rpl13a,Rpl32,Rps6,Szt2,Rpl22,Rps11,Rpl11,Rps24,Rps27a,Atp6v1e1,Atf2,Rplp1,Rpl29,Rpl28,Rragb,Rps19,Rpl24,Rps10,Rpl6,Rps20,Cebpg,Rps16,Rpl27a,Atp6v0d1,Atp6v1g1,Rpl10a,Rpl37,Rpl39,Rpl…
REACTOME_CELLULAR_SENESCENCE	0.19442	0.351768	0.0413224	-0.273603	-1.14055	130	Ube2c,Map2k6,Cbx6,Ets1,Cdkn2c,Cdkn1b,Tfdp2,H1f0,Tnrc6b,Ago1,Mapk3,Sp1,Anapc5,Igfbp7,Cbx8,Jun,Rps6ka3,Ccna2,Cbx2,Phc3,Bmi1,Mapk14,H3f3a,Mapk1,Anapc1,Map3k5,Tnrc6c,Mdm4,Rb1,Cdkn2b,Mink1,Rps6ka1,Ago4,Mapk9,Scmh1,Cdc23,Tnik,Ets2,Ubc,Ubn1,Rad50,Rps27a,E2f1,Anapc11,Rbbp4,Rbbp7,Suz12,Tnrc6a,E2f2,Anapc2,Terf2ip,Anapc4,Ehmt1
REACTOME_CELL_CELL_COMMUNICATION	0.000433539	0.00365656	0.498493	-0.416805	-1.72081	121	Ang,Cadm1,Lama3,Sptbn1,Cldn18,Sftpa1,Cdh11,Jup,Cdh5,Parva,Sptan1,Ctnnb1,Ctnnd1,Ctnna1,Cldn5,Lims2,Fermt2,Cdh13,Itgb1,Pik3r1,Cdh4,Cdh1,Prkci,Itga6,Pik3ca,Lims1,Cldn8,Ilk,Cd2ap,Ptk2,Pard6b,Cdh6,Flna,Iqgap1,Arhgef6,Pik3r2,Wasl,Actn4,Cldn3,Pard6g,Cd151,Parvb,Cdh18,Pard3
REACTOME_CELL_CELL_JUNCTION_ORGANIZATION	0.00149052	0.0101641	0.45506	-0.475272	-1.73241	57	Ang,Cadm1,Cldn18,Cdh11,Jup,Cdh5,Ctnnb1,Ctnnd1,Ctnna1,Cldn5,Cdh13,Cdh4,Cdh1,Prkci,Cldn8,Pard6b,Cdh6,Cldn3,Pard6g,Cdh18,Pard3
REACTOME_CELL_CYCLE	0.417399	0.606695	0.0255158	-0.203974	-1.00963	607	Ccnb1,Ube2c,Cdkn2c,Tex15,Cdkn1b,Aurkb,Syne2,Tfdp2,Ppp1cb,Lpin1,Ywhaq,Mapk3,Aurka,Anapc5,Pcm1,Taok1,Hmmr,Dync1li2,Prkca,Cdc20,Top2a,Cdk1,Rad21,Lpin2,Clip1,Esco2,Rbl2,Kif2b,Gsk3b,Stag2,Hsp90ab1,Atrx,Fbxo5,Ywhab,Sun1,Nek7,Bub1,Ccna2,Ppp6r3,Pafah1b1,Dynll2,Abl1,Tmpo,Tubb4a,Hsp90aa1,Lmna,Cdc25c,Foxm1,Sycp3,Akt3,Nek9,Chtf8,Tuba1a,Tubb1,Kif20a,Pcnt,Csnk2a1,Ccnb2,Rab2a,Kif23,Dync1h1,Lin52,Rec8,H3f3a,Ensa…
REACTOME_CELL_CYCLE_CHECKPOINTS	0.972892	1	0.0130751	-0.172144	-0.784011	249	Ccnb1,Ube2c,Cdkn1b,Aurkb,Ywhaq,Anapc5,Taok1,Dync1li2,Cdc20,Cdk1,Clip1,Kif2b,Ywhab,Bub1,Ccna2,Pafah1b1,Dynll2,Cdc25c,Ccnb2,Dync1h1,Anapc1,Mdm4,Cenpf,Orc3,Ppp2r5c,Ywhae,Kif18a,Ppp2r5e,Herc2,Cdca8,Clasp2,Cdc23,Ppp2r5a,Rpa1,Ppp2cb,Cenpa,Ywhaz,Plk1,Ube2v2,Clspn,Cenpi,Ubc,Ahctf1,Rad50,Rps27a,Anapc11,Ppp1cc,Cenpk,Anapc2,Anapc4,Nuf2,Psmc6,Ppp2ca,Ppp2r1a,Clasp1,Dynll1,Kif2c,Zw10,Psme4,Ckap5,Nudc,Ska2,Bub1…
REACTOME_CELL_CYCLE_MITOTIC	0.0736387	0.179888	0.0684358	-0.239618	-1.16311	481	Ccnb1,Ube2c,Cdkn2c,Cdkn1b,Aurkb,Tfdp2,Ppp1cb,Lpin1,Mapk3,Aurka,Anapc5,Pcm1,Taok1,Hmmr,Dync1li2,Prkca,Cdc20,Top2a,Cdk1,Rad21,Lpin2,Clip1,Esco2,Rbl2,Kif2b,Gsk3b,Stag2,Hsp90ab1,Fbxo5,Nek7,Bub1,Ccna2,Pafah1b1,Dynll2,Abl1,Tmpo,Tubb4a,Hsp90aa1,Lmna,Cdc25c,Foxm1,Akt3,Nek9,Tuba1a,Tubb1,Kif20a,Pcnt,Csnk2a1,Ccnb2,Rab2a,Kif23,Dync1h1,Lin52,H3f3a,Ensa,Mapk1,Anapc1,Tnpo1,Prkaca,Mzt2,Smc4,Tubg2,Cenpf,Numa1,Orc…
REACTOME_CELL_DEATH_SIGNALLING_VIA_NRAGE_NRIF_AND_NADE	0.00733059	0.0348067	0.226232	-0.40842	-1.56524	75	Arhgef12,Rasgrf2,Mcf2l,Arhgef15,Arhgef3,Arhgef38,Akap13,Maged1,Arhgef26,Plekhg5,Arhgef17,Net1,Rac1,Arhgef2,Arhgef18,Arhgef10,Aph1b,Arhgef6,Arhgef9,Arhgef11,Arhgef40,Ect2,Arhgef39,Arhgef1,Ywhae
REACTOME_CELL_JUNCTION_ORGANIZATION	3.29245e-05	0.0003982	0.557332	-0.494287	-1.92552	84	Ang,Cadm1,Lama3,Cldn18,Cdh11,Jup,Cdh5,Parva,Ctnnb1,Ctnnd1,Ctnna1,Cldn5,Lims2,Fermt2,Cdh13,Itgb1,Cdh4,Cdh1,Prkci,Itga6,Lims1,Cldn8,Ilk,Pard6b,Cdh6,Flna,Arhgef6,Cldn3,Pard6g,Cd151,Parvb,Cdh18,Pard3
REACTOME_CELL_SURFACE_INTERACTIONS_AT_THE_VASCULAR_WALL	0.071885	0.179756	0.0702667	-0.312617	-1.27845	114	Cav1,Thbd,Tspan7,Slc7a10,Gas6,Tek,Angpt1,Gypa,Sdc2,Pecam1,Atp1b2,Cd74,Vpreb3,Esam,Itgb1,Pik3r1,Jchain,Atp1b1,Plcg1,Col1a2,Grb14,Pros1,Itga6,Fn1,Pik3ca,Cxadr,Bsg,Col1a1,Yes1,Cd2,Grb7
REACTOME_CHEMOKINE_RECEPTORS_BIND_CHEMOKINES	1.0241e-12	6.56451e-11	0.91012	0.773289	2.76225	50	Cxcl10,Cxcl2,Ccl3,Ccl7,Ccl2,Cxcl9,Cxcl1,Ccl4,Cxcl3,Ccl20,Cxcl5,Cxcl11,Cxcr2,Ccr1,Cxcl13,Ccr5,Ccrl2,Ccl5
REACTOME_CHONDROITIN_SULFATE_DERMATAN_SULFATE_METABOLISM	0.0344765	0.102788	0.103804	-0.407818	-1.439	50	Ids,Bgn,Sdc2,Chst3,Gpc6,Hspg2,Gpc3,Csgalnact2,Cspg4,Hyal1,Bcan,Agrn,Sdc1,Chst7,Chsy1,Arsb,Chst15,Chst14,Xylt2,Dsel,Hexa
REACTOME_CHROMATIN_MODIFYING_ENZYMES	0.0195201	0.0716534	0.137749	-0.307546	-1.35437	195	Smarca2,Ogt,Setd7,Ash1l,Mbip,Clock,Arid1a,Ncor1,Atf7ip,Kmt2e,Kat6a,Kmt2a,Arid1b,Nsd1,Chd3,Arid2,Msl2,Setd2,Smarcc2,Pbrm1,Crebbp,Kdm6a,Kat6b,Sap30l,Phf2,Kmt2d,Kmt2c,Smarcd2,Kdm3b,Ncoa2,Kat2b,Zzz3,Setd3,Smyd3,Brwd1,Ep300,Arid4b,Mecom,Trrap,Epc1,Kdm4a,Tbl1x,Msl1,Ncoa1,Chd4,Usp22,Gatad2b,Brd1,Hcfc1,Kdm5c,Morf4l1,Setd1b,Hdac8,Rbbp4,Jade1,Rbbp7,Suz12,Mta1,Brd8,Atf2,Kdm5a,Arid4a,Kansl1,Kdm2a,Dr1,Msl3,Nc…
REACTOME_CHROMOSOME_MAINTENANCE	1	1	0.0163839	0.134105	0.53174	90	Daxx,Cenpw,Polr2h,Nhp2,Fen1,Rfc4,Cenph,Cenpm,Tinf2,Cenpp,Cenpl,Pola2,Gar1,Blm,Shq1,Cenpn,Cenpt,Rfc5,Ruvbl1,Pola1,Tert
REACTOME_CILIUM_ASSEMBLY	0.0653723	0.167615	0.0739656	-0.28405	-1.24751	189	Pkd1,Cys1,Pcm1,Pkd2,Cdk1,Pafah1b1,Dynll2,Tubb4a,Unc119b,Smo,Hsp90aa1,Rab11fip3,Tuba1a,Tubb1,Pcnt,Rab11a,Dync1h1,Dynlrb2,Bbs9,Tnpo1,Prkaca,Kif3c,Tubb5,Ywhae,Trip11,Dync2li1,Haus1,Tubb4b,Actr1a,Dctn1,Cct4,Cep78,Kifap3,Prkar2b,Tuba1b,Plk1,Cep131,Csnk1e,Ift140,Ift46,Exoc8,Cep72,Tmem216,Exoc4,Arf4,Arl13b,Exoc3,Akap9,Ift80,Ppp2r1a,Clasp1,Dynll1,Tubg1,Cct2,Kif3a,Ckap5,Mkks,Fbf1,B9d1,Dync1i2,Ttbk2,Haus4,…
REACTOME_CIRCADIAN_CLOCK	0.0604601	0.158183	0.0770757	-0.359767	-1.35257	68	Nr3c1,Ppp1cb,Klf15,Rbm4,Rora,Clock,Ncor1,Creb1,Nr1d1,Npas2,Fbxl3,Arntl,Ppara,Usp46,Crebbp,Sik1,Rxra,Srebf1,Cry2,Mef2c,Ncoa2,Crtc3,Ep300,Ncoa6,Tbl1x,Ncoa1,Elovl3,Csnk1e,Ubc,Bhlhe41,Rps27a,Ppp1ca,Ppp1cc,Chd9,Atf2,Nrip1,Smarcd3,Cul1
REACTOME_CLASS_A_1_RHODOPSIN_LIKE_RECEPTORS	1.01926e-15	8.16684e-14	1.01754	0.494699	2.32905	308	Cxcl10,Cxcl2,Ccl3,Ccl7,Ccl2,Cxcl9,Cxcl1,Ccl4,Cxcl3,Ccl20,Cxcl5,Cxcl11,Hcar2,Ptafr,Ackr1,Cxcr2,Fpr2,Prok2,Ccr1,Hrh2,Gpr31b,Pyy,Cxcl13,Cga,Ccr5,Htr7,Gpr35,Saa1,Grpr,P2ry13,Saa2,C5ar1,Fpr1,Ltb4r1,Ccrl2,Taar9,Hcrt,C3ar1,Ntsr2,Gpbar1,Ffar2,Ccl5,Drd2,Drd4,Ffar1,Kng2,Npy,Gpr132,Htr4,Gpr65,Adora3,Adora2a,P2ry2,Taar5,Oprm1,Prokr1,Nps,Ccl9,Taar2,Fpr3,Htr2b,Pomc,Xcl1,Tac1,Rrh,Hcrtr1,Insl3,Ccr9,P2ry12,Ghsr,N…
REACTOME_CLASS_B_2_SECRETIN_FAMILY_RECEPTORS	0.0339194	0.101655	0.103526	-0.349339	-1.38706	93	Glp1r,Calcrl,Wnt3a,Adgre5,Vipr2,Wnt10b,Shh,Ramp2,Fzd2,Fzd7,Gng11,Ramp1,Fzd8,Ptch1,Fzd6,Wnt2,Fzd4,Gnb1,Cd55,Fzd3,Smo,Gnas
REACTOME_CLASS_C_3_METABOTROPIC_GLUTAMATE_PHEROMONE_RECEPTORS	0.37384	0.556952	0.0324371	0.329205	1.04696	30	Tas2r125,Tas2r119,Tas2r108,Tas2r137,Gabbr2,Grm2,Tas2r138,Grm3,Tas2r126,Tas2r135
REACTOME_CLASS_I_MHC_MEDIATED_ANTIGEN_PROCESSING_PRESENTATION	0.170934	0.321316	0.051016	0.231218	1.11221	374	S100a8,Fcgr1,S100a9,Socs1,Cd14,Socs3,Tlr6,Tlr2,Asb4,H2-Q10,Psmb8,Herc6,Ncf4,Fga,Tap1,Rnf19b,Trim69,Tlr1,Psmb10,Dtx3l,Uba7,Asb17,Rnf182,Ly96,Spsb4,Ncf1,Psme2,Ube2l6,Fbxw10,Fbxl5,Fgg,Trim21,Cyba,Psmb9,Trim9,H2-M3,Fbxl15,Fbxo15,Btk,Myd88,Tap2,H2-T23,Spsb1,Ube2cbp,Ncf2,Psmb5,Gm8909,Fbxo41,Ube2j2,Ube2f,Psmd10
REACTOME_CLATHRIN_MEDIATED_ENDOCYTOSIS	0.102271	0.227623	0.0585987	-0.289786	-1.22313	141	Reps2,Arrb1,Ston1,Tgoln1,Trf,Fcho2,Sh3gl2,Fnbp1l,Agtr1a,Lrp2,Scarb2,Hip1,Eps15,Ubqln1,Fzd4,Amph,Rab5b,Cltc,Wasl,Chrm2,Hspa8,Epn2,Gapvd1,Dnm1,Vamp2,Actr2,Ubqln2,Cops2,Slc2a8,Arf6,Slc18a3,M6pr,Pacsin2,Igf2r,Ubc,Ldlrap1,Itsn2,Dnm3,Stam,Btc,Rps27a,Cd4,Grb2,Arpc1a,Cttn,Tfrc,Ap2b1,Ap2a2,Actg1,Rab5a,Dnm2,Agfg1,Reps1,Fnbp1,Tor1b,Sgip1,Aak1,Picalm,Pip5k1c,Epn1,Cops3,Tgfa,Ubb,Clta,Gps1,Uba52
REACTOME_CLEC7A_DECTIN_1_SIGNALING	0.122007	0.251467	0.0607118	0.304651	1.2269	98	Il1b,Psmb8,Malt1,Psmb10,Pycard,Psme2,Relb,Nfkb2,Nfkbia,Psmb9,Psmb5,Syk,Psmd10,Plcg2,Psme1,Psmd14,Ube2m,Psmd8,Card9,Psma5,Psma7,Bcl10,Psmd12,Psma4
REACTOME_COLLAGEN_BIOSYNTHESIS_AND_MODIFYING_ENZYMES	0.00126878	0.00903655	0.45506	-0.456448	-1.7072	66	Pcolce2,Col4a3,Col6a3,Col4a4,Colgalt2,P3h2,Col14a1,Plod2,Col4a5,Pcolce,Col1a2,Col12a1,Col8a1,Col1a1,P3h3,Serpinh1,Col6a2,Col13a1,Col4a6,Col16a1,Colgalt1,Col6a5
REACTOME_COLLAGEN_CHAIN_TRIMERIZATION	0.0339379	0.101655	0.104085	-0.427404	-1.46391	43	Col4a3,Col6a3,Col4a4,Col14a1,Col4a5,Col1a2,Col12a1,Col8a1,Col1a1,Col6a2,Col13a1,Col4a6,Col16a1,Col6a5
REACTOME_COLLAGEN_DEGRADATION	0.62715	0.820414	0.0235165	0.239763	0.909644	71	Mmp8,Mmp9,Elane,Mmp13,Gm5771,Try5,Prss2,Col9a3,Prss1
REACTOME_COLLAGEN_FORMATION	0.0165953	0.0640818	0.149308	-0.372146	-1.46296	88	Pcolce2,Lama3,Col4a3,Col6a3,Col4a4,Colgalt2,P3h2,Col14a1,Plod2,Col4a5,Pcolce,Pxdn,Col1a2,Col12a1,Col8a1,Itga6,Col1a1,P3h3,Serpinh1,Col6a2,Col13a1,Col4a6,Loxl2,Col16a1,Cd151,Colgalt1,Col6a5,Loxl1,Lamb3
REACTOME_COMPLEMENT_CASCADE	0.508392	0.709977	0.0230405	-0.273415	-0.969825	51	Hc,C7,Cd81,Vtn,Cfh,C6,Cfd
REACTOME_COMPLEX_I_BIOGENESIS	0.790155	0.946708	0.0162844	-0.231035	-0.810348	48	Ndufb11,Ndufa10,Ndufv3,Ndufs1,Ndufc2,Ndufa7,Ndufa6,Ndufb10,Ndufv1,Ndufa2,Tmem126b,Ndufs7,Tmem186,Ndufa1,Ndufb6,Ndufb4,Ndufb5,Acad9,Ecsit,Ndufab1,Ndufaf1,Ndufb8
REACTOME_CONSTITUTIVE_SIGNALING_BY_ABERRANT_PI3K_IN_CANCER	0.217903	0.381628	0.0386758	-0.297488	-1.14726	78	Fgfr4,Fgf1,Irs1,Kit,Kitl,Esr2,Fgfr3,Fgfr2,Pdgfra,Pik3r1,Gab1,Pdgfrb,Hgf,Nrg2,Fgf18,Fgf10,Pik3ca,Rac1,Frs2,Trat1,Flt3l,Erbb3,Pik3r2,Met,Erbb2,Cd19
REACTOME_COOPERATION_OF_PDCL_PHLP1_AND_TRIC_CCT_IN_G_PROTEIN_BETA_FOLDING	0.0664879	0.169796	0.0734471	-0.416835	-1.38796	38	Gng11,Rgs6,Gnaq,Rgs11,Gnb1,Csnk2a1,Rgs9,Pdcl,Gna11,Cct4,Gnb2,Gng7,Gng2,Gnb5,Cct2,Gng8,Tcp1,Cct5,Gng10,Gng5
REACTOME_COOPERATION_OF_PREFOLDIN_AND_TRIC_CCT_IN_ACTIN_AND_TUBULIN_FOLDING	0.854039	0.993538	0.0185324	0.233429	0.742365	30	Tubb3,Tubb6,Tuba1c,Pfdn4,Tuba8
REACTOME_COPII_MEDIATED_VESICLE_TRANSPORT	0.548778	0.741909	0.0216428	-0.252322	-0.948621	68	Gria1,Lman2,Ppp6r3,Tmed10,Sec16b,Stx17,Ppp6c,Ppp6r1,Gosr2,Cnih1,Sec31a,Sec16a,Tmed2,Rab1b,Trappc6a,Sec23a,Gorasp1,Lman2l,Tgfa,Golga2,Serpina1e,Sec24a,Lman1,Trappc10,Csnk1d,Bet1,Cd59b,Lman1l,Trappc9,Napb,Sec24b,Napa,Sec24c,Trappc6b,Mcfd2
REACTOME_COPI_DEPENDENT_GOLGI_TO_ER_RETROGRADE_TRAFFIC	0.00372936	0.0204318	0.31828	-0.400951	-1.59199	93	Kif26b,Kifc2,Kif18b,Tmed7,Kif26a,Kif2b,Kif11,Kif1b,Kif5b,Copz2,Tubb4a,Tuba1a,Tubb1,Kif20a,Klc1,Kif23,Kif1c,Tmed10,Arf3,Arf1,Kif3c,Kdelr1,Racgap1,Kif13b,Kif18a,Tubb4b,Copa,Kifap3,Kif4,Tuba1b,Arcn1,Kif16b,Klc3,Arf4,Klc4,Kif15,Kif2c,Kdelr2,Arfgap2,Kif9,Zw10,Kif22,Kif3a,Tmed2,Rab1b,Use1,Kifc1,Copg1,Kif21a,Cenpe,Copb2,Gbf1
REACTOME_COPI_INDEPENDENT_GOLGI_TO_ER_RETROGRADE_TRAFFIC	0.146964	0.284603	0.0483517	-0.354271	-1.24259	48	Rab6b,Dync1li2,Rab6a,Rab18,Pafah1b1,Dynll2,Tubb4a,Tuba1a,Tubb1,Dync1h1,Agpat3,Bicd2,Tubb4b,Capzb,Actr1a,Dctn1,Capza3,Tuba1b,Capza2,Dctn4,Galnt2,Pafah1b2,Dynll1,Dync1i2,Rab3gap1,Dctn2
REACTOME_COPI_MEDIATED_ANTEROGRADE_TRANSPORT	0.207728	0.367805	0.0396048	-0.286008	-1.14251	96	Sptbn1,Sptan1,Ank3,Dync1li2,Tmed7,Dynll2,Copz2,Cd55,Tubb4a,Tuba1a,Tubb1,Dync1h1,Tmed10,Arf3,Arf1,Kdelr1,Golgb1,Tubb4b,Capzb,Actr1a,Dctn1,Copa,Capza3,Tuba1b,Arcn1,Capza2,Dctn4,Arf4,Cog1,Cog5,Gosr2,Dynll1,Kdelr2,Arfgap2,Tmed2,Dync1i2,Rab1b,Dctn2,Copg1,Gorasp1,Gosr1,Copb2,Gbf1,Sptb,Golga2,Copg2
REACTOME_COSTIMULATION_BY_THE_CD28_FAMILY	0.242769	0.410594	0.0417767	0.308941	1.1385	61	Cd274,Cd80,Pdcd1lg2,Ctla4,Vav1,Cd86,Tnfrsf14,Map3k8
REACTOME_CROSS_PRESENTATION_OF_SOLUBLE_EXOGENOUS_ANTIGENS_ENDOSOMES	0.0807033	0.192308	0.0749258	0.382301	1.35141	48	Fcgr1,Psmb8,Psmb10,Psme2,Psmb9,Psmb5,Psmd10,Psme1,Psmd14,Psmd8,Psma5,Psma7,Psmd12,Psma4,Psmc4
REACTOME_CYCLIN_A_CDK2_ASSOCIATED_EVENTS_AT_S_PHASE_ENTRY	0.785294	0.943151	0.019789	0.214443	0.839444	83	Psmb8,Myc,Psmb10,Psme2,Psmb9,Ccne1,Cdkn1a,Psmb5,Psmd10,Ccne2,Psme1,Psmd14,Psmd8,Lin9,Psma5,Psma7,Psmd12,Psma4,Cks1b
REACTOME_CYCLIN_D_ASSOCIATED_EVENTS_IN_G1	0.30754	0.482657	0.0317823	-0.31828	-1.10532	46	Cdkn2c,Cdkn1b,Tfdp2,Rbl2,Abl1,Cdkn1c,Rb1,Ccnd2,Cdkn2b,Ppp2cb,Ubc,Rps27a,E2f1,Cdk7,E2f2,Ppp2ca,Ppp2r1a,Cul1,Src,Ppp2r1b,Ubb,Uba52,Ccnd3
REACTOME_CYTOCHROME_P450_ARRANGED_BY_SUBSTRATE_TYPE	0.0678571	0.171246	0.0726387	-0.366504	-1.34751	60	Cyp1a1,Cyp2f2,Cyp4b1,Cyp2b10,Cyp2e1,Ahr,Cyp27a1,Cyp2d22,Cyp4a31,Cyp2a5,Cyp2s1,Cyp39a1,Cyp2j9,Cyp2u1,Cyp4f39,Ptgis,Rxra,Por,Ncoa2
REACTOME_CYTOKINE_SIGNALING_IN_IMMUNE_SYSTEM	2.96848e-40	1.9028e-37	1.65331	0.523597	2.64574	662	Cxcl10,Cxcl2,Ccl3,Il1rn,Ccl2,Il6,Cxcl1,Ccl4,Il1r2,Oasl1,Csf3,Rsad2,Cxcl3,Ccl20,Isg15,Tnf,Timp1,Lcn2,Oas1g,Nos2,Il17a,Irf7,Oas3,Fcgr1,Il1a,Ifna4,Gbp5,Il10,Gbp10,Il1b,Mt2,Ifng,Ptafr,Oas1a,Ifit3,Mx2,Osm,Il27,Tnfrsf9,Ifit1bl1,Ccr1,Cd80,Il18bp,Tnfrsf8,Il17f,Socs1,Oas2,Ifit2,Gbp2,Hmox1,Il23a,Il24,Mmp9,Ifnl2,Xaf1,Itgam,Usp18,Ccr5,Socs3,Gbp3,Gbp8,Serpinb2,Saa1,Fasl,Il15ra,H2-Q10,Saa2,Il18rap,Csf2rb2,Psmb…
REACTOME_CYTOPROTECTION_BY_HMOX1	0.992449	1	0.0164875	0.160917	0.663298	115	Nlrp3,Hmox1,Psmb8,Psmb10,Psme2,Psmb9,Cox18,Psmb5,Blvrb,Psmd10,Cycs,Psme1,Psmd14,Psmd8,Abcc1,Psma5,Sco1,Psma7,Psmd12,Psma4,Helz2
REACTOME_CYTOSOLIC_SENSORS_OF_PATHOGEN_ASSOCIATED_DNA	0.000332622	0.00300297	0.498493	0.499613	1.8466	62	Ifi205,Irf7,Zbp1,Trex1,Aim2,Ripk3,Nfkbib,Nfkb2,Nfkbia,Trim21,Myd88,Polr2h,Nlrc3
REACTOME_C_TYPE_LECTIN_RECEPTORS_CLRS	0.0179098	0.0675304	0.162191	0.338978	1.42907	130	Clec4e,Clec4d,Il1b,Fcer1g,Psmb8,Muc15,Malt1,Psmb10,Clec4n,Clec4a3,Pycard,Psme2,Relb,Nfkb2,Nfkbia,Psmb9,Muc4,Psmb5,Syk,Psmd10,Muc5b,Muc6,Plcg2,Psme1,Psmd14,Ube2m,Psmd8,Card9,Psma5,Psma7,Bcl10,Clec10a,Psmd12,Psma4
REACTOME_DAG_AND_IP3_SIGNALING	0.00419577	0.0226007	0.407018	-0.520472	-1.74415	39	Adcy5,Plcg1,Prkca,Adcy8,Calm1,Creb1,Prkar1a,Prkacb,Prkar2a,Itpr1,Adcy1,Adcy9,Prkaca,Prkce,Adcy3,Nbea,Adcy6,Camk2a,Prkar2b,Ahcyl1,Adcy7
REACTOME_DAP12_INTERACTIONS	0.00592065	0.0294197	0.407018	0.519017	1.76945	41	Trem1,Clec5a,Sirpb1a,H2-Q10,Lcp2,Klrk1,Klrc3,Tyrobp,Klrc1,Trem2,Klrc2,Btk,H2-T23,Gm8909,Syk
REACTOME_DAP12_SIGNALING	0.20342	0.36321	0.0457771	0.377689	1.21263	31	Lcp2,Klrk1,Klrc3,Tyrobp,Klrc1,Trem2,Klrc2,Btk,H2-T23,Syk,Plcg2
REACTOME_DDX58_IFIH1_MEDIATED_INDUCTION_OF_INTERFERON_ALPHA_BETA	7.18989e-05	0.000794607	0.538434	0.510227	1.95672	74	Isg15,Irf7,Ifna4,Dhx58,Ikbke,Tnfaip3,Saa1,Nlrc5,Saa2,Ifnb1,Ifna11,Uba7,Ifna2,Ube2l6,Nfkbib,Ifna13,Nfkb2,Nfkbia,Ifna6,Ifih1
REACTOME_DEACTIVATION_OF_THE_BETA_CATENIN_TRANSACTIVATING_COMPLEX	0.00893495	0.0394254	0.204544	-0.475311	-1.61459	41	Pygo1,Ctnnb1,Sox13,Sox7,Bcl9l,Sox4,Apc,Tle2,Cby1,Xiap,Sox17,Ctbp1,Tle1,Kmt2d,Tcf7l1,Chd8,Ywhaz,Akt2,Ubc,Rps27a,Men1,Akt1,Tle4,Pygo2
REACTOME_DEADENYLATION_DEPENDENT_MRNA_DECAY	0.197968	0.354462	0.0412372	-0.336347	-1.18681	50	Eif4a2,Ddx6,Cnot6,Eif4b,Cnot6l,Exosc7,Pabpc1,Cnot1,Pan3,Cnot2,Edc3,Eif4g1,Paip1,Tnks1bp1,Dcp1b,Nt5c3b,Cnot7,Edc4
REACTOME_DEATH_RECEPTOR_SIGNALLING	0.695954	0.864548	0.0180262	-0.214113	-0.899534	136	Arhgef12,Rasgrf2,Mcf2l,Arhgef15,Arhgef3,Arhgef38,Akap13,Maged1,Arhgef26,Prkci,Plekhg5,Rhoa,Otud7b,Arhgef17,Xiap,Tnfsf10,Net1,Rac1,Arhgef2,Arhgef18,Arhgef10,Aph1b,Arhgef6,Arhgef9,Arhgef11,Arhgef40,Ect2,Arhgef39,Arhgef1,Ywhae,Bag4,Tab2,Arhgdia,Nsmaf,Ubc,Arhgef19,Rps27a,Clip3,Tax1bp1,Smpd2,Fadd,Madd,Vav2,Rbck1,Arhgef7,Ngef,Hdac2
REACTOME_DECTIN_1_MEDIATED_NONCANONICAL_NF_KB_SIGNALING	0.052249	0.139548	0.0941329	0.377539	1.38779	60	Psmb8,Psmb10,Psme2,Relb,Nfkb2,Psmb9,Psmb5,Psmd10,Psme1,Psmd14,Ube2m,Psmd8,Psma5,Psma7,Psmd12,Psma4,Psmc4,Map3k14,Psmb7,Psma2,Psmb3,Psmb1
REACTOME_DEFECTIVE_CFTR_CAUSES_CYSTIC_FIBROSIS	0.579282	0.770373	0.0246629	0.253158	0.93058	60	Psmb8,Psmb10,Psme2,Psmb9,Psmb5,Psmd10,Psme1,Psmd14,Psmd8,Psma5,Psma7,Psmd12,Psma4,Psmc4
REACTOME_DEFENSINS	0.00209868	0.0129351	0.431708	0.557293	1.84036	35	Defb13,Tlr2,Defa21,Gm5771,Tlr1,Defb15,Defb47,Try5,Prss2,Prss1,Defb21,Defb30
REACTOME_DEGRADATION_OF_AXIN	0.638876	0.829396	0.0230234	0.248506	0.896066	54	Psmb8,Psmb10,Psme2,Psmb9,Psmb5,Psmd10,Psme1,Psmd14,Psmd8,Psma5,Psma7,Psmd12,Psma4,Psmc4
REACTOME_DEGRADATION_OF_BETA_CATENIN_BY_THE_DESTRUCTION_COMPLEX	0.990333	1	0.0129672	-0.163745	-0.636265	82	Axin2,Ctnnb1,Apc,Csnk1a1,Gsk3b,Tle2,Ctbp1,Tle1,Ppp2r5c,Tcf7l1,Ppp2r5e,Ppp2r5a,Ppp2cb,Ubc,Rps27a,Ctbp2,Psmc6,Ppp2ca,Ppp2r1a,Cul1,Tle4,Psme4,Ppp2r1b,Amer1,Tcf7,Zranb1,Ppp2r5d,Psmd5,Ubb,Uba52,Psmc1,Peg12,Psmf1,Btrc
REACTOME_DEGRADATION_OF_DVL	0.194817	0.351768	0.0471377	0.324489	1.17812	56	Psmb8,Psmb10,Psme2,Psmb9,Psmb5,Psmd10,Psme1,Psmd14,Psmd8,Psma5,Psma7,Psmd12,Psma4,Psmc4,Dvl2,Psmb7,Hecw1,Psma2,Psmb3,Psmb1
REACTOME_DEGRADATION_OF_GLI1_BY_THE_PROTEASOME	0.663622	0.840828	0.0225439	0.243157	0.884488	57	Psmb8,Psmb10,Psme2,Psmb9,Psmb5,Psmd10,Psme1,Psmd14,Psmd8,Psma5,Psma7,Psmd12,Psma4,Psmc4
REACTOME_DEGRADATION_OF_THE_EXTRACELLULAR_MATRIX	0.434713	0.627592	0.0254189	-0.235515	-1.00623	154	Eln,Timp2,Lama3,Col4a3,Adamts8,Col6a3,Col4a4,Hspg2,Mmp15,Col14a1,Mmp2,Mmp11,Lamb1,Col4a5,Col1a2,Plg,Cdh1,Lamc1,Col12a1,Col8a1,Fn1,Htra1,Scube1,Bsg,Col1a1,Klk1b16,Mmp16,Klk1b24,Bcan,Capn2,Capns1,Col6a2,Col13a1,Col4a6,Adam10,Col16a1
REACTOME_DETOXIFICATION_OF_REACTIVE_OXYGEN_SPECIES	0.574994	0.766698	0.0246175	0.277284	0.922906	36	Ncf4,Prdx5,Ncf1,Sod2,Cyba,Gpx6,Ncf2,Gpx2,Gsr,Cycs,Txn1,Txnrd1
REACTOME_DEUBIQUITINATION	0.999463	1	0.012821	-0.14757	-0.666082	234	Arrb1,Axin2,Smurf2,Ogt,Foxo4,Gata3,Usp17lb,Smad7,Pten,Cdc20,Apc,Usp9x,Cdk1,Ar,Tgfbr2,Usp13,Rhoa,Otud7b,Yy1,Ccna2,Usp33,Il33,Mat2b,Asxl2,Usp34,Mdm4,Smad4,Tnks2,Vdac1,Kat2b,Usp8,Tgfbr1,Foxk1,Mavs,Vdac2,Asxl1,Ep300,Trrap,Usp7,Usp19,Usp48,Usp24,Usp22,Tnks,Clspn,Ubc,Hcfc1,Vcpip1,Atxn3,Ino80d,Usp47,Stam,Foxk2,Rps27a,Mbd5,Rhot1,Wdr48,Rnf146,Psmc6,Snx3,Suds3,Senp8,Psme4,Usp4,Josd2
REACTOME_DEVELOPMENTAL_BIOLOGY	1.91073e-08	7.20458e-07	0.733762	-0.30209	-1.54709	976	Lgi3,Krt79,Scn7a,Dpysl2,Epas1,Scn3a,Nrp1,Cd36,Gap43,Pmp22,Efnb2,Sptbn1,Myh14,Myh10,Wnt10b,Akap5,Sema3e,Col4a3,Jup,Myl12b,Sdc2,Arhgef12,Map2k6,Krt15,Col6a3,Alcam,Col4a4,Itga1,Adipoq,Myl9,Dag1,Sptan1,Rpl23a,Ablim3,Robo2,Ablim1,Utrn,Lama2,Ctnnb1,Efna1,Acvr2b,Krtap4-16,Rdx,Nr2f2,St8sia2,Efnb1,Sema6a,Wwtr1,Arhgef28,Rps4x,Tsc22d1,Cebpa,Ctnna1,Mmp2,Sema3a,Foxp1,Gjb1,Krt36,Sh3gl2,Tfdp2,Rpl37a,Lamb1,Rpl10…
REACTOME_DISASSEMBLY_OF_THE_DESTRUCTION_COMPLEX_AND_RECRUITMENT_OF_AXIN_TO_THE_MEMBRANE	0.000815867	0.0061526	0.477271	-0.578719	-1.83885	31	Cav1,Wnt3a,Fzd2,Ctnnb1,Lrp6,Lrp5,Apc,Csnk1a1,Gsk3b,Csnk1g2,Ppp2r5c,Ppp2r5e,Ppp2r5a,Ppp2cb,Fzd1
REACTOME_DISEASES_ASSOCIATED_WITH_GLYCOSAMINOGLYCAN_METABOLISM	0.000826615	0.00616116	0.477271	-0.536217	-1.82148	41	Ogn,Prelp,Omd,Bgn,Sdc2,Chst3,Gpc6,Hspg2,Gpc3,Fmod,Cspg4,Bcan,Agrn,Sdc1,Chsy1,Ext2,Chst14
REACTOME_DISEASES_ASSOCIATED_WITH_O_GLYCOSYLATION_OF_PROTEINS	0.0144643	0.0570032	0.160147	-0.416189	-1.53019	60	Adamts17,Adamtsl2,Spon2,Adamts8,Adamts10,Dag1,Muc1,Notch3,C1galt1,Spon1,Notch1,Notch4,Adamtsl3,Adamtsl1,B4gat1,Sema5a,Thsd4,Notch2,Thsd1,Adamts15,Adamts13
REACTOME_DISEASES_OF_CARBOHYDRATE_METABOLISM	0.0567121	0.150574	0.0799307	-0.444059	-1.42478	32	Ppp1r3c,Ids,Sgsh,Gyg,Hyal1,Gaa,Epm2a,Arsb,G6pc,Khk,Glb1,Ubc,Rps27a,Aldob,Dcxr,Gys1,Ubb,Uba52,G6pc3,Gbe1,Rpia,Gusb,Nhlrc1,Gns,Sis
REACTOME_DISEASES_OF_DNA_REPAIR	0.904816	1	0.0176641	0.216183	0.70775	34	Msh3,Rbbp8,Blm,Rmi2,Mre11a,Palb2,Brip1,Top3a,Rad51b,Dna2,Brca1,Mlh1
REACTOME_DISEASES_OF_GLYCOSYLATION	0.000547764	0.00438896	0.477271	-0.396079	-1.66202	135	Ogn,Adamts17,Prelp,Adamtsl2,Spon2,Omd,Adamts8,Bgn,Sdc2,Chst3,Adamts10,Gpc6,Hspg2,Gpc3,Dag1,Muc1,Fmod,Notch3,C1galt1,Cspg4,Spon1,Notch1,Notch4,Adamtsl3,Bcan,Agrn,Adamtsl1,Sdc1,B4gat1,Sema5a,Chsy1,Thsd4,Man1b1,Notch2,Thsd1,Ext2,Adamts15,Adamts13,Chst14,Ctsa,Sbspon,Gfpt1,Glb1
REACTOME_DISEASES_OF_IMMUNE_SYSTEM	1.13427e-05	0.000177333	0.593325	0.690894	2.19723	30	S100a8,S100a9,Cd14,Tlr6,Tlr2,Fga,Tlr1,Ly96,Nfkb2,Fgg,Nfkbia,Btk,Myd88
REACTOME_DISEASES_OF_METABOLISM	0.000120105	0.00128313	0.538434	-0.361206	-1.62632	230	Sftpc,Ogn,Ppp1r3c,Adamts17,Prelp,Sftpb,Slc34a2,Adamtsl2,Spon2,Omd,Abca3,Sftpa1,Ids,Adamts8,Bgn,Sdc2,Chst3,Adamts10,Gpc6,Hspg2,Cyp27a1,Gpc3,Dag1,Muc1,Fmod,Notch3,Tcn2,C1galt1,Sgsh,Gyg,Cspg4,Spon1,Maoa,Notch1,Fmo3,Notch4,Adamtsl3,Hyal1,Gaa,Lmbrd1,Epm2a,Bcan,Cyp2u1,Acaca,Agrn,Adamtsl1,Sdc1,Btd,B4gat1,Sema5a,Cyp4f39,Pcx,Chsy1,Thsd4,Man1b1,Notch2,Idh1,Thsd1,Ext2,Oplah,Adamts15,Arsb
REACTOME_DISEASES_OF_MITOTIC_CELL_CYCLE	0.343878	0.521823	0.0295626	-0.323482	-1.07711	38	Ube2c,Cdkn1b,Tfdp2,Anapc5,Atrx,Anapc1,Cdkn1c,Rb1,Ccnd2,Cdc23,E2f1,Anapc11,E2f2,Anapc2,Anapc4
REACTOME_DISEASES_OF_PROGRAMMED_CELL_DEATH	0.912252	1	0.0142481	-0.208797	-0.718128	44	App,Jun,Foxo3,Prdx1,Lmna,Cdc25c,Capn2,Capns1,H3f3a,Ywhae,Cast,Cdc25b,Rbbp4,Rbbp7,Suz12,Fadd,Dnmt3a
REACTOME_DISEASES_OF_SIGNAL_TRANSDUCTION_BY_GROWTH_FACTOR_RECEPTORS_AND_SECOND_MESSENGERS	1.86895e-05	0.000254893	0.57561	-0.318844	-1.53226	425	Hey1,Fgfr4,Wnt3a,Fgf1,Irs1,Sptbn1,Vwf,Kit,Kitl,Shh,Arrb1,Kdr,Dll4,Esr2,Cdkn1b,Fgfr3,Nox4,Ctnnb1,Fgfr2,Vcl,Pdgfra,Ppp1cb,Lrp6,Lmo7,Foxo4,Pik3r1,Mprip,Tsc2,Hdac7,Mapk3,Fzd8,Plcg1,Lrp5,Heyl,Pten,Gab1,Apc,Pdgfrb,Fzd6,Hgf,Nrg2,Csnk1a1,Hip1,Tgfbr2,Hes1,Fgf18,Fgf10,Fn1,Calm1,Pik3ca,Gsk3b,Ncor1,Notch1,Ywhab,Dusp6,Fzd4,Foxo1,Creb1,Maml2,Yes1,Kif5b,Prkar1a,Foxo3,Rnf43,Foxo6,Rac1,Frs2,Trat1,Flt3l,Ctbp1,Cltc…
REACTOME_DISORDERS_OF_TRANSMEMBRANE_TRANSPORTERS	0.992529	1	0.0163307	0.161683	0.710809	172	Psmb8,Slc26a4,Psmb10,Slc6a19,Abcg8,Slc2a1,Slc24a1,Psme2,Psmb9,Slc6a20a,Gckr,Abcb11,Avpr2,Psmb5,Slc5a1,Nup43,Rhag,Psmd10,Nup54,Slc5a5,Slc27a4,Slc5a7,Slc11a2,Psme1,Psmd14,Psmd8,Slco1b2,Slc2a9,Psma5,Psma7,Gck,Slc16a1,Psmd12,Psma4,Slc12a3,Cp,Psmc4,Slc3a1
REACTOME_DNA_DAMAGE_BYPASS	0.459393	0.657301	0.0284851	0.283504	0.992318	46	Isg15,Uba7,Ube2l6,Mad2l2,Rfc4,Pole2,Trim25,Rad18,Dtl,Rfc5
REACTOME_DNA_DAMAGE_RECOGNITION_IN_GG_NER	0.309205	0.483415	0.0315488	-0.330938	-1.10194	38	Yy1,Xpc,Ddb1,Cops2,Cul4b,Ubc,Ino80d,Rps27a,Parp1,Actr8,Cul4a,Cops3,Ubb,Gps1,Uba52,Cetn2,Cops7a,Rad23a,Rad23b,Ino80b,Actb,Rbx1,Mcrs1,Cops5,Ino80e
REACTOME_DNA_DOUBLE_STRAND_BREAK_REPAIR	1	1	0.016258	0.1054	0.443518	129	Eme1,Timeless,Dclre1c,Eya4,Fen1,Rfc4,Slx4,Pole2,Xrcc3,Rbbp8,Chek1,Blm,Rmi2,Brcc3,Atr,Rfc5,Mre11a,Palb2,Parp2,Trp53,Brip1,Top3a,Rad51b,Polm,Pold3,Polq,Atrip,Dna2,Brca1,Spidr,Rad9a,Pole4,Rad17,Ubxn1,Polh,Gen1,Pole,Tipin,Ppp4c,Rnf168,Uimc1,Rnf8,Rmi1,Kpna2,Exo1,Polk,Xrcc5,Pold1,Atm,Rtel1,Xrcc6,Lig3,Xrcc4,Rhno1,Pcna,Xrcc2,Rfc3,Bard1,Brca2,Mapk8,Chek2,Tdp1,Rad51,Rad52,Mus81,Nbn,Rad51ap1,Kat5,Rad9b,Pias…
REACTOME_DNA_DOUBLE_STRAND_BREAK_RESPONSE	0.253574	0.424255	0.0354849	-0.336122	-1.14178	41	Apbb1,Abl1,Baz1b,Herc2,Eya1,Ube2i,Kdm4a,Ube2v2,Ubc,Rad50,Rps27a,Ppp5c,Kdm4b,Ubb,Uba52,Eya2,Sumo1,Mdc1,Smarca5,Bap1,Ube2n,Babam1,Trp53bp1
REACTOME_DNA_REPAIR	1	1	0.0126863	-0.100854	-0.46388	276	Apbb1,Ube2b,Fto,Yy1,Ccna2,Pias1,Abl1,Xpc,Ddb1,Fancb,Rev3l,Alkbh5,Polr2a,Baz1b,Hmgn1,Slx1b,Herc2,Cops2,Fancc,Eya1,Rpa1,Msh2,Ep300,Ube2i,Usp7,Neil3,Kdm4a,Ube2v2,Cul4b,Rif1,Clspn,Ubc,Nthl1,Ino80d,Polr2e,Rad50,Polr2j,Rps27a,Cdk7,Rnf111,Wdr48,Terf2ip,Ascc1,Paxip1,Parp1,Fancf,Usp45,Terf2,Ascc2,Ppp5c,Fan1,Kdm4b,Mbd4,Actr8,Rpa3,Rad51d,Mutyh,Cul4a,Cops3,Prkdc,Pias3,Ubb,Rad1,Gps1,Uba52,Parg,Neil2,Rfc1,Pole…
REACTOME_DNA_REPLICATION	0.910451	1	0.0176127	0.188809	0.795984	130	Psmb8,Psmb10,Psme2,Psmb9,Ccne1,Cdt1,Fen1,Psmb5,Anapc15,Mcm10,Rfc4,Psmd10,Gins2,Ccne2,Cdc7,Psme1,Psmd14,Pola2,Psmd8,Pole2,Cdc6,Psma5,Psma7,Psmd12,Psma4,Gins1,Psmc4,Rfc5,Mcm3,Pola1,Anapc10,Orc1,E2f3,Psmb7
REACTOME_DNA_REPLICATION_PRE_INITIATION	0.445202	0.639854	0.029243	0.253249	1.00093	88	Psmb8,Psmb10,Psme2,Psmb9,Cdt1,Psmb5,Mcm10,Psmd10,Cdc7,Psme1,Psmd14,Pola2,Psmd8,Pole2,Cdc6,Psma5,Psma7,Psmd12,Psma4,Psmc4,Mcm3,Pola1,Orc1,E2f3,Psmb7,Cdc45,Psma2,Psmb3,Psmb1,Mcm5,Mcm4,Psmb4,Pole4,Psmd11,Dbf4,Psma6,Mcm8,Orc6,Psmb6
REACTOME_DNA_STRAND_ELONGATION	0.565914	0.760484	0.0249452	0.286516	0.925073	32	Fen1,Rfc4,Gins2,Pola2,Gins1,Rfc5,Mcm3,Pola1,Cdc45,Pold3,Dna2,Mcm5,Mcm4
REACTOME_DOWNSTREAM_SIGNALING_EVENTS_OF_B_CELL_RECEPTOR_BCR	0.23843	0.406401	0.0421092	0.290543	1.12537	79	Nfkbie,Psmb8,Malt1,Psmb10,Psme2,Nfkbib,Nfkbia,Psmb9,Psmb5,Psmd10,Rel,Rasgrp1,Psme1,Psmd14,Psmd8,Psma5,Psma7,Bcl10,Psmd12,Psma4
REACTOME_DOWNSTREAM_SIGNALING_OF_ACTIVATED_FGFR1	0.302807	0.478077	0.0320771	-0.350083	-1.11237	31	Fgf1,Pik3r1,Plcg1,Gab1,Fgf10,Flrt3,Pik3ca,Frs2
REACTOME_DOWNSTREAM_SIGNALING_OF_ACTIVATED_FGFR2	0.225685	0.390818	0.0380054	-0.372993	-1.17759	30	Fgf1,Fgfr2,Pik3r1,Plcg1,Gab1,Fgf18,Fgf10,Pik3ca,Frs2
REACTOME_DUAL_INCISION_IN_GG_NER	0.845783	0.989319	0.0152209	-0.224564	-0.762826	41	Ddb1,Rpa1,Cul4b,Ubc,Rps27a,Parp1,Rpa3,Cul4a,Ubb,Uba52,Rfc1,Pole3,Pold4,Gtf2h5,Ercc5,Ercc4,Pold2,Gtf2h3,Xpa,Rbx1,Ercc1,Rfc2,Ercc3,Ercc2,Rpa2
REACTOME_DUAL_INCISION_IN_TC_NER	0.740575	0.904207	0.0171486	-0.229026	-0.853322	65	Ddb1,Polr2a,Hmgn1,Rpa1,Ep300,Usp7,Cul4b,Ubc,Polr2e,Polr2j,Rps27a,Cdk7,Rpa3,Cul4a,Ubb,Uba52,Rfc1,Pole3,Tcea1,Pold4,Gtf2h5,Polr2f,Mnat1,Prpf19,Ercc5,Ercc4,Polr2b,Pold2,Gtf2h3,Xab2,Xpa,Rbx1,Ercc1,Polr2d,Ercc6,Polr2c,Rfc2,Ercc3,Polr2i,Ercc2,Rpa2
REACTOME_E3_UBIQUITIN_LIGASES_UBIQUITINATE_TARGET_PROTEINS	0.269238	0.438024	0.0343364	-0.330831	-1.12865	42	Rnf144a,Ube2b,Rnf181,Ube2d3,Ube2d2a,Cdc73,Ube2v2,Paf1,Ubc,Rps27a,Ube2l3,Hltf,Shprh,Pex10,Wac,Derl1,Prkdc,Tmem129,Ubb,Uba52,Rnf20
REACTOME_ECM_PROTEOGLYCANS	6.10846e-06	0.000105825	0.610527	-0.537282	-2.06381	76	Itga8,Aspn,Lama3,Tnxb,Col4a3,Bgn,Col6a3,Col4a4,Vtn,Hspg2,Sparc,App,Dag1,Lrp4,Lamb2,Tgfb3,Lama2,Matn4,Itgb5,Lamb1,Col4a5,Fmod,Itgb1,Ptprs,Col1a2,Lamc1,Fn1,Col1a1,Bcan,Agrn,Col6a2,Lama4,Col4a6,Itga9,Col6a5
REACTOME_EGFR_DOWNREGULATION	0.79973	0.949309	0.0194319	0.244154	0.783892	31	Ereg,Epgn,Areg,Sh3gl3
REACTOME_ELASTIC_FIBRE_FORMATION	3.09473e-05	0.000388965	0.557332	-0.591148	-2.03317	44	Itga8,Mfap4,Ltbp4,Eln,Fbln1,Fbln5,Mfap2,Efemp1,Vtn,Ltbp2,Ltbp3,Mfap5,Tgfb3,Bmp4,Itgb5,Itgb1
REACTOME_ENDOSOMAL_SORTING_COMPLEX_REQUIRED_FOR_TRANSPORT_ESCRT	0.654129	0.838593	0.0190231	-0.278723	-0.879966	30	Mvb12b,Chmp3,Chmp5,Ubc,Stam,Rps27a,Chmp2b,Vps28,Chmp4c,Vps37a,Ubb,Uba52,Vps37d,Stam2,Vps36,Chmp7,Hgs,Tsg101
REACTOME_EPHB_MEDIATED_FORWARD_SIGNALING	0.000412826	0.00357596	0.498493	-0.551806	-1.88251	42	Efnb2,Sdc2,Efnb1,Arhgef28,Ephb4,Ephb6,Ephb3,Rhoa,Yes1,Ptk2,Rac1,Wasl,Rock2,Cdc42,Actr2,Ephb1,Rasa1,Rock1
REACTOME_EPH_EPHRIN_MEDIATED_REPULSION_OF_CELLS	0.036636	0.107723	0.10035	-0.402581	-1.42799	51	Efnb2,Efna1,Efnb1,Mmp2,Ephb4,Ephb6,Ephb3,Epha3,Yes1,Epha6,Rac1,Cltc,Aph1b,Adam10,Dnm1,Ephb1,Epha4,Ap2b1,Ap2a2,Efna3,Actg1,Vav2,Src,Efna4,Epha1
REACTOME_EPH_EPHRIN_SIGNALING	3.84102e-05	0.000455943	0.557332	-0.478102	-1.89643	92	Efnb2,Myh14,Myh10,Myl12b,Sdc2,Myl9,Efna1,Efnb1,Arhgef28,Mmp2,Ephb4,Myh11,Ephb6,Ephb3,Epha3,Rhoa,Yes1,Ptk2,Epha6,Rac1,Cltc,Myl6,Aph1b,Wasl,Adam10,Rock2,Cdc42,Dnm1,Actr2,Ephb1,Nck2,Myh9,Rasa1,Myl12a,Rock1,Epha4,Arpc1a,Ap2b1,Ap2a2,Efna3,Pak2,Actg1,Vav2,Arhgef7,Ngef
REACTOME_EPIGENETIC_REGULATION_OF_GENE_EXPRESSION	0.307966	0.482657	0.0315708	-0.274392	-1.07524	86	Myo1c,Gsk3b,Chd3,Cbx3,H3f3a,Sap30l,Baz1b,Tet1,Tet3,Kat2b,Sf3b1,Baz2a,Phf1,Ep300,Arid4b,Dek,Chd4,Gatad2b,Polr2e,Cdk7,Rbbp4,Rbbp7,Suz12,Mta1,Ubtf,Sin3a,Dnmt3a,Hdac2,Suds3
REACTOME_ER_TO_GOLGI_ANTEROGRADE_TRANSPORT	0.117877	0.247736	0.0542062	-0.282122	-1.20154	150	Gria1,Sptbn1,Sptan1,Ank3,Dync1li2,Tmed7,Lman2,Ppp6r3,Dynll2,Copz2,Cd55,Tubb4a,Tuba1a,Tubb1,Dync1h1,Mia2,Tmed10,Arf3,Arf1,Kdelr1,Sec16b,Golgb1,Tubb4b,Stx17,Capzb,Actr1a,Dctn1,Copa,Capza3,Tuba1b,Ppp6c,Arcn1,Capza2,Ppp6r1,Dctn4,Arf4,Cog1,Cog5,Gosr2,Cnih1,Dynll1,Sec31a,Sec16a,Kdelr2,Arfgap2,Tmed2,Dync1i2,Rab1b,Trappc6a,Dctn2,Copg1,Sec23a,Gorasp1,Gosr1,Mia3,Lman2l,Copb2,Tgfa,Gbf1,Sptb,Golga2,Serpina1e…
REACTOME_ESR_MEDIATED_SIGNALING	0.00519155	0.0265264	0.269842	-0.350151	-1.50698	163	Cav1,Cav2,Pgr,Esr2,Cdkn1b,Mmp2,Gng11,Ddx5,Tnrc6b,Pik3r1,Ago1,Mapk3,Sp1,Gata3,Fkbp4,Gpam,Rad21,Calm1,Pik3ca,Prkcz,Stag2,Jun,Hsp90ab1,Creb1,Yy1,Foxo3,Ptk2,Uhmk1,Gnb1,Hsp90aa1,Akt3,Igf1r,Pik3r2,H3f3a,Cxxc5,Mapk1,Crebbp,Tnrc6c,Gtf2a1,Polr2a,Jund,Ncoa2,Kat2b,Ctsd,Ago4,Gnai2,Ep300,Pik3r3,Gnb2,Ncoa1,Akt2,Pdpk1,Gng7,Ago2,S1pr3,Smc1a,Ncoa3,Cxcl12,Polr2e,Btc,Polr2j,Myb,Foxa1,Kras,Pou2f1,Gng2,Atf2,Stag1,Smc…
REACTOME_ESTROGEN_DEPENDENT_GENE_EXPRESSION	0.0138421	0.0551103	0.163242	-0.375207	-1.48829	92	Pgr,Ddx5,Tnrc6b,Ago1,Sp1,Gata3,Fkbp4,Gpam,Rad21,Stag2,Jun,Hsp90ab1,Yy1,Hsp90aa1,H3f3a,Cxxc5,Crebbp,Tnrc6c,Gtf2a1,Polr2a,Jund,Ncoa2,Kat2b,Ctsd,Ago4,Ep300,Ncoa1,Ago2,Smc1a,Ncoa3,Cxcl12,Polr2e,Polr2j,Myb,Foxa1,Pou2f1,Atf2,Stag1,Smc3,Tnrc6a,Kank1,Nrip1,Runx1,Fos,Kdm4b,Bcl2,Ptges3,H3f3b,Cbfb
REACTOME_EUKARYOTIC_TRANSLATION_ELONGATION	9.93111e-06	0.000159146	0.593325	-0.503079	-1.97768	88	Rpl23a,Rps4x,Rpl37a,Rpl10,Rpl21,Rpl5,Eef2,Eef1a1,Rpl18a,Rpl3,Rpl17,Eef1b2,Rpl4,Rps3a1,Rps21,Rps8,Rpl7,Eef1a2,Rpl14,Rps14,Rps17,Rpl9,Rps5,Rps3,Rpl13,Rps12,Rpl7a,Rps18,Rps23,Fau,Rps25,Rps15,Rpl13a,Rpl32,Rps6,Rpl22,Rps11,Rpl11,Rps24,Rps27a,Rplp1,Eef1g,Rpl29,Rpl28,Rps19,Rpl24,Rps10,Rpl6,Rps20,Rps16,Rpl27a,Rpl10a,Rpl37,Rpl39,Rpl15,Rpl19,Rpl8,Rps28,Rpsa,Rps9,Rpl35a,Rplp2,Uba52
REACTOME_EUKARYOTIC_TRANSLATION_INITIATION	1.22358e-05	0.000182398	0.593325	-0.462191	-1.88736	113	Eif4a2,Rpl23a,Rps4x,Rpl37a,Rpl10,Rpl21,Rpl5,Eif4b,Rpl18a,Rpl3,Rpl17,Rpl4,Rps3a1,Eif4h,Rps21,Pabpc1,Rps8,Rpl7,Rpl14,Rps14,Rps17,Rpl9,Rps5,Eif3f,Rps3,Rpl13,Rps12,Rpl7a,Rps18,Rps23,Fau,Rps25,Rps15,Rpl13a,Rpl32,Rps6,Eif3h,Rpl22,Rps11,Eif3a,Rpl11,Rps24,Eif4g1,Eif3e,Rps27a,Rplp1,Rpl29,Eif3m,Rpl28,Rps19,Rpl24,Rps10,Rpl6,Rps20,Rps16,Rpl27a,Eif5b,Rpl10a,Rpl37,Rpl39,Rpl15,Rpl19,Rpl8,Rps28,Rpsa
REACTOME_EXPORT_OF_VIRAL_RIBONUCLEOPROTEINS_FROM_NUCLEUS	0.840909	0.987221	0.0186791	0.234384	0.752524	31	Hspa1a,Nup43,Nup54,Ran,Nup93
REACTOME_EXTENSION_OF_TELOMERES	0.999555	1	0.015987	0.131148	0.468473	50	Nhp2,Fen1,Rfc4,Tinf2,Pola2,Gar1,Blm,Shq1,Rfc5,Ruvbl1,Pola1,Tert
REACTOME_EXTRACELLULAR_MATRIX_ORGANIZATION	4.80855e-06	9.25466e-05	0.610527	-0.352953	-1.64481	311	Itga8,Pcolce2,Mfap4,Ltbp4,Eln,Fbln1,Timp2,Aspn,Lama3,Tnxb,Vwf,Fbln5,Mfap2,Efemp1,Col4a3,Adamts8,Bgn,Sdc2,Kdr,Col6a3,Col4a4,Vtn,Pecam1,Colgalt2,Hspg2,Sparc,App,Itga1,P3h2,Ltbp2,Mmp15,Dag1,Lrp4,Lamb2,Ltbp3,Mfap5,Tgfb3,Bmp4,Lama2,Matn4,Col14a1,Plod2,Mmp2,Sh3pxd2a,Itgb5,Mmp11,Lamb1,Col4a5,Fmod,Pcolce,Ddr2,Nrxn1,Itgb1,Pxdn,Ntn4,Ptprs,Prkca,Col1a2,Plg,Cdh1,Lamc1,Col12a1,Col8a1,Itga6,Fn1,Htra1,Scube1,La…
REACTOME_EXTRA_NUCLEAR_ESTROGEN_SIGNALING	0.133023	0.266463	0.0509047	-0.320571	-1.22857	75	Cav1,Cav2,Esr2,Cdkn1b,Mmp2,Gng11,Pik3r1,Mapk3,Calm1,Pik3ca,Prkcz,Creb1,Foxo3,Ptk2,Uhmk1,Gnb1,Hsp90aa1,Akt3,Igf1r,Pik3r2,Mapk1,Gnai2,Pik3r3,Gnb2,Akt2,Pdpk1,Gng7,S1pr3,Btc,Kras,Gng2,Akt1,Mmp7,Gnai3,Gnb5
REACTOME_FACTORS_INVOLVED_IN_MEGAKARYOCYTE_DEVELOPMENT_AND_PLATELET_PRODUCTION	0.0461291	0.126865	0.0887403	-0.310596	-1.31097	141	Hbb-y,Ak3,Cbx5,Ifna5,Dock9,Ehd2,Dock6,Kif26b,Kifc2,Gata3,Gata2,Ehd3,Kif18b,Gata6,Kif26a,Kif2b,Kif11,Dock4,Kif1b,Kif5b,Prkar1a,Prkacb,Prkar2a,Abl1,Rac1,Gata5,Tubb4a,Tuba1a,Tubb1,Kif20a,Klc1,Kif23,H3f3a,Kif1c,Prkaca,Cdc42,Kif3c,Racgap1,Kif13b,Kif18a,Tubb4b,Capzb,Dock1,Kifap3,Kif4,Prkar2b,Jmjd1c,Tuba1b,Ifna12,Kif16b,Capza2,Klc3,Cables1,Dock8,Dock7,Myb,Mfn2,Klc4,Kif15,Sin3a,Rab5a,Kif2c,Hdac2,Kif9,Kif…
REACTOME_FANCONI_ANEMIA_PATHWAY	0.997751	1	0.0161561	0.149323	0.497005	36	Eme1,Fanca,Dclre1b,Slx4,Poln,Atr,Dclre1a,Atrip,Fancm,Usp1,Ube2t,Faap100,Mus81,Fancl,Fance,Rpa2,Fancg,Ercc1,Faap20,Eme2,Faap24,Ercc4,Fanci,Fancd2,Uba52,Ubb,Rpa3,Fan1,Fancf,Wdr48,Rps27a,Ubc,Rpa1,Fancc,Slx1b,Fancb
REACTOME_FATTY_ACID_METABOLISM	9.46975e-06	0.000155644	0.593325	-0.414337	-1.79436	172	Cyp1a1,Scd1,Hpgd,Scd2,Thrsp,Fasn,Pon1,Cyp4b1,Acoxl,Tecrl,Elovl5,Mid1ip1,Dpep1,Fads2,Fads1,Acly,Pon3,Eci1,Hadh,Cyp4a31,Acox1,Nudt7,Aldh3a2,Cbr1,Elovl1,Acbd5,Cyp2j9,Acot1,Decr2,Cyp2u1,Hacd3,Pon2,Acaa2,Acaca,Amacr,Acadm,Cyp4f39,Acsl5,Acot13,Ptgis,Rxra,Slc25a17,Acacb,Acot7,Hadhb,Mlycd,Acbd4,Prkag2,Ptgs1,Scp2,Mcee,Acsl4,Slc27a3,Ptgr2,Prkaa2,Hao2,Hsd17b3,Slc22a5,Abcd1,Faah,Acsf2,Ehhadh,Cyp4f15,Gpx4,Hsd…
REACTOME_FATTY_ACYL_COA_BIOSYNTHESIS	0.00810081	0.0367878	0.215783	-0.502934	-1.65159	36	Scd1,Scd2,Fasn,Tecrl,Elovl5,Acly,Elovl1,Hacd3,Acaca,Acsl5,Acsl4,Slc27a3,Hsd17b3,Tecr,Elovl3,Ppt1
REACTOME_FCERI_MEDIATED_CA_2_MOBILIZATION	0.305806	0.481625	0.0363866	0.34242	1.09939	31	Fcer1g,Vav1,Lcp2,Ms4a2,Itk,Btk,Syk,Fcer1a,Tec,Plcg2
REACTOME_FCERI_MEDIATED_MAPK_ACTIVATION	0.639729	0.829396	0.0229441	0.273122	0.881828	32	Fcer1g,Vav1,Lcp2,Ms4a2,Syk,Fcer1a,Plcg2
REACTOME_FCERI_MEDIATED_NF_KB_ACTIVATION	0.0349365	0.103677	0.115548	0.364533	1.41195	79	Fcer1g,Psmb8,Malt1,Psmb10,Psme2,Nfkbia,Rasgrp4,Psmb9,Ms4a2,Psmb5,Psmd10,Fcer1a,Rasgrp1,Psme1,Psmd14,Psmd8,Psma5,Psma7,Bcl10,Psmd12,Psma4
REACTOME_FCGAMMA_RECEPTOR_FCGR_DEPENDENT_PHAGOCYTOSIS	0.223902	0.390003	0.0382841	-0.291876	-1.13702	84	Wasf3,Pik3r1,Mapk3,Plcg1,Myo1c,Nckap1,Pik3ca,Hsp90ab1,Wasf2,Yes1,Ptk2,Abl1,Itpr1,Rac1,Myo10,Hsp90aa1,Wipf3,Pik3r2,Wasl,Mapk1,Prkce,Cdc42,Brk1,Abi2,Abi1,Actr2,Baiap2,Dock1,Crk,Myh9,Nck1,Ahcyl1,Pik3cb,Wasf1,Elmo1,Grb2,Nf2,Arpc1a,Itpr2,Elmo2,Actg1,Vav2
REACTOME_FCGR3A_MEDIATED_IL10_SYNTHESIS	0.172703	0.322391	0.0502149	0.368667	1.23249	37	Fcgr1,Il10,Fcgr4,Fcgr2b,Fgr,Hck
REACTOME_FC_EPSILON_RECEPTOR_FCERI_SIGNALING	0.572174	0.766686	0.0248526	0.225244	0.947817	129	Fcer1g,Psmb8,Vav1,Malt1,Lcp2,Psmb10,Psme2,Nfkbia,Lat2,Rasgrp4,Psmb9,Ms4a2,Itk,Btk,Psmb5,Syk,Psmd10,Fcer1a,Tec,Rasgrp1,Plcg2,Psme1,Psmd14,Psmd8,Psma5,Txk,Psma7,Bcl10,Psmd12,Psma4
REACTOME_FGFR1_MUTANT_RECEPTOR_ACTIVATION	0.842498	0.987279	0.0187351	0.236095	0.750845	30	Fgf23,Fgf8,Fgf9,Stat1
REACTOME_FGFR2_MUTANT_RECEPTOR_ACTIVATION	0.799096	0.949309	0.0195084	0.241908	0.786589	33	Fgf23,Fgf8,Fgf9,Fgf16,Polr2h,Gtf2f1,Fgf4,Fgf6,Gtf2f2
REACTOME_FLT3_SIGNALING	0.178552	0.329833	0.0433171	-0.365816	-1.21808	38	Cdkn1b,Pik3r1,Pik3ca,Grb10,Foxo3,Flt3l,Akt3,Stat5b,Socs2,Akt2,Ubc,Ptpn11,Kras,Rps27a,Grb2,Akt1
REACTOME_FORMATION_OF_FIBRIN_CLOT_CLOTTING_CASCADE	0.0260948	0.0866673	0.134051	0.457446	1.53687	38	F10,Cd177,Procr,Fga,Kng2,Fgg,F12,F13a1,A2m,F3,Serpind1,Prtn3,Proc
REACTOME_FORMATION_OF_INCISION_COMPLEX_IN_GG_NER	0.0443527	0.124693	0.0907499	-0.417013	-1.42832	43	Pias1,Xpc,Ddb1,Rpa1,Ube2i,Ube2v2,Cul4b,Ubc,Rps27a,Cdk7,Rnf111,Parp1,Usp45,Rpa3,Cul4a,Pias3,Ubb,Uba52,Gtf2h5,Cetn2,Sumo1,Rad23a,Mnat1,Ercc5,Ercc4,Rad23b,Ube2n,Gtf2h3,Xpa,Rbx1,Sumo2,Sumo3,Ercc1,Ercc3,Ercc2,Rpa2
REACTOME_FORMATION_OF_RNA_POL_II_ELONGATION_COMPLEX	0.575323	0.766698	0.0209948	-0.260032	-0.932264	53	Aff4,Ncbp2,Polr2a,Ccnt2,Mllt3,Cdc73,Paf1,Supt6,Polr2e,Polr2j,Cdk7,Nelfb,Supt4a,Mllt1,Supt16,Tcea1,Gtf2h5,Ctr9,Iws1,Polr2f,Mnat1,Supt5,Ssrp1,Eaf1,Polr2b
REACTOME_FORMATION_OF_TC_NER_PRE_INCISION_COMPLEX	0.400287	0.588495	0.0269183	-0.290155	-1.04026	53	Ddb1,Polr2a,Hmgn1,Cops2,Ep300,Usp7,Cul4b,Ubc,Polr2e,Polr2j,Rps27a,Cdk7,Cul4a,Cops3,Ubb,Gps1,Uba52,Tcea1,Gtf2h5,Cops7a,Polr2f,Mnat1,Prpf19,Polr2b
REACTOME_FORMATION_OF_THE_BETA_CATENIN_TCF_TRANSACTIVATING_COMPLEX	0.0837368	0.197336	0.0652192	-0.421319	-1.35852	33	Pygo1,Axin2,Ctnnb1,Bcl9l,Tcf4,Tle2,H3f3a,Crebbp,Tle1,Kmt2d,Tcf7l1,Ep300,Trrap,Cdc73,Men1,Smarca4,Tle4,Pygo2,Tcf7,H3f3b
REACTOME_FORMATION_OF_THE_CORNIFIED_ENVELOPE	0.916044	1	0.0140022	-0.192664	-0.767842	95	Krt79,Jup,Krt15,Krt36,Prss8,Krt6a,Dsp,Krt23,Krt80,Klk8,Capns1,Krt26,Krt6b,Krt32,Pkp2,Spink6,Krt5,Krt7,Krt13,Krt24,Pcsk6,Krt33b,Krt19,Lor
REACTOME_FORMATION_OF_THE_EARLY_ELONGATION_COMPLEX	0.997966	1	0.016225	0.139528	0.453691	33	Polr2h,Ctdp1,Gtf2f1,Gtf2f2,Nelfe,Polr2l,Gtf2h1,Polr2k,Polr2g,Ccnh,Gtf2h2,Gtf2h4,Nelfa,Ercc2,Polr2i,Ercc3,Polr2c,Polr2d,Ncbp1,Nelfcd,Gtf2h3,Polr2b,Supt5,Mnat1,Polr2f,Gtf2h5,Supt4a,Nelfb,Cdk7,Polr2j,Polr2e,Polr2a,Ncbp2
REACTOME_FOXO_MEDIATED_TRANSCRIPTION	0.0752458	0.182699	0.0688594	-0.3548	-1.32702	66	Cav1,Cat,Cdkn1b,Abca6,Nr3c1,Foxo4,Ywhaq,Pink1,Txnip,Rbl2,Ccng2,Ywhab,Foxo1,Foxo3,Foxo6,Akt3,Crebbp,Smad4,Srebf1,Fbxo32,Stk11,Pck1,Kat2b,G6pc,Klf4,Ep300,Sirt3,Ywhaz,Akt2,Retn,Atxn3
REACTOME_FOXO_MEDIATED_TRANSCRIPTION_OF_OXIDATIVE_STRESS_METABOLIC_AND_NEURONAL_GENES	0.259538	0.428773	0.0350541	-0.363445	-1.14744	30	Cat,Abca6,Nr3c1,Foxo4,Foxo1,Foxo3,Foxo6,Smad4,Srebf1,Fbxo32,Pck1,G6pc,Sirt3,Retn,Atxn3
REACTOME_G1_S_DNA_DAMAGE_CHECKPOINTS	0.159292	0.305134	0.0525252	0.324253	1.21432	66	Psmb8,Psmb10,Psme2,Psmb9,Ccne1,Cdkn1a,Psmb5,Psmd10,Cdkn2a,Ccne2,Psme1,Psmd14,Psmd8,Psma5,Chek1,Psma7,Psmd12,Psma4,Psmc4,Trp53,Psmb7,Cdc25a,Psma2,Psmb3,Psmb1
REACTOME_G2_M_CHECKPOINTS	0.988665	1	0.0164072	0.166448	0.701715	130	Psmb8,Psmb10,Psme2,Sfn,Psmb9,Psmb5,Mcm10,Rfc4,Psmd10,Cdc7,Psme1,Psmd14,Psmd8,Cdc6,Rbbp8,Psma5,Chek1,Psma7,Blm,Psmd12,Psma4,Rmi2,Brcc3,Atr,Psmc4,Rfc5,Mcm3,Mre11a,Trp53,Orc1,Brip1,Top3a,Psmb7,Cdc25a,Cdc45,Psma2,Psmb3,Psmb1,Atrip,Dna2,Brca1,Mcm5,Mcm4,Rad9a,Psmb4,Psmd11,Dbf4,Rad17,Psma6,Mcm8,Orc6
REACTOME_G2_M_DNA_DAMAGE_CHECKPOINT	0.677057	0.850968	0.0184263	-0.240869	-0.880568	58	Ccnb1,Ywhaq,Cdk1,Ywhab,Cdc25c,Ywhae,Herc2,Rpa1,Ywhaz,Ube2v2,Rad50
REACTOME_GABA_B_RECEPTOR_ACTIVATION	0.113844	0.243248	0.0554741	-0.377565	-1.29321	43	Kcnj3,Adcy5,Gng11,Adcy8,Kcnj12,Gnb1,Adcy1,Adcy9,Kcnj5,Adcy3,Kcnj15,Adcy6,Gnai2,Gnb2,Adcy7,Gng7,Gng2,Gnai3,Gnb5,Gng8,Kcnj16,Kcnj2
REACTOME_GABA_RECEPTOR_ACTIVATION	0.0826786	0.195561	0.0655143	-0.35803	-1.31636	60	Kcnj3,Adcy5,Gng11,Gabra3,Nptn,Adcy8,Gabra5,Kcnj12,Gnb1,Adcy1,Adcy9,Kcnj5,Arhgef9,Adcy3,Kcnj15,Gabra4,Adcy6,Gnai2,Gabra6,Gnb2,Adcy7,Gng7,Gng2,Gnai3,Gnb5,Gabra2,Gng8,Kcnj16,Kcnj2
REACTOME_GAMMA_CARBOXYLATION_HYPUSINE_FORMATION_AND_ARYLSULFATASE_ACTIVATION	0.764652	0.926545	0.0202563	0.241055	0.814221	39	F10,Bglap,Bglap3,Dph2,Dph5,Proc,F9
REACTOME_GAP_JUNCTION_ASSEMBLY	0.420792	0.608866	0.0300866	0.315539	1.01308	31	Gjb4,Tubb3,Tubb6,Tuba1c,Gjd4,Gjb5,Gjb3,Gja3,Tuba8
REACTOME_GAP_JUNCTION_TRAFFICKING_AND_REGULATION	0.681271	0.85292	0.0184537	-0.254362	-0.871222	43	Tjp1,Gja5,Gjb1,Myo6,Gjb6,Gjc2,Tubb4a,Cltc,Tuba1a,Tubb1,Gja4,Dnm1
REACTOME_GENE_AND_PROTEIN_EXPRESSION_BY_JAK_STAT_SIGNALING_AFTER_INTERLEUKIN_12_STIMULATION	0.158216	0.304555	0.0526464	0.374811	1.25304	37	Il10,Ifng,Serpinb2,Psme2,Sod2,Lmnb1,Mif
REACTOME_GENE_SILENCING_BY_RNA	0.962102	1	0.0133655	-0.183274	-0.708161	79	Ang,Tnrc6b,Ago1,Hsp90aa1,H3f3a,Tnrc6c,Tsn,Polr2a,Ago4,Ipo8,Nup210,Dicer1,Ago2,Polr2e,Polr2j,Tpr,Prkra,Tnrc6a
REACTOME_GLOBAL_GENOME_NUCLEOTIDE_EXCISION_REPAIR_GG_NER	0.237041	0.406401	0.0370521	-0.289537	-1.12791	84	Yy1,Pias1,Xpc,Ddb1,Cops2,Rpa1,Ube2i,Ube2v2,Cul4b,Ubc,Ino80d,Rps27a,Cdk7,Rnf111,Parp1,Usp45,Actr8,Rpa3,Cul4a,Cops3,Pias3,Ubb,Gps1,Uba52,Rfc1,Pole3,Pold4,Gtf2h5,Cetn2,Xrcc1,Cops7a,Sumo1,Rad23a,Mnat1,Ercc5,Ercc4,Rad23b,Pold2,Ube2n,Ino80b,Actb,Gtf2h3,Xpa,Rbx1,Sumo2,Mcrs1,Cops5,Sumo3,Ino80e,Ercc1,Rfc2
REACTOME_GLUCAGON_LIKE_PEPTIDE_1_GLP1_REGULATES_INSULIN_SECRETION	0.0032405	0.0185461	0.431708	-0.505822	-1.71823	41	Glp1r,Akap5,Kcns3,Adcy5,Gng11,Adcy8,Prkar1a,Prkacb,Prkar2a,Itpr1,Gnb1,Gnas,Iqgap1,Rap1a,Prkaca,Adcy6,Kcng2,Prkar2b,Gnb2,Gng7,Gng2,Itpr2,Gnb5,Kcnb1,Rapgef4,Gng8
REACTOME_GLUCAGON_SIGNALING_IN_METABOLIC_REGULATION	0.0188442	0.0698217	0.140389	-0.488641	-1.56783	32	Adcy5,Gng11,Adcy8,Prkar1a,Prkacb,Prkar2a,Gnb1,Adcy1,Adcy9,Gnas,Prkaca,Adcy3,Adcy6,Prkar2b,Gnb2,Adcy7,Gng7,Gng2
REACTOME_GLUCAGON_TYPE_LIGAND_RECEPTORS	0.714004	0.880147	0.0177379	-0.262856	-0.847565	33	Glp1r,Vipr2,Gng11,Gnb1,Gnas
REACTOME_GLUCONEOGENESIS	0.921393	1	0.0140471	-0.212206	-0.680873	32	Pgk2,Eno3,Pcx,Aldoc,Mdh1,Pck1,G6pc,Gapdhs,Aldob,Slc25a10,Slc25a1,Got2,Slc25a11,G6pc2,Gpi1,Slc37a1,Pck2,G6pc3,Slc25a12
REACTOME_GLUCOSE_METABOLISM	0.934121	1	0.0172657	0.187388	0.739169	87	Hk3,Fbp1,Hk2,Slc37a2,Pfkfb1,Fbp2,Gckr,Pfkfb3,Pgk1,Nup43,Nup54,Gnpda1,Gapdh
REACTOME_GLUTATHIONE_CONJUGATION	0.331299	0.506833	0.0303262	-0.339625	-1.0897	32	Gstm1,Gsta3,Gstm2,Gstm7,Gsta1,Gstp2,Gstk1,Oplah,Akr1a1,Gsto1,Mgst1,Gstt2
REACTOME_GLYCEROPHOSPHOLIPID_BIOSYNTHESIS	0.0726078	0.179756	0.0699072	-0.311207	-1.27807	116	Pla2g1b,Pitpnm3,Bche,Mfsd2a,Lpcat1,Lpin1,Cds2,Mgll,Gpam,Lpin2,Slc44a2,Chpt1,Gnpat,Slc44a3,Osbpl5,Cpne3,Csnk2a1,Pnpla8,Abhd3,Pla2g4b,Agpat3,Gpd1l,Lclat1,Mboat2,Abhd4,Stard10,Pla2g2d,Hadhb,Pcyt1a,Pnpla3,Pla2r1,Ptdss1,Pla2g15,Pitpnm2,Slc44a1,Pcyt2,Pctp,Lpgat1,Etnk1,Osbpl8,Pla2g4f,Lipi,Cds1,Cdipt,Stard7
REACTOME_GLYCOLYSIS	0.931513	1	0.01733	0.194304	0.732385	68	Hk3,Hk2,Pfkfb1,Gckr,Pfkfb3,Pgk1,Nup43,Nup54,Gnpda1,Gapdh
REACTOME_GLYCOSAMINOGLYCAN_METABOLISM	0.00500179	0.025856	0.274717	-0.368813	-1.52534	123	Ogn,Prelp,Hs2st1,Omd,Ids,Ndst1,Bgn,Sdc2,Chst3,Gpc6,Hspg2,Gpc3,Fmod,Chst2,Hs3st1,Sgsh,Hmmr,Csgalnact2,Hpse2,Cspg4,Chp1,Hyal1,B4galt4,B3gnt4,Bcan,Agrn,Sdc1,Chst7,B4gat1,Hs6st3,Chsy1,Ext2,Arsb,St3gal6,Chst15
REACTOME_GLYCOSPHINGOLIPID_METABOLISM	0.497235	0.698964	0.0232125	-0.288198	-0.973041	40	Neu2,Asah1,Esyt2,Arsk,Gltp,Ugt8a,B3galnt1,Arsb,Smpd1,Ctsa,Glb1,Hexa,Asah2,Smpd2,Psap,Gm2a,Esyt1,Gba2,Sumf2,Sumf1
REACTOME_GLYOXYLATE_METABOLISM_AND_GLYCINE_DEGRADATION	0.559194	0.753032	0.0214863	-0.296257	-0.941341	31	Ogdh,Agxt2,Amt,Bckdha,Pdha1,Gnmt,Pxmp2,Dhtkd1,Aldh4a1,Ddo
REACTOME_GOLGI_ASSOCIATED_VESICLE_BIOGENESIS	0.0175282	0.0672788	0.145393	-0.420699	-1.52065	55	Sort1,Arrb1,Tgoln1,Sh3gl2,Tpd52l1,Sh3d19,Cpd,Pum1,Cltc,Hspa8,Yipf6,Arf1,Ap1g1,Vamp2,Snx5,Golgb1,Snapin,Ap1s3,Igf2r,Tfrc,Bloc1s1,Txndc5,Dnm2,Ap1m2,Ap1b1,Snx2,Picalm,Clint1,Clta,Tbc1d8b,Vamp8,Pik3c2a,Gak
REACTOME_GOLGI_TO_ER_RETROGRADE_TRANSPORT	4.47626e-05	0.000512372	0.557332	-0.427114	-1.77344	127	Rab6b,Kif26b,Kifc2,Dync1li2,Kif18b,Tmed7,Kif26a,Kif2b,Kif11,Rab6a,Kif1b,Kif5b,Rab18,Pafah1b1,Dynll2,Copz2,Tubb4a,Tuba1a,Tubb1,Kif20a,Klc1,Kif23,Dync1h1,Agpat3,Kif1c,Tmed10,Arf3,Arf1,Kif3c,Bicd2,Kdelr1,Racgap1,Kif13b,Kif18a,Tubb4b,Capzb,Actr1a,Dctn1,Copa,Capza3,Kifap3,Kif4,Tuba1b,Arcn1,Kif16b,Capza2,Klc3,Dctn4,Arf4,Galnt2,Klc4,Pafah1b2,Kif15,Dynll1,Kif2c,Kdelr2,Arfgap2,Kif9,Zw10,Kif22,Kif3a,Tmed2,…
REACTOME_GPCR_LIGAND_BINDING	1.73588e-12	1.01155e-10	0.91012	0.419004	2.03876	430	Cxcl10,Cxcl2,Ccl3,Ccl7,Ccl2,Cxcl9,Cxcl1,Ccl4,Cxcl3,Ccl20,Cxcl5,Cxcl11,Hcar2,Ptafr,Ackr1,Cxcr2,Fpr2,Prok2,Ccr1,Hrh2,Gpr31b,Pyy,Cxcl13,Cga,Ccr5,Htr7,Gpr35,Saa1,Grpr,P2ry13,Saa2,C5ar1,Fpr1,Tas2r125,Ltb4r1,Adm2,Ccrl2,Taar9,Hcrt,Crh,C3ar1,Tas2r119,Ntsr2,Gpbar1,Adm,Ffar2,Ccl5,Drd2,Drd4,Ffar1,Kng2,Npy,Gpr132,Htr4,Gpr65,Adora3,Adora2a,P2ry2,Taar5,Oprm1,Prokr1,Nps,Iapp,Ccl9,Taar2,Fpr3,Htr2b,Calcr,Pomc,Xcl…
REACTOME_GPVI_MEDIATED_ACTIVATION_CASCADE	0.650916	0.837825	0.0226925	0.267306	0.875119	34	Fcer1g,Vav1,Lcp2,Pik3r5,Rac2,Syk,Gp6,Ptpn6,Pik3r6,Plcg2,Pik3cg,Rhog
REACTOME_G_ALPHA_12_13_SIGNALLING_EVENTS	0.000533625	0.00432979	0.477271	-0.451355	-1.74401	79	Adra1a,Arhgef12,Rasgrf2,Mcf2l,Gng11,Arhgef15,Rhob,Tbxa2r,Arhgef3,Arhgef38,Akap13,Arhgef26,Gna12,Plekhg5,Rhoa,Arhgef17,Net1,Gnb1,Adra1d,Arhgef2,Arhgef18,Arhgef10,Arhgef6,Arhgef9,Plxnb1,Arhgef11,Rock2,Arhgef40,Ect2,Arhgef39,Arhgef1
REACTOME_G_ALPHA_I_SIGNALLING_EVENTS	3.7914e-06	7.83964e-05	0.627257	0.375712	1.76091	292	Cxcl10,Cxcl2,Cxcl9,Cxcl1,Ccl4,Cxcl3,Ccl20,Cxcl5,Cxcl11,Hcar2,Cxcr2,Rgs16,Fpr2,Ccr1,Rgs1,Gpr31b,Pyy,Cxcl13,Ccr5,Saa1,P2ry13,Saa2,Pcp2,C5ar1,Fpr1,Tas2r125,C3ar1,Tas2r119,Ccl5,Drd4,Pde1b,Kng2,Npy,Adora3,Oprm1,Ccl9,Fpr3,Pomc,Rrh,Ccr9,P2ry12,Npy4r,Bdkrb1,Rxfp3,Mtnr1b,Cxcr1,Ppy,Tas2r108,Tas2r137,Insl5,Pde4c,Galr3,Rgs14,Gabbr2,Gpsm3,Nms,Sstr1,Ccr7,Rgs21,P2ry4,Gnat2,Rgs19,Gnb3,Ackr3,Grm2,Tas2r138,Adra2a,…
REACTOME_G_ALPHA_Q_SIGNALLING_EVENTS	0.324349	0.502193	0.0354703	0.232922	1.0495	209	Ptafr,Rgs16,Fpr2,Prok2,Rgs1,Saa1,Grpr,Saa2,Ltb4r1,Hcrt,Ntsr2,Ffar2,Ffar1,Kng2,Gpr132,Gpr65,P2ry2,Prokr1,Nps,Ccl9,Htr2b,Xcl1,Tac1,Hcrtr1,Ghsr,Bdkrb1,Npffr2,Htr2a,Btk,Oxt
REACTOME_G_ALPHA_S_SIGNALLING_EVENTS	0.0208806	0.0732999	0.150129	0.328794	1.40112	139	Gpr84,Hrh2,Cga,Gpr15,Htr7,Adm2,Taar9,Crh,Gpr176,Gpr150,Gpbar1,Adm,Pde1b,Htr4,Adora2a,Taar5,Nps,Iapp,Taar2,Calcr,Pde2a,Pomc,Insl3,Crhr2,Calcb,Gip,Arrb2,Ghrhr,Drd1,Ptgdr,Adora2b,Calca,Gcg,Avpr2
REACTOME_G_ALPHA_Z_SIGNALLING_EVENTS	0.254761	0.424255	0.0354995	-0.325997	-1.14342	48	Adcy5,Gng11,Prkca,Adcy8,Gnb1,Adcy1,Adcy9,Gnas,Prkch,Prkce,Adcy3,Gnaz,Rgs4,Adcy6,Gnai2,Gnb2,Adcy7,Gng7,Gng2,Gnai3,Gnb5
REACTOME_G_PROTEIN_BETA_GAMMA_SIGNALLING	0.498385	0.699047	0.0232704	-0.304425	-0.976761	32	Gng11,Rhoa,Gnb1,Akt3,Arhgef6,Cdc42,Plcb1,Gnb2,Akt2,Pdpk1,Gng7,Plcb3,Gng2,Akt1,Gnb5
REACTOME_G_PROTEIN_MEDIATED_EVENTS	0.00207097	0.0129351	0.431708	-0.492701	-1.75646	52	Adcy5,Prkca,Adcy8,Gnaq,Plcb4,Calm1,Creb1,Prkar1a,Prkacb,Prkar2a,Itpr1,Adcy1,Adcy9,Gna11,Mapk1,Prkaca,Adcy3,Plcb1,Nbea,Adcy6,Gnai2,Camk2a,Prkar2b,Ahcyl1,Adcy7,Plcb3
REACTOME_HATS_ACETYLATE_HISTONES	0.139568	0.273903	0.0495497	-0.318083	-1.22182	76	Ogt,Mbip,Clock,Kat6a,Msl2,Crebbp,Kat6b,Ncoa2,Kat2b,Zzz3,Ep300,Trrap,Epc1,Msl1,Ncoa1,Usp22,Brd1,Hcfc1,Morf4l1,Jade1,Rbbp7,Brd8,Atf2,Kansl1,Dr1,Msl3,Kat7,Tada2b,Supt7l,Eny2,Atxn7,Brpf3,Jade3,Ing4,Yeats4,Vps72,Ep400,Supt20,Morf4l2,Sap130,Kat8,Ing5,Phf20,Elp3,Ruvbl2,Ing3,Elp5
REACTOME_HCMV_EARLY_EVENTS	0.981958	1	0.0130593	-0.175866	-0.661974	69	Itgb1,Dync1li2,Ncor1,Creb1,Dynll2,Tubb4a,Tuba1a,Tubb1,Dync1h1,Tubb4b,Nup210,Tuba1b,Tbl1x,Tpr,Rbbp4,Rbbp7,Suz12,Ncor2,Dynll1,Dync1i2,Tbl1xr1,Ranbp2,Trim28,Nup153,Cbx1,Gps2,Hdac3,Nup214
REACTOME_HCMV_INFECTION	0.964153	1	0.013229	-0.180544	-0.716142	92	Itgb1,Dync1li2,Hnrnpk,Mvb12b,Ncor1,Creb1,Dynll2,Tubb4a,Tuba1a,Tubb1,Dync1h1,Tubb4b,Nup210,Tuba1b,Tbl1x,Chmp3,Tpr,Rbbp4,Rbbp7,Suz12,Ncor2,Chmp2b,Dynll1,Vps28,Chmp4c,Dync1i2,Tbl1xr1,Ranbp2,Vps37a,Trim28,Nup153,Cbx1,Gps2,Vps37d,Hdac3,Nup214,Chmp1a,Vps36,Nup88
REACTOME_HCMV_LATE_EVENTS	0.999098	1	0.0129567	-0.139941	-0.496383	51	Hnrnpk,Mvb12b,Nup210,Chmp3,Tpr,Chmp2b,Vps28,Chmp4c,Ranbp2,Vps37a,Nup153,Vps37d,Nup214,Chmp1a,Vps36,Nup88
REACTOME_HDACS_DEACETYLATE_HISTONES	0.048636	0.13099	0.0865239	-0.450978	-1.44699	32	Ncor1,Chd3,Sap30l,Arid4b,Tbl1x,Chd4,Gatad2b,Hdac8,Rbbp4,Rbbp7,Mta1,Arid4a,Ncor2,Hdac2,Suds3,Tbl1xr1,Phf21a,Hdac10,Rcor1,Sap18,Gps2,Hdac3,Kdm1a,Gatad2a,Mta2
REACTOME_HDR_THROUGH_HOMOLOGOUS_RECOMBINATION_HRR	0.892444	1	0.0179206	0.2044	0.765473	66	Eme1,Rfc4,Slx4,Pole2,Xrcc3,Rbbp8,Chek1,Blm,Rmi2,Atr,Rfc5,Mre11a,Palb2,Brip1,Top3a,Rad51b,Pold3,Atrip,Dna2,Brca1,Spidr,Rad9a,Pole4,Rad17,Polh,Gen1
REACTOME_HDR_THROUGH_SINGLE_STRAND_ANNEALING_SSA	0.975555	1	0.0165785	0.182175	0.60903	37	Rfc4,Rbbp8,Blm,Rmi2,Atr,Rfc5,Mre11a,Brip1,Top3a,Atrip,Dna2,Brca1,Rad9a,Rad17
[truncated: 412 more rows]

## Sheet: S2D-Mouse-Steroids+abx vs. abx
pathway	pval	padj	log2err	ES	NES	size	leadingEdge
[truncated: 641 more rows]
