# Supplementary material for: Biological effects of corticosteroids on pneumococcal pneumonia in Mice—translational significance
Source: Crit Care. 2024 May 29;28:185. doi: 10.1186/s13054-024-04956-6 (PMC11134653; doi:10.1186/s13054-024-04956-6)
Supplement: Supplementary file 6 — Additional file 6. WGCNA results. [file 13054_2024_4956_MOESM6_ESM.xlsx]

## Sheet: S4 - WGNCA Module membership
genes	modules
MT-CO1	M2
CXCL8	M4
MT-CO2	M2
MT-ND4L	M2
MT-ND1	M2
S100A8	M4
MT-ATP6	M2
MT-CO3	M2
S100A9	M4
B2M	M4
SOD2	M4
MT-ND2	M2
MT-ND3	M2
MT-ATP8	M2
TMSB4X	M2
PI3	M4
IL1B	M4
TPT1	M2
CCL4	M4
BCL2A1	M4
PCSK5	M6
CCL3	M4
H3-3A	M4
FCER1G	M4
IL1RN	M4
IFITM2	M4
HBA2	M4
CSF3R	M1
GK	M4
WDR74	M11
SDCBP	M4
CCL3L3	M4
SAMSN1	M4
PPEF2	M2
CCL4L2	M4
HBB	Not.Correlated
S100A12	M4
SCGB1A1	M8
SCGB3A1	M3
MT2A	M2
RGS2	M4
CCL20	M2
CCL2	M2
HMOX1	M2
CXCR4	M4
S100P	M4
TNFAIP6	M11
IFITM1	M4
HBA1	M4
UBE2B	M4
ADGRG3	M1
NRSN1	Not.Correlated
PTGS2	M1
TXN	M2
PROK2	M10
H2AC19	M12
RPL34	M2
CXCL5	M2
C15orf48	M4
RPL39	M2
ALDH1A2	M1
CLEC4E	M4
NSMAF	M4
CARD16	M4
PTEN	M4
SNX10	M4
LY96	M4
GPCPD1	M1
H2AC18	M4
CCRL2	M4
CASP4	M4
CAPZA1	M4
GNG10	M4
MYL12B	M2
PDE4B	M4
GNG2	M4
PRSS48	M3
NAIP	M4
NBN	M4
MCTP1	M4
KCNJ15	M1
LMNA	M3
RPS15A	M2
FCGR3B	M4
CD48	M4
ARHGAP15	M4
VNN2	M4
CXCR2	M1
LCN2	M10
SLAMF7	M4
LMNB1	M4
RPS17	M2
GNG5	M2
HCAR3	M1
PPCDC	M1
MMP25	M3
TNFRSF10C	M1
RPL37	M2
CREB5	M4
CD37	M4
C9orf72	M4
VNN3	M1
HCAR2	M4
OLR1	M1
TAGAP	M4
RPL24	M2
CASP1	M4
SIGLEC14	M4
MGAM	M1
MNDA	M4
TMEM71	M4
ATP6V1C1	M4
SERPINB2	M2
RAB1A	M4
PSTPIP2	M4
AC099489.1	M3
TLR4	M4
IL18RAP	M1
SH3GLB1	M2
SELL	M4
DUSP16	M4
ELF1	M4
CD22	M4
CD58	M1
TMEM154	M4
PCMTD2	M1
EIF1B	M12
MSMB	M2
CXCR1	M1
CHI3L1	M4
SIGLEC5	M4
TSPAN1	M8
CR1	M1
WFDC2	M10
GPR84	M1
RPL36AL	M2
NDUFV2	M2
RAP1A	M2
SAA2	M8
GPBP1	M4
UBE2E1	M4
ISG15	M12
CST7	M4
H2BC4	M12
ID2	M4
MOSPD2	M5
IL1A	M11
RSAD2	M2
TMEM182	M5
ADGRE1	M5
LIPN	M4
SH3BGRL	M2
H4C11	M12
C5orf58	M1
CES1	M3
EVI2A	M2
PLXNB2	M3
ELF3	M8
CLEC4A	M4
DDX3Y	M4
GBP5	M4
APOA2	M1
COX7C	M9
GOLGA7	M4
AOAH	M4
PNPLA8	M2
AL365273.2	M4
TUSC3	M3
IL6	M11
PSMA1	M2
DUX4	M1
KRT19	M8
SPINK1	M4
PTMS	M3
CDA	M4
MAPK15	M3
NFE2L3	M1
ORM1	M4
FABP4	M3
HLA-DRB5	M3
VPS26A	M2
GAPT	M4
H1-2	M12
LAMTOR3	M2
RASA2	M1
ACSM2A	M5
H2BC12	M12
SAA1	M10
FCGR1A	M4
SPINK9	M3
SCN2A	M1
CLDN1	M3
CFTR	M1
EMB	M4
CFAP100	M8
H2AC6	M12
PTCH2	M4
CMTM2	M4
LRRC70	M4
TREML4	M1
RASGRP4	M10
TPPP3	M6
PPP2R3C	M4
ABI1	M11
CD24	M10
BPIFA1	M6
ITGA7	Not.Correlated
CROCC	M3
MBOAT2	M4
SELENOT	M2
CSTA	M2
TSPAN16	M3
RGS18	M4
CD274	M4
NDUFB3	M9
TFEC	M2
CLEC4D	M4
DEFA1	M2
IPO11	M2
PSMA4	M2
CAPS	M6
TTC21A	M1
RGS1	M11
ANKRD36C	M8
PLTP	M3
CLDN4	M8
SF3B6	M9
MRC1	M2
TACSTD2	M8
SCYL2	M2
REPS2	M4
H2BC5	M12
PLSCR2	M1
ATP5MD	M9
VNN1	M4
FCGR1B	M4
MMADHC	M2
NKG7	M2
MUC4	M8
ZDHHC19	M12
CD69	M4
ISCU	M2
RANBP17	M11
PRR4	M2
ZNF442	M3
CLEC12A	M4
H4C6	M2
AQP3	M8
CYP4B1	M8
NSG1	M7
SAMD13	M2
CDR1	M10
CCL7	M2
SLC44A4	M8
ATP2C2	M3
KRT17	M6
SEC61B	M2
PADI4	M10
SEC61G	M2
SENP7	M1
NFE4	M4
IFIT3	M2
DBF4	M4
AFF2	M4
AKR1C1	M6
KRT7	M8
SYNGAP1	M3
LIMD2	M10
SDHB	M9
H4C4	M12
HES4	Not.Correlated
CHMP5	M2
AGR2	M6
ANKRD36B	M8
ATP5PB	M2
SYCP1	M1
IFIT2	M2
GPR141	M4
RPA2	M4
PLB1	M1
AC022506.1	M1
MRPL33	M2
TEX35	M5
SPAG17	M3
EDN1	M2
TTLL10	M3
CNIH1	M2
ADGRE3	M1
SLC16A6	M11
SPRR1A	M10
KATNAL2	M5
CCN2	M6
UBLCP1	M2
RBMS3	M3
AGR3	M10
CHIT1	Not.Correlated
MT1G	Not.Correlated
TRIM29	M6
EMC2	M2
DDR1	M3
BCAS2	M2
GHRL	M1
SHC4	M5
SPP2	M3
VPS29	M9
RMDN3	M6
XRN2	M2
CSF3	M7
CDHR3	M7
IL1RL1	M4
LRRC6	M7
DNAI1	M3
TAF9	M9
WDR12	M1
CNGB1	M4
S100A2	M6
IGLL5	M4
RSPH1	M6
SERPINB3	M10
FAM172A	M4
TMEM190	M8
C12orf60	M5
MMP8	M2
TIA1	M11
COL18A1	M3
NDUFB4	M9
NFE2	M4
PSCA	M6
AGRN	M3
ERH	M2
SMARCD3	M4
RND3	M8
DRC3	M7
KIAA1109	M4
MFAP5	M1
RIMBP3C	M1
NAV2	M3
ACSM2B	M5
CCDC40	M3
FSTL1	M3
P2RY13	M4
PFDN2	M9
LAMA5	M3
MAP2K4	M4
ZNF410	M1
WDR61	M1
GPR65	M4
KMO	M11
H2BC11	M12
NUDT21	M2
GPM6A	M6
IGFBP2	M3
CASP3	M2
METTL7B	M12
CARD17	M4
DDX60	M2
MED4	M2
TNFSF8	M4
CCDC78	M3
NLRP6	M6
DNAAF3	M3
IFI44	M2
ARL4A	M11
TBC1D23	M2
RCHY1	M4
DNAH9	M8
TMEM251	M2
PRELID3B	M9
SIK1	M7
CFAP157	M8
PROM1	M8
H4C3	M2
OLAH	M2
USF3	M4
GTF2B	M2
FCRL3	M1
DCUN1D1	M2
ALOX15	M3
SPAG6	M3
TLR8	M4
UQCR10	M9
H2AC8	M12
SLAMF1	M11
SPATA1	M4
RGPD2	M1
C1orf194	M7
DNAJB9	M2
IQCF3	M4
PSMA2	M2
MAGOH	M2
NRAS	M2
PRSS22	M8
ABHD6	M1
LMNTD1	M3
MS4A8	M10
CNDP1	M3
ZNF345	M5
TDRD9	M4
SAXO2	M10
CTXN1	M6
ARMH1	M8
FAM227B	M4
ASAP3	M4
TMC5	M10
EID3	M1
CFAP46	M6
TMEM176B	Not.Correlated
EPHX2	M1
CDC26	M2
PIFO	M8
TMEM38B	M2
H2AC14	M12
PIGQ	M3
WDR38	M3
INSL6	M1
KLRC1	M1
SMIM22	M6
ABI3BP	M5
CCDC190	M3
AC107959.5	M3
CCDC126	M4
PPID	M2
CAPN8	M5
FANK1	M8
SPATA18	M8
EHF	M6
SRBD1	M4
MRPL16	M1
CNBD1	M1
ZMYND10	M6
SLC12A5	M3
CCDC114	M3
TNFSF15	M4
C1QTNF7	M1
IL33	M11
ZDHHC11	M8
PRR29	M3
CEACAM4	M1
H1-3	M12
PLK2	M11
ING3	M4
C6	M6
SCUBE2	M3
ANKRD40CL	M1
GPRC5A	M8
AL031777.2	M12
PLXNB1	M6
C9orf131	M8
SLC6A20	M3
CCNT1	M4
CSNK1G3	M9
MXD3	M4
FAAP20	M6
DMKN	M7
GTF3C6	M2
CXCL6	M10
PLEKHS1	M8
ZNF781	M2
ZNF585B	M6
WASHC3	M11
SLC1A1	M3
FANCL	M2
LECT2	M5
KRT13	M6
CACNA1D	M6
VWA3A	M8
MTRNR2L12	M2
GPR162	M3
CDHR4	M3
TXNDC17	M2
EPB41L1	M8
RMI2	M1
NT5C3A	M12
LYSMD3	M2
SHOC1	M1
SLF1	M4
NCR1	M1
TIFA	M4
LAMTOR2	M2
DDX58	M2
UXT	M9
SYPL1	M11
ST6GALNAC2	M1
CDH8	M3
SLC22A1	M1
MUC16	M8
FRMPD2	M8
C19orf33	M10
C1D	M9
TM4SF1	M10
MAGI2	M3
VAMP7	M2
IFNK	M1
GRASP	M1
PROX2	M1
ARG1	M12
ETFRF1	M4
HERC5	M2
IDO1	M2
CLDN3	M8
CFAP73	M3
BAALC	M1
SPACA7	M8
USO1	M11
UBTD2	M12
PDP2	M3
MUCL1	M2
JMJD7	M3
MYH14	M3
ITGB3BP	M2
AIM2	M4
RETN	M12
ESD	M2
CFAP74	M3
RPH3A	M8
LRRC17	M1
PDZD11	M1
LRRC69	M5
C19orf38	M9
EMCN	M1
CISH	M12
TMC1	M5
GALNT15	M5
CXorf65	M1
CMPK2	M12
GLI1	M1
CKB	M7
SNRPE	M2
MTIF3	M9
GCHFR	M6
TIMM8B	M2
AC001226.2	M5
AK6	M11
MYO5B	M6
ROPN1L	M7
RPS4Y1	M2
GLYAT	M1
VWA7	M3
EIF4EBP3	M4
RNASE6	M9
PRPH	M3
PPP1R3E	M1
PPP6C	M2
SGPP2	M11
MYO5C	M6
UAP1L1	M3
UAP1	M2
TMEM126A	M2
TREM2	M3
TXNDC9	M2
PTGDS	M5
PTPRF	M3
ZNF583	M3
THOC7	M9
CLNS1A	M9
SORBS2	M3
ASTL	M1
TEDC1	M3
GMDS	M6
ARHGAP12	M2
TBPL1	M2
RAB3IL1	M2
HTN3	M5
HIGD1C	M11
HPGD	M2
PTPRK	M3
CWC15	M2
BCAR1	M8
PTP4A3	M4
SPRR2A	M6
AC008763.3	M2
C4BPA	M4
RHPN2	M10
CFAP61	M8
SAMD9	M9
UPK3B	M7
CROCC2	M3
GP6	Not.Correlated
EBI3	M11
AC011498.4	M1
SDHAF3	M12
MPHOSPH6	M9
PLAC9	M1
ALDH1A3	M8
ZNF695	M1
MT1F	M7
AHI1	M11
TLCD4	M2
C12orf76	M7
GOLGA5	M9
DAAM2	M2
MROH7	M3
EPHA2	M3
SPRR3	M6
POLR2J2	M5
MMP1	M2
PRR33	M1
ZBBX	M7
CENPM	M5
UTY	M4
ORM2	M1
CCDC59	M2
GPLD1	M5
TIMM10	M2
CLHC1	M11
LAMC2	M8
RARRES1	M7
RBPMS	M10
ORMDL1	M9
AC002996.1	M7
POLR2K	M2
AC010615.4	M1
FAM183A	M10
SMN2	M9
LRRC43	M3
NPIPA9	M3
CD86	Not.Correlated
MFGE8	M3
C12orf57	M7
COPS9	M9
COMMD8	M2
GLYATL1	M5
CCDC28A	M9
KYAT3	M2
KRT5	M8
NCR3LG1	M1
RIPOR3	M10
SLC2A8	M8
CCDC60	M3
GSTA2	M3
MEGF11	M5
ITGAD	M1
GRIA1	M11
APOBEC3B	M3
ZNF222	M4
LRRC46	M8
BCAR3	M3
EAPP	M9
TBC1D3L	M5
LCN12	M3
AP000295.1	M2
UFSP2	M2
TIGD6	M1
MARCHF10	M6
CARD6	M2
GPN1	M2
FAM92B	M3
AGPS	M2
ZNF439	M3
AQP7	M6
DTHD1	M6
PASK	M3
GCNT7	M1
HAMP	M4
CD163L1	M5
REXO5	M1
KDM5D	M4
SPDYA	M1
CLEC9A	M3
PACRG	M7
MRPS31	M5
RPL22L1	M9
UCHL3	M9
SLC2A9	M1
CCN1	M8
SLC4A11	M8
GNAT2	M1
IL23A	M11
ESPN	M3
ZC3H12C	M11
APOC2	M6
OR2F1	M5
OR14J1	M5
MIA	M1
FAM166B	M8
APLP1	M1
H3C11	M12
TRPA1	M2
HSPA13	M11
LSAMP	M3
NANOGP8	M11
GCSAM	M8
KIAA1211L	M3
TIMM9	M2
SH2D6	M5
MPC1	M9
GLB1L	M5
MSH5	M3
PSMC2	M2
ADAMTS2	M3
ATG5	M9
MORN2	M6
C6orf118	M8
TCTEX1D1	M7
ZFPM2	M3
AC008758.6	Not.Correlated
NTNG2	M3
CTH	M5
DZIP1L	M7
TLR10	M4
AC136428.1	M9
ENPP4	M2
PGLYRP1	M4
STX16-NPEPL1	M1
CNTNAP1	M8
EPCAM	M7
TNNT3	M4
H4C15	M1
DNAH5	M8
ASS1	M10
ABCC2	M1
PLGRKT	M9
FCGBP	M8
LPO	M1
MEIG1	M6
VTA1	M2
C9orf116	M7
NDUFA12	M9
NEIL3	M4
DONSON	M11
PRDM7	M5
LMNTD2	M8
CKS2	M12
CLEC12B	M4
PRIMPOL	M2
PLEKHA7	M8
S100A14	M6
IFIT5	M2
CLDN10	M4
C18orf21	M2
AP1S1	M6
SPAG5	M1
RBP4	M8
AMZ1	M3
ASGR1	M3
GSTA1	M10
GPR174	M3
FBXO24	M1
H3C7	M12
TTC9C	M9
H3C4	M6
MPP4	M4
RAMAC	M9
DNAI2	M8
VBP1	M2
ZNF420	M4
LRRIQ1	M10
DDX50	M2
C5orf49	M6
SEMA3E	M5
OSMR	M7
IGFBP3	M10
BAD	M7
NECTIN4	M3
RSPH10B2	M8
GK3P	M1
HP	M4
SFTPA2	M2
HSD11B2	M1
THAP2	M2
CCDC187	M8
CEBPZ	M9
PLGLB1	M1
CXCL10	M12
LOXHD1	M1
GLO1	M2
CCDC28B	M1
C19orf71	M3
ORC3	M9
COPS3	M7
UTS2B	M5
NFXL1	M2
POP4	M9
CDH19	M5
RECQL	M2
ADGB	M11
CFAP65	M8
CLEC1B	M1
YBX2	M5
TMPRSS2	M8
WFDC3	M5
EIF1AY	M2
ADAMDEC1	M11
FAM209A	M1
FANCD2OS	Not.Correlated
SLC17A9	M3
FASTKD1	M4
F8A1	M9
ALDH3A1	M10
CEP162	M2
KIAA1217	M8
HLA-DQA2	Not.Correlated
LRRC27	M3
AC005154.5	M12
CCDC169	M5
BLM	M5
SPTBN2	M6
ASXL3	M4
KRT6A	M8
ZFP91	M9
H3C1	M9
KMT5C	M3
ELP3	M9
GPR89A	M6
SPNS2	M3
INSIG2	M11
DNAH10	M3
NNMT	M2
RASL10B	M1
RGR	M1
MT1H	M7
TSPAN10	M5
MED31	M2
TAF9B	M11
GON7	M2
FOXA1	M6
ATAD1	M2
KLK2	M8
DYNLRB2	M10
REEP2	M5
LYPLAL1	M9
CEP170B	M3
MT1E	M7
SNX32	M3
TSHR	M5
ARSL	M4
TWISTNB	M2
H2AC12	M12
MZB1	M5
CHRNA2	M4
ZNF528	M3
AL049634.2	M1
FUT1	M4
PON2	M11
SPA17	M9
AC003002.2	M1
KCNK7	M1
ACOD1	M11
COBL	M6
PLS1	M7
ZNF608	M6
TSPAN15	M7
RAB25	M8
TREX1	M7
BTG4	M3
FAM216B	M10
NDUFS4	M9
PRDX4	M9
RNASE2	M4
POU5F2	M5
SIRPD	M4
C11orf16	M7
CCR7	M1
ADGRA3	M5
CBLN2	M3
PIK3R2	M3
SPDYE2	M1
RAMP3	M1
FGF1	M1
SFTPC	M9
DNALI1	M7
MAK	M9
AL121753.1	M5
ACKR3	M3
TSGA10	M7
LRRC74B	M3
TOMM5	M9
TM4SF19-TCTEX1D2	M2
TMIGD3	M2
SUMO4	M1
AC011462.1	M1
CHRNA7	M5
CISD1	M2
CCL24	M1
AC134669.1	M4
NOTCH2NLB	M1
LIMS3	M4
ANKRA2	M12
WDR34	M7
SRR	M7
PIWIL4	M4
DRC1	M6
FAP	M5
FBXO16	M7
MAP6	M6
KRT15	M6
WFDC11	M11
AC118549.1	M7
JAM2	M5
CFAP20	M2
CFAP126	M10
HNF4G	M8
SPAAR	M1
C21orf58	M3
EAF2	M4
ZRANB1	M2
DAPL1	M6
H2AC13	M12
PPP1R32	M7
USP29	M5
TIMM23	M9
H2AC7	M8
CSNK1A1L	M1
ABITRAM	M9
DENND6B	M8
EXTL2	M5
C22orf15	M6
EGLN3	M6
AC097634.4	M3
SS18L2	M9
H2AC4	M12
SKA3	M4
PHKG1	M1
CAPSL	M7
ZDHHC11B	M7
TRIM31	M3
NGDN	M7
MUC13	M10
ADK	M9
KCNRG	M10
ZNF615	M1
PRICKLE1	M3
CCL8	M2
KCTD17	M3
ECT2L	M8
APOD	M3
H2BC14	M12
MEGF6	M3
GZMB	M12
DUOX2	M3
IRAK1BP1	M5
PLG	M1
FAM81B	M10
AC119674.2	M1
DEGS2	M3
H2BC10	M12
NUDT4B	M9
TCN1	M11
MLANA	M3
MS4A14	M1
MISP	M10
MAATS1	M7
ST18	M6
SLC22A23	M8
DPY19L2	M6
KNDC1	M3
DERA	M2
MPP7	M1
OPRM1	M5
GALNT12	M6
SLX1B	M7
CBLIF	M1
MYH7B	M1
EMC6	M9
MMP12	M11
USP18	M2
CFAP47	M6
NUDT13	M7
PINLYP	Not.Correlated
FRRS1L	M5
ZDHHC1	M8
IL7	M7
SEMA6A	M5
H4C9	M12
AC010325.1	M1
MRPL2	M1
BICDL2	M8
GNRH1	M1
MLF1	M10
EVA1B	M10
MRPL47	M2
ZNF474	M3
TMEM44	M7
COBLL1	M3
NARS2	M2
C4orf33	M2
NECAB2	M4
SLC22A18AS	M4
H3C12	M12
MACROD1	M6
SLC12A1	M1
CCR2	M4
RBIS	M9
ITGA2	M8
SLC5A3	M1
PSG2	M3
MCEE	M4
LGR4	M3
CD164L2	M3
PP2D1	M1
H2BC17	M12
MBIP	M2
ABLIM3	Not.Correlated
SAA4	M7
IQCB1	M2
OR6Y1	M5
SNAPIN	M2
MAGI1	M6
GMNN	M2
CCDC61	M6
FAXDC2	M7
MTRES1	M1
TENM4	M3
LAMA2	M5
OR2L3	M1
TRABD2A	M2
ADGRL1	M1
ADGRB1	M5
MMP10	M7
MPIG6B	M1
PLAAT2	M6
FAM98A	M2
TDRD6	M2
CTCFL	M1
ARL2BP	M7
SPRR2D	M10
RP1L1	M5
NFU1	M9
KPNA7	M8
ANTKMT	M6
TEN1	M9
ZNF233	M1
NPDC1	M6
BOLA3	M2
B4GALNT3	M7
H2AC16	M12
PIP	M10
UTS2	M2
LHPP	M1
ECRG4	M10
MRPL45	M2
SEMA6D	M5
SPEF1	M3
RSPH4A	M10
FAM153A	M3
SLC4A10	M5
PRPF18	M2
SLC6A9	M8
WFS1	M6
ADGRL4	M1
SLC10A1	M1
ITIH4	M4
CHN2	M8
CHL1	M8
CLEC17A	M1
MRPL39	M2
PODNL1	M1
GSTM1	M6
ZNF98	M1
ZNF761	M5
TXK	M5
H2BC13	M12
F13A1	M4
H2AC17	M2
WDR75	M9
CHRNB4	M5
GLDC	M3
EDDM13	M7
OLIG1	M4
MEIS1	M8
HEY1	M11
CLBA1	M7
ZNF146	M2
LEAP2	Not.Correlated
PIBF1	M2
SH3D19	M7
DUOXA1	M3
GPC1	M3
DPCD	M10
IL31RA	M1
NELL2	M3
B9D1	M10
FFAR3	M4
ZNF841	M9
MPZL2	M7
NAT1	M9
HDHD2	M9
EED	M9
ENKUR	M10
GPHN	M3
CSMD3	M5
IZUMO2	M8
DNAJC18	M3
NIPSNAP3A	M2
IGFBP5	M7
TMEM119	M1
CYP17A1	M2
C9orf135	M10
C3orf52	M7
MTERF3	M11
AC093525.1	M1
NDUFB6	M2
CTSK	M4
MTM1	M2
TNC	M7
KCNH7	M1
CR1L	M1
PKD2L2	M5
HORMAD1	M9
IDUA	M10
ANGEL1	M1
OOSP4B	M1
PTPRU	M6
SELENOP	M9
PTGDR	M5
TCEAL8	M2
UPK3BL2	M1
IQCH	M6
TSNAXIP1	M6
GALNT13	M5
IFT52	M9
CFAP99	M8
SATL1	M5
ACOT8	M9
OCLM	M1
WFDC12	M5
CACNA1E	M1
ZNF721	M9
CHCHD1	M9
AC055839.2	M3
ARHGAP39	M3
TMEM125	M8
COLEC11	M1
ANXA13	M1
ZNF569	M1
THAP9	M5
GVQW3	M5
TTR	M11
RERG	M4
C1orf116	M8
EIF3CL	M1
ARGFX	M5
C1orf189	M9
RHD	M1
C13orf42	M1
ANKFN1	M10
RHPN1	M3
E2F8	M3
TVP23A	M5
AANAT	M1
SMIM11B	Not.Correlated
AC022384.1	M1
TERB2	M5
MRPL13	M2
CCDC173	M6
NEDD1	M9
S100A13	M8
PRH1	M3
MRPL37	M9
CCDC134	M7
CCDC74B	M6
ZNF524	M7
PTGES3L	M1
MNAT1	M10
SPR	M6
EPPK1	M3
UNC5A	M1
PKP3	M10
TMEM256	M9
AC005670.2	M7
CRYZ	M2
C19orf54	M4
CDKN2AIP	M7
THAP1	M9
S100A1	M3
BPGM	M9
PRB4	M2
LIPT1	M11
CD72	M7
MYOM3	M5
ITGB7	M3
UBE2Q2L	M5
SERPINA3	M2
COQ9	M7
LCK	M1
CYP2C9	M5
BEST4	M7
VMO1	M7
PFAS	M6
LRRC10B	M8
CATSPERD	M7
MCAM	M3
SMAD1	M7
GDPD5	M3
GJB6	M4
LOXL2	M3
CELA3B	M1
ISYNA1	M1
USP50	M4
HIF3A	M5
TACR2	M1
C1orf87	M10
ARHGEF33	M6
MRPL58	M2
DHRS4	M6
DUSP14	M7
GDPD3	M1
GOLGA8N	M5
PVRIG	M1
RPL3L	M5
FNDC9	M1
FASTKD3	M9
FAM118B	M5
TSPAN2	M2
HSF4	M3
BCAM	M7
NDUFA8	M2
C9orf153	M5
RTL8A	M10
CABCOCO1	M6
MYO15A	M5
TEKT1	M10
SPRR2E	M2
H3C3	M9
SPRR1B	M10
BRDT	M3
SPDL1	M2
IGF2BP1	M1
TTYH2	M1
ZNF676	M5
TTLL9	M8
FA2H	M6
PTPRT	M7
AC026316.4	M1
FO393400.1	M5
AC005702.1	M2
IMPACT	M9
FBXO17	M5
MDH1B	M6
TARS3	M11
SLC9A3	M3
TRIAP1	M9
BACE2	M8
ITGB3	Not.Correlated
OBSCN	M3
GDPD1	M5
CAVIN3	M6
SEPSECS	M5
CSE1L	M2
ADGRD2	M3
ZNF770	M2
ART3	M5
SMIM11A	M5
ZNF354A	M7
C11orf74	M10
HLA-DQB2	M3
NBPF12	Not.Correlated
SLC4A9	M3
CES4A	M7
DYNC1I1	M1
ZCWPW2	M5
KCNK1	M10
AUH	M1
TEAD1	M8
AGAP1	M6
SDK2	M3
C4orf47	M7
STOML3	M6
H2BC7	M4
NEB	M4
TTC29	M10
GALNT18	M3
PCDH7	M8
SLC27A2	M3
KBTBD8	M2
BEND2	M1
TMPRSS11B	M1
AKAP14	M10
ADGRL2	M5
BEST2	M1
SLC23A1	M7
NME8	M4
THYN1	M10
ZNF280D	M11
MC1R	M3
ZUP1	M2
FUT7	M4
SERPINB4	M2
GPR171	M9
KDELR3	M1
TRPV4	M7
ZNF579	M7
P2RY11	M3
ANKRD18B	M6
LILRA4	M1
ANKRD18A	M3
RNASE10	M3
IL17RE	M3
TCEAL9	M9
TAS2R40	M4
SNTG1	M3
NDRG3	M9
AC010522.1	Not.Correlated
HACL1	M2
GDPD4	M1
CATSPERB	M11
C1orf105	M4
PRSS12	M10
SERPINB5	M10
PLEKHG7	M10
CHKB-CPT1B	M1
ART1	M1
TKTL1	Not.Correlated
LY6G6C	M5
CDC14C	M5
ACYP1	M7
C4orf45	M1
PLCB4	M8
SIX4	M6
THNSL2	M7
MAP9	M6
XPA	M9
CALHM6	M9
MAL	M7
IDNK	M9
SDHAF4	Not.Correlated
NPR2	M8
DEFB4A	M10
RIC3	M8
SLC22A25	M3
WDR63	M8
MOBP	M3
BIK	M7
C2orf88	M1
KCNH1	M8
RHAG	M11
OXCT1	M11
CFAP57	M6
GOLGA6L22	M3
MORN5	M10
LYPD6B	M8
IQCF1	M5
PPIAL4H	M1
STAC	M9
GSDMC	M3
TSFM	M9
KIZ	M2
MBNL3	M1
TLE2	M3
ANKRD65	M3
AC002985.1	M3
AKR1C4	M5
SBSPON	M5
PROSER2	M6
PBX4	M7
SNAI1	M7
SHBG	M11
UPF3B	M1
PIH1D2	M10
AL928654.3	M1
AC068547.1	M9
SNED1	M3
LRGUK	M8
ETNPPL	M5
CCDC34	M6
KCNH3	M8
HLTF	M1
TGFBR3	M3
SLC25A17	M7
LARGE1	M3
UBXN10	M10
ZBTB32	M3
IKZF2	M9
UBE2C	M1
NTN4	M6
NEU4	M5
BEAN1	M1
SLC9C2	M8
SCN7A	M5
PLA2G4A	M2
PLGLB2	M1
PINX1	M7
BEX4	M9
LACTB2	M9
AC010422.3	M6
IQUB	M6
EFEMP1	M6
MS4A6E	M2
LRIG3	M6
BEND7	M10
NPAS3	M5
KCNN2	M1
C5	M1
DMBT1	M6
NEURL1	M1
CD96	M7
CCL15	M7
CLPS	M1
C11orf80	M7
SMIM35	M9
TP73	M8
CLDN16	M3
ARMH2	M1
SPDYE9P	M3
HINT2	M6
TMEM266	M5
RASSF7	M8
AP003419.1	M2
ESF1	M2
AURKA	M1
SPTBN5	M3
CFAP97D2	M7
SERPINI2	M7
CRISPLD1	M6
SUCNR1	M2
MAOA	M11
RNF32	M7
TSPAN32	M5
EYA2	M6
ZNF782	M7
GPR18	M5
CR2	M5
RGSL1	M5
NIPAL4	M5
LANCL1	M2
CNKSR1	M8
NXT2	M9
MXRA8	M3
TRIP13	M6
SRRM4	M1
PATE2	M3
CACNG6	M6
EYA4	M6
CYP11A1	M3
DPPA3	M11
CELA2A	M5
LAIR2	M4
SMTNL1	M1
RIMS1	M10
IMMP2L	M3
CDC42EP5	M6
PTTG1	M12
ALAS2	M5
KCNAB3	M5
GTF2IRD1	M7
C3orf14	M9
ASPN	M4
PCDH1	M8
MDP1	M5
CU639417.1	M4
DRD4	M1
PRODH	M6
SYT8	M6
ANKK1	M3
COL13A1	M5
HES2	M8
AP000944.5	M1
MAGOHB	M9
ZBTB22	M7
SLC22A9	M6
CFAP206	M7
AC253572.1	M7
FBLN5	M6
HAS1	M1
UCHL1	M6
AL662899.4	M1
RAMP1	M3
ARHGAP42	M6
SLC25A27	M4
HSPA14	M11
MS4A2	M5
NUDT2	M2
ZNF726	M5
PAX9	M10
GNAT1	M5
TMEM216	M9
PDE7B	M5
PDZK1IP1	M10
SPDYE1	M1
DLX6	M5
ZFY	M2
USP43	M6
TRPC6	M6
AL121758.1	M4
NUDT16L1	M7
SPATA31A7	M1
TTLL7	M3
ENDOG	M6
SPC25	M3
SCN1A	M4
FZD6	M8
RCVRN	M1
DNAJC27	M11
SPDYE17	M7
FAM71D	M5
TREML1	M1
SEC31B	M3
CNGB3	M5
USP2	M6
AHNAK2	M8
DERPC	M8
AS3MT	M3
PIH1D3	M6
RTEL1-TNFRSF6B	M3
UFL1	M2
CRLF2	M8
PZP	M8
COX7A1	M10
RPS10-NUDT3	M2
SPAG4	M1
CCNE2	M11
CCNO	M6
MAP1B	M6
ZNF593	M10
SH3RF2	M3
PRKG1	M1
ASB9	M1
TRNP1	M6
SMIM34B	M7
GRIN3B	M3
TSPAN8	M2
AC008676.3	M1
ADARB2	M3
COMP	Not.Correlated
RDM1	M2
PRR15	M10
EFHD1	M3
C11orf65	M2
NANOS3	M1
ADAMTS16	M5
DGKQ	M7
DUSP13	M1
GRM7	M7
NOP16	M7
PKIB	M7
RIOK2	M2
ZNF680	M9
ATL1	M11
ANKDD1B	M7
ZNF830	M9
ZNF92	M11
CENPX	M7
CTLA4	Not.Correlated
RCCD1	M5
PRKCQ	M1
RTKN	M8
CD3E	M12
EMC9	M12
F8A3	Not.Correlated
ZSCAN32	M7
INSL3	M1
TGM1	M1
HCFC2	M11
CAAP1	M9
ANKRD20A4	M2
MOSPD1	M11
AP001931.1	M7
